# Supplementary material for: Gene network analysis reveals a role for striatal glutamatergic receptors in dysregulated risk-assessment behavior of autism mouse models
Source: Transl Psychiatry. 2019 Oct 17;9:257. doi: 10.1038/s41398-019-0584-5 (PMC6797764; doi:10.1038/s41398-019-0584-5)
Supplement: Supplementary file 2 — Supplementary Table 1 [file 41398_2019_584_MOESM2_ESM.xlsx]

## Sheet: DEG
test_id	gene_id	gene	locus	sample_1	sample_2	status	value_1	value_2	log2(fold_change)	test_stat	p_value	q_value	significant
ENSMUSG00000026463	ENSMUSG00000026463	Atp2b4	1:135599254-135697618	Caspr2wt	Caspr2ko	OK	11.2483	7.60857	-0.564006	-2.15675	5e-05	0.039369	yes
ENSMUSG00000045999	ENSMUSG00000045999	AY036118	17:39985047-39985772	Caspr2wt	Caspr2ko	OK	22.1257	95.8391	2.11489	6.4091	5e-05	0.039369	yes
ENSMUSG00000047507	ENSMUSG00000047507	Baiap3	17:25377114-25393309	Caspr2wt	Caspr2ko	OK	8.67299	4.40368	-0.977819	-3.03548	5e-05	0.039369	yes
ENSMUSG00000039419	ENSMUSG00000039419	Cntnap2	6:45010059-47251368	Caspr2wt	Caspr2ko	OK	45.4595	20.3611	-1.15877	-2.42792	5e-05	0.039369	yes
ENSMUSG00000063415	ENSMUSG00000063415	Cyp26b1	6:84521937-84543740	Caspr2wt	Caspr2ko	OK	2.05298	1.26021	-0.704051	-2.46241	5e-05	0.039369	yes
ENSMUSG00000041559	ENSMUSG00000041559	Fmod	1:135933830-135944854	Caspr2wt	Caspr2ko	OK	2.09911	1.1693	-0.844128	-2.50201	5e-05	0.039369	yes
ENSMUSG00000090378	ENSMUSG00000090378	Gm10925	1:24620813-24621627	Caspr2wt	Caspr2ko	OK	406.239	605.511	0.575826	2.7456	5e-05	0.039369	yes
ENSMUSG00000036357	ENSMUSG00000036357	Gpr101	X:54749844-54756934	Caspr2wt	Caspr2ko	OK	3.96289	2.5662	-0.626919	-2.56674	5e-05	0.039369	yes
ENSMUSG00000006930	ENSMUSG00000006930	Hap1	11:100208640-100217455	Caspr2wt	Caspr2ko	OK	38.3236	25.1798	-0.605965	-2.3231	5e-05	0.039369	yes
ENSMUSG00000039883	ENSMUSG00000039883	Lrrc17	5:20989664-21151423	Caspr2wt	Caspr2ko	OK	1.03502	2.629	1.34486	3.82869	5e-05	0.039369	yes
ENSMUSG00000093077	ENSMUSG00000093077	Mir5105	5:147042805-147114450	Caspr2wt	Caspr2ko	OK	511862	750587	0.552265	2.39348	5e-05	0.039369	yes
ENSMUSG00000021032	ENSMUSG00000021032	Ngb	12:88438480-88443489	Caspr2wt	Caspr2ko	OK	2.78728	1.37958	-1.01463	-2.66566	5e-05	0.039369	yes
ENSMUSG00000000120	ENSMUSG00000000120	Ngfr	11:95430131-95449049	Caspr2wt	Caspr2ko	OK	6.93307	4.47698	-0.63097	-2.65299	5e-05	0.039369	yes
ENSMUSG00000045903	ENSMUSG00000045903	Npas4	19:4984354-4989971	Caspr2wt	Caspr2ko	OK	1.48742	2.88131	0.953913	3.37342	5e-05	0.039369	yes
ENSMUSG00000027568	ENSMUSG00000027568	Ntsr1	2:180234680-180279685	Caspr2wt	Caspr2ko	OK	0.861867	0.403941	-1.09332	-2.73134	5e-05	0.039369	yes
ENSMUSG00000062372	ENSMUSG00000062372	Otof	5:30669350-30764305	Caspr2wt	Caspr2ko	OK	3.05172	1.95875	-0.639686	-2.71976	5e-05	0.039369	yes
ENSMUSG00000019577	ENSMUSG00000019577	Pdk4	6:5433350-5446309	Caspr2wt	Caspr2ko	OK	7.02744	13.27	0.917095	2.98372	5e-05	0.039369	yes
ENSMUSG00000025889	ENSMUSG00000025889	Snca	6:60681566-60779849	Caspr2wt	Caspr2ko	OK	24.3605	106.7	2.13095	8.87668	5e-05	0.039369	yes
ENSMUSG00000025400	ENSMUSG00000025400	Tac2	10:127162447-127168823	Caspr2wt	Caspr2ko	OK	13.9646	5.98809	-1.22161	-4.03835	5e-05	0.039369	yes
ENSMUSG00000033777	ENSMUSG00000033777	Tlr13	X:103338542-103355832	Caspr2wt	Caspr2ko	OK	0.86012	4.37005	2.34504	3.22481	5e-05	0.039369	yes
ENSMUSG00000064945	ENSMUSG00000064945	Y_RNA	6:47731622-47731724	Caspr2wt	Caspr2ko	OK	81.182	0	#NAME?	#NAME?	5e-05	0.039369	yes
ENSMUSG00000038112	ENSMUSG00000038112	AW551984	9:39394980-39411988	Caspr2wt	Caspr2ko	OK	4.24803	1.95343	-1.12079	-1.95155	0.00015	0.112739	no
ENSMUSG00000065037	ENSMUSG00000065037	7SK	9:78023109-78023440	Caspr2wt	Caspr2ko	OK	16.5829	29.6088	0.836331	2.20217	0.0002	0.137792	no
ENSMUSG00000024907	ENSMUSG00000024907	Gal	19:3409918-3414472	Caspr2wt	Caspr2ko	OK	2.71926	1.36716	-0.992038	-2.21195	0.0002	0.137792	no
ENSMUSG00000021721	ENSMUSG00000021721	Htr1a	13:106233772-106238213	Caspr2wt	Caspr2ko	OK	1.73731	1.11326	-0.642066	-2.21744	0.0003	0.19842	no
ENSMUSG00000054667	ENSMUSG00000054667	Irs4	X:138145540-138160706	Caspr2wt	Caspr2ko	OK	0.455705	0.255953	-0.832218	-2.07669	0.00035	0.214343	no
ENSMUSG00000018486	ENSMUSG00000018486	Wnt9b	11:103588677-103611135	Caspr2wt	Caspr2ko	OK	0.876036	1.37402	0.649342	2.14584	0.00035	0.214343	no
ENSMUSG00000049796	ENSMUSG00000049796	Crh	3:19593400-19595396	Caspr2wt	Caspr2ko	OK	1.76572	0.930402	-0.924328	-2.11903	0.00055	0.313595	no
ENSMUSG00000019865	ENSMUSG00000019865	Nmbr	10:14478440-14490389	Caspr2wt	Caspr2ko	OK	0.962023	0.410546	-1.22853	-2.17395	0.00055	0.313595	no
ENSMUSG00000070570	ENSMUSG00000070570	Slc17a7	7:52419290-52431508	Caspr2wt	Caspr2ko	OK	20.9927	27.9959	0.415327	1.91999	0.00065	0.358258	no
ENSMUSG00000063953	ENSMUSG00000063953	Amd2	10:35428496-35431697	Caspr2wt	Caspr2ko	OK	0.233352	0.473387	1.02051	1.82448	0.0008	0.367444	no
ENSMUSG00000049630	ENSMUSG00000049630	C1ql3	2:12925083-12933374	Caspr2wt	Caspr2ko	OK	2.52389	1.68057	-0.586698	-1.93508	0.0007	0.367444	no
ENSMUSG00000073941	ENSMUSG00000073941	Olfr628	7:110880356-110881838	Caspr2wt	Caspr2ko	OK	1.17457	2.05175	0.804716	2.01139	0.0008	0.367444	no
ENSMUSG00000034686	ENSMUSG00000034686	Prr7	13:55565627-55574516	Caspr2wt	Caspr2ko	OK	20.2319	27.2106	0.427535	2.02451	0.0008	0.367444	no
ENSMUSG00000032238	ENSMUSG00000032238	Rora	9:68501592-69236053	Caspr2wt	Caspr2ko	OK	18.8575	25.2348	0.420281	1.80028	0.0008	0.367444	no
ENSMUSG00000054871	ENSMUSG00000054871	Tmem158	9:123168175-123169907	Caspr2wt	Caspr2ko	OK	88.9611	117.686	0.403693	2.05976	0.0008	0.367444	no
ENSMUSG00000061758	ENSMUSG00000061758	Akr1b10	6:34334217-34346950	Caspr2wt	Caspr2ko	OK	10.836	7.70534	-0.491904	-1.93085	0.0009	0.402203	no
ENSMUSG00000020713	ENSMUSG00000020713	Gh	11:106161584-106163179	Caspr2wt	Caspr2ko	OK	2.91936	4.99594	0.775105	2.09442	0.00095	0.402776	no
ENSMUSG00000083097	ENSMUSG00000083097	Gm14494	2:153651788-153652570	Caspr2wt	Caspr2ko	OK	1.47381	2.65333	0.848251	1.92489	0.00095	0.402776	no
ENSMUSG00000046718	ENSMUSG00000046718	Bst2	8:74058162-74061336	Caspr2wt	Caspr2ko	OK	6.40635	4.10918	-0.640654	-1.91224	0.001	0.403293	no
ENSMUSG00000033061	ENSMUSG00000033061	Resp18	1:75268773-75274990	Caspr2wt	Caspr2ko	OK	64.5195	48.638	-0.40765	-1.88292	0.001	0.403293	no
ENSMUSG00000028341	ENSMUSG00000028341	Nr4a3	4:48058024-48099319	Caspr2wt	Caspr2ko	OK	5.11625	3.70448	-0.465815	-1.96809	0.00105	0.403762	no
ENSMUSG00000050074	ENSMUSG00000050074	Spink8	9:109714793-109729147	Caspr2wt	Caspr2ko	OK	4.09082	0.882389	-2.2129	-1.26201	0.00105	0.403762	no
ENSMUSG00000033585	ENSMUSG00000033585	Ndn	7:69493162-69494814	Caspr2wt	Caspr2ko	OK	124.557	94.338	-0.400895	-1.91137	0.00115	0.432165	no
ENSMUSG00000037627	ENSMUSG00000037627	Rgs22	15:35939233-36070155	Caspr2wt	Caspr2ko	OK	0.685554	0.301436	-1.18542	-1.59273	0.00125	0.459306	no
ENSMUSG00000093231	ENSMUSG00000093231	AC161253.2	12:110559179-110559246	Caspr2wt	Caspr2ko	OK	435.615	0	#NAME?	#NAME?	0.00135	0.465047	no
ENSMUSG00000031654	ENSMUSG00000031654	Cbln1	8:89992760-89996508	Caspr2wt	Caspr2ko	OK	4.1844	2.59267	-0.690582	-2.00524	0.00135	0.465047	no
ENSMUSG00000071341	ENSMUSG00000071341	Egr4	6:85461124-85463583	Caspr2wt	Caspr2ko	OK	17.1714	22.8427	0.411722	2.04425	0.0013	0.465047	no
ENSMUSG00000022212	ENSMUSG00000022212	Cpne6	14:56129281-56136268	Caspr2wt	Caspr2ko	OK	13.6394	10.1642	-0.424292	-1.83069	0.00145	0.476971	no
ENSMUSG00000082460	ENSMUSG00000082460	Gm13685	2:83378691-83378832	Caspr2wt	Caspr2ko	OK	0	3.93952	inf	#NAME?	0.00145	0.476971	no
ENSMUSG00000048188	ENSMUSG00000048188	Gm8181	18:43330758-43332247	Caspr2wt	Caspr2ko	OK	0.596382	1.10106	0.884583	1.90422	0.0015	0.476971	no
ENSMUSG00000052837	ENSMUSG00000052837	Junb	8:87500810-87502617	Caspr2wt	Caspr2ko	OK	22.713	29.8583	0.394611	1.95426	0.0015	0.476971	no
ENSMUSG00000043461	ENSMUSG00000043461	1110032A04Rik	3:69623459-69663818	Caspr2wt	Caspr2ko	OK	4.19071	5.98437	0.514005	1.90461	0.00155	0.483571	no
ENSMUSG00000022696	ENSMUSG00000022696	Sidt1	16:44240292-44333309	Caspr2wt	Caspr2ko	OK	1.27511	0.617701	-1.04564	-1.44612	0.0016	0.489926	no
ENSMUSG00000021948	ENSMUSG00000021948	Prkcd	14:31408541-31439396	Caspr2wt	Caspr2ko	OK	82.9134	109.497	0.401209	1.69161	0.00165	0.49605	no
ENSMUSG00000024650	ENSMUSG00000024650	Slc22a6	19:8692485-8702789	Caspr2wt	Caspr2ko	OK	0.327945	0.169544	-0.951793	-1.93546	0.0017	0.501955	no
ENSMUSG00000039114	ENSMUSG00000039114	Nrn1	13:36817493-36826346	Caspr2wt	Caspr2ko	OK	20.3859	26.9136	0.400767	1.79432	0.00175	0.507654	no
ENSMUSG00000039062	ENSMUSG00000039062	Anpep	7:86966688-86993096	Caspr2wt	Caspr2ko	OK	1.29879	0.650599	-0.997331	-1.73633	0.00205	0.578725	no
ENSMUSG00000022602	ENSMUSG00000022602	Arc	15:74499512-74503000	Caspr2wt	Caspr2ko	OK	32.4124	41.8892	0.370033	1.81897	0.0021	0.578725	no
ENSMUSG00000005611	ENSMUSG00000005611	Mrvi1	7:118011779-118125975	Caspr2wt	Caspr2ko	OK	1.78504	3.18198	0.833971	1.63401	0.0021	0.578725	no
ENSMUSG00000092837	ENSMUSG00000092837	AC027184.1	14:51427123-51427442	Caspr2wt	Caspr2ko	OK	2.28525	5.98229	1.38834	2.05439	0.0022	0.596344	no
ENSMUSG00000075014	ENSMUSG00000075014	Gm10800	2:98506703-98507458	Caspr2wt	Caspr2ko	OK	5.66935	0.140742	-5.33206	-4.45239	0.00265	0.69552	no
ENSMUSG00000066687	ENSMUSG00000066687	Zbtb16	9:48462415-48644050	Caspr2wt	Caspr2ko	OK	3.85468	2.86088	-0.430156	-1.74623	0.00265	0.69552	no
ENSMUSG00000016942	ENSMUSG00000016942	Tmprss6	15:78270097-78299064	Caspr2wt	Caspr2ko	OK	0.377859	0.61482	0.702317	1.74106	0.0027	0.69757	no
ENSMUSG00000022893	ENSMUSG00000022893	Adamts1	16:85794071-85803358	Caspr2wt	Caspr2ko	OK	3.65235	2.70344	-0.434026	-1.66633	0.0031	0.753801	no
ENSMUSG00000031980	ENSMUSG00000031980	Agt	8:127080433-127093606	Caspr2wt	Caspr2ko	OK	37.499	29.5007	-0.346102	-1.60276	0.003	0.753801	no
ENSMUSG00000021337	ENSMUSG00000021337	Scgn	13:24045324-24083083	Caspr2wt	Caspr2ko	OK	0.531142	0.10397	-2.35293	-1.00175	0.0031	0.753801	no
ENSMUSG00000066357	ENSMUSG00000066357	Wdr6	9:108472222-108481070	Caspr2wt	Caspr2ko	OK	31.2971	23.6815	-0.402269	-1.70689	0.0031	0.753801	no
ENSMUSG00000002012	ENSMUSG00000002012	Pnck	X:70901332-70905456	Caspr2wt	Caspr2ko	OK	32.0186	24.617	-0.379256	-1.6643	0.00315	0.754859	no
ENSMUSG00000040794	ENSMUSG00000040794	C1qtnf4	2:90725942-90730683	Caspr2wt	Caspr2ko	OK	83.145	105.297	0.340764	1.73644	0.00345	0.814939	no
ENSMUSG00000049892	ENSMUSG00000049892	Rasd1	11:59776682-59778446	Caspr2wt	Caspr2ko	OK	10.7799	14.2852	0.406182	1.70639	0.00365	0.838233	no
ENSMUSG00000045871	ENSMUSG00000045871	Slitrk6	14:111147799-111154371	Caspr2wt	Caspr2ko	OK	3.68117	4.90633	0.414482	1.7647	0.0036	0.838233	no
ENSMUSG00000085776	ENSMUSG00000085776	5430402O13Rik	6:50516641-50546631	Caspr2wt	Caspr2ko	OK	0.66171	0.0865983	-2.93379	-1.98422	0.0038	0.860726	no
ENSMUSG00000029659	ENSMUSG00000029659	6330406I15Rik	5:150170210-150234298	Caspr2wt	Caspr2ko	OK	4.45762	5.95558	0.417967	1.71154	0.00405	0.89289	no
ENSMUSG00000049148	ENSMUSG00000049148	Plcxd3	15:4325490-4525553	Caspr2wt	Caspr2ko	OK	3.6484	2.54677	-0.518594	-1.66595	0.00405	0.89289	no
ENSMUSG00000019762	ENSMUSG00000019762	Iyd	10:6791663-6806301	Caspr2wt	Caspr2ko	OK	0.963024	1.67104	0.795104	1.6443	0.0042	0.913776	no
ENSMUSG00000024610	ENSMUSG00000024610	Cd74	18:60963501-60972300	Caspr2wt	Caspr2ko	OK	3.33629	2.27868	-0.55005	-1.63253	0.00445	0.931402	no
ENSMUSG00000020656	ENSMUSG00000020656	Grhl1	12:25257151-25302256	Caspr2wt	Caspr2ko	OK	0.975538	0.648291	-0.589557	-1.6492	0.0044	0.931402	no
ENSMUSG00000060257	ENSMUSG00000060257	Scrt2	2:151907264-151921538	Caspr2wt	Caspr2ko	OK	12.7054	16.2506	0.355051	1.65205	0.00435	0.931402	no
ENSMUSG00000026158	ENSMUSG00000026158	Ogfrl1	1:23373262-23390014	Caspr2wt	Caspr2ko	OK	43.6203	54.9641	0.333488	1.61043	0.0047	0.959438	no
ENSMUSG00000028716	ENSMUSG00000028716	Pdzk1ip1	4:114761312-114766504	Caspr2wt	Caspr2ko	OK	0.472242	0.112783	-2.06597	-0.819944	0.00465	0.959438	no
ENSMUSG00000038257	ENSMUSG00000038257	Glra3	8:58419256-58604226	Caspr2wt	Caspr2ko	OK	2.28896	1.47625	-0.632758	-1.59997	0.00485	0.977985	no
ENSMUSG00000031344	ENSMUSG00000031344	Gabrq	X:70070516-70087941	Caspr2wt	Caspr2ko	OK	1.3624	0.902613	-0.593966	-1.65117	0.00495	0.986123	no
ENSMUSG00000028011	ENSMUSG00000028011	Tdo2	3:81761011-81780124	Caspr2wt	Caspr2ko	OK	0.56945	0.251483	-1.1791	-1.2505	0.00505	0.994068	no
ENSMUSG00000036469	ENSMUSG00000036469	35489	8:68141798-68995536	Caspr2wt	Caspr2ko	OK	5.4301	5.42366	-0.00171169	-0.00724256	0.98945	0.99995	no
ENSMUSG00000000486	ENSMUSG00000000486	35673	7:134357960-134362012	Caspr2wt	Caspr2ko	OK	1.94922	1.43803	-0.4388	-0.785733	0.1388	0.99995	no
ENSMUSG00000079557	ENSMUSG00000079557	35854	17:33783177-33855615	Caspr2wt	Caspr2ko	OK	53.7779	51.1752	-0.0715679	-0.156998	0.77605	0.99995	no
ENSMUSG00000026276	ENSMUSG00000026276	36038	1:95375540-95406837	Caspr2wt	Caspr2ko	OK	46.2671	43.6236	-0.0848789	-0.305627	0.5725	0.99995	no
ENSMUSG00000032656	ENSMUSG00000032656	36219	18:56921369-57085202	Caspr2wt	Caspr2ko	OK	2.48392	2.77209	0.158355	0.404966	0.4772	0.99995	no
ENSMUSG00000022456	ENSMUSG00000022456	36403	15:82105364-82124872	Caspr2wt	Caspr2ko	OK	75.5897	76.1945	0.0114975	0.0538841	0.9274	0.99995	no
ENSMUSG00000039372	ENSMUSG00000039372	36585	1:72473685-72583504	Caspr2wt	Caspr2ko	OK	8.66993	9.2887	0.0994553	0.469078	0.415	0.99995	no
ENSMUSG00000020486	ENSMUSG00000020486	36769	11:87380154-87404041	Caspr2wt	Caspr2ko	OK	286.309	271.967	-0.0741435	-0.288654	0.62035	0.99995	no
ENSMUSG00000023307	ENSMUSG00000023307	36950	19:37095780-37296629	Caspr2wt	Caspr2ko	OK	50.5348	49.4132	-0.0323781	-0.0911582	0.87565	0.99995	no
ENSMUSG00000072214	ENSMUSG00000072214	37134	16:18620411-18630004	Caspr2wt	Caspr2ko	OK	184.635	190.366	0.0440968	0.203479	0.7183	0.99995	no
ENSMUSG00000039100	ENSMUSG00000039100	37315	15:31385653-31460792	Caspr2wt	Caspr2ko	OK	61.8975	62.4992	0.0139574	0.065474	0.9103	0.99995	no
ENSMUSG00000050379	ENSMUSG00000050379	37499	X:34450828-34531789	Caspr2wt	Caspr2ko	OK	18.843	18.7231	-0.00920846	-0.0347262	0.9507	0.99995	no
ENSMUSG00000026977	ENSMUSG00000026977	37680	2:60047943-60088733	Caspr2wt	Caspr2ko	OK	29.3073	28.4625	-0.0421953	-0.0716744	0.8654	0.99995	no
ENSMUSG00000001833	ENSMUSG00000001833	37864	9:25056203-25116150	Caspr2wt	Caspr2ko	OK	194.704	208.412	0.0981556	0.471214	0.4215	0.99995	no
ENSMUSG00000025702	ENSMUSG00000025702	38046	6:116288041-116359558	Caspr2wt	Caspr2ko	OK	39.4309	38.6136	-0.0302179	-0.0781942	0.85675	0.99995	no
ENSMUSG00000018398	ENSMUSG00000018398	38230	11:53332758-53363067	Caspr2wt	Caspr2ko	OK	104.5	98.7199	-0.0820957	-0.312354	0.57605	0.99995	no
ENSMUSG00000040502	ENSMUSG00000040502	38411	10:126492066-126497240	Caspr2wt	Caspr2ko	OK	6.37729	6.4307	0.012032	0.0524118	0.9255	0.99995	no
ENSMUSG00000059248	ENSMUSG00000059248	38595	11:117060974-117223639	Caspr2wt	Caspr2ko	OK	7.5198	7.87423	0.0664453	0.154162	0.77885	0.99995	no
ENSMUSG00000078627	ENSMUSG00000078627	38776	11:105222111-105318049	Caspr2wt	Caspr2ko	OK	0.324918	0.402032	0.307232	0.251073	0.61335	0.99995	no
ENSMUSG00000019917	ENSMUSG00000019917	38960	10:58604397-58684595	Caspr2wt	Caspr2ko	OK	4.14155	4.06954	-0.0253029	-0.0880974	0.87765	0.99995	no
ENSMUSG00000022269	ENSMUSG00000022269	39141	15:26238802-26339331	Caspr2wt	Caspr2ko	OK	5.387	5.08829	-0.0822995	-0.217929	0.70765	0.99995	no
ENSMUSG00000058013	ENSMUSG00000058013	39325	5:93522482-93605473	Caspr2wt	Caspr2ko	OK	31.9094	33.558	0.0726784	0.310768	0.5875	0.99995	no
ENSMUSG00000037072	ENSMUSG00000037072	40786	3:144233267-144260644	Caspr2wt	Caspr2ko	OK	182.321	189.529	0.0559356	0.266969	0.64035	0.99995	no
ENSMUSG00000013622	ENSMUSG00000013622	0610007C21Rik	5:31338408-31357006	Caspr2wt	Caspr2ko	OK	81.454	79.2824	-0.0389844	-0.138325	0.80805	0.99995	no
ENSMUSG00000053094	ENSMUSG00000053094	0610007L01Rik	5:130695613-130719635	Caspr2wt	Caspr2ko	OK	16.6201	17.5077	0.0750622	0.303962	0.59465	0.99995	no
ENSMUSG00000021470	ENSMUSG00000021470	0610007P08Rik	13:63916547-64001610	Caspr2wt	Caspr2ko	OK	9.8133	9.99723	0.0267895	0.0816065	0.8819	0.99995	no
ENSMUSG00000021252	ENSMUSG00000021252	0610007P14Rik	12:87156397-87165500	Caspr2wt	Caspr2ko	OK	56.551	62.5328	0.145061	0.567078	0.3274	0.99995	no
ENSMUSG00000015126	ENSMUSG00000015126	0610007P22Rik	17:25377114-25393309	Caspr2wt	Caspr2ko	OK	13.2451	12.7804	-0.0515239	-0.0877779	0.872	0.99995	no
ENSMUSG00000007777	ENSMUSG00000007777	0610009B22Rik	11:51498887-51502376	Caspr2wt	Caspr2ko	OK	23.029	24.5008	0.0893752	0.373838	0.50885	0.99995	no
ENSMUSG00000037361	ENSMUSG00000037361	0610009D07Rik	12:4824413-4834464	Caspr2wt	Caspr2ko	OK	30.0523	29.7164	-0.0162204	-0.0736093	0.8988	0.99995	no
ENSMUSG00000086714	ENSMUSG00000086714	0610009E02Rik	2:26301215-26372183	Caspr2wt	Caspr2ko	OK	0.86055	0.60768	-0.501949	-0.203428	0.8249	0.99995	no
ENSMUSG00000043644	ENSMUSG00000043644	0610009L18Rik	11:120209991-120212504	Caspr2wt	Caspr2ko	OK	3.79869	4.02477	0.083404	0.219716	0.70545	0.99995	no
ENSMUSG00000024442	ENSMUSG00000024442	0610009O20Rik	18:38398058-38422283	Caspr2wt	Caspr2ko	OK	12.8597	12.6434	-0.0244677	-0.109533	0.84675	0.99995	no
ENSMUSG00000042208	ENSMUSG00000042208	0610010F05Rik	11:23464960-23533639	Caspr2wt	Caspr2ko	OK	17.8347	19.1823	0.105091	0.376203	0.51245	0.99995	no
ENSMUSG00000020831	ENSMUSG00000020831	0610010K14Rik	11:70048707-70053344	Caspr2wt	Caspr2ko	OK	29.0998	28.4096	-0.0346309	-0.06326	0.918	0.99995	no
ENSMUSG00000046727	ENSMUSG00000046727	0610010O12Rik	18:36505272-36562634	Caspr2wt	Caspr2ko	OK	73.1816	76.4577	0.063182	0.293162	0.6126	0.99995	no
ENSMUSG00000025731	ENSMUSG00000025731	0610011F06Rik	17:25931515-26122741	Caspr2wt	Caspr2ko	OK	18.3564	15.4072	-0.252679	-0.0589183	0.73245	0.99995	no
ENSMUSG00000027628	ENSMUSG00000027628	0610011L14Rik	2:156373319-156394708	Caspr2wt	Caspr2ko	OK	16.1449	16.2354	0.00806232	0.0337464	0.9494	0.99995	no
ENSMUSG00000047112	ENSMUSG00000047112	0610012G03Rik	16:31947136-31948580	Caspr2wt	Caspr2ko	OK	18.5133	20.0061	0.111877	0.503661	0.38445	0.99995	no
ENSMUSG00000058706	ENSMUSG00000058706	0610030E20Rik	6:72297310-72303152	Caspr2wt	Caspr2ko	OK	3.88455	4.02964	0.0529026	0.225219	0.7017	0.99995	no
ENSMUSG00000001418	ENSMUSG00000001418	0610031J06Rik	3:88128944-88138426	Caspr2wt	Caspr2ko	OK	81.4373	74.936	-0.12003	-0.454973	0.4272	0.99995	no
ENSMUSG00000028608	ENSMUSG00000028608	0610037L13Rik	4:107562417-107571989	Caspr2wt	Caspr2ko	OK	27.7768	26.1003	-0.0898162	-0.2922	0.6015	0.99995	no
ENSMUSG00000022677	ENSMUSG00000022677	0610037P05Rik	16:14299336-14317468	Caspr2wt	Caspr2ko	OK	40.2749	42.8809	0.0904531	0.377923	0.5141	0.99995	no
ENSMUSG00000089900	ENSMUSG00000089900	0610038L08Rik	17:29686732-29853957	Caspr2wt	Caspr2ko	OK	0.843298	0.684361	-0.301285	-0.108173	0.9097	0.99995	no
ENSMUSG00000058812	ENSMUSG00000058812	0610039K10Rik	2:163449007-163471536	Caspr2wt	Caspr2ko	OK	9.0041	7.50812	-0.262131	-0.160135	0.77595	0.99995	no
ENSMUSG00000089889	ENSMUSG00000089889	0610040B10Rik	5:144078167-144094383	Caspr2wt	Caspr2ko	OK	2.95925	3.50819	0.245495	0.259076	0.6641	0.99995	no
ENSMUSG00000060512	ENSMUSG00000060512	0610040J01Rik	5:64203733-64290858	Caspr2wt	Caspr2ko	OK	2.21312	2.21916	0.00393686	0.0130419	0.9787	0.99995	no
ENSMUSG00000087361	ENSMUSG00000087361	0610043K17Rik	4:101019135-101071786	Caspr2wt	Caspr2ko	OK	0.375667	0.303908	-0.305823	-0.200499	0.70345	0.99995	no
ENSMUSG00000050552	ENSMUSG00000050552	0910001L09Rik	5:138696835-138700626	Caspr2wt	Caspr2ko	OK	36.2219	33.3901	-0.117441	-0.522107	0.36885	0.99995	no
ENSMUSG00000091434	ENSMUSG00000091434	1010001B22Rik	5:110424529-110425417	Caspr2wt	Caspr2ko	OK	0.689634	0.627275	-0.136732	-0.162492	0.78175	0.99995	no
ENSMUSG00000062691	ENSMUSG00000062691	1110001A16Rik	17:79315838-79336410	Caspr2wt	Caspr2ko	OK	8.75094	8.90353	0.0249395	0.0475199	0.9339	0.99995	no
ENSMUSG00000019689	ENSMUSG00000019689	1110001J03Rik	6:38483501-38489449	Caspr2wt	Caspr2ko	OK	39.7849	38.791	-0.0364993	-0.144851	0.7995	0.99995	no
ENSMUSG00000044408	ENSMUSG00000044408	1110002B05Rik	12:55746360-55757559	Caspr2wt	Caspr2ko	OK	39.2393	42.6759	0.121125	0.567298	0.3267	0.99995	no
ENSMUSG00000071456	ENSMUSG00000071456	1110002L01Rik	12:3365131-3426644	Caspr2wt	Caspr2ko	OK	16.2937	16.1882	-0.00936678	-0.0142546	0.98155	0.99995	no
ENSMUSG00000046909	ENSMUSG00000046909	1110002N22Rik	11:79950179-79955677	Caspr2wt	Caspr2ko	OK	4.91005	4.64512	-0.0800221	-0.205909	0.717	0.99995	no
ENSMUSG00000037822	ENSMUSG00000037822	1110003E01Rik	5:65838082-65928423	Caspr2wt	Caspr2ko	OK	87.4968	93.996	0.10337	0.302388	0.58845	0.99995	no
ENSMUSG00000022972	ENSMUSG00000022972	1110004E09Rik	16:90926053-90935172	Caspr2wt	Caspr2ko	OK	18.3228	19.8371	0.114556	0.326531	0.578	0.99995	no
ENSMUSG00000030663	ENSMUSG00000030663	1110004F10Rik	7:123236814-123248724	Caspr2wt	Caspr2ko	OK	62.7919	65.4273	0.0593128	0.277289	0.6369	0.99995	no
ENSMUSG00000090266	ENSMUSG00000090266	1110005A03Rik	11:116698745-116736949	Caspr2wt	Caspr2ko	OK	13.1917	12.3689	-0.0929104	-0.106624	0.84945	0.99995	no
ENSMUSG00000030664	ENSMUSG00000030664	1110006G14Rik	7:122614857-123182258	Caspr2wt	Caspr2ko	OK	0.306436	0.406976	0.409356	0.101563	0.859	0.99995	no
ENSMUSG00000037960	ENSMUSG00000037960	1110007C09Rik	13:49298319-49311395	Caspr2wt	Caspr2ko	OK	10.5624	9.24807	-0.19171	-0.680972	0.2268	0.99995	no
ENSMUSG00000027637	ENSMUSG00000027637	1110008F13Rik	2:156688863-156712928	Caspr2wt	Caspr2ko	OK	15.2856	16.6412	0.122583	0.331215	0.56105	0.99995	no
ENSMUSG00000029600	ENSMUSG00000029600	1110008J03Rik	5:121039024-121062598	Caspr2wt	Caspr2ko	OK	10.7339	10.4697	-0.0359438	-0.125482	0.83475	0.99995	no
ENSMUSG00000021023	ENSMUSG00000021023	1110008L16Rik	12:56381800-56483478	Caspr2wt	Caspr2ko	OK	2.25006	2.42695	0.109176	0.204886	0.7192	0.99995	no
ENSMUSG00000039195	ENSMUSG00000039195	1110008P14Rik	2:32163990-32237458	Caspr2wt	Caspr2ko	OK	41.2379	39.7152	-0.0542769	-0.036027	0.9519	0.99995	no
ENSMUSG00000052105	ENSMUSG00000052105	1110012J17Rik	17:66686321-66799090	Caspr2wt	Caspr2ko	OK	29.1049	32.1981	0.145716	0.297937	0.5963	0.99995	no
ENSMUSG00000045237	ENSMUSG00000045237	1110012L19Rik	X:67639051-67642592	Caspr2wt	Caspr2ko	OK	6.68033	6.07405	-0.137261	-0.505449	0.37775	0.99995	no
ENSMUSG00000024797	ENSMUSG00000024797	1110014N23Rik	19:6062820-6084944	Caspr2wt	Caspr2ko	OK	30.6409	27.9294	-0.133675	-0.293144	0.6129	0.99995	no
ENSMUSG00000028441	ENSMUSG00000028441	1110017D15Rik	4:41452041-41464366	Caspr2wt	Caspr2ko	OK	3.09934	3.01889	-0.0379449	-0.0732176	0.8917	0.99995	no
ENSMUSG00000042350	ENSMUSG00000042350	1110018G07Rik	12:86259097-86324253	Caspr2wt	Caspr2ko	OK	54.6736	58.4103	0.095377	0.333101	0.50465	0.99995	no
ENSMUSG00000021482	ENSMUSG00000021482	1110018J18Rik	13:64391123-64414018	Caspr2wt	Caspr2ko	OK	5.9084	5.99822	0.0217664	0.0892241	0.8759	0.99995	no
ENSMUSG00000085151	ENSMUSG00000085151	1110018N20Rik	2:166928877-167066104	Caspr2wt	Caspr2ko	OK	3.11621	3.27229	0.070508	0.0557964	0.9299	0.99995	no
ENSMUSG00000084931	ENSMUSG00000084931	1110019D14Rik	6:13821525-13994373	Caspr2wt	Caspr2ko	OK	2.37894	3.28059	0.463636	0.603144	0.3012	0.99995	no
ENSMUSG00000087023	ENSMUSG00000087023	1110020A21Rik	17:85354306-85423331	Caspr2wt	Caspr2ko	OK	0.499822	0.663872	0.40949	0.10098	0.8336	0.99995	no
ENSMUSG00000022253	ENSMUSG00000022253	1110020G09Rik	15:9001008-9040244	Caspr2wt	Caspr2ko	OK	21.7946	21.9301	0.00894247	0.0431754	0.941	0.99995	no
ENSMUSG00000024018	ENSMUSG00000024018	1110021J02Rik	17:29686732-29853957	Caspr2wt	Caspr2ko	OK	12.5428	11.5485	-0.119155	-0.181792	0.74895	0.99995	no
ENSMUSG00000037455	ENSMUSG00000037455	1110021L09Rik	10:23516791-23547774	Caspr2wt	Caspr2ko	OK	10.6775	13.4462	0.33263	0.313951	0.58325	0.99995	no
ENSMUSG00000026004	ENSMUSG00000026004	1110028C15Rik	1:66747404-66864169	Caspr2wt	Caspr2ko	OK	3.80246	4.19319	0.141118	0.354027	0.54605	0.99995	no
ENSMUSG00000025169	ENSMUSG00000025169	1110031I02Rik	11:121038904-121090636	Caspr2wt	Caspr2ko	OK	4.02821	3.9479	-0.029056	-0.04326	0.93955	0.99995	no
ENSMUSG00000037971	ENSMUSG00000037971	1110032A03Rik	9:50570932-50651647	Caspr2wt	Caspr2ko	OK	38.6331	37.8034	-0.0313212	-0.0905195	0.8734	0.99995	no
ENSMUSG00000046999	ENSMUSG00000046999	1110032F04Rik	3:68671838-68676085	Caspr2wt	Caspr2ko	OK	1.36231	1.26729	-0.104311	-0.298212	0.60275	0.99995	no
ENSMUSG00000020973	ENSMUSG00000020973	1110034A24Rik	12:70285144-70300855	Caspr2wt	Caspr2ko	OK	3.9865	3.76654	-0.081881	-0.0929392	0.8683	0.99995	no
ENSMUSG00000048495	ENSMUSG00000048495	1110034B05Rik	1:57445080-57474797	Caspr2wt	Caspr2ko	OK	13.0251	13.618	0.0642275	0.114989	0.84215	0.99995	no
ENSMUSG00000044991	ENSMUSG00000044991	1110034G24Rik	2:132512666-132576791	Caspr2wt	Caspr2ko	OK	8.05852	8.1878	0.0229612	0.0711541	0.90165	0.99995	no
ENSMUSG00000050633	ENSMUSG00000050633	1110035H17Rik	7:29919872-29941937	Caspr2wt	Caspr2ko	OK	2.11409	2.23991	0.0834083	0.0953344	0.86975	0.99995	no
ENSMUSG00000086191	ENSMUSG00000086191	1110035M17Rik	11:95561419-95707048	Caspr2wt	Caspr2ko	OK	2.61859	2.25042	-0.218595	-0.106373	0.8922	0.99995	no
ENSMUSG00000040720	ENSMUSG00000040720	1110037F02Rik	4:11413104-11477831	Caspr2wt	Caspr2ko	OK	9.44724	9.56515	0.0178941	0.0849017	0.88515	0.99995	no
ENSMUSG00000092203	ENSMUSG00000092203	1110038B12Rik	17:35087182-35089416	Caspr2wt	Caspr2ko	OK	8.4349	9.00416	0.0942209	0.276912	0.63185	0.99995	no
ENSMUSG00000033416	ENSMUSG00000033416	1110038D17Rik	10:74813855-74980717	Caspr2wt	Caspr2ko	OK	5.79995	5.33204	-0.121353	-0.317039	0.5549	0.99995	no
ENSMUSG00000063236	ENSMUSG00000063236	1110038F14Rik	15:76778968-76781159	Caspr2wt	Caspr2ko	OK	11.642	13.401	0.203004	0.817961	0.14985	0.99995	no
ENSMUSG00000085457	ENSMUSG00000085457	1110046J04Rik	13:34009786-34129016	Caspr2wt	Caspr2ko	OK	1.74885	1.74755	-0.0010748	-0.00045593	0.8506	0.99995	no
ENSMUSG00000028669	ENSMUSG00000028669	1110049F12Rik	4:135531374-135543179	Caspr2wt	Caspr2ko	OK	44.6066	45.1796	0.0184136	0.0566929	0.9042	0.99995	no
ENSMUSG00000040591	ENSMUSG00000040591	1110051M20Rik	2:91105130-91284861	Caspr2wt	Caspr2ko	OK	67.0138	61.413	-0.125914	-0.265461	0.59855	0.99995	no
ENSMUSG00000091210	ENSMUSG00000091210	1110054M08Rik	16:24391697-24992662	Caspr2wt	Caspr2ko	OK	1.44526	1.25136	-0.207825	-0.313963	0.5801	0.99995	no
ENSMUSG00000038544	ENSMUSG00000038544	1110054O05Rik	4:59782508-59814461	Caspr2wt	Caspr2ko	OK	11.4904	12.4908	0.120441	0.474496	0.40405	0.99995	no
ENSMUSG00000037669	ENSMUSG00000037669	1110057K04Rik	12:8214912-8292564	Caspr2wt	Caspr2ko	OK	24.7865	25.2289	0.0255236	0.107004	0.8533	0.99995	no
ENSMUSG00000026154	ENSMUSG00000026154	1110058L19Rik	1:24002777-24012495	Caspr2wt	Caspr2ko	OK	24.856	26.4728	0.0909184	0.370912	0.5151	0.99995	no
ENSMUSG00000035171	ENSMUSG00000035171	1110059E24Rik	19:21671802-21727281	Caspr2wt	Caspr2ko	OK	16.6023	17.0439	0.0378768	0.166834	0.77085	0.99995	no
ENSMUSG00000032551	ENSMUSG00000032551	1110059G10Rik	9:122854206-122860118	Caspr2wt	Caspr2ko	OK	18.2577	21.8531	0.259333	0.896679	0.11945	0.99995	no
ENSMUSG00000037086	ENSMUSG00000037086	1110059M19Rik	X:42444080-42445968	Caspr2wt	Caspr2ko	OK	0.853409	1.18204	0.469968	0.989882	0.086	0.99995	no
ENSMUSG00000078570	ENSMUSG00000078570	1110065P20Rik	4:124479347-124539415	Caspr2wt	Caspr2ko	OK	40.698	46.0873	0.179413	0.322998	0.59385	0.99995	no
ENSMUSG00000042363	ENSMUSG00000042363	1110067D22Rik	11:20723578-20731059	Caspr2wt	Caspr2ko	OK	32.0421	34.0796	0.0889391	0.363473	0.50735	0.99995	no
ENSMUSG00000022018	ENSMUSG00000022018	1190002H23Rik	14:79688562-79701452	Caspr2wt	Caspr2ko	OK	14.146	17.3699	0.29619	1.19234	0.03935	0.99995	no
ENSMUSG00000045414	ENSMUSG00000045414	1190002N15Rik	9:94418282-94438500	Caspr2wt	Caspr2ko	OK	10.5468	9.91829	-0.0886472	-0.408837	0.4736	0.99995	no
ENSMUSG00000053286	ENSMUSG00000053286	1190005F20Rik	1:153275777-153305312	Caspr2wt	Caspr2ko	OK	8.98099	9.65818	0.104876	0.473672	0.4105	0.99995	no
ENSMUSG00000043687	ENSMUSG00000043687	1190005I06Rik	8:122434259-126869624	Caspr2wt	Caspr2ko	OK	9.53885	9.9805	0.0652967	0.0103034	0.96205	0.99995	no
ENSMUSG00000078350	ENSMUSG00000078350	1190007F08Rik	4:153385839-153400261	Caspr2wt	Caspr2ko	OK	16.7422	13.8251	-0.276202	-0.348472	0.5006	0.99995	no
ENSMUSG00000063320	ENSMUSG00000063320	1190007I07Rik	10:82082595-82085941	Caspr2wt	Caspr2ko	OK	6.8015	7.92557	0.220661	0.673263	0.2397	0.99995	no
ENSMUSG00000021280	ENSMUSG00000021280	1200009I06Rik	12:112655227-112669393	Caspr2wt	Caspr2ko	OK	0.729228	0.790862	0.117055	0.294198	0.61135	0.99995	no
ENSMUSG00000022008	ENSMUSG00000022008	1200011I18Rik	14:76486038-76510622	Caspr2wt	Caspr2ko	OK	10.8281	10.9589	0.0173239	0.0827836	0.88525	0.99995	no
ENSMUSG00000020495	ENSMUSG00000020495	1200011M11Rik	11:86891233-86900276	Caspr2wt	Caspr2ko	OK	4.99381	5.04744	0.0154108	0.0627154	0.9125	0.99995	no
ENSMUSG00000020783	ENSMUSG00000020783	1200014J11Rik	11:72861284-72893719	Caspr2wt	Caspr2ko	OK	6.43389	6.79178	0.078099	0.33899	0.56005	0.99995	no
ENSMUSG00000052748	ENSMUSG00000052748	1200016B10Rik	1:153214828-153275585	Caspr2wt	Caspr2ko	OK	7.77321	6.91575	-0.168625	-0.220712	0.7062	0.99995	no
ENSMUSG00000020741	ENSMUSG00000020741	1300001I01Rik	11:74462996-74484349	Caspr2wt	Caspr2ko	OK	16.831	15.7546	-0.0953543	-0.425632	0.42785	0.99995	no
ENSMUSG00000086651	ENSMUSG00000086651	1300002E11Rik	16:21794419-21809110	Caspr2wt	Caspr2ko	OK	8.47342	9.3426	0.14088	0.359484	0.53135	0.99995	no
ENSMUSG00000058997	ENSMUSG00000058997	1300010F03Rik	14:79248984-79602117	Caspr2wt	Caspr2ko	OK	8.04278	7.73369	-0.0565375	-0.264867	0.6339	0.99995	no
ENSMUSG00000021411	ENSMUSG00000021411	1300014I06Rik	13:34719708-34744550	Caspr2wt	Caspr2ko	OK	3.53816	3.54624	0.00329113	0.00633895	0.99015	0.99995	no
ENSMUSG00000001062	ENSMUSG00000001062	1300018I17Rik	8:122434259-126869624	Caspr2wt	Caspr2ko	OK	17.9676	18.2112	0.0194249	0.0037664	0.97345	0.99995	no
ENSMUSG00000035757	ENSMUSG00000035757	1300018J18Rik	15:88919513-88953517	Caspr2wt	Caspr2ko	OK	6.10034	6.36829	0.0620148	0.144676	0.80095	0.99995	no
ENSMUSG00000030316	ENSMUSG00000030316	1500001M20Rik	6:114954398-114987894	Caspr2wt	Caspr2ko	OK	8.35626	8.02434	-0.0584745	-0.166795	0.76595	0.99995	no
ENSMUSG00000073681	ENSMUSG00000073681	1500002C15Rik	4:155078908-155108359	Caspr2wt	Caspr2ko	OK	0.639616	0.773101	0.273451	0.0732525	0.8917	0.99995	no
ENSMUSG00000087264	ENSMUSG00000087264	1500002O10Rik	2:70327996-70440071	Caspr2wt	Caspr2ko	OK	0.448907	0.300274	-0.580137	-0.0366889	0.69885	0.99995	no
ENSMUSG00000002210	ENSMUSG00000002210	1500002O20Rik	7:25184637-25207797	Caspr2wt	Caspr2ko	OK	14.2908	14.6768	0.0384519	0.0780033	0.89165	0.99995	no
ENSMUSG00000014077	ENSMUSG00000014077	1500003O03Rik	2:119373432-119412763	Caspr2wt	Caspr2ko	OK	58.9059	57.6752	-0.030462	-0.138871	0.8116	0.99995	no
ENSMUSG00000068099	ENSMUSG00000068099	1500009C09Rik	15:82082826-82091183	Caspr2wt	Caspr2ko	OK	51.7826	49.1499	-0.0752779	-0.364152	0.5244	0.99995	no
ENSMUSG00000087651	ENSMUSG00000087651	1500009L16Rik	10:83185609-83225506	Caspr2wt	Caspr2ko	OK	12.2451	12.9896	0.0851499	0.340684	0.55735	0.99995	no
ENSMUSG00000020898	ENSMUSG00000020898	1500010J02Rik	11:68829412-68849975	Caspr2wt	Caspr2ko	OK	18.3457	12.6328	-0.53827	-1.30604	0.02445	0.99995	no
ENSMUSG00000072694	ENSMUSG00000072694	1500011B03Rik	5:115258204-115273477	Caspr2wt	Caspr2ko	OK	55.4482	53.4572	-0.0527547	-0.235627	0.687	0.99995	no
ENSMUSG00000092279	ENSMUSG00000092279	1500011B03Rik	5:115258204-115273477	Caspr2wt	Caspr2ko	OK	3.57442	3.67513	0.040087	0.021999	0.9695	0.99995	no
ENSMUSG00000029463	ENSMUSG00000029463	1500011H22Rik	5:122804377-122832911	Caspr2wt	Caspr2ko	OK	28.1778	28.4391	0.0133182	0.0320382	0.95885	0.99995	no
ENSMUSG00000051319	ENSMUSG00000051319	1500011K16Rik	2:127617123-127618224	Caspr2wt	Caspr2ko	OK	28.2557	29.3871	0.0566399	0.241809	0.6774	0.99995	no
ENSMUSG00000074578	ENSMUSG00000074578	1500012F01Rik	2:166861292-166891362	Caspr2wt	Caspr2ko	OK	31.9634	30.8227	-0.0524259	-0.0834941	0.8832	0.99995	no
ENSMUSG00000026051	ENSMUSG00000026051	1500015O10Rik	1:43787446-43799423	Caspr2wt	Caspr2ko	OK	6.93962	7.75176	0.159666	0.526969	0.3643	0.99995	no
ENSMUSG00000087211	ENSMUSG00000087211	1500016L03Rik	11:84331478-84349333	Caspr2wt	Caspr2ko	OK	0.607081	0.389171	-0.641484	-0.498271	0.3145	0.99995	no
ENSMUSG00000087579	ENSMUSG00000087579	1500017E21Rik	19:36629128-36780131	Caspr2wt	Caspr2ko	OK	4.76746	6.29459	0.400891	0.714142	0.1551	0.99995	no
ENSMUSG00000087686	ENSMUSG00000087686	1500026H17Rik	10:89149115-89163611	Caspr2wt	Caspr2ko	OK	0.65145	0.563822	-0.208413	-0.552891	0.34865	0.99995	no
ENSMUSG00000035790	ENSMUSG00000035790	1500031L02Rik	16:32099885-32108155	Caspr2wt	Caspr2ko	OK	30.3501	31.8394	0.0691121	0.329818	0.5665	0.99995	no
ENSMUSG00000022452	ENSMUSG00000022452	1500032L24Rik	15:82169371-82179521	Caspr2wt	Caspr2ko	OK	136.053	140.061	0.0418862	0.179853	0.7486	0.99995	no
ENSMUSG00000059631	ENSMUSG00000059631	1500035N22Rik	5:24368561-24606460	Caspr2wt	Caspr2ko	OK	1.15462	1.50274	0.380179	0.196615	0.75805	0.99995	no
ENSMUSG00000028701	ENSMUSG00000028701	1520402A15Rik	4:115796444-115832454	Caspr2wt	Caspr2ko	OK	5.31466	4.86301	-0.128126	-0.131408	0.73395	0.99995	no
ENSMUSG00000024118	ENSMUSG00000024118	1600002H07Rik	17:24312375-24358675	Caspr2wt	Caspr2ko	OK	2.29747	2.3867	0.0549746	0.0610405	0.91195	0.99995	no
ENSMUSG00000035595	ENSMUSG00000035595	1600002K03Rik	10:79635688-79637891	Caspr2wt	Caspr2ko	OK	2.96734	2.9788	0.00556094	0.014089	0.9817	0.99995	no
ENSMUSG00000075054	ENSMUSG00000075054	1600012F09Rik	13:18078473-18085185	Caspr2wt	Caspr2ko	OK	3.79286	4.11212	0.116596	0.479151	0.4093	0.99995	no
ENSMUSG00000050088	ENSMUSG00000050088	1600012H06Rik	17:15080188-15129820	Caspr2wt	Caspr2ko	OK	8.91788	9.10283	0.0296147	0.0635739	0.9078	0.99995	no
ENSMUSG00000054676	ENSMUSG00000054676	1600014C10Rik	7:38968235-38982582	Caspr2wt	Caspr2ko	OK	11.1945	11.2541	0.00766531	0.0353432	0.9514	0.99995	no
ENSMUSG00000086488	ENSMUSG00000086488	1600020E01Rik	6:86476264-86514436	Caspr2wt	Caspr2ko	OK	6.31379	6.37517	0.0139559	0.0371629	0.94975	0.99995	no
ENSMUSG00000051065	ENSMUSG00000051065	1600021P15Rik	16:28826261-28929784	Caspr2wt	Caspr2ko	OK	16.0712	19.0553	0.245715	1.16023	0.04205	0.99995	no
ENSMUSG00000027569	ENSMUSG00000027569	1600027N09Rik	2:180316008-180321009	Caspr2wt	Caspr2ko	OK	6.99556	6.48502	-0.109328	-0.425387	0.45715	0.99995	no
ENSMUSG00000046242	ENSMUSG00000046242	1600029I14Rik	9:99356661-99375369	Caspr2wt	Caspr2ko	OK	0.596999	0.452355	-0.400273	-0.590753	0.2998	0.99995	no
ENSMUSG00000029182	ENSMUSG00000029182	1700001C02Rik	5:30768419-30786461	Caspr2wt	Caspr2ko	OK	0.674351	0.904926	0.4243	0.616098	0.25095	0.99995	no
ENSMUSG00000085984	ENSMUSG00000085984	1700001G11Rik	14:66914170-66930261	Caspr2wt	Caspr2ko	OK	0.868516	0.845604	-0.0385697	-0.00891029	0.9739	0.99995	no
ENSMUSG00000056508	ENSMUSG00000056508	1700001K19Rik	12:111905898-111920829	Caspr2wt	Caspr2ko	OK	1.33348	1.2671	-0.0736735	-0.171471	0.76625	0.99995	no
ENSMUSG00000021534	ENSMUSG00000021534	1700001L19Rik	13:68736315-68753108	Caspr2wt	Caspr2ko	OK	1.18206	0.818342	-0.530526	-1.35388	0.01855	0.99995	no
ENSMUSG00000044320	ENSMUSG00000044320	1700001O22Rik	2:30650288-30659181	Caspr2wt	Caspr2ko	OK	2.75207	3.09975	0.171638	0.359251	0.503	0.99995	no
ENSMUSG00000085944	ENSMUSG00000085944	1700003D09Rik	11:98209717-98219597	Caspr2wt	Caspr2ko	OK	3.51053	4.02752	0.198203	0.0486755	0.90845	0.99995	no
ENSMUSG00000030030	ENSMUSG00000030030	1700003E16Rik	6:83106397-83112969	Caspr2wt	Caspr2ko	OK	5.13488	5.14337	0.00238398	0.00960709	0.98825	0.99995	no
ENSMUSG00000038523	ENSMUSG00000038523	1700003F12Rik	2:154370134-154384626	Caspr2wt	Caspr2ko	OK	0.70769	0.694228	-0.0277065	-0.0159818	0.9786	0.99995	no
ENSMUSG00000086327	ENSMUSG00000086327	1700003F17Rik	11:82724051-82776443	Caspr2wt	Caspr2ko	OK	0.421679	0.19054	-1.14606	-0.443868	0.4716	0.99995	no
ENSMUSG00000028294	ENSMUSG00000028294	1700003M02Rik	4:34635807-34677455	Caspr2wt	Caspr2ko	OK	1.02263	0.771605	-0.406345	-0.58207	0.2715	0.99995	no
ENSMUSG00000085389	ENSMUSG00000085389	1700003M07Rik	4:129637617-129640901	Caspr2wt	Caspr2ko	OK	7.97495	7.2036	-0.146757	-0.435532	0.45185	0.99995	no
ENSMUSG00000084984	ENSMUSG00000084984	1700006P19Rik	7:120657347-120715025	Caspr2wt	Caspr2ko	OK	3.79278	3.13234	-0.276017	-0.111833	0.90785	0.99995	no
ENSMUSG00000057816	ENSMUSG00000057816	1700007G11Rik	5:98758372-99230929	Caspr2wt	Caspr2ko	OK	0.546328	0.454251	-0.266276	-0.361114	0.5043	0.99995	no
ENSMUSG00000086330	ENSMUSG00000086330	1700007J10Rik	11:59474806-59594362	Caspr2wt	Caspr2ko	OK	0.369194	0.483827	0.390115	0.0585542	0.78805	0.99995	no
ENSMUSG00000026831	ENSMUSG00000026831	1700007K13Rik	2:28317520-28321852	Caspr2wt	Caspr2ko	OK	2.18825	1.83157	-0.256697	-0.542219	0.3176	0.99995	no
ENSMUSG00000090918	ENSMUSG00000090918	1700007L15Rik	16:33379940-33380813	Caspr2wt	Caspr2ko	OK	1.10887	0.956281	-0.213585	-0.400005	0.4933	0.99995	no
ENSMUSG00000008028	ENSMUSG00000008028	1700008O03Rik	7:51615412-51655557	Caspr2wt	Caspr2ko	OK	1.65071	1.69369	0.0370763	0.0233546	0.9632	0.99995	no
ENSMUSG00000026649	ENSMUSG00000026649	1700009P17Rik	1:173044048-173057098	Caspr2wt	Caspr2ko	OK	2.35739	1.97324	-0.256626	-0.49917	0.31505	0.99995	no
ENSMUSG00000023873	ENSMUSG00000023873	1700010I14Rik	17:9181197-9201184	Caspr2wt	Caspr2ko	OK	0.475173	0.330752	-0.522704	-1.06051	0.0597	0.99995	no
ENSMUSG00000092599	ENSMUSG00000092599	1700010K23Rik	16:66655665-67621153	Caspr2wt	Caspr2ko	OK	10.3689	12.9827	0.324317	0.110009	0.88955	0.99995	no
ENSMUSG00000085102	ENSMUSG00000085102	1700010K24Rik	3:108051826-108082892	Caspr2wt	Caspr2ko	OK	0.465699	0.766716	0.719295	0.223028	0.73075	0.99995	no
ENSMUSG00000063714	ENSMUSG00000063714	1700011J10Rik	2:72774483-72826734	Caspr2wt	Caspr2ko	OK	13.3665	15.4858	0.21232	0.232062	0.70265	0.99995	no
ENSMUSG00000042708	ENSMUSG00000042708	1700012A16Rik	1:155272291-155299704	Caspr2wt	Caspr2ko	OK	0.792952	0.963317	0.280778	0.545143	0.34945	0.99995	no
ENSMUSG00000031927	ENSMUSG00000031927	1700012B09Rik	9:14562643-14575474	Caspr2wt	Caspr2ko	OK	0.516214	0.696793	0.432761	0.627509	0.27115	0.99995	no
ENSMUSG00000079179	ENSMUSG00000079179	1700012B15Rik	12:3236610-3309969	Caspr2wt	Caspr2ko	OK	6.32736	5.98224	-0.0809179	-0.0569921	0.9226	0.99995	no
ENSMUSG00000027886	ENSMUSG00000027886	1700013F07Rik	3:108258611-108347641	Caspr2wt	Caspr2ko	OK	1.633	1.98957	0.284925	0.158294	0.81135	0.99995	no
ENSMUSG00000085260	ENSMUSG00000085260	1700013G23Rik	11:59760390-59761644	Caspr2wt	Caspr2ko	OK	1.27782	1.19279	-0.0993413	-0.123302	0.8153	0.99995	no
ENSMUSG00000051054	ENSMUSG00000051054	1700014D04Rik	13:59843316-59844111	Caspr2wt	Caspr2ko	OK	0.353518	0.397865	0.170497	0.210869	0.69925	0.99995	no
ENSMUSG00000079666	ENSMUSG00000079666	1700015F17Rik	5:5437826-5479143	Caspr2wt	Caspr2ko	OK	0.263177	0.442884	0.750892	0.549926	0.57155	0.99995	no
ENSMUSG00000053783	ENSMUSG00000053783	1700016K19Rik	11:75813413-75817071	Caspr2wt	Caspr2ko	OK	0.698502	0.569553	-0.294435	-0.521972	0.3734	0.99995	no
ENSMUSG00000085609	ENSMUSG00000085609	1700016P03Rik	11:74986061-75004743	Caspr2wt	Caspr2ko	OK	1.09261	0.966106	-0.177528	-0.117295	0.8392	0.99995	no
ENSMUSG00000032300	ENSMUSG00000032300	1700017B05Rik	9:57100128-57110406	Caspr2wt	Caspr2ko	OK	2.79738	2.91395	0.058901	0.181213	0.753	0.99995	no
ENSMUSG00000046145	ENSMUSG00000046145	1700018M17Rik	4:59484739-59562832	Caspr2wt	Caspr2ko	OK	0.366834	0.40537	0.144109	0.0525496	0.8911	0.99995	no
ENSMUSG00000043629	ENSMUSG00000043629	1700019D03Rik	1:52979167-53020104	Caspr2wt	Caspr2ko	OK	5.71102	6.39368	0.162898	0.710171	0.2192	0.99995	no
ENSMUSG00000007867	ENSMUSG00000007867	1700019E19Rik	12:87423512-87503408	Caspr2wt	Caspr2ko	OK	8.65618	9.24625	0.0951388	0.343162	0.54345	0.99995	no
ENSMUSG00000030623	ENSMUSG00000030623	1700019G06Rik	7:96656294-96666096	Caspr2wt	Caspr2ko	OK	7.56803	6.97708	-0.117295	-0.151183	0.794	0.99995	no
ENSMUSG00000068299	ENSMUSG00000068299	1700019G17Rik	6:85849044-85854878	Caspr2wt	Caspr2ko	OK	5.20802	5.98323	0.20019	0.81097	0.15745	0.99995	no
ENSMUSG00000038987	ENSMUSG00000038987	1700019L03Rik	2:32631305-32703688	Caspr2wt	Caspr2ko	OK	1.27281	0.392565	-1.69701	-0.166081	0.2498	0.99995	no
ENSMUSG00000050623	ENSMUSG00000050623	1700019N12Rik	19:6996915-6999870	Caspr2wt	Caspr2ko	OK	0.889919	1.41632	0.670401	1.37379	0.01825	0.99995	no
ENSMUSG00000017767	ENSMUSG00000017767	1700020C07Rik	2:164648185-164654037	Caspr2wt	Caspr2ko	OK	5.51177	6.22537	0.175644	0.238336	0.68465	0.99995	no
ENSMUSG00000085438	ENSMUSG00000085438	1700020I14Rik	2:119420032-119433238	Caspr2wt	Caspr2ko	OK	62.7052	66.231	0.0789203	0.350898	0.53115	0.99995	no
ENSMUSG00000035085	ENSMUSG00000035085	1700020L24Rik	11:83251187-83276573	Caspr2wt	Caspr2ko	OK	0.908265	0.664733	-0.450339	-0.463342	0.427	0.99995	no
ENSMUSG00000021254	ENSMUSG00000021254	1700020O03Rik	12:87582818-87646956	Caspr2wt	Caspr2ko	OK	8.42058	8.83708	0.0696493	0.268605	0.64865	0.99995	no
ENSMUSG00000010538	ENSMUSG00000010538	1700021C14Rik	3:88046795-88100921	Caspr2wt	Caspr2ko	OK	2.65419	3.33841	0.330888	0.345947	0.53305	0.99995	no
ENSMUSG00000019797	ENSMUSG00000019797	1700021F05Rik	10:43244926-43260800	Caspr2wt	Caspr2ko	OK	16.2182	15.9358	-0.0253424	-0.0863756	0.8784	0.99995	no
ENSMUSG00000086890	ENSMUSG00000086890	1700021J08Rik	4:116667921-116677882	Caspr2wt	Caspr2ko	OK	4.70349	4.1641	-0.175726	-0.165712	0.77575	0.99995	no
ENSMUSG00000035629	ENSMUSG00000035629	1700021K19Rik	16:32821792-32909049	Caspr2wt	Caspr2ko	OK	21.0799	21.5222	0.0299519	0.0750305	0.87615	0.99995	no
ENSMUSG00000072918	ENSMUSG00000072918	1700022K14Rik	5:66152229-66221347	Caspr2wt	Caspr2ko	OK	1.12685	0.76556	-0.557712	-0.325918	0.8315	0.99995	no
ENSMUSG00000090452	ENSMUSG00000090452	1700022N22Rik	17:26122759-26125414	Caspr2wt	Caspr2ko	OK	0.366015	0.458816	0.326012	0.38122	0.4883	0.99995	no
ENSMUSG00000020940	ENSMUSG00000020940	1700023F06Rik	11:103060259-103079746	Caspr2wt	Caspr2ko	OK	1.19653	0.980347	-0.287496	-0.564913	0.2777	0.99995	no
ENSMUSG00000072473	ENSMUSG00000072473	1700024G13Rik	14:33189687-33201559	Caspr2wt	Caspr2ko	OK	0.661513	1.04094	0.654051	0.628151	0.2787	0.99995	no
ENSMUSG00000091154	ENSMUSG00000091154	1700024N20Rik	8:28152853-28166603	Caspr2wt	Caspr2ko	OK	0.417872	0.448886	0.103288	0.0279867	0.94895	0.99995	no
ENSMUSG00000032666	ENSMUSG00000032666	1700025G04Rik	1:153731653-153937450	Caspr2wt	Caspr2ko	OK	15.9138	16.8432	0.0818868	0.208297	0.7107	0.99995	no
ENSMUSG00000051736	ENSMUSG00000051736	1700025K23Rik	10:38838609-38853720	Caspr2wt	Caspr2ko	OK	10.486	10.837	0.0475016	0.150606	0.79075	0.99995	no
ENSMUSG00000011154	ENSMUSG00000011154	1700026D08Rik	7:90922610-90943390	Caspr2wt	Caspr2ko	OK	0.803727	0.86854	0.111887	0.171793	0.7336	0.99995	no
ENSMUSG00000021414	ENSMUSG00000021414	1700026J04Rik	13:35001832-35011862	Caspr2wt	Caspr2ko	OK	0.280583	0.400362	0.512877	1.06861	0.0681	0.99995	no
ENSMUSG00000026809	ENSMUSG00000026809	1700026L06Rik	2:28547599-28555247	Caspr2wt	Caspr2ko	OK	0.240579	0.389488	0.695071	0.333049	0.45925	0.99995	no
ENSMUSG00000084864	ENSMUSG00000084864	1700027A07Rik	15:78730096-78749947	Caspr2wt	Caspr2ko	OK	0.410327	0.374143	-0.133185	-0.0200351	0.9335	0.99995	no
ENSMUSG00000010136	ENSMUSG00000010136	1700027A23Rik	3:105799874-105817523	Caspr2wt	Caspr2ko	OK	0.89011	1.03298	0.214762	0.407448	0.46445	0.99995	no
ENSMUSG00000038782	ENSMUSG00000038782	1700028J19Rik	7:51485302-51491492	Caspr2wt	Caspr2ko	OK	0.684702	0.799251	0.223172	0.444261	0.44615	0.99995	no
ENSMUSG00000089798	ENSMUSG00000089798	1700028K03Rik	5:107924916-108117034	Caspr2wt	Caspr2ko	OK	0.388084	0.318257	-0.286179	-0.110377	0.8022	0.99995	no
ENSMUSG00000033053	ENSMUSG00000033053	1700028P14Rik	19:23633249-23727302	Caspr2wt	Caspr2ko	OK	0.468968	0.427644	-0.133079	-0.196988	0.74105	0.99995	no
ENSMUSG00000026049	ENSMUSG00000026049	1700029F09Rik	1:44143457-44175653	Caspr2wt	Caspr2ko	OK	4.92802	5.13459	0.0592409	0.0953338	0.8557	0.99995	no
ENSMUSG00000073758	ENSMUSG00000073758	1700029G01Rik	4:125827845-125840735	Caspr2wt	Caspr2ko	OK	0.640444	0.596684	-0.102105	-0.237707	0.6678	0.99995	no
ENSMUSG00000044916	ENSMUSG00000044916	1700029I15Rik	2:92223074-92241420	Caspr2wt	Caspr2ko	OK	9.13263	7.77979	-0.231298	-0.0733022	0.9024	0.99995	no
ENSMUSG00000071103	ENSMUSG00000071103	1700029J07Rik	8:47038959-47060606	Caspr2wt	Caspr2ko	OK	1.18942	0.997026	-0.25455	-0.604268	0.29235	0.99995	no
ENSMUSG00000086459	ENSMUSG00000086459	1700030C12Rik	11:23206915-23399661	Caspr2wt	Caspr2ko	OK	5.33154	4.17359	-0.353263	-0.102371	0.86475	0.99995	no
ENSMUSG00000087148	ENSMUSG00000087148	1700030C14Rik	2:152478618-152480066	Caspr2wt	Caspr2ko	OK	0.912173	0.85696	-0.0900806	-0.16258	0.77445	0.99995	no
ENSMUSG00000031847	ENSMUSG00000031847	1700030J22Rik	8:119493498-119502843	Caspr2wt	Caspr2ko	OK	2.41934	2.80664	0.21423	0.799832	0.1625	0.99995	no
ENSMUSG00000052794	ENSMUSG00000052794	1700030K09Rik	8:74967778-74999132	Caspr2wt	Caspr2ko	OK	7.63573	3.28819	-1.21547	-0.546313	0.12245	0.99995	no
ENSMUSG00000024645	ENSMUSG00000024645	1700034H14Rik	18:85104549-85150768	Caspr2wt	Caspr2ko	OK	8.48556	8.34077	-0.0248289	-0.0922187	0.8748	0.99995	no
ENSMUSG00000055833	ENSMUSG00000055833	1700034H15Rik	1:193714111-193737126	Caspr2wt	Caspr2ko	OK	0.831734	0.936346	0.170919	0.0980027	0.8032	0.99995	no
ENSMUSG00000085661	ENSMUSG00000085661	1700034P13Rik	1:9708702-9782003	Caspr2wt	Caspr2ko	OK	4.62019	4.31345	-0.0991102	-0.11477	0.8387	0.99995	no
ENSMUSG00000005983	ENSMUSG00000005983	1700037C18Rik	16:3847267-3941147	Caspr2wt	Caspr2ko	OK	9.05364	9.24035	0.0294499	0.0371629	0.94115	0.99995	no
ENSMUSG00000027327	ENSMUSG00000027327	1700037H04Rik	2:130972059-131024233	Caspr2wt	Caspr2ko	OK	69.3768	70.4384	0.0219086	0.0394428	0.94225	0.99995	no
ENSMUSG00000090420	ENSMUSG00000090420	1700040D17Rik	3:94213316-94216805	Caspr2wt	Caspr2ko	OK	1.95445	2.09406	0.0995375	0.242354	0.66745	0.99995	no
ENSMUSG00000030008	ENSMUSG00000030008	1700040I03Rik	6:85396803-85418471	Caspr2wt	Caspr2ko	OK	13.3029	14.2602	0.100245	0.0963363	0.83015	0.99995	no
ENSMUSG00000019945	ENSMUSG00000019945	1700040L02Rik	10:67893700-68004644	Caspr2wt	Caspr2ko	OK	2.21152	1.9122	-0.209804	-0.442637	0.44855	0.99995	no
ENSMUSG00000086999	ENSMUSG00000086999	1700040N02Rik	2:170172490-170253345	Caspr2wt	Caspr2ko	OK	0.361609	0.33166	-0.124723	-0.0215598	0.93755	0.99995	no
ENSMUSG00000083695	ENSMUSG00000083695	1700045I19Rik	X:160198071-160199261	Caspr2wt	Caspr2ko	OK	0.611206	0.424305	-0.526559	-0.70174	0.20895	0.99995	no
ENSMUSG00000053206	ENSMUSG00000053206	1700047G07Rik	8:99036239-99037431	Caspr2wt	Caspr2ko	OK	0.787131	0.14633	-2.42738	-1.42436	0.25595	0.99995	no
ENSMUSG00000087347	ENSMUSG00000087347	1700047K16Rik	11:58128615-58137941	Caspr2wt	Caspr2ko	OK	0.330021	0.287695	-0.198017	-0.0889562	0.89155	0.99995	no
ENSMUSG00000043773	ENSMUSG00000043773	1700048O20Rik	9:121847252-121856132	Caspr2wt	Caspr2ko	OK	5.53929	5.72977	0.0487752	0.179208	0.7526	0.99995	no
ENSMUSG00000070709	ENSMUSG00000070709	1700049G17Rik	7:28692410-28716022	Caspr2wt	Caspr2ko	OK	2.32634	2.07681	-0.163694	-0.43349	0.44405	0.99995	no
ENSMUSG00000011052	ENSMUSG00000011052	1700049J03Rik	17:26691198-26793876	Caspr2wt	Caspr2ko	OK	0.0523095	0.358577	2.77714	0.263254	0.32705	0.99995	no
ENSMUSG00000086951	ENSMUSG00000086951	1700051A21Rik	11:72055495-72082077	Caspr2wt	Caspr2ko	OK	0.324783	0.27164	-0.25778	-0.199612	0.7081	0.99995	no
ENSMUSG00000061759	ENSMUSG00000061759	1700052N19Rik	10:5891399-5914074	Caspr2wt	Caspr2ko	OK	12.1608	12.3616	0.0236248	0.0868795	0.877	0.99995	no
ENSMUSG00000031971	ENSMUSG00000031971	1700054N08Rik	8:122434259-126869624	Caspr2wt	Caspr2ko	OK	17.0794	18.2687	0.0971158	0.0369027	0.9685	0.99995	no
ENSMUSG00000057293	ENSMUSG00000057293	1700054O19Rik	14:26525991-26526561	Caspr2wt	Caspr2ko	OK	0.404668	0.34746	-0.219891	-0.219664	0.72925	0.99995	no
ENSMUSG00000084792	ENSMUSG00000084792	1700056N10Rik	16:17047612-17049204	Caspr2wt	Caspr2ko	OK	0.957372	0.789358	-0.278399	-0.56441	0.3244	0.99995	no
ENSMUSG00000020164	ENSMUSG00000020164	1700058G18Rik	10:115854916-115912375	Caspr2wt	Caspr2ko	OK	15.0296	15.2599	0.0219329	0.0607614	0.9182	0.99995	no
ENSMUSG00000089636	ENSMUSG00000089636	1700058P15Rik	7:19842277-19857166	Caspr2wt	Caspr2ko	OK	0.361752	0.363993	0.00890863	0.0028979	0.7871	0.99995	no
ENSMUSG00000084970	ENSMUSG00000084970	1700060J05Rik	4:53453284-53635350	Caspr2wt	Caspr2ko	OK	2.91846	3.16426	0.116661	0.0642098	0.90325	0.99995	no
ENSMUSG00000085178	ENSMUSG00000085178	1700064E03Rik	11:69212009-69227177	Caspr2wt	Caspr2ko	OK	1.78966	1.34257	-0.414688	-0.344771	0.55955	0.99995	no
ENSMUSG00000036162	ENSMUSG00000036162	1700066J24Rik	4:41464469-41516571	Caspr2wt	Caspr2ko	OK	0.547359	0.55552	0.0213511	0.00445901	0.9824	0.99995	no
ENSMUSG00000038323	ENSMUSG00000038323	1700066M21Rik	1:57434463-57442267	Caspr2wt	Caspr2ko	OK	10.712	11.561	0.110039	0.502369	0.3844	0.99995	no
ENSMUSG00000046408	ENSMUSG00000046408	1700067K01Rik	8:86525400-86528669	Caspr2wt	Caspr2ko	OK	0.435402	0.53262	0.290759	0.429645	0.3882	0.99995	no
ENSMUSG00000053081	ENSMUSG00000053081	1700069B07Rik	7:128785534-128851525	Caspr2wt	Caspr2ko	OK	0.219387	0.610609	1.47677	0.244318	0.45045	0.99995	no
ENSMUSG00000090307	ENSMUSG00000090307	1700071M16Rik	17:43705046-43749150	Caspr2wt	Caspr2ko	OK	15.5481	15.8239	0.0253643	0.0286715	0.9606	0.99995	no
ENSMUSG00000018412	ENSMUSG00000018412	1700081L11Rik	11:104194542-104330175	Caspr2wt	Caspr2ko	OK	20.6906	21.23	0.0371266	0.139666	0.79195	0.99995	no
ENSMUSG00000023737	ENSMUSG00000023737	1700082M22Rik	8:107163738-107182487	Caspr2wt	Caspr2ko	OK	0.5175	0.356633	-0.53712	-0.271958	0.64635	0.99995	no
ENSMUSG00000070532	ENSMUSG00000070532	1700084C01Rik	1:171858778-171864784	Caspr2wt	Caspr2ko	OK	4.5475	4.44556	-0.0327084	-0.0947945	0.86705	0.99995	no
ENSMUSG00000086016	ENSMUSG00000086016	1700084C06Rik	9:20878611-20932837	Caspr2wt	Caspr2ko	OK	2.24177	1.81501	-0.304667	-0.227878	0.6847	0.99995	no
ENSMUSG00000052222	ENSMUSG00000052222	1700084E18Rik	2:30093012-30199786	Caspr2wt	Caspr2ko	OK	0.500155	0.660574	0.401344	0.0940075	0.83995	0.99995	no
ENSMUSG00000071265	ENSMUSG00000071265	1700086L19Rik	12:75389721-75396932	Caspr2wt	Caspr2ko	OK	24.6443	23.0405	-0.0970798	-0.400667	0.48435	0.99995	no
ENSMUSG00000086988	ENSMUSG00000086988	1700086O06Rik	18:38398058-38422283	Caspr2wt	Caspr2ko	OK	2.04612	2.10587	0.0415305	0.0392746	0.94605	0.99995	no
ENSMUSG00000033029	ENSMUSG00000033029	1700088E04Rik	15:78939412-78971681	Caspr2wt	Caspr2ko	OK	15.0132	13.2034	-0.185318	-0.335333	0.5644	0.99995	no
ENSMUSG00000086128	ENSMUSG00000086128	1700091E21Rik	18:64317374-64436834	Caspr2wt	Caspr2ko	OK	161.155	189.535	0.234016	0.454081	0.4067	0.99995	no
ENSMUSG00000078667	ENSMUSG00000078667	1700094D03Rik	3:89803510-89872269	Caspr2wt	Caspr2ko	OK	1.62332	1.59366	-0.0266037	-0.0202052	0.9746	0.99995	no
ENSMUSG00000074346	ENSMUSG00000074346	1700095B22Rik	3:105244512-105476920	Caspr2wt	Caspr2ko	OK	0.392437	0.422034	0.104897	0.0306678	0.9486	0.99995	no
ENSMUSG00000091906	ENSMUSG00000091906	1700099I09Rik	13:103483637-104124577	Caspr2wt	Caspr2ko	OK	1.70853	1.78521	0.0633438	0.0309617	0.9699	0.99995	no
ENSMUSG00000079502	ENSMUSG00000079502	1700101E01Rik	2:28810892-28910584	Caspr2wt	Caspr2ko	OK	0.21564	0.350431	0.700505	0.771456	0.1312	0.99995	no
ENSMUSG00000091870	ENSMUSG00000091870	1700101I11Rik	6:129482111-129492349	Caspr2wt	Caspr2ko	OK	1.73694	1.6378	-0.0847911	-0.0181876	0.9556	0.99995	no
ENSMUSG00000032611	ENSMUSG00000032611	1700102P08Rik	9:108295164-108300094	Caspr2wt	Caspr2ko	OK	0.392995	0.373854	-0.0720362	-0.116155	0.8492	0.99995	no
ENSMUSG00000071037	ENSMUSG00000071037	1700106N22Rik	17:85489945-85857479	Caspr2wt	Caspr2ko	OK	5.33992	5.46443	0.0332537	0.114546	0.84385	0.99995	no
ENSMUSG00000008307	ENSMUSG00000008307	1700109H08Rik	5:3571565-3647934	Caspr2wt	Caspr2ko	OK	0.422229	0.293271	-0.525794	-0.107264	0.60535	0.99995	no
ENSMUSG00000087126	ENSMUSG00000087126	1700109K24Rik	15:76909419-77137483	Caspr2wt	Caspr2ko	OK	0.462993	0.310453	-0.576615	-0.111864	0.72625	0.99995	no
ENSMUSG00000087047	ENSMUSG00000087047	1700110K17Rik	9:40100817-40341205	Caspr2wt	Caspr2ko	OK	0.348422	0.34166	-0.0282758	-0.00510837	0.9849	0.99995	no
ENSMUSG00000091329	ENSMUSG00000091329	1700112D23Rik	3:28596824-28680030	Caspr2wt	Caspr2ko	OK	0.826072	0.963536	0.222071	0.297395	0.62025	0.99995	no
ENSMUSG00000063458	ENSMUSG00000063458	1700112E06Rik	14:22838933-23913793	Caspr2wt	Caspr2ko	OK	0.693359	0.72437	0.0631243	0.0653392	0.88145	0.99995	no
ENSMUSG00000086357	ENSMUSG00000086357	1700112J16Rik	7:74348967-74367344	Caspr2wt	Caspr2ko	OK	0.540861	0.39703	-0.446011	-0.99506	0.0861	0.99995	no
ENSMUSG00000086234	ENSMUSG00000086234	1700112M01Rik	5:74394486-74464455	Caspr2wt	Caspr2ko	OK	5.39925	5.09565	-0.0834919	-0.0802686	0.88645	0.99995	no
ENSMUSG00000086082	ENSMUSG00000086082	1700113A16Rik	3:87946293-87981707	Caspr2wt	Caspr2ko	OK	15.2362	15.7557	0.0483766	0.0611702	0.9139	0.99995	no
ENSMUSG00000085286	ENSMUSG00000085286	1700121F15Rik	4:148702524-148800858	Caspr2wt	Caspr2ko	OK	0.349348	0.27998	-0.319341	-0.060505	0.84925	0.99995	no
ENSMUSG00000085614	ENSMUSG00000085614	1700123M08Rik	4:11893711-11921427	Caspr2wt	Caspr2ko	OK	4.99197	5.45268	0.127358	0.309469	0.58845	0.99995	no
ENSMUSG00000040822	ENSMUSG00000040822	1700123O20Rik	14:55250828-55309579	Caspr2wt	Caspr2ko	OK	8.28781	8.41945	0.0227337	0.0398593	0.946	0.99995	no
ENSMUSG00000036372	ENSMUSG00000036372	1810006K21Rik	19:10272857-10282314	Caspr2wt	Caspr2ko	OK	60.7615	60.3416	-0.0100045	-0.0341563	0.9526	0.99995	no
ENSMUSG00000032977	ENSMUSG00000032977	1810008A18Rik	10:76949400-76979175	Caspr2wt	Caspr2ko	OK	11.738	11.6415	-0.0119105	-0.0539254	0.9245	0.99995	no
ENSMUSG00000089745	ENSMUSG00000089745	1810008B01Rik	8:122434259-126869624	Caspr2wt	Caspr2ko	OK	2.09293	2.29192	0.131036	0.00967388	0.91725	0.99995	no
ENSMUSG00000071653	ENSMUSG00000071653	1810009A15Rik	19:8963392-8965230	Caspr2wt	Caspr2ko	OK	15.8284	16.5973	0.0684326	0.263806	0.6448	0.99995	no
ENSMUSG00000090062	ENSMUSG00000090062	1810009N23Rik	15:100522243-100559807	Caspr2wt	Caspr2ko	OK	1.71314	1.83573	0.0997085	0.0910763	0.87905	0.99995	no
ENSMUSG00000078607	ENSMUSG00000078607	1810010H24Rik	11:106889431-106891757	Caspr2wt	Caspr2ko	OK	1.7713	2.1996	0.312435	0.830259	0.1524	0.99995	no
ENSMUSG00000056329	ENSMUSG00000056329	1810010K12Rik	2:19373454-19376622	Caspr2wt	Caspr2ko	OK	0.583969	0.433643	-0.429382	-0.768155	0.1854	0.99995	no
ENSMUSG00000041707	ENSMUSG00000041707	1810011H11Rik	14:33599148-33631154	Caspr2wt	Caspr2ko	OK	0.417226	0.398363	-0.0667473	-0.124899	0.82645	0.99995	no
ENSMUSG00000056313	ENSMUSG00000056313	1810011O10Rik	8:25532875-25550480	Caspr2wt	Caspr2ko	OK	1.05894	1.05175	-0.00982767	-0.0227434	0.97985	0.99995	no
ENSMUSG00000087595	ENSMUSG00000087595	1810012K08Rik	2:25992333-25996041	Caspr2wt	Caspr2ko	OK	25.4246	25.5606	0.00769529	0.0132006	0.98225	0.99995	no
ENSMUSG00000072640	ENSMUSG00000072640	1810012P15Rik	11:78640085-78660372	Caspr2wt	Caspr2ko	OK	14.673	15.9883	0.123846	0.150911	0.79415	0.99995	no
ENSMUSG00000061461	ENSMUSG00000061461	1810013D10Rik	5:53658344-53674749	Caspr2wt	Caspr2ko	OK	43.3649	43.8572	0.0162843	0.0163243	0.97905	0.99995	no
ENSMUSG00000022507	ENSMUSG00000022507	1810013L24Rik	16:8830192-8859009	Caspr2wt	Caspr2ko	OK	17.4132	18.103	0.0560435	0.270818	0.63815	0.99995	no
ENSMUSG00000085814	ENSMUSG00000085814	1810014B01Rik	10:86148345-86168254	Caspr2wt	Caspr2ko	OK	2.34395	2.01928	-0.215096	-0.0814963	0.8892	0.99995	no
ENSMUSG00000025466	ENSMUSG00000025466	1810014F10Rik	7:147279293-147288340	Caspr2wt	Caspr2ko	OK	42.4768	42.5205	0.00148085	0.00539368	0.99275	0.99995	no
ENSMUSG00000035642	ENSMUSG00000035642	1810020D17Rik	7:104698843-104728007	Caspr2wt	Caspr2ko	OK	28.5243	29.2742	0.0374377	0.102019	0.8572	0.99995	no
ENSMUSG00000089997	ENSMUSG00000089997	1810020O05Rik	6:87622375-87640841	Caspr2wt	Caspr2ko	OK	1.16723	0.905691	-0.365997	-0.753823	0.1963	0.99995	no
ENSMUSG00000087331	ENSMUSG00000087331	1810021B22Rik	15:88890155-88917507	Caspr2wt	Caspr2ko	OK	3.65846	2.93428	-0.318231	-0.122871	0.8018	0.99995	no
ENSMUSG00000078784	ENSMUSG00000078784	1810022K09Rik	3:14606319-14611221	Caspr2wt	Caspr2ko	OK	13.4636	15.2108	0.176035	0.586256	0.30635	0.99995	no
ENSMUSG00000044145	ENSMUSG00000044145	1810024B03Rik	2:127012090-127034016	Caspr2wt	Caspr2ko	OK	0.405487	0.484096	0.255639	0.46134	0.4199	0.99995	no
ENSMUSG00000048429	ENSMUSG00000048429	1810026J23Rik	9:21351337-21400390	Caspr2wt	Caspr2ko	OK	24.0754	23.4634	-0.037147	-0.120607	0.8338	0.99995	no
ENSMUSG00000070394	ENSMUSG00000070394	1810027O10Rik	11:69652015-69653120	Caspr2wt	Caspr2ko	OK	86.5743	91.631	0.0818959	0.353245	0.5389	0.99995	no
ENSMUSG00000025591	ENSMUSG00000025591	1810029B16Rik	8:68998228-69010429	Caspr2wt	Caspr2ko	OK	7.01831	6.63406	-0.0812319	-0.265375	0.6465	0.99995	no
ENSMUSG00000028295	ENSMUSG00000028295	1810030N24Rik	4:34715912-34725672	Caspr2wt	Caspr2ko	OK	20.9731	22.4756	0.0998153	0.332356	0.5418	0.99995	no
ENSMUSG00000044148	ENSMUSG00000044148	1810030O07Rik	X:12232004-12250794	Caspr2wt	Caspr2ko	OK	8.52944	7.8942	-0.111657	-0.497345	0.391	0.99995	no
ENSMUSG00000033159	ENSMUSG00000033159	1810031K17Rik	1:75131127-75139271	Caspr2wt	Caspr2ko	OK	13.3805	13.4678	0.00938171	0.0431158	0.9391	0.99995	no
ENSMUSG00000020812	ENSMUSG00000020812	1810032O08Rik	11:116532973-116556182	Caspr2wt	Caspr2ko	OK	1.88583	1.79389	-0.0721068	-0.105976	0.8467	0.99995	no
ENSMUSG00000021040	ENSMUSG00000021040	1810035L17Rik	12:88767118-88813249	Caspr2wt	Caspr2ko	OK	72.2541	79.9824	0.146603	0.220344	0.70425	0.99995	no
ENSMUSG00000054091	ENSMUSG00000054091	1810037I17Rik	3:122627279-122629111	Caspr2wt	Caspr2ko	OK	52.1072	51.6283	-0.013322	-0.0625337	0.9135	0.99995	no
ENSMUSG00000062760	ENSMUSG00000062760	1810041L15Rik	15:84209634-84277527	Caspr2wt	Caspr2ko	OK	17.8929	20.4246	0.190919	0.906597	0.11115	0.99995	no
ENSMUSG00000020284	ENSMUSG00000020284	1810043G02Rik	10:77441268-77449650	Caspr2wt	Caspr2ko	OK	14.8	13.5638	-0.125838	-0.296919	0.5534	0.99995	no
ENSMUSG00000078572	ENSMUSG00000078572	1810043H04Rik	11:119960241-119962018	Caspr2wt	Caspr2ko	OK	12.6795	13.1903	0.056984	0.211708	0.714	0.99995	no
ENSMUSG00000002580	ENSMUSG00000002580	1810046J19Rik	11:98273783-98300360	Caspr2wt	Caspr2ko	OK	54.6988	53.562	-0.0302994	-0.122642	0.82895	0.99995	no
ENSMUSG00000034501	ENSMUSG00000034501	1810048J11Rik	12:73637343-73681200	Caspr2wt	Caspr2ko	OK	10.6616	10.3009	-0.0496536	-0.233131	0.68155	0.99995	no
ENSMUSG00000039670	ENSMUSG00000039670	1810049H13Rik	11:120317919-120319382	Caspr2wt	Caspr2ko	OK	6.65186	6.91134	0.0552088	0.103297	0.85295	0.99995	no
ENSMUSG00000035372	ENSMUSG00000035372	1810055G02Rik	19:3708332-3717881	Caspr2wt	Caspr2ko	OK	5.75822	5.93893	0.0445801	0.181044	0.74895	0.99995	no
ENSMUSG00000073155	ENSMUSG00000073155	1810058I24Rik	6:35202653-35213496	Caspr2wt	Caspr2ko	OK	20.8899	21.3158	0.0291223	0.102615	0.8509	0.99995	no
ENSMUSG00000085455	ENSMUSG00000085455	1810059H22Rik	5:149685907-149827389	Caspr2wt	Caspr2ko	OK	0.554149	0.555747	0.00415657	0.00153019	0.99725	0.99995	no
ENSMUSG00000027713	ENSMUSG00000027713	1810062G17Rik	3:36375056-36380898	Caspr2wt	Caspr2ko	OK	0.05413	0.383547	2.8249	0.965766	0.15465	0.99995	no
ENSMUSG00000084925	ENSMUSG00000084925	1810062O18Rik	14:21318585-21437576	Caspr2wt	Caspr2ko	OK	3.44084	3.41696	-0.0100474	-0.00234139	0.992	0.99995	no
ENSMUSG00000051671	ENSMUSG00000051671	1810063B05Rik	8:128946400-128949334	Caspr2wt	Caspr2ko	OK	18.2292	18.8902	0.0513881	0.206613	0.7218	0.99995	no
ENSMUSG00000045107	ENSMUSG00000045107	1810063B07Rik	14:20894867-20902394	Caspr2wt	Caspr2ko	OK	2.46322	2.15747	-0.191206	-0.637217	0.26765	0.99995	no
ENSMUSG00000040359	ENSMUSG00000040359	1810074P20Rik	4:24887936-25208968	Caspr2wt	Caspr2ko	OK	16.5425	17.0708	0.0453571	0.130433	0.8161	0.99995	no
ENSMUSG00000087165	ENSMUSG00000087165	2010001A14Rik	11:57609000-57614919	Caspr2wt	Caspr2ko	OK	6.799	6.96357	0.0345043	0.097196	0.8634	0.99995	no
ENSMUSG00000051606	ENSMUSG00000051606	2010001K21Rik	13:47106041-47106564	Caspr2wt	Caspr2ko	OK	0.571906	0.369896	-0.62866	-0.55847	0.32395	0.99995	no
ENSMUSG00000085042	ENSMUSG00000085042	2010001M06Rik	5:135485021-135489123	Caspr2wt	Caspr2ko	OK	14.9002	15.0941	0.0186488	0.0412852	0.94275	0.99995	no
ENSMUSG00000038059	ENSMUSG00000038059	2010002N04Rik	18:60633846-60661637	Caspr2wt	Caspr2ko	OK	5.16083	5.46624	0.0829465	0.319112	0.57465	0.99995	no
ENSMUSG00000028407	ENSMUSG00000028407	2010003O02Rik	4:40206633-40226454	Caspr2wt	Caspr2ko	OK	2.64132	2.94911	0.159021	0.12242	0.8387	0.99995	no
ENSMUSG00000027495	ENSMUSG00000027495	2010011I20Rik	2:172171064-172181249	Caspr2wt	Caspr2ko	OK	11.5554	12.0859	0.064765	0.30325	0.5926	0.99995	no
ENSMUSG00000062376	ENSMUSG00000062376	2010012O05Rik	19:46764395-46777872	Caspr2wt	Caspr2ko	OK	8.92166	9.67709	0.117261	0.501406	0.38425	0.99995	no
ENSMUSG00000085890	ENSMUSG00000085890	2010012P19Rik	11:69495639-69509600	Caspr2wt	Caspr2ko	OK	0.23839	0.406858	0.771201	0.311907	0.5974	0.99995	no
ENSMUSG00000042233	ENSMUSG00000042233	2010015L04Rik	4:154772871-154822053	Caspr2wt	Caspr2ko	OK	3.34124	3.50902	0.070686	0.223848	0.69325	0.99995	no
ENSMUSG00000091914	ENSMUSG00000091914	2010015M23Rik	11:87825492-87867257	Caspr2wt	Caspr2ko	OK	0.632815	0.502471	-0.332744	-0.0989374	0.87125	0.99995	no
ENSMUSG00000027366	ENSMUSG00000027366	2010106G01Rik	2:126716126-126758971	Caspr2wt	Caspr2ko	OK	20.2406	19.4014	-0.0610885	-0.187695	0.74175	0.99995	no
ENSMUSG00000021290	ENSMUSG00000021290	2010107E04Rik	12:113199586-113205188	Caspr2wt	Caspr2ko	OK	351.001	361.571	0.0428058	0.205219	0.7196	0.99995	no
ENSMUSG00000029847	ENSMUSG00000029847	2010107G12Rik	6:34895277-34929054	Caspr2wt	Caspr2ko	OK	0.222321	0.348868	0.650041	0.621623	0.19005	0.99995	no
ENSMUSG00000020083	ENSMUSG00000020083	2010107G23Rik	10:61570402-61606668	Caspr2wt	Caspr2ko	OK	11.315	12.1088	0.0978152	0.339446	0.54905	0.99995	no
ENSMUSG00000058351	ENSMUSG00000058351	2010107H07Rik	14:31832323-31942116	Caspr2wt	Caspr2ko	OK	17.2875	18.5515	0.10181	0.0921668	0.88305	0.99995	no
ENSMUSG00000078373	ENSMUSG00000078373	2010109K11Rik	12:33063568-33067808	Caspr2wt	Caspr2ko	OK	3.0331	3.01116	-0.0104721	-0.011585	0.9835	0.99995	no
ENSMUSG00000090946	ENSMUSG00000090946	2010109K11Rik	12:33063568-33067808	Caspr2wt	Caspr2ko	OK	4.2349	4.25575	0.00708585	0.0274001	0.9608	0.99995	no
ENSMUSG00000030865	ENSMUSG00000030865	2010110P09Rik	7:129363009-129366338	Caspr2wt	Caspr2ko	OK	0.770785	0.685948	-0.168229	-0.214002	0.6186	0.99995	no
ENSMUSG00000021458	ENSMUSG00000021458	2010111I01Rik	13:63066252-63598586	Caspr2wt	Caspr2ko	OK	5.58953	5.69871	0.027909	0.0691136	0.9032	0.99995	no
ENSMUSG00000063018	ENSMUSG00000063018	2010204K13Rik	X:6988942-7022269	Caspr2wt	Caspr2ko	OK	21.7577	19.8902	-0.129468	-0.442655	0.43425	0.99995	no
ENSMUSG00000026090	ENSMUSG00000026090	2010300C02Rik	1:37668521-37776930	Caspr2wt	Caspr2ko	OK	70.6282	75.6795	0.0996587	0.344454	0.5489	0.99995	no
ENSMUSG00000048351	ENSMUSG00000048351	2010305A19Rik	4:108000744-108014149	Caspr2wt	Caspr2ko	OK	12.5506	13.5734	0.113033	0.210099	0.70965	0.99995	no
ENSMUSG00000026955	ENSMUSG00000026955	2010317E24Rik	2:25227840-25233733	Caspr2wt	Caspr2ko	OK	0.961649	0.891426	-0.109395	-0.156323	0.7697	0.99995	no
ENSMUSG00000034263	ENSMUSG00000034263	2010321M09Rik	9:64808638-64834781	Caspr2wt	Caspr2ko	OK	6.82796	7.0266	0.041372	0.180027	0.7553	0.99995	no
ENSMUSG00000030587	ENSMUSG00000030587	2200002D01Rik	7:30023347-30033451	Caspr2wt	Caspr2ko	OK	2.8326	2.37624	-0.253446	-0.430752	0.4514	0.99995	no
ENSMUSG00000031937	ENSMUSG00000031937	2200002K05Rik	9:15043488-15063837	Caspr2wt	Caspr2ko	OK	5.48222	5.44053	-0.0110121	-0.0439946	0.9395	0.99995	no
ENSMUSG00000091461	ENSMUSG00000091461	2210008F06Rik	11:77303355-77304911	Caspr2wt	Caspr2ko	OK	2.19294	1.67606	-0.387792	-0.996048	0.0834	0.99995	no
ENSMUSG00000027281	ENSMUSG00000027281	2210009G21Rik	2:136699515-136897686	Caspr2wt	Caspr2ko	OK	2.55209	2.78893	0.128031	0.255684	0.6457	0.99995	no
ENSMUSG00000074217	ENSMUSG00000074217	2210011C24Rik	8:86534128-86535341	Caspr2wt	Caspr2ko	OK	1.08088	1.13723	0.0733223	0.125131	0.82605	0.99995	no
ENSMUSG00000028619	ENSMUSG00000028619	2210012G02Rik	4:106799217-106873601	Caspr2wt	Caspr2ko	OK	9.95656	14.5509	0.547391	0.0922239	0.59995	0.99995	no
ENSMUSG00000086316	ENSMUSG00000086316	2210013O21Rik	X:150158132-150175807	Caspr2wt	Caspr2ko	OK	38.3485	36.6862	-0.0639336	-0.270894	0.635	0.99995	no
ENSMUSG00000083844	ENSMUSG00000083844	2210015D19Rik	11:5603985-5684713	Caspr2wt	Caspr2ko	OK	11.053	10.6301	-0.0562796	-0.0938567	0.86585	0.99995	no
ENSMUSG00000021550	ENSMUSG00000021550	2210016F16Rik	13:58481406-58486586	Caspr2wt	Caspr2ko	OK	3.58607	3.80572	0.0857664	0.337719	0.5592	0.99995	no
ENSMUSG00000029559	ENSMUSG00000029559	2210016L21Rik	5:115392166-115448055	Caspr2wt	Caspr2ko	OK	72.533	65.6255	-0.144381	-0.388265	0.4978	0.99995	no
ENSMUSG00000035401	ENSMUSG00000035401	2210018M11Rik	7:105739124-105805079	Caspr2wt	Caspr2ko	OK	10.3844	10.6862	0.0413356	0.195475	0.7361	0.99995	no
ENSMUSG00000048442	ENSMUSG00000048442	2210020M01Rik	11:115722925-115828039	Caspr2wt	Caspr2ko	OK	0.886973	0.886305	-0.00108585	-0.000593772	0.9981	0.99995	no
ENSMUSG00000064284	ENSMUSG00000064284	2210021J22Rik	15:85637401-85642127	Caspr2wt	Caspr2ko	OK	8.95874	9.45215	0.077346	0.243526	0.6692	0.99995	no
ENSMUSG00000085148	ENSMUSG00000085148	2210403K04Rik	11:75275040-75284401	Caspr2wt	Caspr2ko	OK	7.83823	8.44909	0.108267	0.314285	0.5798	0.99995	no
ENSMUSG00000036552	ENSMUSG00000036552	2210404J11Rik	17:15178604-15201196	Caspr2wt	Caspr2ko	OK	4.65443	4.24926	-0.131395	-0.470247	0.41135	0.99995	no
ENSMUSG00000078439	ENSMUSG00000078439	2210404O07Rik	10:80855795-80858137	Caspr2wt	Caspr2ko	OK	0.351368	0.347016	-0.0179806	-0.0180883	0.9701	0.99995	no
ENSMUSG00000078546	ENSMUSG00000078546	2210404O09Rik	17:22016536-22045059	Caspr2wt	Caspr2ko	OK	3.74966	3.79353	0.0167837	0.05773	0.9155	0.99995	no
ENSMUSG00000039563	ENSMUSG00000039563	2210406O10Rik	5:36790259-36807502	Caspr2wt	Caspr2ko	OK	1.84474	1.38134	-0.417354	-0.839667	0.1446	0.99995	no
ENSMUSG00000087380	ENSMUSG00000087380	2210408F21Rik	6:31170350-31287404	Caspr2wt	Caspr2ko	OK	11.7235	9.7011	-0.273186	-0.691334	0.2164	0.99995	no
ENSMUSG00000071252	ENSMUSG00000071252	2210408I21Rik	13:77274796-77752940	Caspr2wt	Caspr2ko	OK	2.19063	2.17218	-0.0121995	-0.0466931	0.93295	0.99995	no
ENSMUSG00000030431	ENSMUSG00000030431	2210411K11Rik	7:4736196-4741258	Caspr2wt	Caspr2ko	OK	1.278	1.3498	0.0788563	0.190309	0.7317	0.99995	no
ENSMUSG00000085563	ENSMUSG00000085563	2210411M09Rik	1:182872474-182905243	Caspr2wt	Caspr2ko	OK	2.87444	2.54856	-0.173603	-0.0898131	0.87445	0.99995	no
ENSMUSG00000087498	ENSMUSG00000087498	2210416O15Rik	11:87911559-88007642	Caspr2wt	Caspr2ko	OK	0.576428	0.594662	0.0449282	0.0286745	0.96	0.99995	no
ENSMUSG00000085347	ENSMUSG00000085347	2210417K05Rik	10:61731602-61842656	Caspr2wt	Caspr2ko	OK	1.8125	1.35712	-0.417434	-0.0827286	0.71265	0.99995	no
ENSMUSG00000032403	ENSMUSG00000032403	2300009A05Rik	9:63242253-63247051	Caspr2wt	Caspr2ko	OK	9.85622	10.6101	0.106328	0.332048	0.5671	0.99995	no
ENSMUSG00000033096	ENSMUSG00000033096	2310001A20Rik	2:150408815-150435990	Caspr2wt	Caspr2ko	OK	24.832	24.6049	-0.0132525	-0.0568906	0.9172	0.99995	no
ENSMUSG00000093141	ENSMUSG00000093141	2310002D06Rik	12:81610937-81704883	Caspr2wt	Caspr2ko	OK	11.3246	24.286	1.10067	3.05951	0.5608	0.99995	no
ENSMUSG00000027573	ENSMUSG00000027573	2310003C23Rik	2:180444821-180453438	Caspr2wt	Caspr2ko	OK	25.2458	25.7531	0.0287	0.129109	0.81105	0.99995	no
ENSMUSG00000027245	ENSMUSG00000027245	2310003F16Rik	2:121264745-121284408	Caspr2wt	Caspr2ko	OK	17.4214	25.577	0.553989	0.598067	0.2965	0.99995	no
ENSMUSG00000025384	ENSMUSG00000025384	2310003H01Rik	11:120230368-120240078	Caspr2wt	Caspr2ko	OK	4.5232	3.674	-0.299992	-0.599601	0.2778	0.99995	no
ENSMUSG00000027384	ENSMUSG00000027384	2310003L22Rik	2:139996381-140030988	Caspr2wt	Caspr2ko	OK	27.8249	26.3099	-0.0807701	-0.359005	0.5308	0.99995	no
ENSMUSG00000020910	ENSMUSG00000020910	2310004I24Rik	11:66851406-66866096	Caspr2wt	Caspr2ko	OK	11.6089	11.4327	-0.0220677	-0.0527463	0.9233	0.99995	no
ENSMUSG00000020778	ENSMUSG00000020778	2310004N24Rik	11:116033201-116076632	Caspr2wt	Caspr2ko	OK	25.1657	23.9175	-0.0733886	-0.0844058	0.88055	0.99995	no
ENSMUSG00000041974	ENSMUSG00000041974	2310008H04Rik	16:15889319-16146944	Caspr2wt	Caspr2ko	OK	1.11436	1.07143	-0.0566675	-0.17454	0.76025	0.99995	no
ENSMUSG00000030980	ENSMUSG00000030980	2310008H09Rik	7:125883739-126138725	Caspr2wt	Caspr2ko	OK	6.17518	5.75708	-0.101144	-0.0952518	0.83305	0.99995	no
ENSMUSG00000079283	ENSMUSG00000079283	2310009B15Rik	1:140748555-140753431	Caspr2wt	Caspr2ko	OK	8.08475	8.74275	0.112884	0.345766	0.54905	0.99995	no
ENSMUSG00000085650	ENSMUSG00000085650	2310010J17Rik	7:97273367-97277984	Caspr2wt	Caspr2ko	OK	2.32022	2.81775	0.280281	0.538157	0.34385	0.99995	no
ENSMUSG00000020133	ENSMUSG00000020133	2310011J03Rik	10:79758721-79783282	Caspr2wt	Caspr2ko	OK	16.2792	16.13	-0.0132796	-0.0228018	0.96845	0.99995	no
ENSMUSG00000033967	ENSMUSG00000033967	2310014L17Rik	7:13512764-13516421	Caspr2wt	Caspr2ko	OK	0.44793	0.371894	-0.268382	-0.630551	0.26855	0.99995	no
ENSMUSG00000085644	ENSMUSG00000085644	2310015A10Rik	12:81221534-81233831	Caspr2wt	Caspr2ko	OK	3.11816	2.90389	-0.102707	-0.428406	0.4523	0.99995	no
ENSMUSG00000019933	ENSMUSG00000019933	2310015B20Rik	10:69667431-69682458	Caspr2wt	Caspr2ko	OK	0.201575	0.364262	0.853657	0.550661	0.45895	0.99995	no
ENSMUSG00000023020	ENSMUSG00000023020	2310016M24Rik	15:99556048-99558567	Caspr2wt	Caspr2ko	OK	61.6411	63.7665	0.0489067	0.227	0.69415	0.99995	no
ENSMUSG00000021819	ENSMUSG00000021819	2310021P13Rik	14:21526773-21542840	Caspr2wt	Caspr2ko	OK	16.1053	15.5448	-0.0511107	-0.248456	0.6663	0.99995	no
ENSMUSG00000049643	ENSMUSG00000049643	2310022A10Rik	7:28338313-28367113	Caspr2wt	Caspr2ko	OK	8.47651	8.11355	-0.0631365	-0.26517	0.64275	0.99995	no
ENSMUSG00000031983	ENSMUSG00000031983	2310022B05Rik	8:127159665-127187269	Caspr2wt	Caspr2ko	OK	33.7716	30.8518	-0.130457	-0.624563	0.27185	0.99995	no
ENSMUSG00000078519	ENSMUSG00000078519	2310026L22Rik	4:137771628-137772104	Caspr2wt	Caspr2ko	OK	1.36003	1.31765	-0.045668	-0.0584023	0.9427	0.99995	no
ENSMUSG00000028439	ENSMUSG00000028439	2310028H24Rik	4:41464469-41516571	Caspr2wt	Caspr2ko	OK	59.4064	59.2826	-0.00300861	-0.0129151	0.98125	0.99995	no
ENSMUSG00000032062	ENSMUSG00000032062	2310030G06Rik	9:50547795-50554626	Caspr2wt	Caspr2ko	OK	1.07593	1.23556	0.19959	0.46221	0.43645	0.99995	no
ENSMUSG00000050323	ENSMUSG00000050323	2310030N02Rik	4:10978191-11003352	Caspr2wt	Caspr2ko	OK	6.82617	8.67004	0.344963	0.523688	0.322	0.99995	no
ENSMUSG00000091190	ENSMUSG00000091190	2310031A07Rik	11:46250426-46260750	Caspr2wt	Caspr2ko	OK	13.4267	13.5268	0.010713	0.0311634	0.9575	0.99995	no
ENSMUSG00000020441	ENSMUSG00000020441	2310033P09Rik	11:59021747-59024240	Caspr2wt	Caspr2ko	OK	7.68216	7.6233	-0.0110952	-0.043864	0.93825	0.99995	no
ENSMUSG00000026319	ENSMUSG00000026319	2310035C23Rik	1:107560437-107651708	Caspr2wt	Caspr2ko	OK	15.2376	15.4194	0.0171112	0.0807765	0.8911	0.99995	no
ENSMUSG00000068264	ENSMUSG00000068264	2310035K24Rik	2:131032813-131039250	Caspr2wt	Caspr2ko	OK	16.711	16.3669	-0.030022	-0.1077	0.84475	0.99995	no
ENSMUSG00000041203	ENSMUSG00000041203	2310036O22Rik	8:87550731-87554184	Caspr2wt	Caspr2ko	OK	38.1276	40.0163	0.0697511	0.32346	0.58055	0.99995	no
ENSMUSG00000022992	ENSMUSG00000022992	2310037I24Rik	15:98349242-98364669	Caspr2wt	Caspr2ko	OK	12.5661	12.5601	-0.000694343	-0.00313635	0.9958	0.99995	no
ENSMUSG00000062619	ENSMUSG00000062619	2310039H08Rik	17:46579396-46968362	Caspr2wt	Caspr2ko	OK	3.09868	2.84098	-0.125266	-0.0271876	0.93945	0.99995	no
ENSMUSG00000078486	ENSMUSG00000078486	2310042D19Rik	4:155590035-155595416	Caspr2wt	Caspr2ko	OK	0.674984	0.610125	-0.145747	-0.417983	0.4654	0.99995	no
ENSMUSG00000091302	ENSMUSG00000091302	2310043M15Rik	16:93712151-93810830	Caspr2wt	Caspr2ko	OK	1.4484	1.54984	0.0976536	0.0673417	0.90595	0.99995	no
ENSMUSG00000034157	ENSMUSG00000034157	2310044G17Rik	12:88288363-88306312	Caspr2wt	Caspr2ko	OK	32.5229	32.0699	-0.0202349	-0.0985922	0.8625	0.99995	no
ENSMUSG00000008140	ENSMUSG00000008140	2310044H10Rik	7:51745306-51751899	Caspr2wt	Caspr2ko	OK	113.933	112.947	-0.0125494	-0.054889	0.91965	0.99995	no
ENSMUSG00000002345	ENSMUSG00000002345,ENSMUSG00000079033	2310045N01Rik,Mef2b	8:72663397-72691387	Caspr2wt	Caspr2ko	OK	22.3635	21.9597	-0.0262902	-0.110152	0.8504	0.99995	no
ENSMUSG00000032355	ENSMUSG00000032355	2310046A06Rik	9:76949890-77195677	Caspr2wt	Caspr2ko	OK	4.16007	4.48644	0.108962	0.352231	0.5324	0.99995	no
ENSMUSG00000027463	ENSMUSG00000027463	2310046K01Rik	2:151822246-151834994	Caspr2wt	Caspr2ko	OK	1.32464	1.03007	-0.362854	-0.994621	0.0837	0.99995	no
ENSMUSG00000032305	ENSMUSG00000032305	2310046O06Rik	9:57369038-57390994	Caspr2wt	Caspr2ko	OK	6.51941	6.41976	-0.0222216	-0.0360847	0.949	0.99995	no
ENSMUSG00000051238	ENSMUSG00000051238	2310047B19Rik	9:21760196-21762714	Caspr2wt	Caspr2ko	OK	5.68075	5.60101	-0.0203935	-0.0794542	0.8926	0.99995	no
ENSMUSG00000045176	ENSMUSG00000045176	2310047M10Rik	11:68871219-68875078	Caspr2wt	Caspr2ko	OK	11.8458	11.5169	-0.0406289	-0.174879	0.76855	0.99995	no
ENSMUSG00000040177	ENSMUSG00000040177	2310057M21Rik	7:137305964-140316037	Caspr2wt	Caspr2ko	OK	8.15682	8.80468	0.110265	0.0531505	0.6281	0.99995	no
ENSMUSG00000085379	ENSMUSG00000085379	2310058D17Rik	11:58768186-58791552	Caspr2wt	Caspr2ko	OK	0.959675	0.930134	-0.0451079	-0.0490625	0.93385	0.99995	no
ENSMUSG00000014633	ENSMUSG00000014633	2310061C15Rik	8:119412584-119445355	Caspr2wt	Caspr2ko	OK	12.5754	11.5134	-0.127285	-0.303722	0.58635	0.99995	no
ENSMUSG00000050705	ENSMUSG00000050705	2310061I04Rik	17:36029621-36053334	Caspr2wt	Caspr2ko	OK	48.6666	46.7849	-0.0568897	-0.149256	0.79485	0.99995	no
ENSMUSG00000020747	ENSMUSG00000020747	2310067B10Rik	11:115626746-115674953	Caspr2wt	Caspr2ko	OK	15.8881	15.8857	-0.000210616	-0.000542538	0.9991	0.99995	no
ENSMUSG00000085947	ENSMUSG00000085947	2310069G16Rik	15:44503404-44637373	Caspr2wt	Caspr2ko	OK	5.03479	6.41176	0.348789	0.317895	0.58225	0.99995	no
ENSMUSG00000089718	ENSMUSG00000089718	2310075C17Rik	9:111967594-112251429	Caspr2wt	Caspr2ko	OK	2.0542	2.63771	0.360709	0.0260287	0.795	0.99995	no
ENSMUSG00000029097	ENSMUSG00000029097	2310079F23Rik	5:35899854-35917719	Caspr2wt	Caspr2ko	OK	2.066	2.46391	0.25411	0.339053	0.55345	0.99995	no
ENSMUSG00000030842	ENSMUSG00000030842	2400001E08Rik	7:109029838-109060415	Caspr2wt	Caspr2ko	OK	48.5308	47.857	-0.0201704	-0.0863107	0.8779	0.99995	no
ENSMUSG00000031729	ENSMUSG00000031729	2400003C14Rik	8:112138416-112217194	Caspr2wt	Caspr2ko	OK	30.4972	29.7074	-0.0378535	-0.1791	0.76095	0.99995	no
ENSMUSG00000089665	ENSMUSG00000089665	2400009B08Rik	8:3671187-3672336	Caspr2wt	Caspr2ko	OK	12.9362	12.9997	0.00706422	0.019812	0.97025	0.99995	no
ENSMUSG00000027502	ENSMUSG00000027502	2410001C21Rik	2:172219293-172295408	Caspr2wt	Caspr2ko	OK	29.0563	30.8378	0.085847	0.387092	0.5002	0.99995	no
ENSMUSG00000045411	ENSMUSG00000045411	2410002F23Rik	7:51502091-51518090	Caspr2wt	Caspr2ko	OK	37.9576	46.3997	0.289725	0.197039	0.5376	0.99995	no
ENSMUSG00000025377	ENSMUSG00000025377	2410002I01Rik	11:119951844-119960045	Caspr2wt	Caspr2ko	OK	5.00523	5.1649	0.0453038	0.142009	0.80145	0.99995	no
ENSMUSG00000021711	ENSMUSG00000021711	2410002O22Rik	13:104932228-104968549	Caspr2wt	Caspr2ko	OK	21.7303	22.5968	0.056409	0.270847	0.6421	0.99995	no
ENSMUSG00000078936	ENSMUSG00000078936	2410002O22Rik	13:104932228-104968549	Caspr2wt	Caspr2ko	OK	1.19631	1.52015	0.345621	0.251272	0.6665	0.99995	no
ENSMUSG00000029815	ENSMUSG00000029815	2410003K15Rik	6:49023793-49164953	Caspr2wt	Caspr2ko	OK	8.36081	8.85193	0.0823493	0.237188	0.6792	0.99995	no
ENSMUSG00000036873	ENSMUSG00000036873	2410004B18Rik	3:145600977-145607793	Caspr2wt	Caspr2ko	OK	19.39	20.219	0.0604019	0.20391	0.71675	0.99995	no
ENSMUSG00000087590	ENSMUSG00000087590	2410004N09Rik	18:33954574-33955640	Caspr2wt	Caspr2ko	OK	10.4636	11.5681	0.144781	0.404822	0.48535	0.99995	no
ENSMUSG00000071398	ENSMUSG00000071398	2410004P03Rik	12:17011763-17018360	Caspr2wt	Caspr2ko	OK	1.38629	1.15217	-0.266877	-0.723189	0.2223	0.99995	no
ENSMUSG00000086841	ENSMUSG00000086841	2410006H16Rik	11:62416378-62418309	Caspr2wt	Caspr2ko	OK	30.2025	27.4758	-0.136506	-0.514638	0.3752	0.99995	no
ENSMUSG00000049760	ENSMUSG00000049760	2410015M20Rik	17:56746874-56749194	Caspr2wt	Caspr2ko	OK	44.8357	44.7826	-0.00170734	-0.00782305	0.9898	0.99995	no
ENSMUSG00000046791	ENSMUSG00000046791	2410016O06Rik	12:85291557-85293903	Caspr2wt	Caspr2ko	OK	4.67446	4.98329	0.0922996	0.368494	0.52375	0.99995	no
ENSMUSG00000073240	ENSMUSG00000073240	2410017P09Rik	12:4133102-4236693	Caspr2wt	Caspr2ko	OK	9.6582	10.2603	0.0872506	0.0883021	0.8806	0.99995	no
ENSMUSG00000073164	ENSMUSG00000073164	2410018L13Rik	12:22990655-23046943	Caspr2wt	Caspr2ko	OK	4.85936	4.61348	-0.0749115	-0.238829	0.67805	0.99995	no
ENSMUSG00000034173	ENSMUSG00000034173	2410018M08Rik	5:130322865-130379493	Caspr2wt	Caspr2ko	OK	2.38026	2.34447	-0.0218593	-0.0198718	0.9703	0.99995	no
ENSMUSG00000031458	ENSMUSG00000031458	2410022L05Rik	8:13884787-13890271	Caspr2wt	Caspr2ko	OK	19.336	17.518	-0.142448	-0.592137	0.30025	0.99995	no
ENSMUSG00000027132	ENSMUSG00000027132	2410042D21Rik	2:112105981-112254397	Caspr2wt	Caspr2ko	OK	5.63967	6.36386	0.174291	0.185917	0.74495	0.99995	no
ENSMUSG00000086745	ENSMUSG00000086745	2410057H14Rik	3:102524153-102576215	Caspr2wt	Caspr2ko	OK	0.117672	0.436306	1.89057	0.117136	0.27185	0.99995	no
ENSMUSG00000038065	ENSMUSG00000038065	2410066E13Rik	6:54631733-54653845	Caspr2wt	Caspr2ko	OK	25.3198	25.9282	0.0342518	0.166805	0.7714	0.99995	no
ENSMUSG00000044095	ENSMUSG00000044095	2410075B13Rik	15:75810301-75812715	Caspr2wt	Caspr2ko	OK	2.29864	2.27451	-0.0152238	-0.0512236	0.9271	0.99995	no
ENSMUSG00000074269	ENSMUSG00000074269	2410076I21Rik	9:58430046-58589366	Caspr2wt	Caspr2ko	OK	0.601206	0.375105	-0.680566	-0.0537578	0.5602	0.99995	no
ENSMUSG00000044387	ENSMUSG00000044387	2410080I02Rik	19:23209389-23210207	Caspr2wt	Caspr2ko	OK	0.795158	0.664189	-0.259648	-0.23843	0.66455	0.99995	no
ENSMUSG00000039801	ENSMUSG00000039801	2410089E03Rik	15:8119105-8221158	Caspr2wt	Caspr2ko	OK	4.92615	4.3649	-0.174512	-0.540836	0.2742	0.99995	no
ENSMUSG00000024082	ENSMUSG00000024082	2410091C18Rik	17:79336474-79347392	Caspr2wt	Caspr2ko	OK	13.3766	13.0645	-0.0340626	-0.157408	0.78645	0.99995	no
ENSMUSG00000024726	ENSMUSG00000024726	2410127L17Rik	19:18745269-18779278	Caspr2wt	Caspr2ko	OK	3.55642	4.53851	0.351795	1.26639	0.02555	0.99995	no
ENSMUSG00000032840	ENSMUSG00000032840	2410131K14Rik	5:118695235-118716102	Caspr2wt	Caspr2ko	OK	7.8674	7.88669	0.00353306	0.0167184	0.9755	0.99995	no
ENSMUSG00000086728	ENSMUSG00000086728	2410133F24Rik	9:56919846-56990529	Caspr2wt	Caspr2ko	OK	1.40335	1.52686	0.12169	0.0495278	0.90945	0.99995	no
ENSMUSG00000001017	ENSMUSG00000001017	2500003M10Rik	3:90302877-90313420	Caspr2wt	Caspr2ko	OK	74.0279	73.9656	-0.00121424	-0.0056593	0.99205	0.99995	no
ENSMUSG00000073236	ENSMUSG00000073236	2500004C02Rik	2:153166892-153229743	Caspr2wt	Caspr2ko	OK	6.45317	6.07193	-0.0878543	-0.105113	0.82775	0.99995	no
ENSMUSG00000071632	ENSMUSG00000071632	2510002D24Rik	16:18836670-18840251	Caspr2wt	Caspr2ko	OK	10.8491	11.2811	0.0563318	0.136602	0.8106	0.99995	no
ENSMUSG00000036955	ENSMUSG00000036955	2510003E04Rik	10:62001373-62041205	Caspr2wt	Caspr2ko	OK	63.5167	62.1059	-0.0324071	-0.140584	0.7909	0.99995	no
ENSMUSG00000028797	ENSMUSG00000028797	2510006D16Rik	4:129277911-129301336	Caspr2wt	Caspr2ko	OK	62.1275	58.4946	-0.0869279	-0.263229	0.6439	0.99995	no
ENSMUSG00000043391	ENSMUSG00000043391	2510009E07Rik	16:21649117-21694738	Caspr2wt	Caspr2ko	OK	25.2912	26.2062	0.0512719	0.247777	0.6575	0.99995	no
ENSMUSG00000034889	ENSMUSG00000034889	2510012J08Rik	10:80783847-80788996	Caspr2wt	Caspr2ko	OK	8.60913	8.101	-0.087769	-0.398359	0.4958	0.99995	no
ENSMUSG00000044496	ENSMUSG00000044496	2510039O18Rik	4:147315003-147321423	Caspr2wt	Caspr2ko	OK	9.81416	10.6655	0.120009	0.549135	0.3471	0.99995	no
ENSMUSG00000066175	ENSMUSG00000066175	2510046G10Rik	7:133792736-133819946	Caspr2wt	Caspr2ko	OK	0.63548	0.443368	-0.519344	-0.165165	0.76485	0.99995	no
ENSMUSG00000068011	ENSMUSG00000068011	2510049J12Rik	6:115533561-115542594	Caspr2wt	Caspr2ko	OK	0.288323	0.380097	0.398682	0.747991	0.1608	0.99995	no
ENSMUSG00000039798	ENSMUSG00000039798	2600006K01Rik	2:29724245-29738360	Caspr2wt	Caspr2ko	OK	0.852949	0.924655	0.116456	0.104351	0.85565	0.99995	no
ENSMUSG00000052419	ENSMUSG00000052419	2610001J05Rik	6:13817734-13821518	Caspr2wt	Caspr2ko	OK	25.4051	25.2782	-0.00722269	-0.030866	0.95595	0.99995	no
ENSMUSG00000054836	ENSMUSG00000054836	2610002I17Rik	9:110207695-110224596	Caspr2wt	Caspr2ko	OK	3.95003	3.67908	-0.102519	-0.38527	0.5006	0.99995	no
ENSMUSG00000073684	ENSMUSG00000073684	2610002J02Rik	4:154623910-154630793	Caspr2wt	Caspr2ko	OK	19.2797	18.4354	-0.0645996	-0.232802	0.6873	0.99995	no
ENSMUSG00000031242	ENSMUSG00000031242	2610002M06Rik	X:104978089-105068248	Caspr2wt	Caspr2ko	OK	16.3109	16.8267	0.0449162	0.218098	0.706	0.99995	no
ENSMUSG00000071793	ENSMUSG00000071793	2610005L07Rik	8:19858190-20020413	Caspr2wt	Caspr2ko	OK	4.5225	4.5888	0.020995	0.0495771	0.93075	0.99995	no
ENSMUSG00000060301	ENSMUSG00000060301	2610008E11Rik	10:78527118-78560345	Caspr2wt	Caspr2ko	OK	6.89594	6.40207	-0.10721	-0.492116	0.395	0.99995	no
ENSMUSG00000022701	ENSMUSG00000022701	2610015P09Rik	16:43861519-43964427	Caspr2wt	Caspr2ko	OK	4.01956	3.17634	-0.33967	-0.18018	0.6741	0.99995	no
ENSMUSG00000060424	ENSMUSG00000060424	2610017I09Rik	1:42705006-42724517	Caspr2wt	Caspr2ko	OK	197.44	218.251	0.144573	0.379745	0.51605	0.99995	no
ENSMUSG00000031112	ENSMUSG00000031112	2610018G03Rik	X:48194223-48246274	Caspr2wt	Caspr2ko	OK	11.6448	12.7134	0.126666	0.553083	0.33535	0.99995	no
ENSMUSG00000050052	ENSMUSG00000050052	2610019F03Rik	8:13952008-13975032	Caspr2wt	Caspr2ko	OK	13.8629	13.3966	-0.0493572	-0.17935	0.7335	0.99995	no
ENSMUSG00000091524	ENSMUSG00000091524	2610020C07Rik	16:11203475-11254418	Caspr2wt	Caspr2ko	OK	0.466983	0.478111	0.0339745	0.0134929	0.8831	0.99995	no
ENSMUSG00000090380	ENSMUSG00000090380	2610020F03Rik	16:21892041-21931950	Caspr2wt	Caspr2ko	OK	0.382112	0.409068	0.0983478	0.0303472	0.93615	0.99995	no
ENSMUSG00000030924	ENSMUSG00000030924	2610020H08Rik	7:126904436-126992457	Caspr2wt	Caspr2ko	OK	2.9013	1.61436	-0.845734	-0.516376	0.3273	0.99995	no
ENSMUSG00000091474	ENSMUSG00000091474	2610021A01Rik	7:48854630-48883903	Caspr2wt	Caspr2ko	OK	4.87312	5.26178	0.110706	0.486617	0.3989	0.99995	no
ENSMUSG00000021176	ENSMUSG00000021176	2610021K21Rik	12:100955740-101121652	Caspr2wt	Caspr2ko	OK	0.193086	0.400421	1.05227	0.691255	0.20885	0.99995	no
ENSMUSG00000087013	ENSMUSG00000087013	2610027K06Rik	11:85166668-85645725	Caspr2wt	Caspr2ko	OK	1.10975	1.11054	0.00102532	0.000535746	0.999	0.99995	no
ENSMUSG00000019297	ENSMUSG00000019297	2610027L16Rik	14:56364529-56377295	Caspr2wt	Caspr2ko	OK	2.95211	2.83488	-0.0584571	-0.19753	0.73255	0.99995	no
ENSMUSG00000085562	ENSMUSG00000085562	2610028E06Rik	4:125565094-125599661	Caspr2wt	Caspr2ko	OK	0.737865	0.640157	-0.204929	-0.379828	0.46805	0.99995	no
ENSMUSG00000031226	ENSMUSG00000031226	2610029G23Rik	X:102275094-102312429	Caspr2wt	Caspr2ko	OK	7.32218	7.29307	-0.00574706	-0.0205544	0.9701	0.99995	no
ENSMUSG00000028251	ENSMUSG00000028251	2610029I01Rik	4:21654847-21765019	Caspr2wt	Caspr2ko	OK	11.2585	11.5277	0.0340982	0.0581796	0.9183	0.99995	no
ENSMUSG00000039043	ENSMUSG00000039043	2610034B18Rik	7:87070246-87080245	Caspr2wt	Caspr2ko	OK	9.58432	10.0828	0.073152	0.325833	0.56885	0.99995	no
ENSMUSG00000024227	ENSMUSG00000024227	2610034M16Rik	17:59018230-59130798	Caspr2wt	Caspr2ko	OK	3.6632	4.21221	0.20147	0.529586	0.35855	0.99995	no
ENSMUSG00000087259	ENSMUSG00000087259	2610035D17Rik	11:112905208-113063152	Caspr2wt	Caspr2ko	OK	8.22273	8.73764	0.0876262	0.35042	0.5398	0.99995	no
ENSMUSG00000085555	ENSMUSG00000085555	2610035F20Rik	14:122869505-122874421	Caspr2wt	Caspr2ko	OK	0.850488	0.912044	0.100813	0.218066	0.7125	0.99995	no
ENSMUSG00000022978	ENSMUSG00000022978	2610039C10Rik	16:90719556-90727649	Caspr2wt	Caspr2ko	OK	4.21946	4.36065	0.0474821	0.13419	0.81385	0.99995	no
ENSMUSG00000066057	ENSMUSG00000066057	2610044O15Rik	17:95160589-95164271	Caspr2wt	Caspr2ko	OK	15.9701	16.0978	0.0114922	0.0342486	0.9477	0.99995	no
ENSMUSG00000032407	ENSMUSG00000032407	2610101N10Rik	9:95357312-95412415	Caspr2wt	Caspr2ko	OK	11.7037	12.3361	0.0759245	0.373297	0.52265	0.99995	no
ENSMUSG00000074415	ENSMUSG00000074415	2610203C20Rik	9:41283019-41423263	Caspr2wt	Caspr2ko	OK	5.90924	5.32305	-0.150717	-0.619421	0.2869	0.99995	no
ENSMUSG00000079671	ENSMUSG00000079671	2610203C22Rik	1:9538028-9621256	Caspr2wt	Caspr2ko	OK	1.87736	1.61747	-0.214971	-0.14228	0.80885	0.99995	no
ENSMUSG00000054514	ENSMUSG00000054514	2610204G22Rik	4:155135286-155150270	Caspr2wt	Caspr2ko	OK	2.76186	3.15677	0.192806	0.0764653	0.88855	0.99995	no
ENSMUSG00000059482	ENSMUSG00000059482	2610301B20Rik	4:10801644-10826572	Caspr2wt	Caspr2ko	OK	20.0792	20.6854	0.042913	0.185925	0.7275	0.99995	no
ENSMUSG00000033712	ENSMUSG00000033712	2610301G19Rik	14:70499951-70553618	Caspr2wt	Caspr2ko	OK	19.3262	18.6871	-0.0485201	-0.22671	0.68935	0.99995	no
ENSMUSG00000066000	ENSMUSG00000066000	2610305D13Rik	4:146986045-147076662	Caspr2wt	Caspr2ko	OK	0.626139	0.69	0.140114	0.157916	0.7704	0.99995	no
ENSMUSG00000086101	ENSMUSG00000086101	2610316D01Rik	3:45084361-45182182	Caspr2wt	Caspr2ko	OK	4.90307	4.60769	-0.089641	-0.274034	0.63735	0.99995	no
ENSMUSG00000049916	ENSMUSG00000049916	2610318N02Rik	16:17113491-17125199	Caspr2wt	Caspr2ko	OK	0.372983	0.426302	0.192763	0.337479	0.5425	0.99995	no
ENSMUSG00000010277	ENSMUSG00000010277	2610507B11Rik	11:78075253-78104125	Caspr2wt	Caspr2ko	OK	57.4211	56.4269	-0.0251962	-0.0625595	0.8958	0.99995	no
ENSMUSG00000085882	ENSMUSG00000085882	2610507I01Rik	11:59013337-59015887	Caspr2wt	Caspr2ko	OK	4.79751	4.49806	-0.0929836	-0.322398	0.5695	0.99995	no
ENSMUSG00000092486	ENSMUSG00000092486	2610524H06Rik	5:115258204-115273477	Caspr2wt	Caspr2ko	OK	8.7883	9.53987	0.118386	0.145829	0.8019	0.99995	no
ENSMUSG00000086084	ENSMUSG00000086084	2610528B01Rik	4:135899889-135901896	Caspr2wt	Caspr2ko	OK	3.76608	3.69604	-0.0270854	-0.0955773	0.8678	0.99995	no
ENSMUSG00000022748	ENSMUSG00000022748	2610528E23Rik	16:57302311-57606979	Caspr2wt	Caspr2ko	OK	8.68356	7.98716	-0.120605	-0.256943	0.6352	0.99995	no
ENSMUSG00000027122	ENSMUSG00000027122	2700007P21Rik	2:106802683-106814581	Caspr2wt	Caspr2ko	OK	21.8678	21.4794	-0.02585	-0.101801	0.85805	0.99995	no
ENSMUSG00000090823	ENSMUSG00000090823	2700012I20Rik	9:56919846-56990529	Caspr2wt	Caspr2ko	OK	0.589569	0.394692	-0.578932	-0.150434	0.78495	0.99995	no
ENSMUSG00000091188	ENSMUSG00000091188	2700016F22Rik	4:138908501-139045503	Caspr2wt	Caspr2ko	OK	1.73258	1.89375	0.128327	0.0761753	0.88685	0.99995	no
ENSMUSG00000053656	ENSMUSG00000053656	2700023E23Rik	5:74489084-74491430	Caspr2wt	Caspr2ko	OK	4.01725	3.98164	-0.0128437	-0.0304038	0.9576	0.99995	no
ENSMUSG00000038005	ENSMUSG00000038005	2700029M09Rik	8:63369214-63386377	Caspr2wt	Caspr2ko	OK	39.8857	45.0655	0.176153	0.713441	0.21865	0.99995	no
ENSMUSG00000086328	ENSMUSG00000086328	2700033N17Rik	2:115891953-115911647	Caspr2wt	Caspr2ko	OK	4.01351	4.06511	0.0184328	0.0418402	0.94505	0.99995	no
ENSMUSG00000086802	ENSMUSG00000086802	2700038G22Rik	5:23356414-23360742	Caspr2wt	Caspr2ko	OK	0.379248	0.440859	0.217177	0.358944	0.52945	0.99995	no
ENSMUSG00000041789	ENSMUSG00000041789	2700046A07Rik	18:62911328-62916001	Caspr2wt	Caspr2ko	OK	1.45088	1.81056	0.319505	0.732784	0.20135	0.99995	no
ENSMUSG00000024893	ENSMUSG00000024893	2700046G09Rik	19:32197216-32465674	Caspr2wt	Caspr2ko	OK	1.79164	1.79366	0.00162724	0.0015614	0.99535	0.99995	no
ENSMUSG00000034601	ENSMUSG00000034601	2700049A03Rik	12:72237834-72344290	Caspr2wt	Caspr2ko	OK	1.86202	1.74196	-0.0961523	-0.173986	0.7121	0.99995	no
ENSMUSG00000039990	ENSMUSG00000039990	2700050L05Rik	7:140829225-140864654	Caspr2wt	Caspr2ko	OK	7.28705	8.33844	0.194442	0.452419	0.41755	0.99995	no
ENSMUSG00000021807	ENSMUSG00000021807	2700060E02Rik	14:20570478-20643045	Caspr2wt	Caspr2ko	OK	31.2393	31.8211	0.0266224	0.120905	0.82775	0.99995	no
ENSMUSG00000024273	ENSMUSG00000024273	2700062C07Rik	18:24629361-24636266	Caspr2wt	Caspr2ko	OK	8.41756	8.95221	0.088842	0.335547	0.5534	0.99995	no
ENSMUSG00000086224	ENSMUSG00000086224	2700069I18Rik	3:5177585-5415855	Caspr2wt	Caspr2ko	OK	0.282632	0.506806	0.842512	0.344978	0.62585	0.99995	no
ENSMUSG00000033417	ENSMUSG00000033417	2700078E11Rik	19:60600598-60656926	Caspr2wt	Caspr2ko	OK	15.8825	16.164	0.0253454	0.123561	0.83265	0.99995	no
ENSMUSG00000085763	ENSMUSG00000085763	2700081L22Rik	4:52443156-52451837	Caspr2wt	Caspr2ko	OK	0.699635	1.01079	0.530813	0.801767	0.1838	0.99995	no
ENSMUSG00000053080	ENSMUSG00000053080	2700081O15Rik	19:7492114-7557779	Caspr2wt	Caspr2ko	OK	4.49456	4.5838	0.0283648	0.0154276	0.9807	0.99995	no
ENSMUSG00000072704	ENSMUSG00000072704	2700089E24Rik	6:133055256-133057765	Caspr2wt	Caspr2ko	OK	76.0493	84.834	0.157707	0.765174	0.18185	0.99995	no
ENSMUSG00000076437	ENSMUSG00000076437	2700094K13Rik	2:84509374-84510927	Caspr2wt	Caspr2ko	OK	12.5581	10.9315	-0.200123	-0.702673	0.22705	0.99995	no
ENSMUSG00000062198	ENSMUSG00000062198	2700097O09Rik	12:56146647-56181097	Caspr2wt	Caspr2ko	OK	5.30396	4.97088	-0.0935711	-0.284295	0.62615	0.99995	no
ENSMUSG00000087497	ENSMUSG00000087497	2810001G20Rik	11:63892985-63896761	Caspr2wt	Caspr2ko	OK	9.37023	8.92277	-0.0705924	-0.25557	0.6615	0.99995	no
ENSMUSG00000045464	ENSMUSG00000045464	2810002D19Rik	2:94140923-94278293	Caspr2wt	Caspr2ko	OK	2.17906	2.4302	0.157373	0.115403	0.8391	0.99995	no
ENSMUSG00000037787	ENSMUSG00000037787	2810002N01Rik	12:112951471-112993191	Caspr2wt	Caspr2ko	OK	22.3781	21.3135	-0.0703201	-0.249227	0.661	0.99995	no
ENSMUSG00000031984	ENSMUSG00000031984	2810004N23Rik	8:127316918-127413957	Caspr2wt	Caspr2ko	OK	8.72711	8.73911	0.00198253	0.00359157	0.99565	0.99995	no
ENSMUSG00000047635	ENSMUSG00000047635	2810006K23Rik	5:124778097-124791853	Caspr2wt	Caspr2ko	OK	6.54412	6.2308	-0.0707807	-0.283103	0.61735	0.99995	no
ENSMUSG00000086859	ENSMUSG00000086859	2810008D09Rik	11:116938103-116940269	Caspr2wt	Caspr2ko	OK	10.9744	10.6841	-0.0386701	-0.122174	0.8278	0.99995	no
ENSMUSG00000071180	ENSMUSG00000071180	2810008M24Rik	13:108836617-108839340	Caspr2wt	Caspr2ko	OK	39.4891	41.9735	0.0880241	0.428981	0.45855	0.99995	no
ENSMUSG00000086023	ENSMUSG00000086023	2810011L19Rik	12:106574803-106622141	Caspr2wt	Caspr2ko	OK	7.01253	7.88118	0.168476	0.733117	0.2011	0.99995	no
ENSMUSG00000012429	ENSMUSG00000012429	2810021B07Rik	13:17787246-17790939	Caspr2wt	Caspr2ko	OK	5.12031	6.31323	0.302149	0.930561	0.10395	0.99995	no
ENSMUSG00000020491	ENSMUSG00000020491	2810021J22Rik	11:58680717-58696790	Caspr2wt	Caspr2ko	OK	3.20356	3.05567	-0.0681835	-0.114863	0.80365	0.99995	no
ENSMUSG00000049881	ENSMUSG00000049881	2810025M15Rik	1:159065313-159350366	Caspr2wt	Caspr2ko	OK	8.40586	8.54073	0.0229638	0.033192	0.9534	0.99995	no
ENSMUSG00000091750	ENSMUSG00000091750	2810029C07Rik	12:112810531-112812613	Caspr2wt	Caspr2ko	OK	2.05048	2.05613	0.00396994	0.0127072	0.98225	0.99995	no
ENSMUSG00000054074	ENSMUSG00000054074	2810030E01Rik	2:17962302-17970678	Caspr2wt	Caspr2ko	OK	2.54972	2.53872	-0.00623968	-0.0133205	0.97695	0.99995	no
ENSMUSG00000037735	ENSMUSG00000037735	2810032G03Rik	12:5382675-5423436	Caspr2wt	Caspr2ko	OK	5.35383	5.3682	0.00386655	0.0153744	0.97885	0.99995	no
ENSMUSG00000049504	ENSMUSG00000049504	2810046L04Rik	3:53267587-53285677	Caspr2wt	Caspr2ko	OK	5.41347	5.36239	-0.0136793	-0.0576344	0.91785	0.99995	no
ENSMUSG00000019718	ENSMUSG00000019718	2810055F11Rik	12:73174414-73186426	Caspr2wt	Caspr2ko	OK	1.2148	1.38802	0.192303	0.387988	0.50605	0.99995	no
ENSMUSG00000090386	ENSMUSG00000090386	2810055G20Rik	16:77329503-77602339	Caspr2wt	Caspr2ko	OK	0.341252	0.244388	-0.481662	-0.704512	0.2408	0.99995	no
ENSMUSG00000028060	ENSMUSG00000028060	2810403A07Rik	3:88489715-88516855	Caspr2wt	Caspr2ko	OK	17.3935	17.5877	0.01602	0.0761254	0.89315	0.99995	no
ENSMUSG00000086629	ENSMUSG00000086629	2810403D21Rik	X:106029816-106170245	Caspr2wt	Caspr2ko	OK	1.83	2.26821	0.309708	0.564229	0.3259	0.99995	no
ENSMUSG00000029059	ENSMUSG00000029059	2810405K02Rik	4:154230308-154273244	Caspr2wt	Caspr2ko	OK	55.1167	55.9296	0.0211216	0.0807267	0.8867	0.99995	no
ENSMUSG00000075700	ENSMUSG00000075700	2810407C02Rik	3:58380557-58397055	Caspr2wt	Caspr2ko	OK	122.044	133.725	0.131866	0.632985	0.26715	0.99995	no
ENSMUSG00000087213	ENSMUSG00000087213	2810408I11Rik	1:64726444-64772218	Caspr2wt	Caspr2ko	OK	0.425597	0.338722	-0.329383	-0.127619	0.83205	0.99995	no
ENSMUSG00000039725	ENSMUSG00000039725	2810408M09Rik	2:165315609-165318824	Caspr2wt	Caspr2ko	OK	4.65049	5.19642	0.160137	0.609568	0.28535	0.99995	no
ENSMUSG00000075389	ENSMUSG00000075389	2810410L24Rik	11:120046713-120051166	Caspr2wt	Caspr2ko	OK	5.20132	4.62482	-0.169479	-0.418098	0.47435	0.99995	no
ENSMUSG00000040204	ENSMUSG00000040204	2810417H13Rik	9:65678942-65756601	Caspr2wt	Caspr2ko	OK	0.619723	0.638029	0.0419976	0.0227425	0.9725	0.99995	no
ENSMUSG00000055553	ENSMUSG00000055553	2810422J05Rik	8:73032161-73059227	Caspr2wt	Caspr2ko	OK	20.2091	20.3752	0.0118094	0.0133615	0.97905	0.99995	no
ENSMUSG00000041396	ENSMUSG00000041396	2810422O20Rik	1:165925019-165927374	Caspr2wt	Caspr2ko	OK	3.27465	3.55878	0.120041	0.385648	0.4987	0.99995	no
ENSMUSG00000086832	ENSMUSG00000086832	2810425M01Rik	10:76949400-76979175	Caspr2wt	Caspr2ko	OK	0.517509	0.645077	0.317888	0.24176	0.6776	0.99995	no
ENSMUSG00000058833	ENSMUSG00000058833	2810428I15Rik	8:73028190-73030651	Caspr2wt	Caspr2ko	OK	37.7671	31.9997	-0.23907	-1.01162	0.08215	0.99995	no
ENSMUSG00000086566	ENSMUSG00000086566	2810429I04Rik	13:3477488-3493644	Caspr2wt	Caspr2ko	OK	2.01059	2.64402	0.39511	0.636703	0.2643	0.99995	no
ENSMUSG00000036114	ENSMUSG00000036114	2810432D09Rik	4:41647020-41721120	Caspr2wt	Caspr2ko	OK	13.0586	12.5218	-0.0605575	-0.0784834	0.89	0.99995	no
ENSMUSG00000039611	ENSMUSG00000039611	2810432L12Rik	4:49597377-49610748	Caspr2wt	Caspr2ko	OK	26.3709	27.6585	0.0687792	0.196314	0.6743	0.99995	no
ENSMUSG00000090260	ENSMUSG00000090260	2810442N19Rik	1:163872216-164410074	Caspr2wt	Caspr2ko	OK	0.56282	0.586329	0.0590374	0.0099648	0.9674	0.99995	no
ENSMUSG00000083012	ENSMUSG00000083012	2810453I06Rik	5:144309573-144325399	Caspr2wt	Caspr2ko	OK	3.35365	3.09084	-0.117737	-0.14576	0.7874	0.99995	no
ENSMUSG00000048910	ENSMUSG00000048910	2810453I06Rik	5:144309573-144325399	Caspr2wt	Caspr2ko	OK	9.94809	10.1612	0.030575	0.116783	0.8389	0.99995	no
ENSMUSG00000085030	ENSMUSG00000085030	2810455O05Rik	8:122434259-126869624	Caspr2wt	Caspr2ko	OK	4.66232	5.43753	0.221903	0.0356174	0.87905	0.99995	no
ENSMUSG00000026227	ENSMUSG00000026227	2810459M11Rik	1:87942437-87952031	Caspr2wt	Caspr2ko	OK	3.40943	2.85427	-0.256407	-0.983314	0.08655	0.99995	no
ENSMUSG00000091475	ENSMUSG00000091475	2810468N07Rik	17:25707860-25711979	Caspr2wt	Caspr2ko	OK	39.8923	41.9458	0.0724141	0.34189	0.5487	0.99995	no
ENSMUSG00000032712	ENSMUSG00000032712	2810474O19Rik	6:149257935-149284180	Caspr2wt	Caspr2ko	OK	2.60644	2.84371	0.125692	0.356858	0.4974	0.99995	no
ENSMUSG00000055188	ENSMUSG00000055188	2900002K06Rik	X:7716100-7725090	Caspr2wt	Caspr2ko	OK	2.19896	2.14844	-0.0335328	-0.028165	0.95655	0.99995	no
ENSMUSG00000043833	ENSMUSG00000043833	2900005J15Rik	5:24606800-24615927	Caspr2wt	Caspr2ko	OK	0.363931	0.476619	0.389173	0.775003	0.1815	0.99995	no
ENSMUSG00000057265	ENSMUSG00000057265	2900006K08Rik	12:85750020-85791900	Caspr2wt	Caspr2ko	OK	1.71097	1.50794	-0.182239	-0.0817334	0.83925	0.99995	no
ENSMUSG00000087271	ENSMUSG00000087271	2900008C10Rik	X:11613865-11737481	Caspr2wt	Caspr2ko	OK	2.46379	2.30166	-0.0982073	-0.10667	0.8514	0.99995	no
ENSMUSG00000024208	ENSMUSG00000024208	2900010M23Rik	17:27259607-27270861	Caspr2wt	Caspr2ko	OK	114.942	120.325	0.0660318	0.31334	0.5857	0.99995	no
ENSMUSG00000044117	ENSMUSG00000044117	2900011O08Rik	16:13981794-14101593	Caspr2wt	Caspr2ko	OK	94.7613	93.0057	-0.0269789	-0.095707	0.86895	0.99995	no
ENSMUSG00000051339	ENSMUSG00000051339	2900026A02Rik	5:113515342-113592371	Caspr2wt	Caspr2ko	OK	6.19806	6.32588	0.0294485	0.137409	0.8104	0.99995	no
ENSMUSG00000054418	ENSMUSG00000054418	2900041M22Rik	11:117472560-117475171	Caspr2wt	Caspr2ko	OK	0.402097	0.313966	-0.356938	-0.651169	0.26375	0.99995	no
ENSMUSG00000043993	ENSMUSG00000043993	2900052L18Rik	11:120091115-120092899	Caspr2wt	Caspr2ko	OK	2.24873	2.07491	-0.116062	-0.335218	0.56565	0.99995	no
ENSMUSG00000087687	ENSMUSG00000087687	2900053A13Rik	8:3621574-3625545	Caspr2wt	Caspr2ko	OK	6.81994	6.76215	-0.0122769	-0.0396205	0.94795	0.99995	no
ENSMUSG00000086468	ENSMUSG00000086468	2900053O20Rik	11:17853972-17859581	Caspr2wt	Caspr2ko	OK	2.15133	1.25021	-0.783055	-1.36047	0.024	0.99995	no
ENSMUSG00000071860	ENSMUSG00000071860	2900055J20Rik	18:40416615-40417338	Caspr2wt	Caspr2ko	OK	8.88214	8.88243	4.80367e-05	0.000149852	0.98995	0.99995	no
ENSMUSG00000087403	ENSMUSG00000087403	2900056M20Rik	X:148733042-148762038	Caspr2wt	Caspr2ko	OK	11.2171	10.8184	-0.0522154	-0.144287	0.79715	0.99995	no
ENSMUSG00000055943	ENSMUSG00000055943	2900064A13Rik	2:112295153-112312319	Caspr2wt	Caspr2ko	OK	23.5378	23.7517	0.0130487	0.0641055	0.90965	0.99995	no
ENSMUSG00000087018	ENSMUSG00000087018	2900072N19Rik	2:91883529-92204823	Caspr2wt	Caspr2ko	OK	1.57033	1.56166	-0.00798756	-0.00447408	0.99255	0.99995	no
ENSMUSG00000086033	ENSMUSG00000086033	2900076A07Rik	7:88673677-88676365	Caspr2wt	Caspr2ko	OK	2.91535	2.22958	-0.386898	-0.909147	0.1114	0.99995	no
ENSMUSG00000087038	ENSMUSG00000087038	2900079G21Rik	9:111967594-112251429	Caspr2wt	Caspr2ko	OK	5.82008	6.5971	0.180793	0.0532832	0.87805	0.99995	no
ENSMUSG00000087484	ENSMUSG00000087484	2900089D17Rik	5:145002558-145207626	Caspr2wt	Caspr2ko	OK	0.58298	0.473452	-0.300229	-0.106326	0.88725	0.99995	no
ENSMUSG00000030680	ENSMUSG00000030680	2900092E17Rik	7:134130373-134164725	Caspr2wt	Caspr2ko	OK	11.3011	10.7074	-0.0778447	-0.124019	0.81305	0.99995	no
ENSMUSG00000070282	ENSMUSG00000070282	3000002C10Rik	9:109730456-109735220	Caspr2wt	Caspr2ko	OK	1.35278	1.67259	0.306156	0.697742	0.2165	0.99995	no
ENSMUSG00000084885	ENSMUSG00000084885	3010001F23Rik	X:148778140-148851241	Caspr2wt	Caspr2ko	OK	1.809	1.62114	-0.158183	-0.150003	0.80275	0.99995	no
ENSMUSG00000020381	ENSMUSG00000020381	3010026O09Rik	11:49987945-50024329	Caspr2wt	Caspr2ko	OK	2.54577	2.4962	-0.0283693	-0.00909862	0.9844	0.99995	no
ENSMUSG00000028398	ENSMUSG00000028398	3110001D03Rik	4:74923257-74924209	Caspr2wt	Caspr2ko	OK	27.0054	27.2579	0.0134223	0.0555535	0.9197	0.99995	no
ENSMUSG00000079737	ENSMUSG00000079737	3110001I22Rik	16:13671950-13703705	Caspr2wt	Caspr2ko	OK	1.52561	1.29009	-0.241917	-0.243424	0.6689	0.99995	no
ENSMUSG00000024410	ENSMUSG00000024410	3110002H16Rik	18:12327225-12394909	Caspr2wt	Caspr2ko	OK	16.1745	15.2535	-0.0845793	-0.114268	0.8367	0.99995	no
ENSMUSG00000078453	ENSMUSG00000078453	3110003A17Rik	10:17731068-17743058	Caspr2wt	Caspr2ko	OK	9.90985	10.7086	0.111834	0.366333	0.5243	0.99995	no
ENSMUSG00000079450	ENSMUSG00000079450	3110007F17Rik	X:120217103-120302404	Caspr2wt	Caspr2ko	OK	2.143	1.78788	-0.261385	-0.562213	0.324	0.99995	no
ENSMUSG00000026388	ENSMUSG00000026388	3110009E18Rik	1:122017763-122084766	Caspr2wt	Caspr2ko	OK	3.41357	3.00997	-0.181529	-0.366866	0.51955	0.99995	no
ENSMUSG00000067879	ENSMUSG00000067879	3110035E14Rik	1:9538028-9621256	Caspr2wt	Caspr2ko	OK	7.83096	7.39792	-0.082069	-0.28463	0.6193	0.99995	no
ENSMUSG00000089922	ENSMUSG00000089922	3110039M20Rik	12:50483679-50508333	Caspr2wt	Caspr2ko	OK	6.08763	5.84077	-0.0597224	-0.0435486	0.9315	0.99995	no
ENSMUSG00000025102	ENSMUSG00000025102	3110040N11Rik	7:88927067-88934364	Caspr2wt	Caspr2ko	OK	16.2652	17.2661	0.086153	0.24852	0.6692	0.99995	no
ENSMUSG00000060808	ENSMUSG00000060808	3110043A19Rik	11:61317887-61318561	Caspr2wt	Caspr2ko	OK	0.519809	0.39015	-0.413951	-0.498279	0.4513	0.99995	no
ENSMUSG00000028300	ENSMUSG00000028300	3110043O21Rik	4:35138533-35209471	Caspr2wt	Caspr2ko	OK	11.5694	11.1187	-0.0573288	-0.248556	0.65275	0.99995	no
ENSMUSG00000085494	ENSMUSG00000085494	3110045C21Rik	1:171899539-172040632	Caspr2wt	Caspr2ko	OK	0.629242	0.566199	-0.152305	-0.156709	0.78305	0.99995	no
ENSMUSG00000090061	ENSMUSG00000090061	3110047P20Rik	5:64040341-64201785	Caspr2wt	Caspr2ko	OK	1.80941	1.74779	-0.0499892	-0.0197131	0.9322	0.99995	no
ENSMUSG00000035868	ENSMUSG00000035868	3110052M02Rik	17:21794548-21799507	Caspr2wt	Caspr2ko	OK	5.57503	5.67588	0.0258631	0.0946018	0.86995	0.99995	no
ENSMUSG00000085642	ENSMUSG00000085642	3110053B16Rik	12:20879985-20927123	Caspr2wt	Caspr2ko	OK	6.39995	7.44887	0.218961	0.505785	0.37845	0.99995	no
ENSMUSG00000085622	ENSMUSG00000085622	3110056K07Rik	12:72075607-72116819	Caspr2wt	Caspr2ko	OK	4.36201	4.55454	0.0623128	0.0667733	0.90845	0.99995	no
ENSMUSG00000035206	ENSMUSG00000035206	3110056O03Rik	10:80318019-80331450	Caspr2wt	Caspr2ko	OK	10.9322	10.508	-0.0571062	-0.260455	0.6454	0.99995	no
ENSMUSG00000037818	ENSMUSG00000037818	3110057O12Rik	3:40650891-40742060	Caspr2wt	Caspr2ko	OK	5.5144	6.2662	0.184388	0.567417	0.3255	0.99995	no
ENSMUSG00000046806	ENSMUSG00000046806	3110062M04Rik	6:34813145-34828060	Caspr2wt	Caspr2ko	OK	1.46598	1.61466	0.139369	0.337511	0.55155	0.99995	no
ENSMUSG00000074635	ENSMUSG00000074635	3110070M22Rik	13:120276067-120284312	Caspr2wt	Caspr2ko	OK	0.747253	0.763938	0.0318581	0.029213	0.96015	0.99995	no
ENSMUSG00000026258	ENSMUSG00000026258	3110079O15Rik	1:89366838-89372034	Caspr2wt	Caspr2ko	OK	0.721483	0.977487	0.438112	0.546221	0.37355	0.99995	no
ENSMUSG00000042256	ENSMUSG00000042256	3110082D06Rik	17:42452895-42644690	Caspr2wt	Caspr2ko	OK	1.33796	1.38828	0.0532589	0.203485	0.7242	0.99995	no
ENSMUSG00000053553	ENSMUSG00000053553	3110082I17Rik	5:139835692-139936456	Caspr2wt	Caspr2ko	OK	2.60363	2.38973	-0.123678	-0.177262	0.7587	0.99995	no
ENSMUSG00000086815	ENSMUSG00000086815	3110082J24Rik	5:30430387-30481702	Caspr2wt	Caspr2ko	OK	0.812245	0.943608	0.216272	0.053655	0.9087	0.99995	no
ENSMUSG00000091596	ENSMUSG00000091596	3110083C13Rik	14:58618159-58622532	Caspr2wt	Caspr2ko	OK	0.387936	0.766193	0.981888	1.36968	0.03115	0.99995	no
ENSMUSG00000030649	ENSMUSG00000030649	3200002M19Rik	7:109029838-109060415	Caspr2wt	Caspr2ko	OK	16.0406	16.8479	0.0708433	0.0766368	0.90165	0.99995	no
ENSMUSG00000073590	ENSMUSG00000073590	3222401L13Rik	18:37815560-37818391	Caspr2wt	Caspr2ko	OK	0.901185	0.871287	-0.048674	-0.134952	0.81735	0.99995	no
ENSMUSG00000035399	ENSMUSG00000035399	3230401D17Rik	2:163231557-163250433	Caspr2wt	Caspr2ko	OK	7.97767	7.71424	-0.0484439	-0.164635	0.7518	0.99995	no
ENSMUSG00000033731	ENSMUSG00000033731	3300002A11Rik	12:100433189-100688321	Caspr2wt	Caspr2ko	OK	0.612369	0.449123	-0.44729	-0.143143	0.8439	0.99995	no
ENSMUSG00000063364	ENSMUSG00000063364	3300002I08Rik	2:150136670-150188501	Caspr2wt	Caspr2ko	OK	1.57608	1.8953	0.266083	0.440723	0.4196	0.99995	no
ENSMUSG00000036242	ENSMUSG00000036242	3632451O06Rik	14:50301234-50403058	Caspr2wt	Caspr2ko	OK	7.6351	8.08819	0.0831691	0.36559	0.51555	0.99995	no
ENSMUSG00000089759	ENSMUSG00000089759	3632454L22Rik	X:131505910-131594875	Caspr2wt	Caspr2ko	OK	0.497129	0.509181	0.0345579	0.034663	0.95385	0.99995	no
ENSMUSG00000033111	ENSMUSG00000033111	3830406C13Rik	14:13116722-13135745	Caspr2wt	Caspr2ko	OK	14.2833	15.3086	0.100013	0.399586	0.4862	0.99995	no
ENSMUSG00000066438	ENSMUSG00000066438	3830431G21Rik	12:81793577-81825201	Caspr2wt	Caspr2ko	OK	4.31103	5.62157	0.382939	0.906738	0.0917	0.99995	no
ENSMUSG00000064202	ENSMUSG00000064202	4430402I18Rik	19:28909538-29042290	Caspr2wt	Caspr2ko	OK	5.6036	5.96859	0.091035	0.0725583	0.8673	0.99995	no
ENSMUSG00000042579	ENSMUSG00000042579	4632404H12Rik	3:89571432-89577162	Caspr2wt	Caspr2ko	OK	3.41531	3.65171	0.0965559	0.370828	0.5198	0.99995	no
ENSMUSG00000010453	ENSMUSG00000010453	4632411B12Rik	1:36392574-36426026	Caspr2wt	Caspr2ko	OK	17.8761	16.6735	-0.100475	-0.476838	0.3979	0.99995	no
ENSMUSG00000034105	ENSMUSG00000034105	4632415K11Rik	8:122284486-122302316	Caspr2wt	Caspr2ko	OK	7.02334	7.14426	0.0246274	0.0203707	0.9728	0.99995	no
ENSMUSG00000048106	ENSMUSG00000048106	4632415L05Rik	3:19794885-19795962	Caspr2wt	Caspr2ko	OK	8.42202	9.44311	0.165095	0.6341	0.2681	0.99995	no
ENSMUSG00000085208	ENSMUSG00000085208	4632419I22Rik	11:86014871-86171104	Caspr2wt	Caspr2ko	OK	4.99826	4.85178	-0.0429115	-0.0699179	0.89985	0.99995	no
ENSMUSG00000086897	ENSMUSG00000086897	4632428C04Rik	16:30008752-30021516	Caspr2wt	Caspr2ko	OK	1.16796	1.07388	-0.121154	-0.355033	0.53745	0.99995	no
ENSMUSG00000020101	ENSMUSG00000020101	4632428N05Rik	10:59765495-60159238	Caspr2wt	Caspr2ko	OK	16.0909	14.3841	-0.161764	-0.359143	0.5232	0.99995	no
ENSMUSG00000048478	ENSMUSG00000048478	4732415M23Rik	8:122434259-126869624	Caspr2wt	Caspr2ko	OK	1.54044	1.77057	0.200867	0.00945195	0.8774	0.99995	no
ENSMUSG00000034210	ENSMUSG00000034210	4732418C07Rik	4:115410348-115449932	Caspr2wt	Caspr2ko	OK	41.3981	42.7278	0.0456127	0.110114	0.8338	0.99995	no
ENSMUSG00000090031	ENSMUSG00000090031	4732440D04Rik	1:6196277-6266729	Caspr2wt	Caspr2ko	OK	0.713781	0.461018	-0.63066	-0.102604	0.74255	0.99995	no
ENSMUSG00000053613	ENSMUSG00000053613	4732444A12Rik	11:120507344-120523129	Caspr2wt	Caspr2ko	OK	0.413644	0.2816	-0.554742	-0.555931	0.32805	0.99995	no
ENSMUSG00000043183	ENSMUSG00000043183	4732471D19Rik	13:54605139-54666796	Caspr2wt	Caspr2ko	OK	4.75048	4.55355	-0.0610826	-0.0658212	0.86785	0.99995	no
ENSMUSG00000053714	ENSMUSG00000053714	4732471J01Rik	7:26164545-26183729	Caspr2wt	Caspr2ko	OK	2.68553	2.62193	-0.0345771	-0.0299522	0.9606	0.99995	no
ENSMUSG00000084886	ENSMUSG00000084886	4732487G21Rik	12:87582818-87646956	Caspr2wt	Caspr2ko	OK	4.42583	4.50951	0.02702	0.0549776	0.92585	0.99995	no
ENSMUSG00000091214	ENSMUSG00000091214	4732491K20Rik	17:12511750-12520116	Caspr2wt	Caspr2ko	OK	0.962759	0.867837	-0.149751	-0.436264	0.45465	0.99995	no
ENSMUSG00000054150	ENSMUSG00000054150	4831426I19Rik	12:106168158-106248019	Caspr2wt	Caspr2ko	OK	0.820681	0.836339	0.0272672	0.0939766	0.87305	0.99995	no
ENSMUSG00000091303	ENSMUSG00000091303	4831440E17Rik	5:25004884-25007359	Caspr2wt	Caspr2ko	OK	0.623396	0.732691	0.233055	0.408505	0.47935	0.99995	no
ENSMUSG00000085287	ENSMUSG00000085287	4833418N02Rik	17:87674225-87682154	Caspr2wt	Caspr2ko	OK	1.01508	0.930432	-0.125628	-0.253669	0.6493	0.99995	no
ENSMUSG00000062822	ENSMUSG00000062822	4833420G17Rik	13:120251565-120274924	Caspr2wt	Caspr2ko	OK	9.4405	9.44398	0.000532087	0.00227483	0.99815	0.99995	no
ENSMUSG00000074782	ENSMUSG00000074782	4833422C13Rik	13:91599887-91925753	Caspr2wt	Caspr2ko	OK	9.26227	9.29386	0.00491215	0.011942	0.98225	0.99995	no
ENSMUSG00000033342	ENSMUSG00000033342	4833424O15Rik	3:117278144-117392425	Caspr2wt	Caspr2ko	OK	16.8572	19.2621	0.192396	0.907565	0.11395	0.99995	no
ENSMUSG00000032057	ENSMUSG00000032057	4833427G06Rik	9:50889219-50910183	Caspr2wt	Caspr2ko	OK	0.380797	0.417177	0.13164	0.143129	0.7554	0.99995	no
ENSMUSG00000025871	ENSMUSG00000025871	4833439L19Rik	13:54605139-54666796	Caspr2wt	Caspr2ko	OK	73.1421	68.8426	-0.0874014	-0.301015	0.5823	0.99995	no
ENSMUSG00000039958	ENSMUSG00000039958	4833442J19Rik	6:149088370-149099693	Caspr2wt	Caspr2ko	OK	2.86788	2.57334	-0.156344	-0.358929	0.51435	0.99995	no
ENSMUSG00000084779	ENSMUSG00000084779	4921504A21Rik	5:18708185-18732373	Caspr2wt	Caspr2ko	OK	0.981536	1.05388	0.102595	0.269942	0.6393	0.99995	no
ENSMUSG00000066944	ENSMUSG00000066944	4921513D11Rik	17:80014239-80081492	Caspr2wt	Caspr2ko	OK	0.668817	0.703206	0.0723377	0.0789774	0.8943	0.99995	no
ENSMUSG00000060657	ENSMUSG00000060657	4921513D23Rik	16:14110625-14159367	Caspr2wt	Caspr2ko	OK	17.8042	17.5027	-0.0246373	-0.120339	0.83015	0.99995	no
ENSMUSG00000091088	ENSMUSG00000091088	4921514A10Rik	4:140668915-140695690	Caspr2wt	Caspr2ko	OK	1.37097	1.35485	-0.0170702	-0.0202653	0.9709	0.99995	no
ENSMUSG00000045662	ENSMUSG00000045662	4921515J06Rik	3:108742970-108763692	Caspr2wt	Caspr2ko	OK	0.543677	0.822583	0.597412	1.24746	0.02825	0.99995	no
ENSMUSG00000038085	ENSMUSG00000038085	4921517L17Rik	2:156137582-156201374	Caspr2wt	Caspr2ko	OK	3.23392	3.05579	-0.081739	-0.150412	0.7779	0.99995	no
ENSMUSG00000089968	ENSMUSG00000089968	4921518J05Rik	15:99252465-99288179	Caspr2wt	Caspr2ko	OK	0.308057	0.372255	0.273095	0.168037	0.78045	0.99995	no
ENSMUSG00000044957	ENSMUSG00000044957	4921523A10Rik	17:53618558-53678776	Caspr2wt	Caspr2ko	OK	2.52163	3.05791	0.27819	0.254819	0.6522	0.99995	no
ENSMUSG00000036934	ENSMUSG00000036934	4921524J17Rik	8:87932657-87956740	Caspr2wt	Caspr2ko	OK	12.5042	14.4578	0.209431	0.892117	0.12225	0.99995	no
ENSMUSG00000089707	ENSMUSG00000089707	4921525B02Rik	14:104049444-104104124	Caspr2wt	Caspr2ko	OK	2.29198	2.22561	-0.0423927	-0.0466441	0.93595	0.99995	no
ENSMUSG00000026940	ENSMUSG00000026940	4921530D09Rik	2:25438537-25487281	Caspr2wt	Caspr2ko	OK	0.394357	0.365366	-0.110162	-0.0447128	0.95205	0.99995	no
ENSMUSG00000085704	ENSMUSG00000085704	4921531C22Rik	2:179646850-179713718	Caspr2wt	Caspr2ko	OK	1.28172	1.59183	0.312597	0.301831	0.58625	0.99995	no
ENSMUSG00000056919	ENSMUSG00000056919	4922501C03Rik	9:87084407-87150371	Caspr2wt	Caspr2ko	OK	1.77636	2.18161	0.296471	0.440051	0.41775	0.99995	no
ENSMUSG00000042943	ENSMUSG00000042943	4922501L14Rik	3:154327059-154420491	Caspr2wt	Caspr2ko	OK	5.02302	4.99937	-0.00680699	-0.0271755	0.96195	0.99995	no
ENSMUSG00000054165	ENSMUSG00000054165	4922502B01Rik	8:111599121-111797711	Caspr2wt	Caspr2ko	OK	2.93282	2.28064	-0.362845	-0.859879	0.13495	0.99995	no
ENSMUSG00000057387	ENSMUSG00000057387	4922502B01Rik	8:111599121-111797711	Caspr2wt	Caspr2ko	OK	1.59679	1.83618	0.201525	0.416157	0.4675	0.99995	no
ENSMUSG00000074627	ENSMUSG00000074627	4922505G16Rik	2:157034285-157152055	Caspr2wt	Caspr2ko	OK	0.2001	0.323214	0.691767	0.113552	0.50995	0.99995	no
ENSMUSG00000027309	ENSMUSG00000027309	4930402H24Rik	2:130531935-130732142	Caspr2wt	Caspr2ko	OK	44.8502	45.5356	0.0218785	0.0435899	0.93475	0.99995	no
ENSMUSG00000021086	ENSMUSG00000021086	4930403N07Rik	12:73186575-73286016	Caspr2wt	Caspr2ko	OK	0.6029	0.582776	-0.0489779	-0.0400419	0.94285	0.99995	no
ENSMUSG00000020234	ENSMUSG00000020234	4930404N11Rik	10:80820235-80841261	Caspr2wt	Caspr2ko	OK	12.6308	12.7045	0.00839798	0.0107074	0.9865	0.99995	no
ENSMUSG00000086638	ENSMUSG00000086638	4930405A21Rik	2:156439440-156590099	Caspr2wt	Caspr2ko	OK	0.695696	0.57261	-0.280905	-0.0527014	0.81275	0.99995	no
ENSMUSG00000087338	ENSMUSG00000087338	4930405P13Rik	11:88767241-88816779	Caspr2wt	Caspr2ko	OK	0.631293	0.391405	-0.689647	-0.425653	0.50205	0.99995	no
ENSMUSG00000085558	ENSMUSG00000085558	4930412C18Rik	4:9697731-9750558	Caspr2wt	Caspr2ko	OK	1.29285	1.40182	0.116747	0.197513	0.72135	0.99995	no
ENSMUSG00000043633	ENSMUSG00000043633	4930412F15Rik	4:43672493-43705540	Caspr2wt	Caspr2ko	OK	0.515576	0.583778	0.179235	0.119637	0.8607	0.99995	no
ENSMUSG00000020191	ENSMUSG00000020191	4930415F15Rik	11:11179628-11415195	Caspr2wt	Caspr2ko	OK	0.445332	0.727273	0.707614	0.400286	0.4575	0.99995	no
ENSMUSG00000079177	ENSMUSG00000079177	4930417G10Rik	12:4599813-4745225	Caspr2wt	Caspr2ko	OK	0.593689	0.486011	-0.288716	-0.219127	0.69865	0.99995	no
ENSMUSG00000087017	ENSMUSG00000087017	4930417H01Rik	2:122506968-122547192	Caspr2wt	Caspr2ko	OK	3.07444	2.83638	-0.116273	-0.0618944	0.9026	0.99995	no
ENSMUSG00000079659	ENSMUSG00000079659	4930420K17Rik	5:9100736-9161776	Caspr2wt	Caspr2ko	OK	7.93037	9.00326	0.18306	0.230849	0.68595	0.99995	no
ENSMUSG00000051278	ENSMUSG00000051278	4930422G04Rik	3:127256406-127320939	Caspr2wt	Caspr2ko	OK	0.472499	0.432822	-0.126537	-0.386759	0.50945	0.99995	no
ENSMUSG00000043168	ENSMUSG00000043168	4930426D05Rik	18:21708877-21814606	Caspr2wt	Caspr2ko	OK	0.513813	0.662102	0.36581	0.458677	0.36565	0.99995	no
ENSMUSG00000091710	ENSMUSG00000091710	4930426I24Rik	12:77503743-77504641	Caspr2wt	Caspr2ko	OK	0.32267	0.686707	1.08963	1.12927	0.0406	0.99995	no
ENSMUSG00000026736	ENSMUSG00000026736	4930426L09Rik	2:18919969-18921428	Caspr2wt	Caspr2ko	OK	0.361406	0.40357	0.159195	0.276162	0.6305	0.99995	no
ENSMUSG00000037466	ENSMUSG00000037466	4930427A07Rik	12:114394631-114413736	Caspr2wt	Caspr2ko	OK	0.451298	0.455177	0.0123469	0.0306393	0.95475	0.99995	no
ENSMUSG00000049507	ENSMUSG00000049507	4930429B21Rik	3:32264696-32266358	Caspr2wt	Caspr2ko	OK	3.88052	4.1512	0.0972789	0.334684	0.55785	0.99995	no
ENSMUSG00000086918	ENSMUSG00000086918	4930429F24Rik	9:79641447-79651042	Caspr2wt	Caspr2ko	OK	1.84047	1.78505	-0.0441105	-0.120674	0.83185	0.99995	no
ENSMUSG00000085295	ENSMUSG00000085295	4930430E12Rik	4:6279251-6284677	Caspr2wt	Caspr2ko	OK	0.431428	0.43804	0.0219419	0.027072	0.96265	0.99995	no
ENSMUSG00000046567	ENSMUSG00000046567	4930430F08Rik	10:99950922-100051893	Caspr2wt	Caspr2ko	OK	10.3137	11.1861	0.117139	0.383921	0.5072	0.99995	no
ENSMUSG00000008129	ENSMUSG00000008129	4930432K21Rik	8:86671923-86696489	Caspr2wt	Caspr2ko	OK	0.542943	0.713816	0.394752	0.389159	0.4258	0.99995	no
ENSMUSG00000044081	ENSMUSG00000044081	4930441O14Rik	13:67830198-67857775	Caspr2wt	Caspr2ko	OK	1.13037	0.938238	-0.268771	-0.567848	0.31825	0.99995	no
ENSMUSG00000053603	ENSMUSG00000053603	4930442H23Rik	10:80645349-80646594	Caspr2wt	Caspr2ko	OK	0.48612	0.560795	0.206159	0.360433	0.52615	0.99995	no
ENSMUSG00000085762	ENSMUSG00000085762	4930443B20Rik	11:62418385-62462025	Caspr2wt	Caspr2ko	OK	0.412698	0.319239	-0.37045	-0.169589	0.81715	0.99995	no
ENSMUSG00000037251	ENSMUSG00000037251	4930444A02Rik	8:27091075-27104593	Caspr2wt	Caspr2ko	OK	8.62177	8.42348	-0.0335674	-0.154098	0.78595	0.99995	no
ENSMUSG00000021098	ENSMUSG00000021098	4930447C04Rik	12:73982095-74047081	Caspr2wt	Caspr2ko	OK	5.16004	4.73413	-0.124283	-0.273699	0.6296	0.99995	no
ENSMUSG00000087674	ENSMUSG00000087674	4930447M23Rik	2:19265943-19272677	Caspr2wt	Caspr2ko	OK	4.27496	4.54379	0.0879844	0.242064	0.6801	0.99995	no
ENSMUSG00000086634	ENSMUSG00000086634	4930448N21Rik	8:48265401-48531716	Caspr2wt	Caspr2ko	OK	0.442049	0.425544	-0.0548983	-0.0208378	0.92355	0.99995	no
ENSMUSG00000022759	ENSMUSG00000022759	4930451C15Rik	16:17544557-17561340	Caspr2wt	Caspr2ko	OK	0.594617	0.504589	-0.236854	-0.516339	0.3565	0.99995	no
ENSMUSG00000022543	ENSMUSG00000022543	4930451G09Rik	16:4969028-4979055	Caspr2wt	Caspr2ko	OK	1.14497	1.05529	-0.117681	-0.341564	0.5533	0.99995	no
ENSMUSG00000021747	ENSMUSG00000021747	4930452B06Rik	14:9263705-9498754	Caspr2wt	Caspr2ko	OK	2.92701	2.42408	-0.271991	-1.00724	0.08055	0.99995	no
ENSMUSG00000059920	ENSMUSG00000059920	4930453N24Rik	16:64751576-64770987	Caspr2wt	Caspr2ko	OK	9.33867	10.0719	0.109044	0.378257	0.5102	0.99995	no
ENSMUSG00000002846	ENSMUSG00000002846	4930455C21Rik	16:38498428-38522747	Caspr2wt	Caspr2ko	OK	11.8691	11.8572	-0.00143765	-0.00603614	0.9913	0.99995	no
ENSMUSG00000026578	ENSMUSG00000026578	4930455F23Rik	1:166205715-166217978	Caspr2wt	Caspr2ko	OK	8.69191	8.76419	0.0119472	0.0522225	0.93095	0.99995	no
ENSMUSG00000085761	ENSMUSG00000085761	4930455G09Rik	4:141573812-141584911	Caspr2wt	Caspr2ko	OK	0.672064	0.460807	-0.544438	-0.591847	0.28305	0.99995	no
ENSMUSG00000087611	ENSMUSG00000087611	4930458D05Rik	5:101269815-101328121	Caspr2wt	Caspr2ko	OK	0.349173	0.538773	0.625737	0.743454	0.19715	0.99995	no
ENSMUSG00000029175	ENSMUSG00000029175	4930471M23Rik	5:30950305-30962104	Caspr2wt	Caspr2ko	OK	14.3392	13.6329	-0.072875	-0.279614	0.6285	0.99995	no
ENSMUSG00000060029	ENSMUSG00000060029	4930473A02Rik	2:130276013-130394431	Caspr2wt	Caspr2ko	OK	4.79065	4.38763	-0.12678	-0.0999946	0.86365	0.99995	no
ENSMUSG00000052407	ENSMUSG00000052407	4930473A06Rik	4:83171448-83510635	Caspr2wt	Caspr2ko	OK	1.0456	0.997142	-0.068461	-0.117475	0.83325	0.99995	no
ENSMUSG00000087109	ENSMUSG00000087109	4930474H06Rik	12:72410870-72422647	Caspr2wt	Caspr2ko	OK	0.92412	0.941324	0.0266119	0.043111	0.9412	0.99995	no
ENSMUSG00000085954	ENSMUSG00000085954	4930478K11Rik	12:109544479-109566510	Caspr2wt	Caspr2ko	OK	0.232963	0.435286	0.901865	0.608104	0.2985	0.99995	no
ENSMUSG00000085238	ENSMUSG00000085238	4930479D17Rik	6:146605739-146613925	Caspr2wt	Caspr2ko	OK	1.06799	0.863246	-0.307052	-0.566947	0.31505	0.99995	no
ENSMUSG00000085243	ENSMUSG00000085243	4930480K23Rik	14:69955207-70166920	Caspr2wt	Caspr2ko	OK	1.55779	1.59747	0.0362854	0.0175691	0.968	0.99995	no
ENSMUSG00000086938	ENSMUSG00000086938	4930481A15Rik	19:5406739-5424979	Caspr2wt	Caspr2ko	OK	3.45234	1.82875	-0.916713	-0.436491	0.34755	0.99995	no
ENSMUSG00000085956	ENSMUSG00000085956	4930481B07Rik	3:94819546-94824060	Caspr2wt	Caspr2ko	OK	0.490301	0.398967	-0.297399	-0.253291	0.6134	0.99995	no
ENSMUSG00000086241	ENSMUSG00000086241	4930483K19Rik	10:75994332-76024971	Caspr2wt	Caspr2ko	OK	0.618483	0.570495	-0.116518	-0.0706023	0.90905	0.99995	no
ENSMUSG00000020014	ENSMUSG00000020014	4930485B16Rik	10:92238363-92544363	Caspr2wt	Caspr2ko	OK	0.992057	0.620639	-0.676668	-0.860309	0.0609	0.99995	no
ENSMUSG00000091332	ENSMUSG00000091332	4930500F10Rik	9:106135785-106151238	Caspr2wt	Caspr2ko	OK	1.31488	0.886386	-0.56892	-0.287557	0.67325	0.99995	no
ENSMUSG00000086454	ENSMUSG00000086454	4930500J02Rik	2:104399319-104411586	Caspr2wt	Caspr2ko	OK	0.565871	0.418444	-0.435438	-0.365999	0.4315	0.99995	no
ENSMUSG00000044306	ENSMUSG00000044306	4930500M09Rik	1:172123550-172145687	Caspr2wt	Caspr2ko	OK	4.94138	7.03122	0.508863	0.200245	0.81975	0.99995	no
ENSMUSG00000044906	ENSMUSG00000044906	4930503L19Rik	18:70612793-70660720	Caspr2wt	Caspr2ko	OK	3.24986	3.60504	0.149635	0.519034	0.36825	0.99995	no
ENSMUSG00000090325	ENSMUSG00000090325	4930505N22Rik	19:45892633-46087876	Caspr2wt	Caspr2ko	OK	0.459757	0.303571	-0.598838	-0.252394	0.6668	0.99995	no
ENSMUSG00000087478	ENSMUSG00000087478	4930506C21Rik	17:8475768-8503945	Caspr2wt	Caspr2ko	OK	61.6557	58.0596	-0.086701	-0.16074	0.7811	0.99995	no
ENSMUSG00000041362	ENSMUSG00000041362	4930506M07Rik	19:59047847-59150559	Caspr2wt	Caspr2ko	OK	14.0861	13.0625	-0.10884	-0.52004	0.3657	0.99995	no
ENSMUSG00000086607	ENSMUSG00000086607	4930511M06Rik	18:57514386-57890719	Caspr2wt	Caspr2ko	OK	0.622131	0.559586	-0.152857	-0.135946	0.76885	0.99995	no
ENSMUSG00000020992	ENSMUSG00000020992	4930512B01Rik	12:70847834-70895498	Caspr2wt	Caspr2ko	OK	0.67901	0.480701	-0.498293	-0.605849	0.28785	0.99995	no
ENSMUSG00000062511	ENSMUSG00000062511	4930512M02Rik	11:11489225-11527838	Caspr2wt	Caspr2ko	OK	0.90106	0.755695	-0.253818	-0.369421	0.4989	0.99995	no
ENSMUSG00000074136	ENSMUSG00000074136	4930513N10Rik	8:98243350-98345628	Caspr2wt	Caspr2ko	OK	0.510733	0.551746	0.111435	0.0350486	0.93975	0.99995	no
ENSMUSG00000074629	ENSMUSG00000074629	4930518I15Rik	2:156665812-156688681	Caspr2wt	Caspr2ko	OK	0.334112	0.309344	-0.111121	-0.0898101	0.87445	0.99995	no
ENSMUSG00000038491	ENSMUSG00000038491	4930520K10Rik	10:40068313-40203624	Caspr2wt	Caspr2ko	OK	0.450538	0.135657	-1.73169	-0.218376	0.21855	0.99995	no
ENSMUSG00000074039	ENSMUSG00000074039	4930520O04Rik	9:114277420-114299793	Caspr2wt	Caspr2ko	OK	0.323383	0.426114	0.397998	0.263792	0.6037	0.99995	no
ENSMUSG00000072762	ENSMUSG00000072762	4930522L14Rik	5:110165008-110180905	Caspr2wt	Caspr2ko	OK	3.07884	2.97257	-0.0506755	-0.122301	0.82845	0.99995	no
ENSMUSG00000090394	ENSMUSG00000090394	4930523C07Rik	1:161974514-162008559	Caspr2wt	Caspr2ko	OK	0.565154	0.486799	-0.215316	-0.346071	0.47315	0.99995	no
ENSMUSG00000035364	ENSMUSG00000035364	4930524J08Rik	5:100408079-100408682	Caspr2wt	Caspr2ko	OK	0.700547	0.838949	0.2601	0.332231	0.59165	0.99995	no
ENSMUSG00000039545	ENSMUSG00000039545	4930524L23Rik	X:7134421-7182643	Caspr2wt	Caspr2ko	OK	0.667898	0.574937	-0.216225	-0.183984	0.7319	0.99995	no
ENSMUSG00000090207	ENSMUSG00000090207	4930524O07Rik	9:106794501-107134240	Caspr2wt	Caspr2ko	OK	0.663163	1.03406	0.640878	0.0646998	0.663	0.99995	no
ENSMUSG00000027209	ENSMUSG00000027209	4930525F21Rik	2:125656039-125977740	Caspr2wt	Caspr2ko	OK	0.250002	0.375586	0.587203	0.175574	0.7568	0.99995	no
ENSMUSG00000091469	ENSMUSG00000091469	4930525G20Rik	13:67914752-67931922	Caspr2wt	Caspr2ko	OK	0.79878	0.804818	0.010863	0.0214135	0.9686	0.99995	no
ENSMUSG00000037143	ENSMUSG00000037143	4930529M08Rik	2:145743214-146040775	Caspr2wt	Caspr2ko	OK	3.03111	1.57523	-0.944282	-0.375452	0.3055	0.99995	no
ENSMUSG00000061533	ENSMUSG00000061533	4930534B04Rik	12:92236931-92622849	Caspr2wt	Caspr2ko	OK	7.84078	8.80715	0.167679	0.354408	0.52185	0.99995	no
ENSMUSG00000091852	ENSMUSG00000091852	4930534D22Rik	3:130993408-131019579	Caspr2wt	Caspr2ko	OK	0.323106	0.358908	0.151605	0.204191	0.72165	0.99995	no
ENSMUSG00000085516	ENSMUSG00000085516	4930538E20Rik	11:23978055-24074123	Caspr2wt	Caspr2ko	OK	4.66199	4.49039	-0.0541025	-0.0469611	0.93635	0.99995	no
ENSMUSG00000028642	ENSMUSG00000028642	4930538K18Rik	4:118876174-118905317	Caspr2wt	Caspr2ko	OK	0.448575	0.482101	0.103985	0.0520388	0.93585	0.99995	no
ENSMUSG00000048905	ENSMUSG00000048905	4930539E08Rik	17:29033341-29052269	Caspr2wt	Caspr2ko	OK	0.80154	0.713824	-0.167207	-0.532564	0.35645	0.99995	no
ENSMUSG00000090593	ENSMUSG00000090593	4930539J05Rik	3:135099189-135100723	Caspr2wt	Caspr2ko	OK	0.82736	0.556173	-0.572983	-1.12185	0.05125	0.99995	no
ENSMUSG00000035365	ENSMUSG00000035365	4930547N16Rik	10:87553816-87609686	Caspr2wt	Caspr2ko	OK	0.596253	0.69459	0.220236	0.289536	0.5143	0.99995	no
ENSMUSG00000085735	ENSMUSG00000085735	4930550G17Rik	2:69723784-69726212	Caspr2wt	Caspr2ko	OK	0.884707	1.09302	0.30505	0.528287	0.36205	0.99995	no
ENSMUSG00000028801	ENSMUSG00000028801	4930555I21Rik	4:135001334-135093720	Caspr2wt	Caspr2ko	OK	2.37424	2.45376	0.0475272	0.0174058	0.97925	0.99995	no
ENSMUSG00000089767	ENSMUSG00000089767	4930556I23Rik	1:37668521-37776930	Caspr2wt	Caspr2ko	OK	0.715214	0.806643	0.173555	0.0261467	0.90595	0.99995	no
ENSMUSG00000026729	ENSMUSG00000026729	4930562F07Rik	1:161974514-162008559	Caspr2wt	Caspr2ko	OK	0.49883	0.448164	-0.15452	-0.114587	0.82855	0.99995	no
ENSMUSG00000053574	ENSMUSG00000053574	4930563E22Rik	11:72025225-72031952	Caspr2wt	Caspr2ko	OK	1.11102	1.02931	-0.110208	-0.165365	0.777	0.99995	no
ENSMUSG00000085084	ENSMUSG00000085084	4930570G19Rik	3:156209716-156224710	Caspr2wt	Caspr2ko	OK	3.9529	4.13572	0.0652264	0.154554	0.78655	0.99995	no
ENSMUSG00000090861	ENSMUSG00000090861	4930570N19Rik	14:27399063-27489332	Caspr2wt	Caspr2ko	OK	0.490171	0.512599	0.0645449	0.0111843	0.9635	0.99995	no
ENSMUSG00000056665	ENSMUSG00000056665	4930572J05Rik	15:74549459-74564743	Caspr2wt	Caspr2ko	OK	52.5143	55.299	0.0745432	0.359572	0.52655	0.99995	no
ENSMUSG00000087440	ENSMUSG00000087440	4930577N17Rik	3:51059152-51144580	Caspr2wt	Caspr2ko	OK	0.637623	0.652631	0.0335658	0.0107496	0.9145	0.99995	no
ENSMUSG00000037358	ENSMUSG00000037358	4930578C19Rik	X:17992006-18038523	Caspr2wt	Caspr2ko	OK	0.418354	0.379907	-0.139078	-0.306211	0.5979	0.99995	no
ENSMUSG00000054885	ENSMUSG00000054885	4930578G10Rik	4:42749076-42869643	Caspr2wt	Caspr2ko	OK	0.518348	0.502592	-0.0445348	-0.0319534	0.95485	0.99995	no
ENSMUSG00000087446	ENSMUSG00000087446	4930578M01Rik	15:98816395-98819712	Caspr2wt	Caspr2ko	OK	0.423929	0.70495	0.733699	1.18834	0.0462	0.99995	no
ENSMUSG00000070883	ENSMUSG00000070883	4930578N16Rik	2:69596089-69627632	Caspr2wt	Caspr2ko	OK	0.79573	0.957514	0.267014	0.627236	0.28865	0.99995	no
ENSMUSG00000040840	ENSMUSG00000040840	4930579G18Rik	14:55250828-55309579	Caspr2wt	Caspr2ko	OK	0.539382	0.429809	-0.327609	-0.107037	0.8828	0.99995	no
ENSMUSG00000025535	ENSMUSG00000025535	4930579G22Rik	5:130384409-130387150	Caspr2wt	Caspr2ko	OK	0.457902	0.465579	0.0239864	0.0233614	0.9376	0.99995	no
ENSMUSG00000027811	ENSMUSG00000027811	4930579G24Rik	3:79433000-79436739	Caspr2wt	Caspr2ko	OK	1.78635	1.67221	-0.0952535	-0.270849	0.6422	0.99995	no
ENSMUSG00000051074	ENSMUSG00000051074	4930579K19Rik	9:98463378-98464030	Caspr2wt	Caspr2ko	OK	0.718952	0.590766	-0.283307	-0.391034	0.4767	0.99995	no
ENSMUSG00000070315	ENSMUSG00000070315	4930581F22Rik	9:34854163-34983646	Caspr2wt	Caspr2ko	OK	6.89328	5.96269	-0.209226	-0.241225	0.70955	0.99995	no
ENSMUSG00000073144	ENSMUSG00000073144	4930599N23Rik	6:39068406-39156788	Caspr2wt	Caspr2ko	OK	0.466735	0.28666	-0.70326	-0.213359	0.62715	0.99995	no
ENSMUSG00000031938	ENSMUSG00000031938	4931406C07Rik	9:15087782-15106000	Caspr2wt	Caspr2ko	OK	9.00148	8.33373	-0.111198	-0.494844	0.3907	0.99995	no
ENSMUSG00000066571	ENSMUSG00000066571	4931406P16Rik	7:35019395-35098570	Caspr2wt	Caspr2ko	OK	12.4834	13.0301	0.0618401	0.150298	0.77555	0.99995	no
ENSMUSG00000039903	ENSMUSG00000039903	4931408A02Rik	16:90826963-90905354	Caspr2wt	Caspr2ko	OK	0.659647	0.739219	0.164307	0.337521	0.519	0.99995	no
ENSMUSG00000022179	ENSMUSG00000022179	4931414P19Rik	14:55202499-55224745	Caspr2wt	Caspr2ko	OK	0.883408	0.707605	-0.320135	-0.861316	0.1312	0.99995	no
ENSMUSG00000054910	ENSMUSG00000054910	4931415C17Rik	8:12614276-12679229	Caspr2wt	Caspr2ko	OK	1.24459	1.13714	-0.13027	-0.122122	0.84435	0.99995	no
ENSMUSG00000046085	ENSMUSG00000046085	4931422A03Rik	2:103798142-103903397	Caspr2wt	Caspr2ko	OK	0.543704	0.428571	-0.343287	-0.0713632	0.7983	0.99995	no
ENSMUSG00000014837	ENSMUSG00000014837	4931428F04Rik	8:107800346-107813428	Caspr2wt	Caspr2ko	OK	7.48714	6.94985	-0.107434	-0.372252	0.5157	0.99995	no
ENSMUSG00000074580	ENSMUSG00000074580	4931440P22Rik	3:65311178-65359067	Caspr2wt	Caspr2ko	OK	0.501623	0.519885	0.0515903	0.0352111	0.95225	0.99995	no
ENSMUSG00000047490	ENSMUSG00000047490	4932411E22Rik	11:89251536-89280262	Caspr2wt	Caspr2ko	OK	0.665688	0.450548	-0.563167	-1.36778	0.019	0.99995	no
ENSMUSG00000086635	ENSMUSG00000086635	4932415G12Rik	10:94136237-94151358	Caspr2wt	Caspr2ko	OK	8.4721	8.71313	0.0404719	0.183934	0.7542	0.99995	no
ENSMUSG00000048038	ENSMUSG00000048038	4932418E24Rik	2:26127165-26150077	Caspr2wt	Caspr2ko	OK	2.49732	2.04974	-0.28494	-0.625101	0.2735	0.99995	no
ENSMUSG00000022805	ENSMUSG00000022805	4932425I24Rik	16:38297839-38342229	Caspr2wt	Caspr2ko	OK	0.619521	0.565501	-0.131623	-0.295537	0.59235	0.99995	no
ENSMUSG00000037270	ENSMUSG00000037270	4932438A13Rik	3:36762027-36958957	Caspr2wt	Caspr2ko	OK	22.0373	19.1447	-0.203	-0.422359	0.2776	0.99995	no
ENSMUSG00000039851	ENSMUSG00000039851	4932438H23Rik	16:91044900-91095367	Caspr2wt	Caspr2ko	OK	0.903487	0.645876	-0.484247	-0.868738	0.1132	0.99995	no
ENSMUSG00000085597	ENSMUSG00000085597	4932441J04Rik	5:57961320-58109158	Caspr2wt	Caspr2ko	OK	0.408541	0.372977	-0.131393	-0.158291	0.7669	0.99995	no
ENSMUSG00000050709	ENSMUSG00000050709	4932442E05Rik	10:118296404-118305959	Caspr2wt	Caspr2ko	OK	0.505107	0.413741	-0.287861	-0.381746	0.51035	0.99995	no
ENSMUSG00000090336	ENSMUSG00000090336	4932443I19Rik	8:13705888-13743066	Caspr2wt	Caspr2ko	OK	0.694435	0.516815	-0.426192	-0.681802	0.23315	0.99995	no
ENSMUSG00000086796	ENSMUSG00000086796	4932702P03Rik	13:24997461-25033286	Caspr2wt	Caspr2ko	OK	0.365161	0.250455	-0.543981	-0.163062	0.6846	0.99995	no
ENSMUSG00000059769	ENSMUSG00000059769	4933400F03Rik	10:115854916-115912375	Caspr2wt	Caspr2ko	OK	10.832	11.0175	0.0244952	0.0497833	0.9362	0.99995	no
ENSMUSG00000085837	ENSMUSG00000085837	4933400F03Rik	10:115854916-115912375	Caspr2wt	Caspr2ko	OK	1.7002	1.9618	0.206473	0.166844	0.80695	0.99995	no
ENSMUSG00000025961	ENSMUSG00000025961	4933402D24Rik	1:63801480-63815841	Caspr2wt	Caspr2ko	OK	0.550199	0.506989	-0.117999	-0.254856	0.6571	0.99995	no
ENSMUSG00000038121	ENSMUSG00000038121	4933403F05Rik	18:68419840-68459987	Caspr2wt	Caspr2ko	OK	8.24248	7.60268	-0.116571	-0.47692	0.3729	0.99995	no
ENSMUSG00000050930	ENSMUSG00000050930	4933403G14Rik	8:128193717-128197265	Caspr2wt	Caspr2ko	OK	1.40482	1.69424	0.270252	0.938281	0.10175	0.99995	no
ENSMUSG00000075302	ENSMUSG00000075302	4933404M02Rik	2:70327996-70440071	Caspr2wt	Caspr2ko	OK	1.32698	1.23458	-0.104126	-0.00816942	0.93005	0.99995	no
ENSMUSG00000085062	ENSMUSG00000085062	4933404O12Rik	5:137395015-137412982	Caspr2wt	Caspr2ko	OK	2.49463	2.5614	0.0381046	0.149122	0.7963	0.99995	no
ENSMUSG00000034390	ENSMUSG00000034390	4933407C03Rik	8:119780918-119985403	Caspr2wt	Caspr2ko	OK	45.4926	44.1268	-0.043975	-0.206397	0.71605	0.99995	no
ENSMUSG00000037355	ENSMUSG00000037355	4933407H18Rik	5:33721199-33762403	Caspr2wt	Caspr2ko	OK	1.21937	1.23194	0.0148052	0.0550064	0.92255	0.99995	no
ENSMUSG00000087396	ENSMUSG00000087396	4933407K13Rik	X:72952270-73010038	Caspr2wt	Caspr2ko	OK	1.03298	0.93859	-0.138244	-0.287268	0.59375	0.99995	no
ENSMUSG00000026224	ENSMUSG00000026224	4933407L21Rik	1:87825057-87857630	Caspr2wt	Caspr2ko	OK	3.50162	3.95431	0.175405	0.363935	0.53105	0.99995	no
ENSMUSG00000086419	ENSMUSG00000086419	4933408J17Rik	10:93003376-93067990	Caspr2wt	Caspr2ko	OK	0.694967	0.456512	-0.60629	-0.599311	0.30245	0.99995	no
ENSMUSG00000031631	ENSMUSG00000031631	4933411K20Rik	8:47118614-47280944	Caspr2wt	Caspr2ko	OK	12.2648	12.1228	-0.0167946	-0.0339718	0.9517	0.99995	no
ENSMUSG00000043623	ENSMUSG00000043623	4933412A08Rik	19:60274488-60303581	Caspr2wt	Caspr2ko	OK	1.43375	1.52162	0.0858179	0.0872887	0.8767	0.99995	no
ENSMUSG00000079304	ENSMUSG00000079304	4933413G19Rik	6:128312984-128358950	Caspr2wt	Caspr2ko	OK	2.91885	2.95134	0.0159717	0.0271455	0.9614	0.99995	no
ENSMUSG00000084977	ENSMUSG00000084977	4933417D19Rik	8:122434259-126869624	Caspr2wt	Caspr2ko	OK	0.62099	0.772181	0.31437	0.0169743	0.80855	0.99995	no
ENSMUSG00000056260	ENSMUSG00000056260	4933421E11Rik	3:106487904-106539495	Caspr2wt	Caspr2ko	OK	13.9609	13.6375	-0.0338177	-0.122359	0.83375	0.99995	no
ENSMUSG00000085037	ENSMUSG00000085037	4933421O10Rik	4:33114116-33118298	Caspr2wt	Caspr2ko	OK	2.15005	2.1723	0.0148532	0.0559788	0.92125	0.99995	no
ENSMUSG00000040250	ENSMUSG00000040250	4933424B01Rik	6:146498153-146547720	Caspr2wt	Caspr2ko	OK	15.5983	16.3003	0.0635164	0.085337	0.87115	0.99995	no
ENSMUSG00000021133	ENSMUSG00000021133	4933426M11Rik	12:81891545-81981819	Caspr2wt	Caspr2ko	OK	11.5358	11.9584	0.0519026	0.250432	0.65725	0.99995	no
ENSMUSG00000020807	ENSMUSG00000020807	4933427D14Rik	11:71967430-72020961	Caspr2wt	Caspr2ko	OK	7.82504	7.11126	-0.137992	-0.276832	0.5597	0.99995	no
ENSMUSG00000030877	ENSMUSG00000030877	4933427G17Rik	7:128126022-128158301	Caspr2wt	Caspr2ko	OK	0.331954	0.373539	0.170274	0.121132	0.793	0.99995	no
ENSMUSG00000086697	ENSMUSG00000086697	4933427G23Rik	5:23293528-23337715	Caspr2wt	Caspr2ko	OK	0.737836	0.693605	-0.0891873	-0.0931836	0.85615	0.99995	no
ENSMUSG00000047988	ENSMUSG00000047988	4933428G20Rik	11:97276846-97363716	Caspr2wt	Caspr2ko	OK	1.46856	1.41153	-0.0571432	-0.0286935	0.9589	0.99995	no
ENSMUSG00000023084	ENSMUSG00000023084	4933430H15Rik	3:87421480-87628181	Caspr2wt	Caspr2ko	OK	3.41415	2.97671	-0.197811	-0.319876	0.55595	0.99995	no
ENSMUSG00000086968	ENSMUSG00000086968	4933431E20Rik	3:107680147-107701604	Caspr2wt	Caspr2ko	OK	44.4993	44.3433	-0.00506686	-0.00771562	0.9861	0.99995	no
ENSMUSG00000042564	ENSMUSG00000042564	4933432B09Rik	15:79440005-79489386	Caspr2wt	Caspr2ko	OK	1.01836	0.974327	-0.0637667	-0.163855	0.77885	0.99995	no
ENSMUSG00000044715	ENSMUSG00000044715	4933433P14Rik	12:106923561-106941257	Caspr2wt	Caspr2ko	OK	15.7924	16.3375	0.0489604	0.229537	0.68815	0.99995	no
ENSMUSG00000027942	ENSMUSG00000027942	4933434E20Rik	3:89803510-89872269	Caspr2wt	Caspr2ko	OK	57.416	60.7842	0.0822432	0.181689	0.7524	0.99995	no
ENSMUSG00000031736	ENSMUSG00000031736	4933436C20Rik	8:94849936-94880019	Caspr2wt	Caspr2ko	OK	0.354154	0.334666	-0.0816531	-0.129132	0.8248	0.99995	no
ENSMUSG00000072919	ENSMUSG00000072919	4933437F05Rik	12:88562204-88574506	Caspr2wt	Caspr2ko	OK	0.472417	0.405608	-0.219974	-0.360745	0.5267	0.99995	no
ENSMUSG00000072893	ENSMUSG00000072893	4933439C10Rik	11:59299021-59340253	Caspr2wt	Caspr2ko	OK	5.08151	5.09106	0.00270904	0.00437794	0.99385	0.99995	no
ENSMUSG00000018415	ENSMUSG00000018415	4933439F18Rik	11:60214127-60264429	Caspr2wt	Caspr2ko	OK	23.5671	23.6347	0.00413418	0.0184374	0.972	0.99995	no
ENSMUSG00000085184	ENSMUSG00000085184	4933439K11Rik	1:174451174-174493848	Caspr2wt	Caspr2ko	OK	0.328373	0.136451	-1.26695	-0.716843	0.174	0.99995	no
ENSMUSG00000042087	ENSMUSG00000042087	4933440N22Rik	6:117850357-117875639	Caspr2wt	Caspr2ko	OK	0.946184	1.36096	0.52443	0.249637	0.73025	0.99995	no
ENSMUSG00000034959	ENSMUSG00000034959	5031414D18Rik	14:75415833-75452339	Caspr2wt	Caspr2ko	OK	0.377235	0.411904	0.126847	0.282245	0.62305	0.99995	no
ENSMUSG00000073147	ENSMUSG00000073147	5031425E22Rik	5:22937627-22939737	Caspr2wt	Caspr2ko	OK	4.53573	3.97933	-0.18881	-0.686963	0.22715	0.99995	no
ENSMUSG00000085462	ENSMUSG00000085462	5031434O11Rik	3:51319240-51371039	Caspr2wt	Caspr2ko	OK	1.5015	1.52959	0.026736	0.0143464	0.9757	0.99995	no
ENSMUSG00000036046	ENSMUSG00000036046	5031439G07Rik	15:84774365-84818981	Caspr2wt	Caspr2ko	OK	57.0486	52.2856	-0.125779	-0.28106	0.47845	0.99995	no
ENSMUSG00000055137	ENSMUSG00000055137	5033411D12Rik	13:16949688-17786566	Caspr2wt	Caspr2ko	OK	2.6059	2.62646	0.0113379	0.0338434	0.94935	0.99995	no
ENSMUSG00000016495	ENSMUSG00000016495	5033414D02Rik	19:29423088-29441880	Caspr2wt	Caspr2ko	OK	11.6022	10.1006	-0.199966	-0.67463	0.2451	0.99995	no
ENSMUSG00000091828	ENSMUSG00000091828	5033417F24Rik	1:94803565-94807341	Caspr2wt	Caspr2ko	OK	0.706691	0.686662	-0.0414801	-0.045371	0.9419	0.99995	no
ENSMUSG00000038152	ENSMUSG00000038152	5033430I15Rik	13:46060621-46061869	Caspr2wt	Caspr2ko	OK	5.19584	4.86778	-0.0940949	-0.278013	0.6346	0.99995	no
ENSMUSG00000050002	ENSMUSG00000050002	5133401N09Rik	13:58259014-58266052	Caspr2wt	Caspr2ko	OK	9.05069	9.13979	0.0141337	0.0573116	0.92315	0.99995	no
ENSMUSG00000040412	ENSMUSG00000040412	5330417C22Rik	3:108258611-108347641	Caspr2wt	Caspr2ko	OK	11.3308	11.7457	0.0518889	0.136585	0.8083	0.99995	no
ENSMUSG00000022639	ENSMUSG00000022639	5330426P16Rik	16:50719409-50732862	Caspr2wt	Caspr2ko	OK	7.64674	8.08726	0.0808071	0.339728	0.55095	0.99995	no
ENSMUSG00000085255	ENSMUSG00000085255	5330430P22Rik	11:105926390-105934926	Caspr2wt	Caspr2ko	OK	0.582098	0.586999	0.0120937	0.00628364	0.97615	0.99995	no
ENSMUSG00000087620	ENSMUSG00000087620	5330434G04Rik	X:102543620-102587115	Caspr2wt	Caspr2ko	OK	3.64207	4.58843	0.333241	0.968959	0.09065	0.99995	no
ENSMUSG00000046610	ENSMUSG00000046610	5330437I02Rik	18:65857921-65911255	Caspr2wt	Caspr2ko	OK	0.36169	0.514064	0.507192	0.63828	0.1778	0.99995	no
ENSMUSG00000052291	ENSMUSG00000052291	5330438D12Rik	10:115922216-116020571	Caspr2wt	Caspr2ko	OK	1.49604	1.78984	0.258684	0.250431	0.6577	0.99995	no
ENSMUSG00000091393	ENSMUSG00000091393	5330438I03Rik	1:168184269-168246954	Caspr2wt	Caspr2ko	OK	2.04165	2.76433	0.437191	0.421055	0.4703	0.99995	no
ENSMUSG00000072763	ENSMUSG00000072763	5430403G16Rik	5:110103563-110120060	Caspr2wt	Caspr2ko	OK	1.23498	1.36815	0.147735	0.468137	0.42165	0.99995	no
ENSMUSG00000044364	ENSMUSG00000044364	5430405G05Rik	2:151527743-151537893	Caspr2wt	Caspr2ko	OK	1.94943	1.8345	-0.0876679	-0.24944	0.67375	0.99995	no
ENSMUSG00000085741	ENSMUSG00000085741	5430405H02Rik	2:156665812-156688681	Caspr2wt	Caspr2ko	OK	2.6123	2.89965	0.150556	0.400069	0.48875	0.99995	no
ENSMUSG00000045319	ENSMUSG00000045319	5430407P10Rik	2:6021070-6051257	Caspr2wt	Caspr2ko	OK	0.801884	1.01876	0.345351	0.837347	0.13815	0.99995	no
ENSMUSG00000039840	ENSMUSG00000039840	5430411K18Rik	18:78135238-78231750	Caspr2wt	Caspr2ko	OK	6.15235	5.76869	-0.0928935	-0.446514	0.4317	0.99995	no
ENSMUSG00000084877	ENSMUSG00000084877	5430416N02Rik	5:100849860-100858535	Caspr2wt	Caspr2ko	OK	5.10485	5.15116	0.0130288	0.0285394	0.9598	0.99995	no
ENSMUSG00000074918	ENSMUSG00000074918	5430417L22Rik	2:118571493-118574546	Caspr2wt	Caspr2ko	OK	14.5636	15.251	0.0665377	0.312691	0.5868	0.99995	no
ENSMUSG00000052688	ENSMUSG00000052688	5430435G22Rik	1:133585271-133610119	Caspr2wt	Caspr2ko	OK	2.2772	2.26492	-0.00780223	-0.0135157	0.98115	0.99995	no
ENSMUSG00000031820	ENSMUSG00000031820	5430437P03Rik	8:73920753-73928671	Caspr2wt	Caspr2ko	OK	29.0398	27.2053	-0.0941442	-0.445282	0.4338	0.99995	no
ENSMUSG00000087174	ENSMUSG00000087174	5530601H04Rik	X:102232535-102274948	Caspr2wt	Caspr2ko	OK	11.7939	12.2097	0.049987	0.118082	0.8095	0.99995	no
ENSMUSG00000004071	ENSMUSG00000004071	5730403B10Rik	16:4726360-4790292	Caspr2wt	Caspr2ko	OK	102.349	97.5239	-0.0696742	-0.28333	0.61615	0.99995	no
ENSMUSG00000087424	ENSMUSG00000087424	5730405O15Rik	X:12619140-12622423	Caspr2wt	Caspr2ko	OK	0.766079	0.749918	-0.0307593	-0.057386	0.9228	0.99995	no
ENSMUSG00000070167	ENSMUSG00000070167	5730408K05Rik	19:8963027-8963175	Caspr2wt	Caspr2ko	OK	6.39741	11.4846	0.84414	0.48407	0.4821	0.99995	no
ENSMUSG00000073755	ENSMUSG00000073755	5730409E04Rik	4:126287061-126291615	Caspr2wt	Caspr2ko	OK	27.2875	26.6859	-0.0321636	-0.15553	0.78515	0.99995	no
ENSMUSG00000030279	ENSMUSG00000030279	5730419I09Rik	6:142959439-143048627	Caspr2wt	Caspr2ko	OK	13.1342	12.8953	-0.0264916	-0.124397	0.8272	0.99995	no
ENSMUSG00000004945	ENSMUSG00000004945	5730437N04Rik	17:5410863-5440260	Caspr2wt	Caspr2ko	OK	60.7618	60.517	-0.00582452	-0.019715	0.9715	0.99995	no
ENSMUSG00000054237	ENSMUSG00000054237	5730455O13Rik	19:38262970-38298628	Caspr2wt	Caspr2ko	OK	9.21723	8.83698	-0.0607785	-0.246605	0.6645	0.99995	no
ENSMUSG00000057181	ENSMUSG00000057181	5730455P16Rik	11:80173994-80191536	Caspr2wt	Caspr2ko	OK	19.8962	20.3132	0.0299241	0.13541	0.8004	0.99995	no
ENSMUSG00000021792	ENSMUSG00000021792	5730469M10Rik	14:41807028-41827077	Caspr2wt	Caspr2ko	OK	84.0983	88.0167	0.0657004	0.296223	0.5958	0.99995	no
ENSMUSG00000024269	ENSMUSG00000024269	5730494M16Rik	18:24867945-25625822	Caspr2wt	Caspr2ko	OK	14.1227	14.5379	0.0418053	0.158067	0.78505	0.99995	no
ENSMUSG00000027341	ENSMUSG00000027341	5730494N06Rik	2:132065227-132073543	Caspr2wt	Caspr2ko	OK	22.6247	24.8381	0.134658	0.546886	0.3277	0.99995	no
ENSMUSG00000073197	ENSMUSG00000073197	5730507C01Rik	12:18521543-18540997	Caspr2wt	Caspr2ko	OK	3.20627	3.25967	0.0238285	0.0720506	0.90285	0.99995	no
ENSMUSG00000050549	ENSMUSG00000050549	5730508B09Rik	3:127572605-127599241	Caspr2wt	Caspr2ko	OK	6.85672	8.32513	0.279953	1.03787	0.06855	0.99995	no
ENSMUSG00000073101	ENSMUSG00000073101	5730522E02Rik	11:25502762-26110763	Caspr2wt	Caspr2ko	OK	40.2432	12.7799	-1.65487	-0.685894	0.4642	0.99995	no
ENSMUSG00000032985	ENSMUSG00000032985	5730522E02Rik	11:25502762-26110763	Caspr2wt	Caspr2ko	OK	3.17299	2.31465	-0.455046	-0.931067	0.1041	0.99995	no
ENSMUSG00000039693	ENSMUSG00000039693	5730528L13Rik	4:48552806-48574791	Caspr2wt	Caspr2ko	OK	8.39031	8.22146	-0.0293291	-0.055791	0.91755	0.99995	no
ENSMUSG00000041605	ENSMUSG00000041605	5730559C18Rik	1:138110107-138130841	Caspr2wt	Caspr2ko	OK	0.895863	1.11486	0.315509	0.622429	0.2417	0.99995	no
ENSMUSG00000062470	ENSMUSG00000062470	5730577I03Rik	9:20411918-20421715	Caspr2wt	Caspr2ko	OK	1.42845	1.32369	-0.109884	-0.180413	0.74065	0.99995	no
ENSMUSG00000045968	ENSMUSG00000045968	5830403L16Rik	1:155696671-155764441	Caspr2wt	Caspr2ko	OK	0.971077	1.05696	0.122267	0.0161731	0.92915	0.99995	no
ENSMUSG00000086259	ENSMUSG00000086259	5830403M04Rik	5:100506890-100588827	Caspr2wt	Caspr2ko	OK	1.45381	1.33808	-0.119667	-0.111005	0.84545	0.99995	no
ENSMUSG00000028331	ENSMUSG00000028331	5830415F09Rik	4:46389376-46402309	Caspr2wt	Caspr2ko	OK	1.59742	1.64169	0.03944	0.112814	0.84525	0.99995	no
ENSMUSG00000078684	ENSMUSG00000078684	5830417I10Rik	3:88548621-88636219	Caspr2wt	Caspr2ko	OK	6.36667	6.44531	0.0177101	0.0111515	0.98775	0.99995	no
ENSMUSG00000046111	ENSMUSG00000046111	5830418K08Rik	9:15110657-15162232	Caspr2wt	Caspr2ko	OK	7.96943	5.5805	-0.514083	-0.666052	0.1743	0.99995	no
ENSMUSG00000086236	ENSMUSG00000086236	5830418P13Rik	9:103325907-103664167	Caspr2wt	Caspr2ko	OK	3.10497	3.05037	-0.0255928	-0.0218299	0.9688	0.99995	no
ENSMUSG00000074733	ENSMUSG00000074733	5830428H23Rik	19:60965651-61216743	Caspr2wt	Caspr2ko	OK	7.51027	7.06165	-0.0888596	-0.2169	0.71175	0.99995	no
ENSMUSG00000028578	ENSMUSG00000028578	5830433M19Rik	4:94166771-94223769	Caspr2wt	Caspr2ko	OK	4.44826	4.47121	0.00742571	0.0271588	0.9637	0.99995	no
ENSMUSG00000084803	ENSMUSG00000084803	5830444B04Rik	4:154772871-154822053	Caspr2wt	Caspr2ko	OK	0.688324	0.679801	-0.0179759	-0.0219452	0.9641	0.99995	no
ENSMUSG00000052658	ENSMUSG00000052658	5830454E08Rik	9:120486462-120487189	Caspr2wt	Caspr2ko	OK	0.978233	0.917076	-0.0931362	-0.177664	0.7562	0.99995	no
ENSMUSG00000091102	ENSMUSG00000091102	5830462I19Rik	9:110235791-110287450	Caspr2wt	Caspr2ko	OK	3.08866	2.87552	-0.103157	-0.170873	0.76055	0.99995	no
ENSMUSG00000046463	ENSMUSG00000046463	5930403N24Rik	10:36859363-36861485	Caspr2wt	Caspr2ko	OK	0.562507	0.767133	0.447605	1.05551	0.0708	0.99995	no
ENSMUSG00000072591	ENSMUSG00000072591	5930412G12Rik	5:129084980-129106568	Caspr2wt	Caspr2ko	OK	3.91985	4.3823	0.16089	0.199512	0.73325	0.99995	no
ENSMUSG00000048668	ENSMUSG00000048668	5930416I19Rik	6:128306021-128312929	Caspr2wt	Caspr2ko	OK	7.96156	7.84135	-0.0219494	-0.0681831	0.90375	0.99995	no
ENSMUSG00000015488	ENSMUSG00000015488	5930434B04Rik	2:26865445-26876609	Caspr2wt	Caspr2ko	OK	18.4263	19.6886	0.0955982	0.350771	0.5285	0.99995	no
ENSMUSG00000088030	ENSMUSG00000088030	5S_rRNA	13:23773335-23775817	Caspr2wt	Caspr2ko	OK	9.86357	1.86006	-2.40676	-0.209624	0.4519	0.99995	no
ENSMUSG00000087721	ENSMUSG00000087721	5S_rRNA	1:137043400-137052846	Caspr2wt	Caspr2ko	OK	15.8294	8.09834	-0.966908	-1.27047	0.7244	0.99995	no
ENSMUSG00000088947	ENSMUSG00000088947	5S_rRNA	4:43705557-43705689	Caspr2wt	Caspr2ko	OK	47.2367	63.7873	0.433362	0.576356	0.3185	0.99995	no
ENSMUSG00000056306	ENSMUSG00000056306	6030405A18Rik	3:54700989-54719809	Caspr2wt	Caspr2ko	OK	5.00526	4.8643	-0.0412129	-0.170533	0.76535	0.99995	no
ENSMUSG00000066607	ENSMUSG00000066607	6030419C18Rik	9:58338043-58347494	Caspr2wt	Caspr2ko	OK	88.34	92.8716	0.0721707	0.354257	0.5312	0.99995	no
ENSMUSG00000091354	ENSMUSG00000091354	6030419C18Rik	9:58336769-58337735	Caspr2wt	Caspr2ko	OK	133.305	143.042	0.101709	0.48447	0.40195	0.99995	no
ENSMUSG00000046101	ENSMUSG00000046101	6030422M02Rik	1:9898718-9932166	Caspr2wt	Caspr2ko	OK	0.575444	0.59029	0.0367473	0.0836478	0.8811	0.99995	no
ENSMUSG00000055809	ENSMUSG00000055809	6030429G01Rik	7:4469906-4484055	Caspr2wt	Caspr2ko	OK	0.480503	0.474498	-0.018145	-0.0308247	0.9547	0.99995	no
ENSMUSG00000090678	ENSMUSG00000090678	6030442K20Rik	1:134314029-134373622	Caspr2wt	Caspr2ko	OK	2.19423	1.98836	-0.142138	-0.117036	0.84115	0.99995	no
ENSMUSG00000087558	ENSMUSG00000087558	6030443J06Rik	5:22056254-22618785	Caspr2wt	Caspr2ko	OK	0.63053	0.670861	0.0894474	0.0921306	0.87425	0.99995	no
ENSMUSG00000049411	ENSMUSG00000049411	6030446N20Rik	18:12139811-12279989	Caspr2wt	Caspr2ko	OK	4.4899	3.85021	-0.221744	-0.433144	0.4496	0.99995	no
ENSMUSG00000022195	ENSMUSG00000022195	6030458C11Rik	15:12737931-12754412	Caspr2wt	Caspr2ko	OK	12.662	13.7102	0.114752	0.545874	0.34135	0.99995	no
ENSMUSG00000086351	ENSMUSG00000086351	6230400D17Rik	14:21493542-21522234	Caspr2wt	Caspr2ko	OK	1.97302	1.97133	-0.0012344	-0.000978444	0.9969	0.99995	no
ENSMUSG00000028246	ENSMUSG00000028246	6230409E13Rik	4:21858475-21923986	Caspr2wt	Caspr2ko	OK	12.5829	12.6936	0.0126398	0.0585603	0.91565	0.99995	no
ENSMUSG00000042106	ENSMUSG00000042106	6230427J02Rik	9:107877835-107951111	Caspr2wt	Caspr2ko	OK	1.39069	1.21079	-0.199851	-0.0606792	0.8996	0.99995	no
ENSMUSG00000053963	ENSMUSG00000053963	6330403A02Rik	1:182362517-182413598	Caspr2wt	Caspr2ko	OK	26.0159	25.3354	-0.0382385	-0.185249	0.74685	0.99995	no
ENSMUSG00000018451	ENSMUSG00000018451	6330403K07Rik	11:70845450-70847015	Caspr2wt	Caspr2ko	OK	109.666	87.7768	-0.321206	-1.56243	0.00675	0.99995	no
ENSMUSG00000075585	ENSMUSG00000075585	6330403L08Rik	5:139451967-139476530	Caspr2wt	Caspr2ko	OK	3.6263	3.77351	0.0574094	0.169087	0.7646	0.99995	no
ENSMUSG00000038916	ENSMUSG00000038916	6330407J23Rik	10:28863087-28919436	Caspr2wt	Caspr2ko	OK	16.1168	17.0048	0.0773762	0.370493	0.5168	0.99995	no
ENSMUSG00000070814	ENSMUSG00000070814	6330408A02Rik	7:13844315-13896782	Caspr2wt	Caspr2ko	OK	4.2257	4.31146	0.0289861	0.083663	0.87035	0.99995	no
ENSMUSG00000009551	ENSMUSG00000009551	6330409D20Rik	2:32576574-32611032	Caspr2wt	Caspr2ko	OK	1.68367	1.50808	-0.158898	-0.176235	0.75865	0.99995	no
ENSMUSG00000021930	ENSMUSG00000021930	6330409N04Rik	14:62150829-62175723	Caspr2wt	Caspr2ko	OK	39.3636	40.7876	0.0512691	0.222697	0.69985	0.99995	no
ENSMUSG00000045917	ENSMUSG00000045917	6330416G13Rik	4:63219814-63247391	Caspr2wt	Caspr2ko	OK	7.88926	7.51288	-0.070525	-0.118785	0.77445	0.99995	no
ENSMUSG00000085227	ENSMUSG00000085227	6330418K02Rik	5:138700883-138721233	Caspr2wt	Caspr2ko	OK	6.04523	6.65666	0.139003	0.119512	0.84085	0.99995	no
ENSMUSG00000037259	ENSMUSG00000037259	6330439K17Rik	2:144285015-144353150	Caspr2wt	Caspr2ko	OK	58.4636	54.7313	-0.0951713	-0.210685	0.5142	0.99995	no
ENSMUSG00000033904	ENSMUSG00000033904	6330503K22Rik	7:125856065-125880538	Caspr2wt	Caspr2ko	OK	36.2625	36.3178	0.0021978	0.00871116	0.9872	0.99995	no
ENSMUSG00000045777	ENSMUSG00000045777	6330512M04Rik	7:149511741-149573943	Caspr2wt	Caspr2ko	OK	12.2743	9.88531	-0.312283	-0.24434	0.6203	0.99995	no
ENSMUSG00000027270	ENSMUSG00000027270	6330527O06Rik	2:135877974-135895653	Caspr2wt	Caspr2ko	OK	77.187	80.8954	0.0676987	0.207716	0.7163	0.99995	no
ENSMUSG00000073733	ENSMUSG00000073733	6330545A04Rik	4:140769870-140782671	Caspr2wt	Caspr2ko	OK	2.45976	3.26652	0.409234	0.520561	0.34275	0.99995	no
ENSMUSG00000045327	ENSMUSG00000045327	6330549D23Rik	3:96405055-96433743	Caspr2wt	Caspr2ko	OK	0.493939	0.585773	0.246008	0.275378	0.61685	0.99995	no
ENSMUSG00000026112	ENSMUSG00000026112	6330578E17Rik	1:37473928-37486948	Caspr2wt	Caspr2ko	OK	37.0553	38.0367	0.0377123	0.183638	0.7481	0.99995	no
ENSMUSG00000053545	ENSMUSG00000053545	6430503K07Rik	2:147003281-147157417	Caspr2wt	Caspr2ko	OK	1.40231	1.18368	-0.24453	-0.163152	0.78055	0.99995	no
ENSMUSG00000034168	ENSMUSG00000034168	6430527G18Rik	12:88221652-88225764	Caspr2wt	Caspr2ko	OK	19.9082	20.7671	0.060941	0.301715	0.6112	0.99995	no
ENSMUSG00000073795	ENSMUSG00000073795	6430531B16Rik	7:147136294-147178461	Caspr2wt	Caspr2ko	OK	0.549187	0.667134	0.280678	0.368989	0.50075	0.99995	no
ENSMUSG00000031824	ENSMUSG00000031824	6430548M08Rik	8:122434259-126869624	Caspr2wt	Caspr2ko	OK	34.9469	35.6726	0.0296515	0.0228863	0.9653	0.99995	no
ENSMUSG00000074646	ENSMUSG00000074646	6430550D23Rik	2:155782193-155833713	Caspr2wt	Caspr2ko	OK	0.761244	0.530154	-0.521948	-0.343887	0.3718	0.99995	no
ENSMUSG00000085195	ENSMUSG00000085195	6430562O15Rik	13:100114740-100185516	Caspr2wt	Caspr2ko	OK	0.899677	0.87339	-0.0427814	-0.0733645	0.89765	0.99995	no
ENSMUSG00000037977	ENSMUSG00000037977	6430571L13Rik	9:107242932-107254753	Caspr2wt	Caspr2ko	OK	3.82716	4.1976	0.133292	0.422802	0.44855	0.99995	no
ENSMUSG00000039620	ENSMUSG00000039620	6430573F11Rik	8:37520601-37577374	Caspr2wt	Caspr2ko	OK	5.20922	5.39905	0.0516381	0.164961	0.7677	0.99995	no
ENSMUSG00000087081	ENSMUSG00000087081	6430590A07Rik	3:40650891-40742060	Caspr2wt	Caspr2ko	OK	0.644067	0.534972	-0.267747	-0.169919	0.77075	0.99995	no
ENSMUSG00000045348	ENSMUSG00000045348	6430598A04Rik	5:138172110-138182835	Caspr2wt	Caspr2ko	OK	15.8303	14.9221	-0.0852435	-0.399301	0.4909	0.99995	no
ENSMUSG00000034185	ENSMUSG00000034185	6430628N08Rik	4:115563270-115571833	Caspr2wt	Caspr2ko	OK	0.352743	0.100535	-1.81091	-2.05819	0.00625	0.99995	no
ENSMUSG00000045589	ENSMUSG00000045589	6430704M03Rik	4:56970044-57003263	Caspr2wt	Caspr2ko	OK	54.6859	58.3837	0.0943986	0.447503	0.4411	0.99995	no
ENSMUSG00000020956	ENSMUSG00000020956	6530401N04Rik	12:53089298-53107488	Caspr2wt	Caspr2ko	OK	5.26065	5.05673	-0.0570349	-0.190126	0.73925	0.99995	no
ENSMUSG00000079499	ENSMUSG00000079499	6530402F18Rik	2:29050060-29108526	Caspr2wt	Caspr2ko	OK	1.94278	2.01501	0.0526636	0.126432	0.8219	0.99995	no
ENSMUSG00000052979	ENSMUSG00000052979	6530403G13Rik	10:7487744-7512620	Caspr2wt	Caspr2ko	OK	0.748737	0.679272	-0.14047	-0.0410047	0.86665	0.99995	no
ENSMUSG00000043340	ENSMUSG00000043340	6530409C15Rik	6:28165554-28348005	Caspr2wt	Caspr2ko	OK	0.61042	0.66021	0.113123	0.0747025	0.89945	0.99995	no
ENSMUSG00000073467	ENSMUSG00000073467	6530411M01Rik	17:9340583-9360701	Caspr2wt	Caspr2ko	OK	0.401086	0.407691	0.0235644	0.0354928	0.9502	0.99995	no
ENSMUSG00000048458	ENSMUSG00000048458	6530418L21Rik	3:105507516-105523760	Caspr2wt	Caspr2ko	OK	25.433	28.5761	0.168106	0.740813	0.19605	0.99995	no
ENSMUSG00000085396	ENSMUSG00000085396	6720401G13Rik	X:47908920-47988498	Caspr2wt	Caspr2ko	OK	13.9768	12.2336	-0.192187	-0.731743	0.2024	0.99995	no
ENSMUSG00000075277	ENSMUSG00000075277	6720416L17Rik	2:74586478-74600953	Caspr2wt	Caspr2ko	OK	0.528637	0.562165	0.0887187	0.0841948	0.87615	0.99995	no
ENSMUSG00000033940	ENSMUSG00000033940	6720456B07Rik	6:113554765-113566942	Caspr2wt	Caspr2ko	OK	117.904	125.411	0.089053	0.432835	0.446	0.99995	no
ENSMUSG00000036339	ENSMUSG00000036339	6720456H20Rik	14:49065802-49134834	Caspr2wt	Caspr2ko	OK	7.8249	7.91217	0.0160023	0.0735286	0.9004	0.99995	no
ENSMUSG00000022070	ENSMUSG00000022070	6720463M24Rik	14:99445645-99473756	Caspr2wt	Caspr2ko	OK	1.0832	1.1725	0.114282	0.331651	0.56285	0.99995	no
ENSMUSG00000087078	ENSMUSG00000087078	6720483E21Rik	1:20878730-20880554	Caspr2wt	Caspr2ko	OK	0.206595	0.346463	0.745901	0.898592	0.14305	0.99995	no
ENSMUSG00000072066	ENSMUSG00000072066	6720489N17Rik	13:62706549-62708859	Caspr2wt	Caspr2ko	OK	2.05642	2.02239	-0.0240683	-0.0302646	0.9538	0.99995	no
ENSMUSG00000032680	ENSMUSG00000032680	6820408C15Rik	2:152241322-152270066	Caspr2wt	Caspr2ko	OK	1.12737	0.9048	-0.317295	-0.65687	0.2447	0.99995	no
ENSMUSG00000071796	ENSMUSG00000071796	6820431F20Rik	8:19858190-20020413	Caspr2wt	Caspr2ko	OK	7.34172	7.48018	0.0269553	0.100822	0.86015	0.99995	no
ENSMUSG00000084664	ENSMUSG00000084664	7SK	12:62968042-62968355	Caspr2wt	Caspr2ko	OK	0.381779	0.110579	-1.78766	-0.732437	0.28695	0.99995	no
ENSMUSG00000089146	ENSMUSG00000089146	7SK	10:94411223-94411527	Caspr2wt	Caspr2ko	OK	0.724074	0.345713	-1.06656	-0.467245	0.2083	0.99995	no
ENSMUSG00000089129	ENSMUSG00000089129	7SK	18:13120007-13120314	Caspr2wt	Caspr2ko	OK	2.19791	1.21307	-0.857471	-0.882452	0.1909	0.99995	no
ENSMUSG00000088170	ENSMUSG00000088170	7SK	5:22940258-23182266	Caspr2wt	Caspr2ko	OK	0.879344	0.673039	-0.385739	-0.0290511	0.8078	0.99995	no
ENSMUSG00000087830	ENSMUSG00000087830	7SK	19:8738278-8758077	Caspr2wt	Caspr2ko	OK	7.27168	7.56113	0.056314	0.0236206	0.77595	0.99995	no
ENSMUSG00000088819	ENSMUSG00000088819	7SK	17:37147690-37160343	Caspr2wt	Caspr2ko	OK	0.602761	0.678938	0.171693	0.0132214	0.87195	0.99995	no
ENSMUSG00000088453	ENSMUSG00000088453	7SK	17:80595497-80595744	Caspr2wt	Caspr2ko	OK	0.819707	1.32959	0.697802	0.325993	0.4283	0.99995	no
ENSMUSG00000084603	ENSMUSG00000084603	7SK	8:3587449-3621316	Caspr2wt	Caspr2ko	OK	0.651512	1.08098	0.730481	0.150463	0.7797	0.99995	no
ENSMUSG00000084628	ENSMUSG00000084628	7SK	2:127282233-127347830	Caspr2wt	Caspr2ko	OK	0.238184	0.398123	0.74114	0.0778095	0.69765	0.99995	no
ENSMUSG00000088226	ENSMUSG00000088226	7SK	2:164571482-164595166	Caspr2wt	Caspr2ko	OK	0.355827	0.657222	0.885206	0.220738	0.72505	0.99995	no
ENSMUSG00000088818	ENSMUSG00000088818	7SK	18:16192254-16192555	Caspr2wt	Caspr2ko	OK	0.213348	1.0109	2.24436	2.01167	0.256	0.99995	no
ENSMUSG00000089048	ENSMUSG00000089048	7SK	10:24888895-25027676	Caspr2wt	Caspr2ko	OK	0	0.826819	inf	#NAME?	0.19625	0.99995	no
ENSMUSG00000088769	ENSMUSG00000088769	7SK	14:46078466-46149793	Caspr2wt	Caspr2ko	OK	0.434464	0	#NAME?	#NAME?	0.1819	0.99995	no
ENSMUSG00000086483	ENSMUSG00000086483	8030443G20Rik	4:108551667-108644682	Caspr2wt	Caspr2ko	OK	1.04335	0.765188	-0.447332	-0.258542	0.6518	0.99995	no
ENSMUSG00000085058	ENSMUSG00000085058	8030453O22Rik	6:39412376-39507866	Caspr2wt	Caspr2ko	OK	1.96209	1.8183	-0.1098	-0.07777	0.88015	0.99995	no
ENSMUSG00000047466	ENSMUSG00000047466	8030462N17Rik	18:77694851-77952749	Caspr2wt	Caspr2ko	OK	14.1497	14.2776	0.012986	0.0294982	0.9577	0.99995	no
ENSMUSG00000027424	ENSMUSG00000027424	8430406I07Rik	2:144075858-144106963	Caspr2wt	Caspr2ko	OK	2.56218	2.88085	0.169121	0.175734	0.75845	0.99995	no
ENSMUSG00000048489	ENSMUSG00000048489	8430408G22Rik	6:116583025-116623854	Caspr2wt	Caspr2ko	OK	1.64683	1.46849	-0.165353	-0.193423	0.7337	0.99995	no
ENSMUSG00000030060	ENSMUSG00000030060	8430410A17Rik	6:87837807-87886623	Caspr2wt	Caspr2ko	OK	9.56737	8.28755	-0.207178	-0.164129	0.75515	0.99995	no
ENSMUSG00000041124	ENSMUSG00000041124	8430410K20Rik	9:4376611-4386861	Caspr2wt	Caspr2ko	OK	28.3083	28.2448	-0.0032422	-0.0158314	0.978	0.99995	no
ENSMUSG00000030207	ENSMUSG00000030207	8430419L09Rik	6:135147994-135204354	Caspr2wt	Caspr2ko	OK	63.3647	63.8049	0.00998792	0.0433643	0.93325	0.99995	no
ENSMUSG00000061411	ENSMUSG00000061411	8430427H17Rik	2:153233197-153355707	Caspr2wt	Caspr2ko	OK	9.56623	7.49252	-0.352498	-0.938767	0.09325	0.99995	no
ENSMUSG00000034587	ENSMUSG00000034587	8430429K09Rik	11:3352367-3379834	Caspr2wt	Caspr2ko	OK	4.51453	3.34757	-0.431462	-0.895817	0.1118	0.99995	no
ENSMUSG00000041878	ENSMUSG00000041878	8430432A02Rik	1:43104113-43155467	Caspr2wt	Caspr2ko	OK	0.345236	0.452324	0.389777	0.155499	0.84135	0.99995	no
ENSMUSG00000045555	ENSMUSG00000045555	9030224M15Rik	10:40403087-40530889	Caspr2wt	Caspr2ko	OK	0.376189	0.390432	0.0536132	0.0962742	0.874	0.99995	no
ENSMUSG00000084972	ENSMUSG00000084972	9030407P20Rik	7:127816952-127821074	Caspr2wt	Caspr2ko	OK	2.67111	2.68994	0.0101334	0.0336115	0.95415	0.99995	no
ENSMUSG00000070476	ENSMUSG00000070476	9030418K01Rik	2:178149228-178159133	Caspr2wt	Caspr2ko	OK	14.6666	15.3282	0.0636537	0.136878	0.7922	0.99995	no
ENSMUSG00000032024	ENSMUSG00000032024	9030425E11Rik	9:40494044-40593402	Caspr2wt	Caspr2ko	OK	6.76086	7.14968	0.0806719	0.323434	0.55045	0.99995	no
ENSMUSG00000045008	ENSMUSG00000045008	9030612E09Rik	10:42894509-42896368	Caspr2wt	Caspr2ko	OK	0.460917	0.499849	0.116984	0.236549	0.67985	0.99995	no
ENSMUSG00000021185	ENSMUSG00000021185	9030617O03Rik	12:102017266-102146408	Caspr2wt	Caspr2ko	OK	3.69712	4.44102	0.26449	0.448575	0.432	0.99995	no
ENSMUSG00000073158	ENSMUSG00000073158	9030624G23Rik	12:24729565-24781833	Caspr2wt	Caspr2ko	OK	1.77829	1.57103	-0.178785	-0.315381	0.58	0.99995	no
ENSMUSG00000030982	ENSMUSG00000030982	9030624J02Rik	7:125883739-126138725	Caspr2wt	Caspr2ko	OK	28.1745	28.8351	0.0334383	0.0368778	0.9422	0.99995	no
ENSMUSG00000044350	ENSMUSG00000044350	9030625A04Rik	14:77424006-77512064	Caspr2wt	Caspr2ko	OK	1.97586	1.9399	-0.0264987	-0.0684169	0.90095	0.99995	no
ENSMUSG00000039901	ENSMUSG00000039901	9130011E15Rik	19:45892633-46087876	Caspr2wt	Caspr2ko	OK	6.78465	7.03948	0.0531962	0.206892	0.71545	0.99995	no
ENSMUSG00000044600	ENSMUSG00000044600	9130011J15Rik	8:75089086-75094987	Caspr2wt	Caspr2ko	OK	48.7055	51.3506	0.0762961	0.277003	0.62425	0.99995	no
ENSMUSG00000030823	ENSMUSG00000030823	9130019O22Rik	7:134525773-134530680	Caspr2wt	Caspr2ko	OK	0.605694	0.624785	0.0447712	0.116664	0.84115	0.99995	no
ENSMUSG00000062944	ENSMUSG00000062944	9130023H24Rik	7:135377964-135388614	Caspr2wt	Caspr2ko	OK	0.930795	0.865537	-0.104868	-0.18065	0.7567	0.99995	no
ENSMUSG00000086474	ENSMUSG00000086474	9130204K15Rik	11:79595480-79685896	Caspr2wt	Caspr2ko	OK	0.947586	0.674792	-0.489814	-0.599863	0.18215	0.99995	no
ENSMUSG00000090920	ENSMUSG00000090920	9130213A22Rik	11:68933555-68937557	Caspr2wt	Caspr2ko	OK	0.264917	0.443746	0.744195	0.813717	0.13965	0.99995	no
ENSMUSG00000090330	ENSMUSG00000090330	9130221H12Rik	7:26013276-26022870	Caspr2wt	Caspr2ko	OK	20.9586	20.9493	-0.00064489	-0.00135129	0.99815	0.99995	no
ENSMUSG00000092626	ENSMUSG00000092626	9130230N09Rik	11:22658596-22882382	Caspr2wt	Caspr2ko	OK	3.56204	3.6824	0.047944	0.0235851	0.97015	0.99995	no
ENSMUSG00000022362	ENSMUSG00000022362	9130401M01Rik	15:57853830-57908096	Caspr2wt	Caspr2ko	OK	21.2465	17.3884	-0.289101	-0.364895	0.4898	0.99995	no
ENSMUSG00000072982	ENSMUSG00000072982	9230009I02Rik	11:50898588-50905335	Caspr2wt	Caspr2ko	OK	0.872208	0.893529	0.0348412	0.0716176	0.9041	0.99995	no
ENSMUSG00000053070	ENSMUSG00000053070	9230110C19Rik	9:8021671-8042823	Caspr2wt	Caspr2ko	OK	3.24424	2.87671	-0.173461	-0.539681	0.33285	0.99995	no
ENSMUSG00000070461	ENSMUSG00000070461	9230112E08Rik	2:180718936-180720296	Caspr2wt	Caspr2ko	OK	3.16195	2.9785	-0.0862315	-0.281595	0.6255	0.99995	no
ENSMUSG00000087676	ENSMUSG00000087676	9230114K14Rik	5:52581919-52589223	Caspr2wt	Caspr2ko	OK	1.2033	1.42913	0.248134	0.721484	0.20865	0.99995	no
ENSMUSG00000074354	ENSMUSG00000074354	9230115E21Rik	9:51573441-51683991	Caspr2wt	Caspr2ko	OK	6.5253	6.21515	-0.070254	-0.0459444	0.93375	0.99995	no
ENSMUSG00000091050	ENSMUSG00000091050	9330020H09Rik	15:98369119-98401354	Caspr2wt	Caspr2ko	OK	0.415749	0.513925	0.305842	0.180827	0.7572	0.99995	no
ENSMUSG00000049571	ENSMUSG00000049571	9330101J02Rik	7:146824676-146869716	Caspr2wt	Caspr2ko	OK	0.55833	0.404128	-0.466306	-0.579104	0.276	0.99995	no
ENSMUSG00000091869	ENSMUSG00000091869	9330104G04Rik	7:17456702-17460235	Caspr2wt	Caspr2ko	OK	1.77682	1.83361	0.045391	0.145771	0.8021	0.99995	no
ENSMUSG00000085266	ENSMUSG00000085266	9330111N05Rik	13:81096925-81772153	Caspr2wt	Caspr2ko	OK	0.603041	0.572947	-0.073856	-0.0964933	0.87185	0.99995	no
ENSMUSG00000043498	ENSMUSG00000043498	9330132A10Rik	18:89462893-89466621	Caspr2wt	Caspr2ko	OK	13.5053	15.5187	0.200482	0.943495	0.10665	0.99995	no
ENSMUSG00000044794	ENSMUSG00000044794	9330133O14Rik	8:122434259-126869624	Caspr2wt	Caspr2ko	OK	2.99904	3.23375	0.108704	0.0155942	0.9351	0.99995	no
ENSMUSG00000086895	ENSMUSG00000086895	9330136K24Rik	17:21665157-21699565	Caspr2wt	Caspr2ko	OK	0.52139	0.503978	-0.0490016	-0.0646086	0.9097	0.99995	no
ENSMUSG00000090687	ENSMUSG00000090687	9330151L19Rik	12:70285144-70300855	Caspr2wt	Caspr2ko	OK	6.28839	7.29078	0.213384	0.544809	0.34865	0.99995	no
ENSMUSG00000073154	ENSMUSG00000073154	9330158H04Rik	6:36159619-36478414	Caspr2wt	Caspr2ko	OK	2.06219	2.41602	0.228458	0.131311	0.8307	0.99995	no
ENSMUSG00000004360	ENSMUSG00000004360	9330159F19Rik	10:28931448-28950585	Caspr2wt	Caspr2ko	OK	16.8533	17.8042	0.0791883	0.390686	0.4994	0.99995	no
ENSMUSG00000091829	ENSMUSG00000091829	9330159M07Rik	9:88494493-89023388	Caspr2wt	Caspr2ko	OK	1.4179	1.10409	-0.360899	-0.666632	0.2552	0.99995	no
ENSMUSG00000072809	ENSMUSG00000072809	9330160F10Rik	11:68871219-68875078	Caspr2wt	Caspr2ko	OK	0.475598	0.41609	-0.192846	-0.173952	0.7588	0.99995	no
ENSMUSG00000055271	ENSMUSG00000055271	9330161L09Rik	12:104645031-104646030	Caspr2wt	Caspr2ko	OK	0.484049	0.435679	-0.151888	-0.23321	0.68365	0.99995	no
ENSMUSG00000086448	ENSMUSG00000086448	9330162012Rik	13:24997461-25033286	Caspr2wt	Caspr2ko	OK	0.973048	1.06716	0.133191	0.0976729	0.862	0.99995	no
ENSMUSG00000039133	ENSMUSG00000039133	9330171B17Rik	7:86805081-86859072	Caspr2wt	Caspr2ko	OK	1.12794	0.919767	-0.294346	-0.595803	0.30115	0.99995	no
ENSMUSG00000084922	ENSMUSG00000084922	9330179D12Rik	6:127075796-127162429	Caspr2wt	Caspr2ko	OK	1.49708	1.47411	-0.0223127	-0.0143468	0.98515	0.99995	no
ENSMUSG00000056004	ENSMUSG00000056004	9330182L06Rik	5:9266117-9481825	Caspr2wt	Caspr2ko	OK	31.5535	32.088	0.0242336	0.109886	0.84405	0.99995	no
ENSMUSG00000086520	ENSMUSG00000086520	9330185C12Rik	1:115787961-115860711	Caspr2wt	Caspr2ko	OK	0.2891	0.519354	0.845149	1.10538	0.0783	0.99995	no
ENSMUSG00000087212	ENSMUSG00000087212	9330188P03Rik	14:105988843-105993124	Caspr2wt	Caspr2ko	OK	1.416	1.53006	0.111767	0.27338	0.6374	0.99995	no
ENSMUSG00000086405	ENSMUSG00000086405	9330198N18Rik	2:30485174-30544730	Caspr2wt	Caspr2ko	OK	0.295882	0.348192	0.234859	0.355471	0.5322	0.99995	no
ENSMUSG00000062704	ENSMUSG00000062704	9430002A10Rik	8:90698458-90698927	Caspr2wt	Caspr2ko	OK	0.838334	0.611063	-0.456205	-0.500007	0.44565	0.99995	no
ENSMUSG00000085385	ENSMUSG00000085385	9430008C03Rik	2:158181042-158187316	Caspr2wt	Caspr2ko	OK	2.37603	3.12425	0.394958	0.539972	0.32695	0.99995	no
ENSMUSG00000059939	ENSMUSG00000059939	9430015G10Rik	4:155484090-155501374	Caspr2wt	Caspr2ko	OK	5.34666	4.66512	-0.196723	-0.507132	0.36295	0.99995	no
ENSMUSG00000025971	ENSMUSG00000025971	9430016H08Rik	1:57445080-57474797	Caspr2wt	Caspr2ko	OK	5.37205	5.3728	0.000202645	0.000754042	0.9976	0.99995	no
ENSMUSG00000033960	ENSMUSG00000033960	9430020K01Rik	18:4634926-4682866	Caspr2wt	Caspr2ko	OK	44.6017	47.4737	0.0900322	0.425129	0.4518	0.99995	no
ENSMUSG00000054457	ENSMUSG00000054457	9430021M05Rik	2:162486898-162492845	Caspr2wt	Caspr2ko	OK	1.36212	1.23675	-0.139295	-0.334529	0.5649	0.99995	no
ENSMUSG00000037204	ENSMUSG00000037204	9430023L20Rik	15:101114731-101121365	Caspr2wt	Caspr2ko	OK	16.2814	15.0042	-0.117862	-0.507525	0.3746	0.99995	no
ENSMUSG00000054976	ENSMUSG00000054976	9430031J16Rik	1:81073524-81338339	Caspr2wt	Caspr2ko	OK	7.706	7.86949	0.030289	0.131548	0.8175	0.99995	no
ENSMUSG00000090433	ENSMUSG00000090433	9430037G07Rik	9:88490162-88494354	Caspr2wt	Caspr2ko	OK	1.1824	1.35076	0.192062	0.553467	0.34955	0.99995	no
ENSMUSG00000040139	ENSMUSG00000040139	9430038I01Rik	7:144567256-144602445	Caspr2wt	Caspr2ko	OK	1.08449	1.28616	0.246058	0.448874	0.43535	0.99995	no
ENSMUSG00000086155	ENSMUSG00000086155	9430041J12Rik	7:4025726-4088528	Caspr2wt	Caspr2ko	OK	1.3516	1.57607	0.221661	0.0692813	0.80795	0.99995	no
ENSMUSG00000086977	ENSMUSG00000086977	9430065F17Rik	13:67654169-67664946	Caspr2wt	Caspr2ko	OK	1.02777	1.21902	0.246205	0.469268	0.40175	0.99995	no
ENSMUSG00000090982	ENSMUSG00000090982	9430076C15Rik	6:53237288-53397716	Caspr2wt	Caspr2ko	OK	0.364808	0.355998	-0.0352677	-0.0290627	0.96485	0.99995	no
ENSMUSG00000084808	ENSMUSG00000084808	9430091E24Rik	8:113618529-113669380	Caspr2wt	Caspr2ko	OK	2.3671	2.18725	-0.114	-0.109674	0.85475	0.99995	no
ENSMUSG00000075405	ENSMUSG00000075405	9430097D07Rik	2:32429703-32439302	Caspr2wt	Caspr2ko	OK	0.204507	0.400864	0.970964	0.872224	0.1243	0.99995	no
ENSMUSG00000087573	ENSMUSG00000087573	9530026P05Rik	6:92722692-93222883	Caspr2wt	Caspr2ko	OK	0.511532	0.43346	-0.238925	-0.278651	0.6171	0.99995	no
ENSMUSG00000085283	ENSMUSG00000085283	9530027J09Rik	X:45610038-45638603	Caspr2wt	Caspr2ko	OK	1.67312	1.11125	-0.590363	-0.920096	0.11315	0.99995	no
ENSMUSG00000086663	ENSMUSG00000086663	9530036O11Rik	5:28783354-29260535	Caspr2wt	Caspr2ko	OK	0.467682	0.61885	0.404061	0.336169	0.56455	0.99995	no
ENSMUSG00000085270	ENSMUSG00000085270	9530052E02Rik	8:10986979-11054541	Caspr2wt	Caspr2ko	OK	1.12465	1.12141	-0.00416113	-0.00289257	0.99555	0.99995	no
ENSMUSG00000045345	ENSMUSG00000045345	9530056K15Rik	5:144119016-144165427	Caspr2wt	Caspr2ko	OK	1.06377	1.06344	-0.000443999	-0.000589813	0.99305	0.99995	no
ENSMUSG00000036275	ENSMUSG00000036275	9530068E07Rik	11:52209929-52222230	Caspr2wt	Caspr2ko	OK	42.6899	44.0669	0.045803	0.218446	0.69705	0.99995	no
ENSMUSG00000036411	ENSMUSG00000036411	9530077C05Rik	9:22215490-22272802	Caspr2wt	Caspr2ko	OK	2.7805	2.58965	-0.102591	-0.13028	0.81715	0.99995	no
ENSMUSG00000044125	ENSMUSG00000044125	9530080O11Rik	4:95626405-95692104	Caspr2wt	Caspr2ko	OK	0.909806	0.816128	-0.156764	-0.080378	0.8914	0.99995	no
ENSMUSG00000086281	ENSMUSG00000086281	9530082P21Rik	17:23878166-23908558	Caspr2wt	Caspr2ko	OK	0.549827	0.586567	0.0933198	0.0274795	0.928	0.99995	no
ENSMUSG00000085726	ENSMUSG00000085726	9630001P10Rik	5:45920944-46036708	Caspr2wt	Caspr2ko	OK	1.05877	1.41799	0.421457	0.701804	0.2265	0.99995	no
ENSMUSG00000085631	ENSMUSG00000085631	9630028H03Rik	2:134611894-135409320	Caspr2wt	Caspr2ko	OK	5.86754	6.0723	0.0494875	0.0254479	0.96545	0.99995	no
ENSMUSG00000038028	ENSMUSG00000038028	9630033F20Rik	6:127035133-127060485	Caspr2wt	Caspr2ko	OK	7.85627	8.2731	0.0745849	0.339877	0.54925	0.99995	no
ENSMUSG00000055485	ENSMUSG00000055485	9830001H06Rik	2:156841534-156904990	Caspr2wt	Caspr2ko	OK	6.57554	6.61394	0.00840108	0.0236623	0.95635	0.99995	no
ENSMUSG00000087528	ENSMUSG00000087528	9830144P21Rik	2:129024499-129061340	Caspr2wt	Caspr2ko	OK	0.391281	0.335727	-0.220917	-0.113314	0.84225	0.99995	no
ENSMUSG00000074158	ENSMUSG00000074158	9830147E19Rik	7:49864895-49897958	Caspr2wt	Caspr2ko	OK	0.789261	0.810619	0.0385218	0.108585	0.85	0.99995	no
ENSMUSG00000044551	ENSMUSG00000044551	9930012K11Rik	14:70554211-70559309	Caspr2wt	Caspr2ko	OK	1.17865	0.864249	-0.447611	-0.814631	0.1314	0.99995	no
ENSMUSG00000052353	ENSMUSG00000052353	9930013L23Rik	7:91081366-91235012	Caspr2wt	Caspr2ko	OK	0.765876	0.742373	-0.0449655	-0.126158	0.8171	0.99995	no
ENSMUSG00000044513	ENSMUSG00000044513	9930014A18Rik	15:60650550-60663348	Caspr2wt	Caspr2ko	OK	1.95661	2.00977	0.0386736	0.0828993	0.88535	0.99995	no
ENSMUSG00000045744	ENSMUSG00000045744	9930021D14Rik	17:24610496-24616023	Caspr2wt	Caspr2ko	OK	9.73119	10.0304	0.0436956	0.0956918	0.87065	0.99995	no
ENSMUSG00000046138	ENSMUSG00000046138	9930021J03Rik	19:29788891-29880479	Caspr2wt	Caspr2ko	OK	17.5857	18.0723	0.0393765	0.141056	0.78665	0.99995	no
ENSMUSG00000044730	ENSMUSG00000044730	9930104L06Rik	4:124595708-124621900	Caspr2wt	Caspr2ko	OK	9.81421	7.23023	-0.44083	-0.925767	0.1043	0.99995	no
ENSMUSG00000069892	ENSMUSG00000069892	9930111J21Rik2	11:48718157-48948889	Caspr2wt	Caspr2ko	OK	1.03031	1.16137	0.172756	0.522658	0.35165	0.99995	no
ENSMUSG00000087050	ENSMUSG00000087050	A030003K02Rik	11:77796255-77851368	Caspr2wt	Caspr2ko	OK	1.9518	2.33639	0.259473	0.320071	0.58715	0.99995	no
ENSMUSG00000043419	ENSMUSG00000043419	A030009H04Rik	11:69153962-69156143	Caspr2wt	Caspr2ko	OK	65.7942	59.5553	-0.143731	-0.580904	0.2934	0.99995	no
ENSMUSG00000069136	ENSMUSG00000069136	A130006I12Rik	2:22750840-22895761	Caspr2wt	Caspr2ko	OK	0.288743	0.953151	1.72292	0.229321	0.37455	0.99995	no
ENSMUSG00000079144	ENSMUSG00000079144	A130010J15Rik	1:194979305-195027897	Caspr2wt	Caspr2ko	OK	2.20989	1.98659	-0.153679	-0.369175	0.50685	0.99995	no
ENSMUSG00000035245	ENSMUSG00000035245	A130022J15Rik	6:97060017-97099176	Caspr2wt	Caspr2ko	OK	11.6554	10.5928	-0.137911	-0.326699	0.56385	0.99995	no
ENSMUSG00000089998	ENSMUSG00000089998	A130049A11Rik	3:103718042-104024297	Caspr2wt	Caspr2ko	OK	5.09959	5.51625	0.113307	0.168684	0.76255	0.99995	no
ENSMUSG00000087306	ENSMUSG00000087306	A230004M16Rik	11:41523843-41814359	Caspr2wt	Caspr2ko	OK	2.47625	2.47625	-4.80166e-06	-5.27768e-06	0.99995	0.99995	no
ENSMUSG00000087612	ENSMUSG00000087612	A230005M16Rik	2:25561369-25565236	Caspr2wt	Caspr2ko	OK	2.42915	2.13625	-0.185373	-0.208366	0.7265	0.99995	no
ENSMUSG00000078690	ENSMUSG00000078690	A230006K03Rik	7:68234468-68366812	Caspr2wt	Caspr2ko	OK	0.712859	0.589784	-0.273432	-0.669537	0.24965	0.99995	no
ENSMUSG00000068151	ENSMUSG00000068151	A230006K03Rik	7:68427624-68456607	Caspr2wt	Caspr2ko	OK	1.63682	1.75448	0.100141	0.253412	0.66555	0.99995	no
ENSMUSG00000089633	ENSMUSG00000089633	A230009B12Rik	17:10595877-11033177	Caspr2wt	Caspr2ko	OK	2.8011	2.71644	-0.04428	-0.0761692	0.8989	0.99995	no
ENSMUSG00000034560	ENSMUSG00000034560	A230046K03Rik	10:83006685-83059214	Caspr2wt	Caspr2ko	OK	9.07768	9.15215	0.0117865	0.0569981	0.9192	0.99995	no
ENSMUSG00000038884	ENSMUSG00000038884	A230050P20Rik	9:20673085-20684171	Caspr2wt	Caspr2ko	OK	19.4539	20.2806	0.0600435	0.205483	0.72345	0.99995	no
ENSMUSG00000049287	ENSMUSG00000049287	A230051G13Rik	11:58968870-58977241	Caspr2wt	Caspr2ko	OK	2.4628	2.33495	-0.0769072	-0.210874	0.7027	0.99995	no
ENSMUSG00000087178	ENSMUSG00000087178	A230056P14Rik	7:63217900-63275324	Caspr2wt	Caspr2ko	OK	6.17587	6.64406	0.105423	0.133859	0.77125	0.99995	no
ENSMUSG00000087075	ENSMUSG00000087075	A230065H16Rik	12:112645019-112650288	Caspr2wt	Caspr2ko	OK	0.929284	0.384907	-1.27161	-1.69354	0.0066	0.99995	no
ENSMUSG00000092071	ENSMUSG00000092071	A230065N10Rik	7:96780606-97002869	Caspr2wt	Caspr2ko	OK	0.389774	0.459976	0.238923	0.0969919	0.78725	0.99995	no
ENSMUSG00000086877	ENSMUSG00000086877	A230072C01Rik	X:20510520-20563863	Caspr2wt	Caspr2ko	OK	5.21604	4.52156	-0.206135	-0.272704	0.63355	0.99995	no
ENSMUSG00000055818	ENSMUSG00000055818	A230083G16Rik	6:124863698-124875862	Caspr2wt	Caspr2ko	OK	0.707952	0.813965	0.201315	0.0455739	0.908	0.99995	no
ENSMUSG00000085482	ENSMUSG00000085482	A230083N12Rik	4:73888400-74051764	Caspr2wt	Caspr2ko	OK	0.444159	0.564042	0.344727	0.117631	0.8527	0.99995	no
ENSMUSG00000086210	ENSMUSG00000086210	A230087F16Rik	12:112522972-112615929	Caspr2wt	Caspr2ko	OK	0.373498	0.416233	0.15629	0.048789	0.9082	0.99995	no
ENSMUSG00000087026	ENSMUSG00000087026	A230103J11Rik	8:87560813-87591023	Caspr2wt	Caspr2ko	OK	7.91526	7.61506	-0.055782	-0.0808979	0.8911	0.99995	no
ENSMUSG00000092067	ENSMUSG00000092067	A230107N01Rik	13:84359185-84361780	Caspr2wt	Caspr2ko	OK	0.455935	0.478229	0.0688749	0.145786	0.80035	0.99995	no
ENSMUSG00000041625	ENSMUSG00000041625	A2ld1	14:122933545-123383257	Caspr2wt	Caspr2ko	OK	13.3804	14.1208	0.0777008	0.119542	0.82365	0.99995	no
ENSMUSG00000030111	ENSMUSG00000030111	A2m	6:121586190-121629255	Caspr2wt	Caspr2ko	OK	1.27351	1.19115	-0.0964613	-0.341402	0.55485	0.99995	no
ENSMUSG00000052479	ENSMUSG00000052479	A330008L17Rik	8:101535785-102257338	Caspr2wt	Caspr2ko	OK	2.356	2.7173	0.205831	0.221511	0.70295	0.99995	no
ENSMUSG00000087511	ENSMUSG00000087511	A330009N23Rik	15:101051626-101054552	Caspr2wt	Caspr2ko	OK	3.56503	3.58938	0.00981859	0.0326409	0.95815	0.99995	no
ENSMUSG00000073388	ENSMUSG00000073388	A330017A19Rik	17:47026164-47027354	Caspr2wt	Caspr2ko	OK	0.325469	0.331053	0.0245444	0.0318734	0.9527	0.99995	no
ENSMUSG00000040473	ENSMUSG00000040473	A330021E22Rik	5:5579277-5664239	Caspr2wt	Caspr2ko	OK	3.8151	3.7655	-0.0188796	-0.038706	0.9401	0.99995	no
ENSMUSG00000073474	ENSMUSG00000073474	A330023F24Rik	1:196765014-196864102	Caspr2wt	Caspr2ko	OK	3.95192	4.1047	0.0547259	0.143143	0.7914	0.99995	no
ENSMUSG00000085432	ENSMUSG00000085432	A330032B11Rik	19:37095780-37296629	Caspr2wt	Caspr2ko	OK	0.591646	0.386816	-0.613088	-0.219721	0.7847	0.99995	no
ENSMUSG00000086888	ENSMUSG00000086888	A330033J07Rik	13:48139599-48359405	Caspr2wt	Caspr2ko	OK	1.26501	1.10911	-0.189744	-0.108391	0.89805	0.99995	no
ENSMUSG00000086213	ENSMUSG00000086213	A330040F15Rik	19:12620229-12671056	Caspr2wt	Caspr2ko	OK	0.719163	0.693617	-0.0521812	-0.0548354	0.92835	0.99995	no
ENSMUSG00000087466	ENSMUSG00000087466	A330041J22Rik	9:86474969-86593867	Caspr2wt	Caspr2ko	OK	1.89908	2.42207	0.350942	0.114769	0.8728	0.99995	no
ENSMUSG00000087671	ENSMUSG00000087671	A330048O09Rik	13:48367784-48369253	Caspr2wt	Caspr2ko	OK	2.19762	2.74112	0.318822	0.721165	0.20465	0.99995	no
ENSMUSG00000043924	ENSMUSG00000043924	A330049M08Rik	4:134925490-134954142	Caspr2wt	Caspr2ko	OK	0.863283	0.652721	-0.403368	-0.372904	0.4079	0.99995	no
ENSMUSG00000086392	ENSMUSG00000086392	A330050B17Rik	3:35858233-35952469	Caspr2wt	Caspr2ko	OK	1.24353	1.35836	0.127427	0.202177	0.72895	0.99995	no
ENSMUSG00000091636	ENSMUSG00000091636	A330050F15Rik	17:69788665-69838573	Caspr2wt	Caspr2ko	OK	5.04641	5.2844	0.066482	0.261542	0.6505	0.99995	no
ENSMUSG00000073749	ENSMUSG00000073749	A330069E16Rik	2:91077302-91078509	Caspr2wt	Caspr2ko	OK	1.09912	1.39437	0.343272	0.720126	0.2105	0.99995	no
ENSMUSG00000087490	ENSMUSG00000087490	A330076H08Rik	7:69075798-69127245	Caspr2wt	Caspr2ko	OK	1.9975	2.04896	0.0366977	0.102165	0.86485	0.99995	no
ENSMUSG00000090400	ENSMUSG00000090400	A330094K24Rik	18:77968419-77972209	Caspr2wt	Caspr2ko	OK	2.10068	2.04721	-0.0371978	-0.101665	0.86375	0.99995	no
ENSMUSG00000086363	ENSMUSG00000086363	A330102I10Rik	13:29106267-29132205	Caspr2wt	Caspr2ko	OK	4.64028	4.68194	0.012896	0.0335083	0.95325	0.99995	no
ENSMUSG00000047613	ENSMUSG00000047613	A430005L14Rik	4:153331345-153336034	Caspr2wt	Caspr2ko	OK	7.15596	7.58463	0.0839323	0.269006	0.62345	0.99995	no
ENSMUSG00000085315	ENSMUSG00000085315	A430018G15Rik	2:52280531-52532350	Caspr2wt	Caspr2ko	OK	1.0144	0.631139	-0.684602	-0.116077	0.6631	0.99995	no
ENSMUSG00000056014	ENSMUSG00000056014	A430033K04Rik	5:139064086-139090052	Caspr2wt	Caspr2ko	OK	4.7987	4.34707	-0.142599	-0.523936	0.3154	0.99995	no
ENSMUSG00000087305	ENSMUSG00000087305	A430035B10Rik	6:8209287-8547548	Caspr2wt	Caspr2ko	OK	2.39199	2.09509	-0.191199	-0.155209	0.7751	0.99995	no
ENSMUSG00000085446	ENSMUSG00000085446	A430046D13Rik	10:127936419-127941298	Caspr2wt	Caspr2ko	OK	3.14821	3.25408	0.0477191	0.170381	0.76625	0.99995	no
ENSMUSG00000090564	ENSMUSG00000090564	A430057M04Rik	14:22650490-22676148	Caspr2wt	Caspr2ko	OK	1.255	1.22186	-0.0386136	-0.0212143	0.9715	0.99995	no
ENSMUSG00000085081	ENSMUSG00000085081	A430071A18Rik	11:119464218-119760890	Caspr2wt	Caspr2ko	OK	0.382705	0.352473	-0.118723	-0.0396741	0.93895	0.99995	no
ENSMUSG00000045838	ENSMUSG00000045838	A430105I19Rik	2:118579893-118588397	Caspr2wt	Caspr2ko	OK	1.25488	1.29728	0.0479399	0.175714	0.7578	0.99995	no
ENSMUSG00000062980	ENSMUSG00000062980	A430107O13Rik	6:21935907-22206404	Caspr2wt	Caspr2ko	OK	0.542049	0.419786	-0.368768	-0.409099	0.29575	0.99995	no
ENSMUSG00000086851	ENSMUSG00000086851	A430108G06Rik	11:53378189-53380815	Caspr2wt	Caspr2ko	OK	0.973714	1.01825	0.0645207	0.146306	0.7916	0.99995	no
ENSMUSG00000047878	ENSMUSG00000047878	A4galt	15:83057155-83082204	Caspr2wt	Caspr2ko	OK	0.64455	0.648348	0.00847504	0.0204048	0.97245	0.99995	no
ENSMUSG00000072847	ENSMUSG00000072847	A530017D24Rik	11:61678069-61682270	Caspr2wt	Caspr2ko	OK	11.836	12.4344	0.0711538	0.317004	0.58605	0.99995	no
ENSMUSG00000089844	ENSMUSG00000089844	A530032D15Rik	1:84989264-85286414	Caspr2wt	Caspr2ko	OK	4.08201	4.12625	0.0155536	0.0398472	0.943	0.99995	no
ENSMUSG00000021510	ENSMUSG00000021510	A530054K11Rik	13:67717937-67738690	Caspr2wt	Caspr2ko	OK	2.84452	2.74913	-0.0492101	-0.201571	0.7315	0.99995	no
ENSMUSG00000087694	ENSMUSG00000087694	A530058N18Rik	2:113835336-113894060	Caspr2wt	Caspr2ko	OK	3.82406	4.20258	0.136171	0.2927	0.6123	0.99995	no
ENSMUSG00000086343	ENSMUSG00000086343	A530083I20Rik	9:122794197-122812302	Caspr2wt	Caspr2ko	OK	1.50295	1.88189	0.324384	0.588132	0.3114	0.99995	no
ENSMUSG00000052760	ENSMUSG00000052760	A630001G21Rik	1:87613657-87675218	Caspr2wt	Caspr2ko	OK	0.576678	0.246853	-1.22411	-1.10153	0.0163	0.99995	no
ENSMUSG00000035173	ENSMUSG00000035173	A630007B06Rik	19:56861970-56896680	Caspr2wt	Caspr2ko	OK	12.6661	12.8638	0.0223495	0.0578032	0.92205	0.99995	no
ENSMUSG00000054293	ENSMUSG00000054293	A630033H20Rik	X:104344265-104369000	Caspr2wt	Caspr2ko	OK	0.552463	0.535374	-0.0453303	-0.0497914	0.9185	0.99995	no
ENSMUSG00000086725	ENSMUSG00000086725	A630052C17Rik	11:29070908-29120797	Caspr2wt	Caspr2ko	OK	1.7919	2.12684	0.247221	0.251789	0.65935	0.99995	no
ENSMUSG00000086626	ENSMUSG00000086626	A630072L19Rik	12:102149733-102267269	Caspr2wt	Caspr2ko	OK	0.543358	0.659173	0.278753	0.210516	0.71435	0.99995	no
ENSMUSG00000084846	ENSMUSG00000084846	A730011C13Rik	3:94778652-94819370	Caspr2wt	Caspr2ko	OK	1.65847	1.57276	-0.0765586	-0.0594141	0.91955	0.99995	no
ENSMUSG00000039850	ENSMUSG00000039850	A730011L01Rik	11:119352660-119372751	Caspr2wt	Caspr2ko	OK	5.88325	5.53202	-0.0888087	-0.273791	0.62205	0.99995	no
ENSMUSG00000050875	ENSMUSG00000050875	A730017C20Rik	18:59221901-59236616	Caspr2wt	Caspr2ko	OK	28.1844	23.1641	-0.283012	-1.11495	0.05265	0.99995	no
ENSMUSG00000085566	ENSMUSG00000085566	A730017L22Rik	2:130531935-130732142	Caspr2wt	Caspr2ko	OK	2.59675	2.31272	-0.167115	-0.127277	0.79755	0.99995	no
ENSMUSG00000085849	ENSMUSG00000085849	A730020E08Rik	6:61125606-62332859	Caspr2wt	Caspr2ko	OK	1.74499	1.70415	-0.0341716	-0.050509	0.9316	0.99995	no
ENSMUSG00000092033	ENSMUSG00000092033	A730056A06Rik	7:80458888-80564785	Caspr2wt	Caspr2ko	OK	1.1753	1.13217	-0.0539379	-0.0495837	0.93015	0.99995	no
ENSMUSG00000092375	ENSMUSG00000092375	A730060N03Rik	15:77822177-77974572	Caspr2wt	Caspr2ko	OK	2.63185	3.39576	0.367656	0.405705	0.47985	0.99995	no
ENSMUSG00000090599	ENSMUSG00000090599	A730068I03Rik	4:108292544-108310046	Caspr2wt	Caspr2ko	OK	0.287585	0.32435	0.173562	0.100999	0.8516	0.99995	no
ENSMUSG00000086693	ENSMUSG00000086693	A730081D07Rik	13:40955500-41108388	Caspr2wt	Caspr2ko	OK	6.28849	7.21479	0.198242	0.287482	0.61845	0.99995	no
ENSMUSG00000053181	ENSMUSG00000053181	A830005F24Rik	13:48608938-48610228	Caspr2wt	Caspr2ko	OK	0.861872	0.909996	0.078386	0.155147	0.7845	0.99995	no
ENSMUSG00000059555	ENSMUSG00000059555	A830007P12Rik	2:25048485-25052406	Caspr2wt	Caspr2ko	OK	0.978506	1.08617	0.150598	0.2946	0.54245	0.99995	no
ENSMUSG00000044060	ENSMUSG00000044060	A830010M20Rik	5:107924916-108117034	Caspr2wt	Caspr2ko	OK	28.1655	31.6054	0.166244	0.605988	0.28225	0.99995	no
ENSMUSG00000089957	ENSMUSG00000089957	A830011K09Rik	6:138311438-138530489	Caspr2wt	Caspr2ko	OK	0.747727	0.856085	0.195243	0.094297	0.9234	0.99995	no
ENSMUSG00000085996	ENSMUSG00000085996	A830012C17Rik	4:4060677-4115850	Caspr2wt	Caspr2ko	OK	10.5188	12.0786	0.199485	0.0959026	0.89035	0.99995	no
ENSMUSG00000057715	ENSMUSG00000057715	A830018L16Rik	1:11404185-11965982	Caspr2wt	Caspr2ko	OK	14.2437	14.2429	-8.06831e-05	-0.000235134	0.99985	0.99995	no
ENSMUSG00000084890	ENSMUSG00000084890	A830036E02Rik	11:99276979-99286811	Caspr2wt	Caspr2ko	OK	12.0757	11.7394	-0.0407507	-0.0730424	0.9006	0.99995	no
ENSMUSG00000071567	ENSMUSG00000071567	A830039N20Rik	14:24111512-24112865	Caspr2wt	Caspr2ko	OK	29.7047	26.8228	-0.147231	-0.679834	0.2332	0.99995	no
ENSMUSG00000085670	ENSMUSG00000085670	A830052D11Rik	18:32518710-32595390	Caspr2wt	Caspr2ko	OK	0.485809	0.580599	0.257153	0.0587364	0.8822	0.99995	no
ENSMUSG00000091890	ENSMUSG00000091890	A830073O21Rik	7:80883778-80921805	Caspr2wt	Caspr2ko	OK	2.30936	2.75378	0.25392	0.459346	0.4315	0.99995	no
ENSMUSG00000044150	ENSMUSG00000044150	A830080D01Rik	X:155964619-156031013	Caspr2wt	Caspr2ko	OK	3.68801	3.91147	0.084868	0.229051	0.67765	0.99995	no
ENSMUSG00000087143	ENSMUSG00000087143	A830082K12Rik	13:78328233-78375825	Caspr2wt	Caspr2ko	OK	6.77977	6.2325	-0.121426	-0.177005	0.7434	0.99995	no
ENSMUSG00000074664	ENSMUSG00000074664	A830092H15Rik	3:26230071-26231300	Caspr2wt	Caspr2ko	OK	4.45858	4.66757	0.0660866	0.22797	0.69	0.99995	no
ENSMUSG00000050545	ENSMUSG00000050545	A830093I24Rik	12:4753021-4776073	Caspr2wt	Caspr2ko	OK	1.25283	1.35433	0.112387	0.335655	0.5638	0.99995	no
ENSMUSG00000087132	ENSMUSG00000087132	A930001C03Rik	19:4425458-4477447	Caspr2wt	Caspr2ko	OK	9.90024	10.7921	0.124437	0.192411	0.7347	0.99995	no
ENSMUSG00000048249	ENSMUSG00000048249	A930001N09Rik	17:26852594-26913580	Caspr2wt	Caspr2ko	OK	16.3036	17.4302	0.0963948	0.225963	0.615	0.99995	no
ENSMUSG00000075330	ENSMUSG00000075330	A930003A15Rik	16:19876662-19883990	Caspr2wt	Caspr2ko	OK	0.98449	0.796236	-0.30618	-0.526191	0.35205	0.99995	no
ENSMUSG00000054057	ENSMUSG00000054057	A930004D18Rik	2:17946819-17961260	Caspr2wt	Caspr2ko	OK	3.24699	3.0585	-0.086281	-0.103222	0.8563	0.99995	no
ENSMUSG00000054426	ENSMUSG00000054426	A930005H10Rik	3:115590739-115591048	Caspr2wt	Caspr2ko	OK	12.151	12.6439	0.0573687	0.142901	0.80585	0.99995	no
ENSMUSG00000051246	ENSMUSG00000051246	A930005I04Rik	5:35258563-35266488	Caspr2wt	Caspr2ko	OK	0.885988	0.949725	0.100222	0.285017	0.6251	0.99995	no
ENSMUSG00000084866	ENSMUSG00000084866	A930006K02Rik	16:91465348-91470366	Caspr2wt	Caspr2ko	OK	0.528496	0.400585	-0.399785	-0.572645	0.3141	0.99995	no
ENSMUSG00000092210	ENSMUSG00000092210	A930009A15Rik	10:114887366-115024836	Caspr2wt	Caspr2ko	OK	0.33086	0.332914	0.00892672	0.00710304	0.97005	0.99995	no
ENSMUSG00000089809	ENSMUSG00000089809	A930011G23Rik	5:99726262-100158084	Caspr2wt	Caspr2ko	OK	0.596532	0.766919	0.362475	0.773935	0.1443	0.99995	no
ENSMUSG00000091456	ENSMUSG00000091456	A930011O12Rik	14:65206951-65212796	Caspr2wt	Caspr2ko	OK	10.6829	11.6022	0.119104	0.55225	0.33445	0.99995	no
ENSMUSG00000086579	ENSMUSG00000086579	A930012L18Rik	18:44584714-44971836	Caspr2wt	Caspr2ko	OK	0.492494	0.578204	0.231473	0.22701	0.69695	0.99995	no
ENSMUSG00000025727	ENSMUSG00000025727	A930017K11Rik	17:25931515-26122741	Caspr2wt	Caspr2ko	OK	0.695704	0.70471	0.0185561	0.00229518	0.9902	0.99995	no
ENSMUSG00000090446	ENSMUSG00000090446	A930017M01Rik	15:44715019-44715856	Caspr2wt	Caspr2ko	OK	5.25656	4.77123	-0.139757	-0.425943	0.45965	0.99995	no
ENSMUSG00000060530	ENSMUSG00000060530	A930017M01Rik	15:44712925-44714601	Caspr2wt	Caspr2ko	OK	3.38002	3.26587	-0.0495631	-0.171445	0.76645	0.99995	no
ENSMUSG00000091089	ENSMUSG00000091089	A930018M24Rik	14:51515616-51517131	Caspr2wt	Caspr2ko	OK	0.563357	0.602066	0.0958711	0.193709	0.7358	0.99995	no
ENSMUSG00000056735	ENSMUSG00000056735	A930024E05Rik	5:123320676-123480459	Caspr2wt	Caspr2ko	OK	0.656948	0.641542	-0.0342344	-0.0306322	0.95775	0.99995	no
ENSMUSG00000085544	ENSMUSG00000085544	A930024N18Rik	17:15504317-15516439	Caspr2wt	Caspr2ko	OK	2.14281	2.25213	0.0717837	0.202236	0.72775	0.99995	no
ENSMUSG00000085819	ENSMUSG00000085819	A930028C08Rik	4:148702524-148800858	Caspr2wt	Caspr2ko	OK	4.23032	4.1972	-0.0113412	-0.0127433	0.98385	0.99995	no
ENSMUSG00000085144	ENSMUSG00000085144	A930029G22Rik	17:69765999-69788644	Caspr2wt	Caspr2ko	OK	0.538407	0.604399	0.166805	0.221077	0.69375	0.99995	no
ENSMUSG00000090622	ENSMUSG00000090622	A930033H14Rik	10:68614181-68754539	Caspr2wt	Caspr2ko	OK	0.558269	0.606045	0.118465	0.208127	0.7133	0.99995	no
ENSMUSG00000052241	ENSMUSG00000052241	A930035D04Rik	6:47403396-47476138	Caspr2wt	Caspr2ko	OK	1.17126	1.46319	0.321058	0.0954617	0.8869	0.99995	no
ENSMUSG00000049001	ENSMUSG00000049001	A930038C07Rik	6:65621583-65656924	Caspr2wt	Caspr2ko	OK	2.77887	2.19075	-0.343076	-0.512167	0.3619	0.99995	no
ENSMUSG00000078493	ENSMUSG00000078493	A930039A15Rik	1:155696671-155764441	Caspr2wt	Caspr2ko	OK	4.85697	4.34435	-0.160916	-0.017591	0.9053	0.99995	no
ENSMUSG00000085946	ENSMUSG00000085946	AA387200	2:151900590-151902544	Caspr2wt	Caspr2ko	OK	0.442267	0.665447	0.589406	1.08161	0.05865	0.99995	no
ENSMUSG00000083307	ENSMUSG00000083307	AA414768	X:12513997-12515254	Caspr2wt	Caspr2ko	OK	4.05441	3.87389	-0.0657081	-0.223125	0.696	0.99995	no
ENSMUSG00000087385	ENSMUSG00000087385	AA415398	4:119202912-119301724	Caspr2wt	Caspr2ko	OK	7.57979	6.96087	-0.12289	-0.0934942	0.871	0.99995	no
ENSMUSG00000073867	ENSMUSG00000073867	AA474408	7:117201500-117204839	Caspr2wt	Caspr2ko	OK	0.856405	0.921899	0.106315	0.295624	0.61515	0.99995	no
ENSMUSG00000031792	ENSMUSG00000031792	AA960436	8:97856191-97871407	Caspr2wt	Caspr2ko	OK	4.14242	4.25679	0.0392896	0.106507	0.8469	0.99995	no
ENSMUSG00000042510	ENSMUSG00000042510	AA986860	1:132628552-132641198	Caspr2wt	Caspr2ko	OK	1.19015	1.13382	-0.0699535	-0.221135	0.7075	0.99995	no
ENSMUSG00000058093	ENSMUSG00000058093	AA987161	13:67690379-67710644	Caspr2wt	Caspr2ko	OK	3.4787	3.31994	-0.0673907	-0.269771	0.6237	0.99995	no
ENSMUSG00000036678	ENSMUSG00000036678	Aaas	15:102168677-102181190	Caspr2wt	Caspr2ko	OK	4.57682	4.68991	0.0352146	0.133184	0.81865	0.99995	no
ENSMUSG00000029482	ENSMUSG00000029482	Aacs	5:125956183-125997782	Caspr2wt	Caspr2ko	OK	9.16592	9.20758	0.00654239	0.025506	0.96185	0.99995	no
ENSMUSG00000037257	ENSMUSG00000037257	Aagab	9:63450461-63489696	Caspr2wt	Caspr2ko	OK	16.4717	15.6425	-0.0745198	-0.352038	0.54045	0.99995	no
ENSMUSG00000057230	ENSMUSG00000057230	Aak1	6:86799510-86941858	Caspr2wt	Caspr2ko	OK	45.4638	46.0469	0.0183868	0.0828879	0.8813	0.99995	no
ENSMUSG00000006299	ENSMUSG00000006299	Aamp	1:74326420-74331254	Caspr2wt	Caspr2ko	OK	64.1372	59.7133	-0.103108	-0.502164	0.37615	0.99995	no
ENSMUSG00000068522	ENSMUSG00000068522	Aard	15:51871652-51877267	Caspr2wt	Caspr2ko	OK	1.35682	1.16556	-0.219205	-0.526359	0.3575	0.99995	no
ENSMUSG00000031960	ENSMUSG00000031960	Aars	8:113557043-113581564	Caspr2wt	Caspr2ko	OK	51.0732	53.2444	0.0600629	0.108639	0.84505	0.99995	no
ENSMUSG00000023938	ENSMUSG00000023938	Aars2	17:45643789-45657791	Caspr2wt	Caspr2ko	OK	4.70446	4.60211	-0.0317336	-0.137224	0.81555	0.99995	no
ENSMUSG00000075528	ENSMUSG00000075528	Aarsd1	11:101268005-101296987	Caspr2wt	Caspr2ko	OK	33.1758	32.7794	-0.017344	-0.0462896	0.93065	0.99995	no
ENSMUSG00000055923	ENSMUSG00000055923	Aasdh	5:77302683-77334539	Caspr2wt	Caspr2ko	OK	6.81571	6.85259	0.0077864	0.0119632	0.98225	0.99995	no
ENSMUSG00000025894	ENSMUSG00000025894	Aasdhppt	9:4294792-4309494	Caspr2wt	Caspr2ko	OK	20.0594	19.8357	-0.0161843	-0.0611449	0.9176	0.99995	no
ENSMUSG00000029695	ENSMUSG00000029695	Aass	6:23022172-23082986	Caspr2wt	Caspr2ko	OK	1.74273	1.71538	-0.0228234	-0.0482196	0.92865	0.99995	no
ENSMUSG00000018697	ENSMUSG00000018697	Aatf	11:84236356-84327024	Caspr2wt	Caspr2ko	OK	5.75809	5.19275	-0.14909	-0.561496	0.3213	0.99995	no
ENSMUSG00000025375	ENSMUSG00000025375	Aatk	11:119868626-119908481	Caspr2wt	Caspr2ko	OK	121.005	119.206	-0.0216154	-0.0573951	0.9144	0.99995	no
ENSMUSG00000046109	ENSMUSG00000046109	AB041806	4:137950006-137953629	Caspr2wt	Caspr2ko	OK	3.20092	3.4917	0.125441	0.307848	0.59135	0.99995	no
ENSMUSG00000057880	ENSMUSG00000057880	Abat	16:8513521-8621661	Caspr2wt	Caspr2ko	OK	199.869	201.736	0.0134165	0.0191867	0.9738	0.99995	no
ENSMUSG00000015243	ENSMUSG00000015243	Abca1	4:53043658-53172767	Caspr2wt	Caspr2ko	OK	7.8161	7.0808	-0.142537	-0.5619	0.28375	0.99995	no
ENSMUSG00000026944	ENSMUSG00000026944	Abca2	2:25284222-25304060	Caspr2wt	Caspr2ko	OK	114.608	108.102	-0.0843153	-0.16051	0.7684	0.99995	no
ENSMUSG00000024130	ENSMUSG00000024130	Abca3	17:24488894-24547146	Caspr2wt	Caspr2ko	OK	16.8767	15.9788	-0.0788678	-0.37342	0.50155	0.99995	no
ENSMUSG00000028125	ENSMUSG00000028125	Abca4	3:121747360-121882979	Caspr2wt	Caspr2ko	OK	1.25679	0.835367	-0.589264	-0.545301	0.221	0.99995	no
ENSMUSG00000018800	ENSMUSG00000018800	Abca5	11:110130682-110199030	Caspr2wt	Caspr2ko	OK	10.4299	10.6569	0.0310584	0.11415	0.8137	0.99995	no
ENSMUSG00000044749	ENSMUSG00000044749	Abca6	11:110038133-110113090	Caspr2wt	Caspr2ko	OK	0.844846	0.977295	0.210107	0.586427	0.29785	0.99995	no
ENSMUSG00000035722	ENSMUSG00000035722	Abca7	10:79459238-79478317	Caspr2wt	Caspr2ko	OK	2.82559	2.72538	-0.0520952	-0.222391	0.6966	0.99995	no
ENSMUSG00000041828	ENSMUSG00000041828	Abca8a	11:109886947-109957292	Caspr2wt	Caspr2ko	OK	6.90384	6.69186	-0.0449931	-0.0465779	0.9354	0.99995	no
ENSMUSG00000020620	ENSMUSG00000020620	Abca8b	11:109793503-109857159	Caspr2wt	Caspr2ko	OK	3.89976	3.74946	-0.0567012	-0.254645	0.65715	0.99995	no
ENSMUSG00000041797	ENSMUSG00000041797	Abca9	11:109962062-110029510	Caspr2wt	Caspr2ko	OK	2.10099	1.99266	-0.076377	-0.311287	0.58505	0.99995	no
ENSMUSG00000031974	ENSMUSG00000031974	Abcb10	8:122434259-126869624	Caspr2wt	Caspr2ko	OK	9.15166	8.6612	-0.0794674	-0.0282392	0.95655	0.99995	no
ENSMUSG00000040584	ENSMUSG00000040584	Abcb1a	5:8660076-8748575	Caspr2wt	Caspr2ko	OK	9.42968	15.65	0.730881	0.294951	0.24995	0.99995	no
ENSMUSG00000028970	ENSMUSG00000028970	Abcb1b	5:8773576-8866314	Caspr2wt	Caspr2ko	OK	0.451475	0.401372	-0.169707	-0.442688	0.44875	0.99995	no
ENSMUSG00000042476	ENSMUSG00000042476	Abcb4	5:8893716-8959225	Caspr2wt	Caspr2ko	OK	1.53735	1.52798	-0.00881444	-0.017381	0.97275	0.99995	no
ENSMUSG00000026198	ENSMUSG00000026198	Abcb6	1:75168290-75176966	Caspr2wt	Caspr2ko	OK	7.87728	8.57788	0.122924	0.248383	0.65845	0.99995	no
ENSMUSG00000031333	ENSMUSG00000031333	Abcb7	X:101475995-101609195	Caspr2wt	Caspr2ko	OK	16.3876	16.0503	-0.0300029	-0.144875	0.79895	0.99995	no
ENSMUSG00000028973	ENSMUSG00000028973	Abcb8	5:23899480-23915872	Caspr2wt	Caspr2ko	OK	20.6934	21.0073	0.0217157	0.0766806	0.897	0.99995	no
ENSMUSG00000029408	ENSMUSG00000029408	Abcb9	5:124511538-124545807	Caspr2wt	Caspr2ko	OK	20.4595	19.984	-0.0339264	-0.120428	0.8171	0.99995	no
ENSMUSG00000023088	ENSMUSG00000023088	Abcc1	16:14361650-14475830	Caspr2wt	Caspr2ko	OK	6.14318	5.80787	-0.0809786	-0.180786	0.7297	0.99995	no
ENSMUSG00000032842	ENSMUSG00000032842	Abcc10	17:46434369-46465301	Caspr2wt	Caspr2ko	OK	2.81708	2.4669	-0.1915	-0.460794	0.3667	0.99995	no
ENSMUSG00000036872	ENSMUSG00000036872	Abcc12	8:89006158-89104585	Caspr2wt	Caspr2ko	OK	0.835013	1.04642	0.325591	0.902446	0.10745	0.99995	no
ENSMUSG00000020865	ENSMUSG00000020865	Abcc3	11:94204611-94254311	Caspr2wt	Caspr2ko	OK	0.918552	1.11302	0.277052	0.351189	0.50685	0.99995	no
ENSMUSG00000032849	ENSMUSG00000032849	Abcc4	14:118881913-119105441	Caspr2wt	Caspr2ko	OK	2.55065	2.56856	0.0100978	0.0422192	0.94205	0.99995	no
ENSMUSG00000022822	ENSMUSG00000022822	Abcc5	16:20331375-20426467	Caspr2wt	Caspr2ko	OK	51.9455	51.7628	-0.00508182	-0.00969329	0.98705	0.99995	no
ENSMUSG00000030834	ENSMUSG00000030834	Abcc6	7:53231749-53285672	Caspr2wt	Caspr2ko	OK	0.432217	0.421817	-0.0351387	-0.0384426	0.94015	0.99995	no
ENSMUSG00000040136	ENSMUSG00000040136	Abcc8	7:53359892-53435403	Caspr2wt	Caspr2ko	OK	3.67724	3.58566	-0.0363849	-0.155841	0.7868	0.99995	no
ENSMUSG00000030249	ENSMUSG00000030249	Abcc9	6:142536381-142650794	Caspr2wt	Caspr2ko	OK	2.45449	2.33686	-0.0708532	-0.284382	0.6121	0.99995	no
ENSMUSG00000031378	ENSMUSG00000031378	Abcd1	X:70961935-70983873	Caspr2wt	Caspr2ko	OK	3.68038	3.33397	-0.142613	-0.58451	0.30825	0.99995	no
ENSMUSG00000055782	ENSMUSG00000055782	Abcd2	15:90976314-91022238	Caspr2wt	Caspr2ko	OK	17.0753	18.5346	0.118307	0.445648	0.4379	0.99995	no
ENSMUSG00000028127	ENSMUSG00000028127	Abcd3	3:121461826-121518220	Caspr2wt	Caspr2ko	OK	48.7429	48.6137	-0.00382796	-0.00681114	0.9906	0.99995	no
ENSMUSG00000021240	ENSMUSG00000021240	Abcd4	12:85943480-85958416	Caspr2wt	Caspr2ko	OK	4.49318	4.2816	-0.0695886	-0.222963	0.66795	0.99995	no
ENSMUSG00000058355	ENSMUSG00000058355	Abce1	8:82207340-82235639	Caspr2wt	Caspr2ko	OK	28.4409	29.7906	0.0668896	0.329356	0.5707	0.99995	no
ENSMUSG00000038762	ENSMUSG00000038762	Abcf1	17:36093763-36106706	Caspr2wt	Caspr2ko	OK	31.3594	33.8773	0.111422	0.251527	0.65645	0.99995	no
ENSMUSG00000028953	ENSMUSG00000028953	Abcf2	5:24071160-24083217	Caspr2wt	Caspr2ko	OK	34.5311	33.6652	-0.036639	-0.177753	0.7559	0.99995	no
ENSMUSG00000003234	ENSMUSG00000003234	Abcf3	16:20548649-20561452	Caspr2wt	Caspr2ko	OK	40.3825	40.7472	0.0129716	0.0432664	0.9399	0.99995	no
ENSMUSG00000024030	ENSMUSG00000024030	Abcg1	17:31194642-31252722	Caspr2wt	Caspr2ko	OK	29.5541	29.3446	-0.0102638	-0.0498052	0.92885	0.99995	no
ENSMUSG00000029802	ENSMUSG00000029802	Abcg2	6:58534516-58642863	Caspr2wt	Caspr2ko	OK	11.6397	10.9325	-0.0904298	-0.25506	0.6533	0.99995	no
ENSMUSG00000032131	ENSMUSG00000032131	Abcg4	9:44081270-44096698	Caspr2wt	Caspr2ko	OK	22.1576	20.3356	-0.12379	-0.40284	0.4627	0.99995	no
ENSMUSG00000006638	ENSMUSG00000006638	Abhd1	5:31252438-31262703	Caspr2wt	Caspr2ko	OK	4.99352	5.28055	0.0806296	0.0787404	0.8869	0.99995	no
ENSMUSG00000033157	ENSMUSG00000033157	Abhd10	16:45729837-45743068	Caspr2wt	Caspr2ko	OK	12.4265	12.1653	-0.0306539	-0.0994242	0.8646	0.99995	no
ENSMUSG00000040532	ENSMUSG00000040532	Abhd11	5:135485021-135489123	Caspr2wt	Caspr2ko	OK	18.2448	16.3974	-0.154018	-0.536559	0.35195	0.99995	no
ENSMUSG00000032046	ENSMUSG00000032046	Abhd12	2:150658228-150730477	Caspr2wt	Caspr2ko	OK	180.168	178.158	-0.016188	-0.044519	0.9345	0.99995	no
ENSMUSG00000090121	ENSMUSG00000090121	Abhd12b	12:71255128-71284334	Caspr2wt	Caspr2ko	OK	2.95324	2.76319	-0.0959643	-0.213255	0.71405	0.99995	no
ENSMUSG00000040396	ENSMUSG00000040396	Abhd13	8:9977706-9992155	Caspr2wt	Caspr2ko	OK	12.0804	12.3838	0.0357827	0.172617	0.7696	0.99995	no
ENSMUSG00000042210	ENSMUSG00000042210	Abhd14a	9:106342381-106350009	Caspr2wt	Caspr2ko	OK	15.7551	16.7563	0.0888822	0.366394	0.52105	0.99995	no
ENSMUSG00000042073	ENSMUSG00000042073	Abhd14b	9:106350970-106355246	Caspr2wt	Caspr2ko	OK	6.35613	6.34379	-0.00280475	-0.0106018	0.98535	0.99995	no
ENSMUSG00000000686	ENSMUSG00000000686	Abhd15	11:77321600-77421317	Caspr2wt	Caspr2ko	OK	0.463931	0.555926	0.260983	0.0798585	0.87515	0.99995	no
ENSMUSG00000007036	ENSMUSG00000007036	Abhd16a	17:35226207-35239932	Caspr2wt	Caspr2ko	OK	39.9339	41.6859	0.061945	0.199844	0.72765	0.99995	no
ENSMUSG00000039202	ENSMUSG00000039202	Abhd2	7:86418086-86510394	Caspr2wt	Caspr2ko	OK	23.3029	23.038	-0.016494	-0.0801085	0.88535	0.99995	no
ENSMUSG00000002475	ENSMUSG00000002475	Abhd3	18:10644408-10706769	Caspr2wt	Caspr2ko	OK	48.3844	52.8023	0.126058	0.592429	0.3026	0.99995	no
ENSMUSG00000040997	ENSMUSG00000040997	Abhd4	14:54878906-54888829	Caspr2wt	Caspr2ko	OK	37.749	36.5953	-0.0447786	-0.217029	0.70265	0.99995	no
ENSMUSG00000032540	ENSMUSG00000032540	Abhd5	9:122260725-122307919	Caspr2wt	Caspr2ko	OK	18.7525	16.5856	-0.177155	-0.537171	0.3404	0.99995	no
ENSMUSG00000025277	ENSMUSG00000025277	Abhd6	14:8835415-8889069	Caspr2wt	Caspr2ko	OK	24.0257	24.6454	0.03674	0.164711	0.7708	0.99995	no
ENSMUSG00000007950	ENSMUSG00000007950	Abhd8	8:73980598-73987556	Caspr2wt	Caspr2ko	OK	88.908	87.1515	-0.0287877	-0.141067	0.80345	0.99995	no
ENSMUSG00000058835	ENSMUSG00000058835	Abi1	2:22750840-22895761	Caspr2wt	Caspr2ko	OK	68.5632	72.7828	0.0861639	0.264799	0.6378	0.99995	no
ENSMUSG00000026782	ENSMUSG00000026782	Abi2	1:60466538-60537999	Caspr2wt	Caspr2ko	OK	52.5087	53.0574	0.0149964	0.071305	0.90285	0.99995	no
ENSMUSG00000018381	ENSMUSG00000018381	Abi3	11:95561419-95707048	Caspr2wt	Caspr2ko	OK	4.42422	4.55276	0.0413169	0.0435365	0.90765	0.99995	no
ENSMUSG00000035258	ENSMUSG00000035258	Abi3bp	16:56477956-56690241	Caspr2wt	Caspr2ko	OK	2.65655	3.11659	0.230417	0.837993	0.14215	0.99995	no
ENSMUSG00000090901	ENSMUSG00000090901	Abl1	2:31526234-31659747	Caspr2wt	Caspr2ko	OK	11.4531	10.3198	-0.150322	-0.117086	0.8396	0.99995	no
ENSMUSG00000026842	ENSMUSG00000026842	Abl1	2:31526234-31659747	Caspr2wt	Caspr2ko	OK	19.6682	19.4122	-0.018899	-0.0570559	0.90805	0.99995	no
ENSMUSG00000026596	ENSMUSG00000026596	Abl2	1:158488916-158579699	Caspr2wt	Caspr2ko	OK	11.9407	12.7042	0.0894268	0.235263	0.66255	0.99995	no
ENSMUSG00000025085	ENSMUSG00000025085	Ablim1	19:57107222-57389409	Caspr2wt	Caspr2ko	OK	14.4558	14.0773	-0.038277	-0.154835	0.7549	0.99995	no
ENSMUSG00000029095	ENSMUSG00000029095	Ablim2	5:36100528-36227622	Caspr2wt	Caspr2ko	OK	167.575	178.802	0.0935594	0.260868	0.65165	0.99995	no
ENSMUSG00000032735	ENSMUSG00000032735	Ablim3	18:61959048-62071506	Caspr2wt	Caspr2ko	OK	4.26708	4.06295	-0.0707211	-0.307205	0.5935	0.99995	no
ENSMUSG00000017631	ENSMUSG00000017631	Abr	11:76230235-76435816	Caspr2wt	Caspr2ko	OK	75.2098	71.1335	-0.0803918	-0.257964	0.57375	0.99995	no
ENSMUSG00000036376	ENSMUSG00000036376	Abt1	13:23513407-23515735	Caspr2wt	Caspr2ko	OK	9.76734	9.48135	-0.0428742	-0.173606	0.7618	0.99995	no
ENSMUSG00000030083	ENSMUSG00000030083	Abtb1	6:88785908-88791929	Caspr2wt	Caspr2ko	OK	13.1261	12.7167	-0.0457189	-0.201494	0.72975	0.99995	no
ENSMUSG00000032724	ENSMUSG00000032724	Abtb2	2:103406466-103558580	Caspr2wt	Caspr2ko	OK	5.35148	5.12506	-0.0623682	-0.270663	0.62355	0.99995	no
ENSMUSG00000092956	ENSMUSG00000092956	AC044807.1	6:29346308-29376955	Caspr2wt	Caspr2ko	OK	9.46537	0	#NAME?	#NAME?	0.22835	0.99995	no
ENSMUSG00000092876	ENSMUSG00000092876	AC044864.1	3:88018406-88025782	Caspr2wt	Caspr2ko	OK	0	10.5112	inf	#NAME?	0.2264	0.99995	no
ENSMUSG00000092683	ENSMUSG00000092683	AC073553.1	12:114662855-114662933	Caspr2wt	Caspr2ko	OK	41.9912	13.7506	-1.61059	-20.8803	0.27305	0.99995	no
ENSMUSG00000092737	ENSMUSG00000092737	AC073553.2	12:114662959-114663029	Caspr2wt	Caspr2ko	OK	51.7003	0	#NAME?	#NAME?	0.1238	0.99995	no
ENSMUSG00000092803	ENSMUSG00000092803	AC084162.1	5:136282759-136350642	Caspr2wt	Caspr2ko	OK	740.653	903.3	0.286408	0.128818	0.85565	0.99995	no
ENSMUSG00000093409	ENSMUSG00000093409	AC084273.1	6:120745262-120772703	Caspr2wt	Caspr2ko	OK	14.422	11.6319	-0.310187	-0.246952	0.8449	0.99995	no
ENSMUSG00000093246	ENSMUSG00000093246	AC084822.2	16:18239876-18289342	Caspr2wt	Caspr2ko	OK	10.7081	0	#NAME?	#NAME?	0.18605	0.99995	no
ENSMUSG00000080449	ENSMUSG00000080449	AC090648.1	6:83458647-83458739	Caspr2wt	Caspr2ko	OK	21.3438	11.2452	-0.924513	-9.55786	0.67375	0.99995	no
ENSMUSG00000092970	ENSMUSG00000092970	AC091763.1	10:25994273-26094991	Caspr2wt	Caspr2ko	OK	5.58291	2.18448	-1.35373	-0.333975	0.5569	0.99995	no
ENSMUSG00000092941	ENSMUSG00000092941	AC093346.1	5:134713703-134790630	Caspr2wt	Caspr2ko	OK	0.197095	1.18606	2.58922	0.273578	0.28305	0.99995	no
ENSMUSG00000092906	ENSMUSG00000092906	AC098743.1	1:50957490-51244114	Caspr2wt	Caspr2ko	OK	0	18.6128	inf	#NAME?	0.1462	0.99995	no
ENSMUSG00000077821	ENSMUSG00000077821	AC100600.1	9:74695789-74739282	Caspr2wt	Caspr2ko	OK	9.18738	31.3097	1.76888	12.854	0.45355	0.99995	no
ENSMUSG00000080661	ENSMUSG00000080661	AC101970.1	1:106641246-106641336	Caspr2wt	Caspr2ko	OK	33.1136	0	#NAME?	#NAME?	0.0595	0.99995	no
ENSMUSG00000092836	ENSMUSG00000092836	AC103359.1	8:122434259-126869624	Caspr2wt	Caspr2ko	OK	1.10913	1.04877	-0.0807273	-0.00108471	0.91435	0.99995	no
ENSMUSG00000080549	ENSMUSG00000080549	AC105256.1	8:105011098-105011191	Caspr2wt	Caspr2ko	OK	30.2847	33.7054	0.154388	2.36445	0.11375	0.99995	no
ENSMUSG00000093710	ENSMUSG00000093710	AC105298.1	5:30950305-30962104	Caspr2wt	Caspr2ko	OK	6.40464	7.05141	0.138794	0.00898075	0.7475	0.99995	no
ENSMUSG00000093129	ENSMUSG00000093129	AC107770.1	5:69500523-69732948	Caspr2wt	Caspr2ko	OK	109.537	85.2073	-0.362364	-0.171802	0.79825	0.99995	no
ENSMUSG00000092655	ENSMUSG00000092655	AC108409.1	19:60600598-60656926	Caspr2wt	Caspr2ko	OK	130.031	100.749	-0.368085	-0.0730927	0.8477	0.99995	no
ENSMUSG00000092977	ENSMUSG00000092977	AC108434.1	18:67934529-67955115	Caspr2wt	Caspr2ko	OK	1.23103	1.2668	0.0413202	0.00868244	0.9205	0.99995	no
ENSMUSG00000093316	ENSMUSG00000093316	AC110235.1	9:65181084-65181318	Caspr2wt	Caspr2ko	OK	0.359324	0.597572	0.733827	0.329239	0.5454	0.99995	no
ENSMUSG00000089378	ENSMUSG00000089378	AC113092.1	6:120043367-120150357	Caspr2wt	Caspr2ko	OK	0	24.5747	inf	#NAME?	0.23215	0.99995	no
ENSMUSG00000092994	ENSMUSG00000092994	AC113124.1	19:37095780-37296629	Caspr2wt	Caspr2ko	OK	16.5213	0	#NAME?	#NAME?	0.1937	0.99995	no
ENSMUSG00000092831	ENSMUSG00000092831	AC114668.1	3:130802465-130802754	Caspr2wt	Caspr2ko	OK	0.429229	1.05073	1.29157	0.906573	0.16	0.99995	no
ENSMUSG00000093124	ENSMUSG00000093124	AC114917.1	8:122434259-126869624	Caspr2wt	Caspr2ko	OK	0	34.0356	inf	#NAME?	0.12025	0.99995	no
ENSMUSG00000093196	ENSMUSG00000093196	AC115706.1	8:129501026-129501149	Caspr2wt	Caspr2ko	OK	7.93028	5.13911	-0.625852	-0.40797	0.4236	0.99995	no
ENSMUSG00000093655	ENSMUSG00000093655	AC117644.4	7:69230108-69230196	Caspr2wt	Caspr2ko	OK	10.3112	35.7159	1.79235	0.92873	0.22645	0.99995	no
ENSMUSG00000092804	ENSMUSG00000092804	AC118193.1	8:114859201-114859272	Caspr2wt	Caspr2ko	OK	35.1773	74.3479	1.07965	34.9754	0.5293	0.99995	no
ENSMUSG00000092944	ENSMUSG00000092944	AC119249.1	7:68851476-68851556	Caspr2wt	Caspr2ko	OK	58.8356	0	#NAME?	#NAME?	0.03135	0.99995	no
ENSMUSG00000080601	ENSMUSG00000080601	AC119834.1	5:67137073-67448398	Caspr2wt	Caspr2ko	OK	0	8.95604	inf	#NAME?	0.20025	0.99995	no
ENSMUSG00000092754	ENSMUSG00000092754	AC121599.1	14:21493542-21522234	Caspr2wt	Caspr2ko	OK	31.2391	35.3892	0.179957	0.0220413	0.90335	0.99995	no
ENSMUSG00000078067	ENSMUSG00000078067	AC121600.1	17:52544361-52544442	Caspr2wt	Caspr2ko	OK	67.9127	210.33	1.6309	2.01064	0.0825	0.99995	no
ENSMUSG00000076136	ENSMUSG00000076136	AC122119.1	19:7938880-8040517	Caspr2wt	Caspr2ko	OK	41.923	57.9712	0.467596	0.395308	0.43505	0.99995	no
ENSMUSG00000077864	ENSMUSG00000077864	AC122209.1	17:57908992-58549765	Caspr2wt	Caspr2ko	OK	60.7715	60.0701	-0.0167481	-0.00820634	0.7093	0.99995	no
ENSMUSG00000092975	ENSMUSG00000092975	AC122252.1	17:26691198-26793876	Caspr2wt	Caspr2ko	OK	7.6649	1.96348	-1.96485	-0.251212	0.43275	0.99995	no
ENSMUSG00000093016	ENSMUSG00000093016	AC122266.1	8:122434259-126869624	Caspr2wt	Caspr2ko	OK	1.44065	1.73904	0.271572	0.00649468	0.8442	0.99995	no
ENSMUSG00000093205	ENSMUSG00000093205	AC122417.1	7:134655540-134679890	Caspr2wt	Caspr2ko	OK	0.75227	0.60029	-0.325592	-0.0808388	0.8529	0.99995	no
ENSMUSG00000093119	ENSMUSG00000093119	AC122463.1	9:64808638-64834781	Caspr2wt	Caspr2ko	OK	14.8165	41.7538	1.4947	1.00268	0.4084	0.99995	no
ENSMUSG00000093267	ENSMUSG00000093267	AC122525.1	9:21099900-21116777	Caspr2wt	Caspr2ko	OK	0.3496	1.45716	2.05939	1.35646	0.22	0.99995	no
ENSMUSG00000092905	ENSMUSG00000092905	AC122537.1	7:134334540-134334753	Caspr2wt	Caspr2ko	OK	2.17624	1.43113	-0.604687	-0.382069	0.61335	0.99995	no
ENSMUSG00000077995	ENSMUSG00000077995	AC122735.1	3:4355003-4355096	Caspr2wt	Caspr2ko	OK	11.2638	36.5141	1.69676	19.389	0.23085	0.99995	no
ENSMUSG00000092657	ENSMUSG00000092657	AC122925.1	1:53500114-53500239	Caspr2wt	Caspr2ko	OK	2.17159	4.94204	1.18636	3.61164	0.5216	0.99995	no
ENSMUSG00000092649	ENSMUSG00000092649	AC123616.1	8:34893115-35040313	Caspr2wt	Caspr2ko	OK	1.36288	0.706369	-0.948168	-0.687114	0.59045	0.99995	no
ENSMUSG00000080666	ENSMUSG00000080666	AC123619.1	13:60630656-60630770	Caspr2wt	Caspr2ko	OK	4.65745	16.7742	1.84863	10.8112	0.26495	0.99995	no
ENSMUSG00000092802	ENSMUSG00000092802	AC124394.1	19:6563779-6563905	Caspr2wt	Caspr2ko	OK	3.65823	5.90195	0.690045	0.355007	0.55085	0.99995	no
ENSMUSG00000078019	ENSMUSG00000078019	AC124406.1	1:44528121-44528208	Caspr2wt	Caspr2ko	OK	52.4293	43.5018	-0.269299	-0.138863	0.7531	0.99995	no
ENSMUSG00000092893	ENSMUSG00000092893	AC124489.1	14:65728824-65729084	Caspr2wt	Caspr2ko	OK	0.632319	0.31396	-1.01007	-0.727436	0.4788	0.99995	no
ENSMUSG00000093345	ENSMUSG00000093345	AC124584.1	8:107850261-107871853	Caspr2wt	Caspr2ko	OK	2.21975	1.50968	-0.556156	-0.160244	0.81485	0.99995	no
ENSMUSG00000077892	ENSMUSG00000077892	AC124987.1	3:146062097-146062181	Caspr2wt	Caspr2ko	OK	53.6577	18.3923	-1.54468	-28.378	0.30995	0.99995	no
ENSMUSG00000092841	ENSMUSG00000092841	AC124992.1	10:121024435-121063372	Caspr2wt	Caspr2ko	OK	0	76.0868	inf	#NAME?	0.186	0.99995	no
ENSMUSG00000092935	ENSMUSG00000092935	AC125110.1	18:42435006-42501196	Caspr2wt	Caspr2ko	OK	242.136	0	#NAME?	#NAME?	0.1811	0.99995	no
ENSMUSG00000092916	ENSMUSG00000092916	AC125115.1	5:139045843-139060989	Caspr2wt	Caspr2ko	OK	833.506	622.22	-0.421767	-0.214251	0.69445	0.99995	no
ENSMUSG00000093192	ENSMUSG00000093192	AC125201.1	14:104049444-104104124	Caspr2wt	Caspr2ko	OK	59.8238	86.0154	0.523875	0.0897924	0.78485	0.99995	no
ENSMUSG00000093032	ENSMUSG00000093032	AC125372.1	7:141074881-141423829	Caspr2wt	Caspr2ko	OK	12.1083	25.8501	1.09417	0.363256	0.6625	0.99995	no
ENSMUSG00000092648	ENSMUSG00000092648	AC126547.1	13:51796614-51889116	Caspr2wt	Caspr2ko	OK	0	42.3598	inf	#NAME?	0.13715	0.99995	no
ENSMUSG00000093194	ENSMUSG00000093194	AC126681.1	5:26631643-26631729	Caspr2wt	Caspr2ko	OK	13.8774	26.2563	0.919924	13.9613	0.6606	0.99995	no
ENSMUSG00000093154	ENSMUSG00000093154	AC126942.1	17:71203106-71824683	Caspr2wt	Caspr2ko	OK	0	206.651	inf	#NAME?	0.23265	0.99995	no
ENSMUSG00000093086	ENSMUSG00000093086	AC127419.1	8:108160467-108206822	Caspr2wt	Caspr2ko	OK	39.6792	102.464	1.36867	0.251865	0.522	0.99995	no
ENSMUSG00000080485	ENSMUSG00000080485	AC129021.1	16:3847267-3941147	Caspr2wt	Caspr2ko	OK	29.6762	32.8999	0.148779	0.380099	0.8428	0.99995	no
ENSMUSG00000093284	ENSMUSG00000093284	AC131316.1	1:95549076-95549367	Caspr2wt	Caspr2ko	OK	0.584438	1.30287	1.15657	0.848444	0.2555	0.99995	no
ENSMUSG00000093604	ENSMUSG00000093604	AC131761.1	18:31963710-32068641	Caspr2wt	Caspr2ko	OK	0	21.494	inf	#NAME?	0.1715	0.99995	no
ENSMUSG00000080484	ENSMUSG00000080484	AC132270.1	5:6370869-6370960	Caspr2wt	Caspr2ko	OK	50.8419	64.8342	0.350736	0.16333	0.76755	0.99995	no
ENSMUSG00000093235	ENSMUSG00000093235	AC132271.1	5:64484174-64519594	Caspr2wt	Caspr2ko	OK	65.9029	99.9753	0.601229	0.235562	0.7045	0.99995	no
ENSMUSG00000093780	ENSMUSG00000093780	AC132271.2	5:64484174-64519594	Caspr2wt	Caspr2ko	OK	11.8005	6.40699	-0.881123	-3.38316	0.70925	0.99995	no
ENSMUSG00000093093	ENSMUSG00000093093	AC132327.1	3:89106403-89106651	Caspr2wt	Caspr2ko	OK	0.562177	1.08464	0.948123	1.04868	0.41225	0.99995	no
ENSMUSG00000092931	ENSMUSG00000092931	AC132354.1	12:33718660-33777740	Caspr2wt	Caspr2ko	OK	3.11788	0	#NAME?	#NAME?	0.2352	0.99995	no
ENSMUSG00000093237	ENSMUSG00000093237	AC132575.1	16:4276922-4277198	Caspr2wt	Caspr2ko	OK	0.60686	0.566842	-0.0984171	-0.0544056	0.90265	0.99995	no
ENSMUSG00000092755	ENSMUSG00000092755	AC133195.1	8:108666636-108666909	Caspr2wt	Caspr2ko	OK	0.128257	0.720125	2.48921	1.15493	0.238	0.99995	no
ENSMUSG00000092740	ENSMUSG00000092740	AC134382.1	10:75414976-75415087	Caspr2wt	Caspr2ko	OK	8.02669	8.91091	0.150767	0.748101	0.65885	0.99995	no
ENSMUSG00000093256	ENSMUSG00000093256	AC134560.1	16:90936336-91044788	Caspr2wt	Caspr2ko	OK	64.0124	0	#NAME?	#NAME?	0.1928	0.99995	no
ENSMUSG00000093143	ENSMUSG00000093143	AC134910.1	5:25030432-25030707	Caspr2wt	Caspr2ko	OK	0.886616	1.39798	0.656964	0.478817	0.4495	0.99995	no
ENSMUSG00000093657	ENSMUSG00000093657	AC137678.1	9:107877835-107951111	Caspr2wt	Caspr2ko	OK	12.0906	7.75059	-0.641511	-0.041629	0.75805	0.99995	no
ENSMUSG00000093307	ENSMUSG00000093307	AC137708.1	3:34003359-34581541	Caspr2wt	Caspr2ko	OK	26.3457	13.1289	-1.00483	-2.70273	0.5632	0.99995	no
ENSMUSG00000080481	ENSMUSG00000080481	AC138200.1	3:23112333-23112416	Caspr2wt	Caspr2ko	OK	19.0936	54.7962	1.52099	0.784243	0.2939	0.99995	no
ENSMUSG00000092859	ENSMUSG00000092859	AC139317.1	15:99450926-99482087	Caspr2wt	Caspr2ko	OK	45.9213	66.5985	0.536326	0.208978	0.77905	0.99995	no
ENSMUSG00000093404	ENSMUSG00000093404	AC139376.1	10:115922216-116020571	Caspr2wt	Caspr2ko	OK	12.1864	33.9576	1.47846	0.327112	0.52185	0.99995	no
ENSMUSG00000093079	ENSMUSG00000093079	AC140192.1	6:118377336-118405546	Caspr2wt	Caspr2ko	OK	269.441	296.529	0.138199	0.0678719	0.9112	0.99995	no
ENSMUSG00000092945	ENSMUSG00000092945	AC140327.1	6:148901603-148901853	Caspr2wt	Caspr2ko	OK	1.35775	0.316393	-2.10143	-1.68975	0.28925	0.99995	no
ENSMUSG00000093023	ENSMUSG00000093023	AC142099.1	6:115803487-115876717	Caspr2wt	Caspr2ko	OK	0.13224	0.587817	2.15221	0.445621	0.41075	0.99995	no
ENSMUSG00000092903	ENSMUSG00000092903	AC142212.1	6:57515800-57516103	Caspr2wt	Caspr2ko	OK	0.92133	1.51762	0.720022	0.593218	0.23735	0.99995	no
ENSMUSG00000093249	ENSMUSG00000093249	AC148990.1	7:16531596-16531839	Caspr2wt	Caspr2ko	OK	1.46015	1.57429	0.108588	0.0785501	0.889	0.99995	no
ENSMUSG00000093020	ENSMUSG00000093020	AC149222.1	7:135000530-135000811	Caspr2wt	Caspr2ko	OK	1.22167	0.493088	-1.30894	-0.675027	0.2158	0.99995	no
ENSMUSG00000092771	ENSMUSG00000092771	AC149593.1	7:151977132-151977395	Caspr2wt	Caspr2ko	OK	0.430834	0.907293	1.07444	0.797342	0.1531	0.99995	no
ENSMUSG00000093638	ENSMUSG00000093638	AC149605.1	7:104692802-104692900	Caspr2wt	Caspr2ko	OK	22.9045	41.0909	0.843191	0.395163	0.36315	0.99995	no
ENSMUSG00000076036	ENSMUSG00000076036	AC151602.1	7:52713313-52715254	Caspr2wt	Caspr2ko	OK	660.489	560.615	-0.236524	-0.127038	0.8205	0.99995	no
ENSMUSG00000084658	ENSMUSG00000084658	AC152062.1	10:79843099-79850404	Caspr2wt	Caspr2ko	OK	393.412	249.346	-0.657889	-0.328222	0.621	0.99995	no
ENSMUSG00000077879	ENSMUSG00000077879	AC152063.1	12:110842154-110899919	Caspr2wt	Caspr2ko	OK	40.112	22.7163	-0.820307	-0.93307	0.72025	0.99995	no
ENSMUSG00000092686	ENSMUSG00000092686	AC152453.1	10:86148345-86168254	Caspr2wt	Caspr2ko	OK	49.0586	5.10121	-3.26559	-0.187398	0.35095	0.99995	no
ENSMUSG00000093600	ENSMUSG00000093600	AC152922.1	10:42941291-43184688	Caspr2wt	Caspr2ko	OK	35.0852	149.613	2.0923	39.8542	0.4965	0.99995	no
ENSMUSG00000077868	ENSMUSG00000077868	AC154247.1	17:49325602-49325684	Caspr2wt	Caspr2ko	OK	77.2037	19.1211	-2.01351	-1.17191	0.22065	0.99995	no
ENSMUSG00000093268	ENSMUSG00000093268	AC154368.1	13:16930968-16931094	Caspr2wt	Caspr2ko	OK	0	10.6999	inf	#NAME?	0.02395	0.99995	no
ENSMUSG00000077839	ENSMUSG00000077839	AC154473.1	16:59653308-60611062	Caspr2wt	Caspr2ko	OK	124.081	162.746	0.391348	0.126894	0.85135	0.99995	no
ENSMUSG00000093319	ENSMUSG00000093319	AC155810.1	8:122434259-126869624	Caspr2wt	Caspr2ko	OK	1.60074	2.0261	0.33997	0.0061981	0.8205	0.99995	no
ENSMUSG00000093312	ENSMUSG00000093312	AC155932.1	10:80657353-80693578	Caspr2wt	Caspr2ko	OK	2.0846	1.24804	-0.740103	-0.120762	0.67675	0.99995	no
ENSMUSG00000076944	ENSMUSG00000076944	AC158299.1	7:150964269-150970405	Caspr2wt	Caspr2ko	OK	447.299	287.372	-0.638319	-0.298551	0.7111	0.99995	no
ENSMUSG00000093499	ENSMUSG00000093499	AC158547.1	3:35224535-35224627	Caspr2wt	Caspr2ko	OK	16.3137	19.134	0.230051	1.93182	0.66245	0.99995	no
ENSMUSG00000092684	ENSMUSG00000092684	AC158995.1	9:70379153-70379472	Caspr2wt	Caspr2ko	OK	0.480396	0.562172	0.226786	0.134718	0.79885	0.99995	no
ENSMUSG00000092667	ENSMUSG00000092667	AC159897.1	12:76914113-76914399	Caspr2wt	Caspr2ko	OK	0.60731	0.108711	-2.48194	-1.12902	0.2333	0.99995	no
ENSMUSG00000093088	ENSMUSG00000093088	AC160635.1	9:31874755-31874881	Caspr2wt	Caspr2ko	OK	35.4953	21.3776	-0.73153	-0.715911	0.26335	0.99995	no
ENSMUSG00000093166	ENSMUSG00000093166	AC160757.1	3:40746962-40747283	Caspr2wt	Caspr2ko	OK	0.876084	0.643205	-0.44579	-0.32329	0.6205	0.99995	no
ENSMUSG00000092980	ENSMUSG00000092980	AC161246.1	9:109833961-109986451	Caspr2wt	Caspr2ko	OK	0.962483	1.29361	0.426571	0.0270346	0.7783	0.99995	no
ENSMUSG00000092640	ENSMUSG00000092640	AC161342.1	1:87613657-87675218	Caspr2wt	Caspr2ko	OK	67.266	22.9176	-1.55342	-28.8386	0.46965	0.99995	no
ENSMUSG00000089263	ENSMUSG00000089263	AC161364.1	6:135679843-136125682	Caspr2wt	Caspr2ko	OK	214.411	194.399	-0.141354	-0.0466349	0.93355	0.99995	no
ENSMUSG00000092769	ENSMUSG00000092769	AC162387.1	10:4659161-4659257	Caspr2wt	Caspr2ko	OK	40.8013	41.4632	0.0232192	0.301712	0.89485	0.99995	no
ENSMUSG00000092986	ENSMUSG00000092986	AC162799.1	3:38166759-38167006	Caspr2wt	Caspr2ko	OK	0.831481	0.351325	-1.24288	-0.745402	0.47135	0.99995	no
ENSMUSG00000093712	ENSMUSG00000093712	AC162914.1	6:91782498-91782569	Caspr2wt	Caspr2ko	OK	69.2003	74.1707	0.100073	3.213	0.69435	0.99995	no
ENSMUSG00000093226	ENSMUSG00000093226	AC163349.1	3:80488857-80606713	Caspr2wt	Caspr2ko	OK	49.3263	49.7012	0.0109222	0.000721553	0.96005	0.99995	no
ENSMUSG00000088354	ENSMUSG00000088354	AC164075.1	7:87297705-87297765	Caspr2wt	Caspr2ko	OK	209.261	0	#NAME?	#NAME?	0.1262	0.99995	no
ENSMUSG00000093495	ENSMUSG00000093495	AC164703.1	7:30879795-30892641	Caspr2wt	Caspr2ko	OK	11.839	0	#NAME?	#NAME?	0.16935	0.99995	no
ENSMUSG00000093109	ENSMUSG00000093109	AC165159.1	13:101344449-101344734	Caspr2wt	Caspr2ko	OK	0.531838	0.860392	0.694008	0.467205	0.52605	0.99995	no
ENSMUSG00000092666	ENSMUSG00000092666	AC165162.1	3:117022062-117063794	Caspr2wt	Caspr2ko	OK	6849.97	6516.52	-0.0719951	-0.0184311	0.9693	0.99995	no
ENSMUSG00000080385	ENSMUSG00000080385	AC165279.1	15:15179839-15179929	Caspr2wt	Caspr2ko	OK	0	25.1465	inf	#NAME?	0.12585	0.99995	no
ENSMUSG00000077816	ENSMUSG00000077816	AC166933.1	5:128941117-128941211	Caspr2wt	Caspr2ko	OK	0	17.8109	inf	#NAME?	0.12485	0.99995	no
ENSMUSG00000093121	ENSMUSG00000093121	AC167242.1	7:52985352-53014982	Caspr2wt	Caspr2ko	OK	1.11153	0.188909	-2.55679	-1.14015	0.2837	0.99995	no
ENSMUSG00000093127	ENSMUSG00000093127	AC167724.1	6:107398812-107398938	Caspr2wt	Caspr2ko	OK	7.89528	6.18793	-0.351533	-0.197556	0.38105	0.99995	no
ENSMUSG00000093067	ENSMUSG00000093067	AC168054.1	9:108728650-108755294	Caspr2wt	Caspr2ko	OK	0.522309	18.9918	5.18433	0.0497195	0.45855	0.99995	no
ENSMUSG00000093092	ENSMUSG00000093092	AC169127.1	9:13424433-13513832	Caspr2wt	Caspr2ko	OK	7.86094	0	#NAME?	#NAME?	0.22555	0.99995	no
ENSMUSG00000093276	ENSMUSG00000093276	AC171917.1	8:75170609-75238645	Caspr2wt	Caspr2ko	OK	4.18938	6.35382	0.600886	0.472694	0.72335	0.99995	no
ENSMUSG00000093536	ENSMUSG00000093536	AC188461.4.1	7:6351424-6394402	Caspr2wt	Caspr2ko	OK	10.3918	10.0846	-0.0432901	-0.165059	0.76915	0.99995	no
ENSMUSG00000036138	ENSMUSG00000036138	Acaa1a	9:119245051-119259417	Caspr2wt	Caspr2ko	OK	34.072	32.547	-0.0660624	-0.21867	0.7002	0.99995	no
ENSMUSG00000036880	ENSMUSG00000036880	Acaa2	18:74938850-74965861	Caspr2wt	Caspr2ko	OK	13.699	14.6288	0.0947413	0.420311	0.4576	0.99995	no
ENSMUSG00000020532	ENSMUSG00000020532	Acaca	11:83943173-84215153	Caspr2wt	Caspr2ko	OK	16.4408	16.3894	-0.00451315	-0.00352276	0.99085	0.99995	no
ENSMUSG00000042010	ENSMUSG00000042010	Acacb	5:114596543-114700770	Caspr2wt	Caspr2ko	OK	1.32443	1.02077	-0.375711	-0.51888	0.3454	0.99995	no
ENSMUSG00000029456	ENSMUSG00000029456	Acad10	5:122071034-122110523	Caspr2wt	Caspr2ko	OK	1.23384	1.11144	-0.150729	-0.175758	0.7583	0.99995	no
ENSMUSG00000090150	ENSMUSG00000090150	Acad11	9:103904873-104029976	Caspr2wt	Caspr2ko	OK	10.3479	9.69602	-0.0938687	-0.225447	0.6741	0.99995	no
ENSMUSG00000042647	ENSMUSG00000042647	Acad12	5:122048292-122068947	Caspr2wt	Caspr2ko	OK	0.912883	0.838546	-0.12254	-0.33001	0.563	0.99995	no
ENSMUSG00000031969	ENSMUSG00000031969	Acad8	9:26781719-26807151	Caspr2wt	Caspr2ko	OK	14.4533	13.8219	-0.0644523	-0.202284	0.7247	0.99995	no
ENSMUSG00000027710	ENSMUSG00000027710	Acad9	3:35964900-35993866	Caspr2wt	Caspr2ko	OK	28.0106	27.729	-0.0145798	-0.0429205	0.93925	0.99995	no
ENSMUSG00000026003	ENSMUSG00000026003	Acadl	1:66877412-66909851	Caspr2wt	Caspr2ko	OK	22.8313	23.1516	0.0200967	0.0851225	0.8774	0.99995	no
ENSMUSG00000062908	ENSMUSG00000062908	Acadm	3:153585320-153607596	Caspr2wt	Caspr2ko	OK	19.275	19.343	0.00508463	0.0213581	0.9674	0.99995	no
ENSMUSG00000029545	ENSMUSG00000029545	Acads	5:115560307-115569355	Caspr2wt	Caspr2ko	OK	4.14377	4.52786	0.127884	0.283967	0.5959	0.99995	no
ENSMUSG00000030861	ENSMUSG00000030861	Acadsb	7:137305964-140316037	Caspr2wt	Caspr2ko	OK	32.3038	34.0044	0.0740183	0.022018	0.899	0.99995	no
ENSMUSG00000018574	ENSMUSG00000018574	Acadvl	11:69814096-69828913	Caspr2wt	Caspr2ko	OK	22.6377	21.3704	-0.0831156	-0.262999	0.6389	0.99995	no
ENSMUSG00000030607	ENSMUSG00000030607	Acan	7:86198368-86259985	Caspr2wt	Caspr2ko	OK	0.795371	0.776119	-0.0353513	-0.12809	0.81905	0.99995	no
ENSMUSG00000049076	ENSMUSG00000049076	Acap2	16:31092498-31201324	Caspr2wt	Caspr2ko	OK	22.527	22.8589	0.0210999	0.102043	0.8575	0.99995	no
ENSMUSG00000029033	ENSMUSG00000029033	Acap3	4:155265983-155281360	Caspr2wt	Caspr2ko	OK	25.481	27.0874	0.0881984	0.275972	0.59355	0.99995	no
ENSMUSG00000032047	ENSMUSG00000032047	Acat1	9:53388626-53418487	Caspr2wt	Caspr2ko	OK	52.2422	44.0433	-0.246292	-0.60503	0.2874	0.99995	no
ENSMUSG00000023832	ENSMUSG00000023832	Acat2	17:13135755-13153613	Caspr2wt	Caspr2ko	OK	10.2487	9.97811	-0.0386058	-0.170423	0.76575	0.99995	no
ENSMUSG00000062480	ENSMUSG00000062480	Acat3	17:13104214-13133268	Caspr2wt	Caspr2ko	OK	9.42612	10.1834	0.111486	0.165493	0.76435	0.99995	no
ENSMUSG00000026499	ENSMUSG00000026499	Acbd3	1:182656173-182684334	Caspr2wt	Caspr2ko	OK	13.0831	12.9368	-0.016216	-0.0767396	0.89215	0.99995	no
ENSMUSG00000056938	ENSMUSG00000056938	Acbd4	11:102962995-102973514	Caspr2wt	Caspr2ko	OK	31.6904	30.3583	-0.0619546	-0.192332	0.744	0.99995	no
ENSMUSG00000026781	ENSMUSG00000026781	Acbd5	2:22923687-22970030	Caspr2wt	Caspr2ko	OK	37.8252	40.6837	0.105104	0.490777	0.36915	0.99995	no
ENSMUSG00000033701	ENSMUSG00000033701	Acbd6	1:157405249-157534363	Caspr2wt	Caspr2ko	OK	23.3602	24.3643	0.0607117	0.271346	0.64005	0.99995	no
ENSMUSG00000026644	ENSMUSG00000026644	Acbd7	2:3253439-3258265	Caspr2wt	Caspr2ko	OK	0.336589	0.405288	0.26796	0.233351	0.71315	0.99995	no
ENSMUSG00000020704	ENSMUSG00000020704	Accn1	11:80693670-81781959	Caspr2wt	Caspr2ko	OK	12.5422	11.6768	-0.10315	-0.475578	0.40405	0.99995	no
ENSMUSG00000023017	ENSMUSG00000023017	Accn2	15:99501148-99531561	Caspr2wt	Caspr2ko	OK	24.7076	25.3497	0.0370123	0.181616	0.7528	0.99995	no
ENSMUSG00000033007	ENSMUSG00000033007	Accn4	1:75447010-75470918	Caspr2wt	Caspr2ko	OK	33.7452	36.6555	0.119345	0.589099	0.3173	0.99995	no
ENSMUSG00000040272	ENSMUSG00000040272	Accs	2:93673623-93690100	Caspr2wt	Caspr2ko	OK	2.04804	1.52031	-0.429876	-0.730915	0.16705	0.99995	no
ENSMUSG00000038000	ENSMUSG00000038000	Acd	8:108210173-108224995	Caspr2wt	Caspr2ko	OK	13.7228	13.893	0.0177841	0.050477	0.93165	0.99995	no
ENSMUSG00000020681	ENSMUSG00000020681	Ace	11:105826921-105851278	Caspr2wt	Caspr2ko	OK	9.58939	10.6273	0.148263	0.396021	0.48245	0.99995	no
ENSMUSG00000015405	ENSMUSG00000015405	Ace2	X:160577263-160626352	Caspr2wt	Caspr2ko	OK	0.805684	0.726668	-0.148917	-0.361009	0.53765	0.99995	no
ENSMUSG00000091609	ENSMUSG00000091609	Acer2	4:86520299-86580726	Caspr2wt	Caspr2ko	OK	0.870967	0.780538	-0.15815	-0.172603	0.736	0.99995	no
ENSMUSG00000038007	ENSMUSG00000038007	Acer2	4:86520299-86580726	Caspr2wt	Caspr2ko	OK	6.66794	7.07462	0.085412	0.259899	0.6547	0.99995	no
ENSMUSG00000030760	ENSMUSG00000030760	Acer3	7:105362167-105469718	Caspr2wt	Caspr2ko	OK	7.44337	5.96692	-0.31897	-0.568282	0.33605	0.99995	no
ENSMUSG00000023328	ENSMUSG00000023328	Ache	5:137728746-137735694	Caspr2wt	Caspr2ko	OK	56.3747	49.1485	-0.197902	-0.465151	0.3038	0.99995	no
ENSMUSG00000022185	ENSMUSG00000022185	Acin1	14:55250828-55309579	Caspr2wt	Caspr2ko	OK	37.119	35.11	-0.0802748	-0.193988	0.7079	0.99995	no
ENSMUSG00000020917	ENSMUSG00000020917	Acly	11:100337666-100389314	Caspr2wt	Caspr2ko	OK	78.4704	75.1218	-0.0629165	-0.248285	0.61845	0.99995	no
ENSMUSG00000042505	ENSMUSG00000042505	Acn9	6:6906003-6991770	Caspr2wt	Caspr2ko	OK	4.30724	4.8665	0.176118	0.705697	0.2174	0.99995	no
ENSMUSG00000028405	ENSMUSG00000028405	Aco1	4:40090113-40146042	Caspr2wt	Caspr2ko	OK	10.2408	9.80686	-0.0624615	-0.250227	0.64095	0.99995	no
ENSMUSG00000022477	ENSMUSG00000022477	Aco2	15:81702738-81756643	Caspr2wt	Caspr2ko	OK	207.049	201.432	-0.0396814	-0.130213	0.81165	0.99995	no
ENSMUSG00000072949	ENSMUSG00000072949	Acot1	12:85350447-85358621	Caspr2wt	Caspr2ko	OK	4.19931	4.57967	0.125091	0.4466	0.4392	0.99995	no
ENSMUSG00000034853	ENSMUSG00000034853	Acot11	4:106406493-106477603	Caspr2wt	Caspr2ko	OK	9.98834	9.17032	-0.123272	-0.361295	0.35695	0.99995	no
ENSMUSG00000006717	ENSMUSG00000006717	Acot13	13:24909816-24923386	Caspr2wt	Caspr2ko	OK	57.5545	57.4479	-0.00267517	-0.0123956	0.98245	0.99995	no
ENSMUSG00000021226	ENSMUSG00000021226	Acot2	12:85328810-85334823	Caspr2wt	Caspr2ko	OK	2.38156	2.53736	0.0914182	0.301346	0.59995	0.99995	no
ENSMUSG00000021228	ENSMUSG00000021228	Acot3	12:85379328-85400515	Caspr2wt	Caspr2ko	OK	0.280523	0.350931	0.32307	0.427714	0.4313	0.99995	no
ENSMUSG00000043487	ENSMUSG00000043487	Acot6	12:85441603-85452299	Caspr2wt	Caspr2ko	OK	3.09306	3.09097	-0.000973083	-0.00377159	0.9948	0.99995	no
ENSMUSG00000028937	ENSMUSG00000028937	Acot7	4:151552242-151645964	Caspr2wt	Caspr2ko	OK	147.746	139.99	-0.0777978	-0.372755	0.5177	0.99995	no
ENSMUSG00000017307	ENSMUSG00000017307	Acot8	2:164611322-164630382	Caspr2wt	Caspr2ko	OK	11.2935	10.6315	-0.0871485	-0.157805	0.7858	0.99995	no
ENSMUSG00000025287	ENSMUSG00000025287	Acot9	X:151696985-151732197	Caspr2wt	Caspr2ko	OK	7.64526	8.12691	0.0881417	0.351695	0.53585	0.99995	no
ENSMUSG00000020777	ENSMUSG00000020777	Acox1	11:116033201-116076632	Caspr2wt	Caspr2ko	OK	59.3955	57.9329	-0.0359713	-0.159491	0.7715	0.99995	no
ENSMUSG00000021751	ENSMUSG00000021751	Acox2	14:9058024-9091867	Caspr2wt	Caspr2ko	OK	0.342923	0.270652	-0.341444	-0.238968	0.5437	0.99995	no
ENSMUSG00000029098	ENSMUSG00000029098	Acox3	5:35923875-35958001	Caspr2wt	Caspr2ko	OK	10.3867	10.01	-0.0532911	-0.121421	0.8289	0.99995	no
ENSMUSG00000044573	ENSMUSG00000044573	Acp1	12:31569186-31596477	Caspr2wt	Caspr2ko	OK	17.2213	17.8539	0.0520467	0.249357	0.6639	0.99995	no
ENSMUSG00000002103	ENSMUSG00000002103	Acp2	2:91043041-91077139	Caspr2wt	Caspr2ko	OK	33.8699	28.0212	-0.273484	-0.301634	0.48295	0.99995	no
ENSMUSG00000001348	ENSMUSG00000001348	Acp5	9:21931174-21940190	Caspr2wt	Caspr2ko	OK	0.324409	0.364476	0.168011	0.24448	0.6125	0.99995	no
ENSMUSG00000028093	ENSMUSG00000028093	Acp6	3:96962699-96980497	Caspr2wt	Caspr2ko	OK	6.91288	6.59368	-0.0682022	-0.200836	0.72575	0.99995	no
ENSMUSG00000043587	ENSMUSG00000043587	Acpl2	9:96723762-96793088	Caspr2wt	Caspr2ko	OK	3.75914	3.7601	0.000368773	0.000852942	0.99915	0.99995	no
ENSMUSG00000012777	ENSMUSG00000012777	Acpt	7:51502091-51518090	Caspr2wt	Caspr2ko	OK	1.01285	0.933159	-0.118226	-0.100799	0.8611	0.99995	no
ENSMUSG00000072770	ENSMUSG00000072770	Acrbp	6:124989777-125013285	Caspr2wt	Caspr2ko	OK	2.33965	3.02816	0.372147	0.390195	0.51195	0.99995	no
ENSMUSG00000032281	ENSMUSG00000032281	Acsbg1	9:54452683-54509677	Caspr2wt	Caspr2ko	OK	55.1716	54.1046	-0.0281748	-0.119246	0.82145	0.99995	no
ENSMUSG00000076435	ENSMUSG00000076435	Acsf2	11:94418415-94463185	Caspr2wt	Caspr2ko	OK	4.24033	4.32114	0.0272352	0.101486	0.851	0.99995	no
ENSMUSG00000015016	ENSMUSG00000015016	Acsf3	8:122434259-126869624	Caspr2wt	Caspr2ko	OK	7.2383	6.78237	-0.0938595	-0.0225777	0.94785	0.99995	no
ENSMUSG00000018796	ENSMUSG00000018796	Acsl1	8:47556394-47621405	Caspr2wt	Caspr2ko	OK	22.4685	19.9482	-0.171645	-0.450449	0.40305	0.99995	no
ENSMUSG00000032883	ENSMUSG00000032883	Acsl3	1:78654399-78703562	Caspr2wt	Caspr2ko	OK	136.391	145.093	0.0892229	0.242357	0.6668	0.99995	no
ENSMUSG00000031278	ENSMUSG00000031278	Acsl4	X:138752535-138825078	Caspr2wt	Caspr2ko	OK	16.208	16.9971	0.0685822	0.32697	0.56685	0.99995	no
ENSMUSG00000024981	ENSMUSG00000024981	Acsl5	19:55327858-55390522	Caspr2wt	Caspr2ko	OK	10.8836	10.6863	-0.0263916	-0.0946639	0.87155	0.99995	no
ENSMUSG00000020333	ENSMUSG00000020333	Acsl6	11:54117299-54178258	Caspr2wt	Caspr2ko	OK	100.712	104.507	0.053371	0.162021	0.77815	0.99995	no
ENSMUSG00000030935	ENSMUSG00000030935	Acsm3	7:126904436-126992457	Caspr2wt	Caspr2ko	OK	0.362733	0.466653	0.363442	0.147175	0.77355	0.99995	no
ENSMUSG00000027452	ENSMUSG00000027452	Acss1	2:150443840-150494671	Caspr2wt	Caspr2ko	OK	9.42639	9.01314	-0.0646755	-0.192555	0.69075	0.99995	no
ENSMUSG00000027605	ENSMUSG00000027605	Acss2	2:155316114-155420691	Caspr2wt	Caspr2ko	OK	22.027	22.3367	0.0201439	0.042838	0.9317	0.99995	no
ENSMUSG00000035948	ENSMUSG00000035948	Acss3	10:106373219-106560724	Caspr2wt	Caspr2ko	OK	0.680538	0.611323	-0.154742	-0.370813	0.52295	0.99995	no
ENSMUSG00000031972	ENSMUSG00000031972	Acta1	8:122434259-126869624	Caspr2wt	Caspr2ko	OK	2.44636	2.23636	-0.12948	-0.0140466	0.9209	0.99995	no
ENSMUSG00000035783	ENSMUSG00000035783	Acta2	19:34315579-34329826	Caspr2wt	Caspr2ko	OK	5.98052	5.18248	-0.20663	-0.807511	0.15715	0.99995	no
ENSMUSG00000029580	ENSMUSG00000029580	Actb	5:143664793-143668433	Caspr2wt	Caspr2ko	OK	706.374	691.419	-0.0308712	-0.0956709	0.86775	0.99995	no
ENSMUSG00000062825	ENSMUSG00000062825	Actg1	11:120207003-120209856	Caspr2wt	Caspr2ko	OK	248.145	218.619	-0.18276	-0.458335	0.4207	0.99995	no
ENSMUSG00000074978	ENSMUSG00000074978	Actg-ps1	8:47314919-47315327	Caspr2wt	Caspr2ko	OK	1.08313	1.17931	0.122739	0.1425	0.80515	0.99995	no
ENSMUSG00000027671	ENSMUSG00000027671	Actl6a	3:32607467-32650488	Caspr2wt	Caspr2ko	OK	8.61779	8.55477	-0.010589	-0.0142441	0.97945	0.99995	no
ENSMUSG00000029712	ENSMUSG00000029712	Actl6b	5:137994744-138010810	Caspr2wt	Caspr2ko	OK	33.7213	32.5652	-0.0503292	-0.202422	0.71205	0.99995	no
ENSMUSG00000015143	ENSMUSG00000015143	Actn1	12:81268528-81361358	Caspr2wt	Caspr2ko	OK	40.1683	42.3693	0.0769622	0.366609	0.5261	0.99995	no
ENSMUSG00000052374	ENSMUSG00000052374	Actn2	13:12361692-12433027	Caspr2wt	Caspr2ko	OK	23.171	25.4108	0.133122	0.641456	0.26235	0.99995	no
ENSMUSG00000054808	ENSMUSG00000054808	Actn4	7:29666674-29747359	Caspr2wt	Caspr2ko	OK	35.451	36.8543	0.0560073	0.215262	0.6863	0.99995	no
ENSMUSG00000021076	ENSMUSG00000021076	Actr10	12:72038843-72065705	Caspr2wt	Caspr2ko	OK	30.1899	31.8106	0.0754426	0.370136	0.5202	0.99995	no
ENSMUSG00000025228	ENSMUSG00000025228	Actr1a	19:46451303-46470225	Caspr2wt	Caspr2ko	OK	73.5654	71.8179	-0.0346845	-0.167845	0.7683	0.99995	no
ENSMUSG00000037351	ENSMUSG00000037351	Actr1b	1:36756046-36771267	Caspr2wt	Caspr2ko	OK	84.6855	82.2982	-0.0412554	-0.127507	0.78535	0.99995	no
ENSMUSG00000020152	ENSMUSG00000020152	Actr2	11:19962306-20012916	Caspr2wt	Caspr2ko	OK	135.018	143.474	0.0876383	0.411487	0.4696	0.99995	no
ENSMUSG00000026341	ENSMUSG00000026341	Actr3	1:127289482-127332067	Caspr2wt	Caspr2ko	OK	61.8828	64.0777	0.0502852	0.244439	0.66655	0.99995	no
ENSMUSG00000056367	ENSMUSG00000056367	Actr3b	5:25265814-25356160	Caspr2wt	Caspr2ko	OK	46.383	47.7721	0.0425709	0.20496	0.7216	0.99995	no
ENSMUSG00000037761	ENSMUSG00000037761	Actr5	2:158450623-158464947	Caspr2wt	Caspr2ko	OK	3.41254	3.01487	-0.17875	-0.420751	0.46015	0.99995	no
ENSMUSG00000019948	ENSMUSG00000019948	Actr6	10:89174717-89195040	Caspr2wt	Caspr2ko	OK	13.5137	14.0401	0.055133	0.241783	0.669	0.99995	no
ENSMUSG00000015971	ENSMUSG00000015971	Actr8	14:30791522-30806407	Caspr2wt	Caspr2ko	OK	18.7345	18.3376	-0.0308929	-0.145053	0.80145	0.99995	no
ENSMUSG00000026836	ENSMUSG00000026836	Acvr1	2:58241054-58419568	Caspr2wt	Caspr2ko	OK	12.0468	12.7782	0.0850319	0.331523	0.55675	0.99995	no
ENSMUSG00000000532	ENSMUSG00000000532	Acvr1b	15:101004555-101043032	Caspr2wt	Caspr2ko	OK	30.327	30.3739	0.00223044	0.0108438	0.986	0.99995	no
ENSMUSG00000026834	ENSMUSG00000026834	Acvr1c	2:58119863-58210306	Caspr2wt	Caspr2ko	OK	11.514	13.1049	0.186715	0.845618	0.13095	0.99995	no
ENSMUSG00000052155	ENSMUSG00000052155	Acvr2a	2:48669628-49177804	Caspr2wt	Caspr2ko	OK	9.68414	8.42553	-0.200855	-0.439893	0.4415	0.99995	no
ENSMUSG00000061393	ENSMUSG00000061393	Acvr2b	9:119311561-119342619	Caspr2wt	Caspr2ko	OK	2.0512	1.77274	-0.210491	-0.640054	0.26035	0.99995	no
ENSMUSG00000000530	ENSMUSG00000000530	Acvrl1	15:100958952-100975767	Caspr2wt	Caspr2ko	OK	15.4644	17.6038	0.186936	0.373393	0.46445	0.99995	no
ENSMUSG00000023262	ENSMUSG00000023262	Acy1	9:106335326-106340567	Caspr2wt	Caspr2ko	OK	12.2619	12.9896	0.0831672	0.360882	0.5307	0.99995	no
ENSMUSG00000024866	ENSMUSG00000024866	Acy3	19:3986660-3990007	Caspr2wt	Caspr2ko	OK	1.19999	1.10845	-0.114475	-0.293128	0.6077	0.99995	no
ENSMUSG00000008822	ENSMUSG00000008822	Acyp1	12:86613347-86629388	Caspr2wt	Caspr2ko	OK	22.0977	24.9753	0.176606	0.703308	0.2206	0.99995	no
ENSMUSG00000060923	ENSMUSG00000060923	Acyp2	11:30405990-30549587	Caspr2wt	Caspr2ko	OK	31.1328	34.3328	0.141151	0.621974	0.2777	0.99995	no
ENSMUSG00000017697	ENSMUSG00000017697	Ada	2:163552319-163575975	Caspr2wt	Caspr2ko	OK	0.760856	0.983022	0.369601	0.719179	0.15815	0.99995	no
ENSMUSG00000027259	ENSMUSG00000027259	Adal	2:120954042-120982416	Caspr2wt	Caspr2ko	OK	7.86458	9.90244	0.332415	0.976265	0.09005	0.99995	no
ENSMUSG00000054693	ENSMUSG00000054693	Adam10	9:70526803-70628036	Caspr2wt	Caspr2ko	OK	24.3979	25.0901	0.0403571	0.193059	0.7288	0.99995	no
ENSMUSG00000020926	ENSMUSG00000020926	Adam11	11:102622752-102641576	Caspr2wt	Caspr2ko	OK	23.0301	22.7561	-0.017268	-0.0476214	0.9306	0.99995	no
ENSMUSG00000054555	ENSMUSG00000054555	Adam12	7:141074881-141423829	Caspr2wt	Caspr2ko	OK	0.91815	0.807608	-0.185074	-0.394501	0.4035	0.99995	no
ENSMUSG00000028041	ENSMUSG00000028041	Adam15	3:89137311-89153932	Caspr2wt	Caspr2ko	OK	39.3713	36.2695	-0.118388	-0.314362	0.5786	0.99995	no
ENSMUSG00000052593	ENSMUSG00000052593	Adam17	12:21322252-21379493	Caspr2wt	Caspr2ko	OK	9.55383	10.7552	0.170887	0.263652	0.6212	0.99995	no
ENSMUSG00000011256	ENSMUSG00000011256	Adam19	11:45868003-45960845	Caspr2wt	Caspr2ko	OK	3.95276	3.67731	-0.10421	-0.237165	0.55145	0.99995	no
ENSMUSG00000072647	ENSMUSG00000072647	Adam1a	5:121847944-121995914	Caspr2wt	Caspr2ko	OK	1.0595	0.834971	-0.343588	-0.214763	0.71035	0.99995	no
ENSMUSG00000040537	ENSMUSG00000040537	Adam22	5:8072351-8368160	Caspr2wt	Caspr2ko	OK	33.2403	34.7094	0.0623943	0.170295	0.68	0.99995	no
ENSMUSG00000025964	ENSMUSG00000025964	Adam23	1:63492464-63643089	Caspr2wt	Caspr2ko	OK	47.2444	50.8202	0.105258	0.428847	0.42815	0.99995	no
ENSMUSG00000037437	ENSMUSG00000037437	Adam32	8:25946611-26059276	Caspr2wt	Caspr2ko	OK	0.235443	0.440061	0.902326	0.4257	0.23325	0.99995	no
ENSMUSG00000022056	ENSMUSG00000022056	Adam7	14:69115392-69151746	Caspr2wt	Caspr2ko	OK	0.287412	0.370022	0.364488	0.570603	0.3201	0.99995	no
ENSMUSG00000031555	ENSMUSG00000031555	Adam9	8:26060082-26127394	Caspr2wt	Caspr2ko	OK	19.3202	19.8023	0.035556	0.173311	0.7622	0.99995	no
ENSMUSG00000024299	ENSMUSG00000024299	Adamts10	17:33661148-33690727	Caspr2wt	Caspr2ko	OK	2.67231	2.09644	-0.350143	-0.705157	0.2192	0.99995	no
ENSMUSG00000033453	ENSMUSG00000033453	Adamts15	9:30706739-30730037	Caspr2wt	Caspr2ko	OK	1.31364	1.33137	0.0193463	0.0710427	0.9049	0.99995	no
ENSMUSG00000049538	ENSMUSG00000049538	Adamts16	13:70866679-70980689	Caspr2wt	Caspr2ko	OK	0.52006	0.508661	-0.0319723	-0.0909869	0.8678	0.99995	no
ENSMUSG00000058145	ENSMUSG00000058145	Adamts17	7:73984620-74297511	Caspr2wt	Caspr2ko	OK	1.28901	1.59984	0.311666	0.177683	0.7326	0.99995	no
ENSMUSG00000053441	ENSMUSG00000053441	Adamts19	18:58996417-59213332	Caspr2wt	Caspr2ko	OK	0.380645	0.465861	0.291454	0.780559	0.1723	0.99995	no
ENSMUSG00000036545	ENSMUSG00000036545	Adamts2	11:50412799-50621075	Caspr2wt	Caspr2ko	OK	9.86003	10.6041	0.104953	0.110263	0.8102	0.99995	no
ENSMUSG00000022449	ENSMUSG00000022449	Adamts20	15:94100593-94295849	Caspr2wt	Caspr2ko	OK	1.99289	1.87753	-0.0860308	-0.252224	0.6345	0.99995	no
ENSMUSG00000043635	ENSMUSG00000043635	Adamts3	5:90102865-90312359	Caspr2wt	Caspr2ko	OK	9.3816	9.08569	-0.0462374	-0.206094	0.7223	0.99995	no
ENSMUSG00000006403	ENSMUSG00000006403	Adamts4	1:173180551-173190768	Caspr2wt	Caspr2ko	OK	21.3038	20.823	-0.0329282	-0.157574	0.7896	0.99995	no
ENSMUSG00000022894	ENSMUSG00000022894	Adamts5	16:85858414-85901370	Caspr2wt	Caspr2ko	OK	0.713634	0.66957	-0.0919498	-0.30805	0.58395	0.99995	no
ENSMUSG00000046169	ENSMUSG00000046169	Adamts6	13:105077952-105284843	Caspr2wt	Caspr2ko	OK	0.978223	0.754848	-0.373977	-0.913186	0.1095	0.99995	no
ENSMUSG00000031994	ENSMUSG00000031994	Adamts8	9:30750146-30771423	Caspr2wt	Caspr2ko	OK	0.399778	0.411062	0.0401579	0.0999246	0.8641	0.99995	no
ENSMUSG00000030022	ENSMUSG00000030022	Adamts9	6:92722692-93222883	Caspr2wt	Caspr2ko	OK	0.484166	0.515703	0.0910386	0.210866	0.70115	0.99995	no
ENSMUSG00000066113	ENSMUSG00000066113	Adamtsl1	4:85699818-86074289	Caspr2wt	Caspr2ko	OK	3.07147	2.49045	-0.30252	-0.539391	0.3081	0.99995	no
ENSMUSG00000036040	ENSMUSG00000036040	Adamtsl2	2:26934898-26964501	Caspr2wt	Caspr2ko	OK	1.5699	0.947623	-0.728287	-0.95032	0.10825	0.99995	no
ENSMUSG00000070469	ENSMUSG00000070469	Adamtsl3	7:89484203-89762960	Caspr2wt	Caspr2ko	OK	0.272128	0.566141	1.05688	0.836386	0.0954	0.99995	no
ENSMUSG00000015850	ENSMUSG00000015850	Adamtsl4	3:95480123-95491840	Caspr2wt	Caspr2ko	OK	15.4218	13.5115	-0.19078	-0.239885	0.6768	0.99995	no
ENSMUSG00000043822	ENSMUSG00000043822	Adamtsl5	10:79801854-79811157	Caspr2wt	Caspr2ko	OK	4.14866	4.77023	0.201415	0.313792	0.57825	0.99995	no
ENSMUSG00000056413	ENSMUSG00000056413	Adap1	5:139747829-139801576	Caspr2wt	Caspr2ko	OK	66.5327	67.922	0.0298143	0.115697	0.8394	0.99995	no
ENSMUSG00000020709	ENSMUSG00000020709	Adap2	11:79967606-79992460	Caspr2wt	Caspr2ko	OK	2.24346	2.45443	0.129661	0.410141	0.46625	0.99995	no
ENSMUSG00000027951	ENSMUSG00000027951	Adar	3:89518943-89557368	Caspr2wt	Caspr2ko	OK	38.2903	36.2162	-0.080342	-0.253939	0.55165	0.99995	no
ENSMUSG00000020262	ENSMUSG00000020262	Adarb1	10:76753470-76881015	Caspr2wt	Caspr2ko	OK	63.2848	73.727	0.220334	0.816579	0.0825	0.99995	no
ENSMUSG00000052551	ENSMUSG00000052551	Adarb2	13:8202111-8767993	Caspr2wt	Caspr2ko	OK	7.77937	8.16053	0.0690086	0.307561	0.5905	0.99995	no
ENSMUSG00000031949	ENSMUSG00000031949	Adat1	8:114490807-114516202	Caspr2wt	Caspr2ko	OK	2.19952	2.17793	-0.0142256	-0.0503613	0.93185	0.99995	no
ENSMUSG00000019808	ENSMUSG00000019808	Adat2	10:13243647-13283182	Caspr2wt	Caspr2ko	OK	4.46954	3.81925	-0.226836	-0.402382	0.46735	0.99995	no
ENSMUSG00000035370	ENSMUSG00000035370	Adat3	10:80065624-80078528	Caspr2wt	Caspr2ko	OK	0.867382	1.03028	0.248296	0.18159	0.7513	0.99995	no
ENSMUSG00000028789	ENSMUSG00000028789	Adc	4:128607476-128639686	Caspr2wt	Caspr2ko	OK	15.6361	15.8334	0.0180877	0.0653352	0.9074	0.99995	no
ENSMUSG00000021044	ENSMUSG00000021044	Adck1	12:89598997-89700163	Caspr2wt	Caspr2ko	OK	14.2814	14.0862	-0.0198621	-0.0910319	0.8744	0.99995	no
ENSMUSG00000046947	ENSMUSG00000046947	Adck2	6:39523871-39675462	Caspr2wt	Caspr2ko	OK	17.5904	18.5927	0.0799538	0.0660189	0.88275	0.99995	no
ENSMUSG00000026489	ENSMUSG00000026489	Adck3	1:181890602-182129733	Caspr2wt	Caspr2ko	OK	23.8386	20.6871	-0.204571	-0.151021	0.6277	0.99995	no
ENSMUSG00000003762	ENSMUSG00000003762	Adck4	7:28018041-28067163	Caspr2wt	Caspr2ko	OK	8.27457	6.97472	-0.246549	-0.379024	0.4361	0.99995	no
ENSMUSG00000022550	ENSMUSG00000022550	Adck5	15:76406787-76438021	Caspr2wt	Caspr2ko	OK	10.5402	9.34111	-0.17423	-0.185204	0.70985	0.99995	no
ENSMUSG00000020431	ENSMUSG00000020431	Adcy1	11:6963491-7078509	Caspr2wt	Caspr2ko	OK	39.553	44.855	0.181481	0.822949	0.14625	0.99995	no
ENSMUSG00000021536	ENSMUSG00000021536	Adcy2	13:68758919-69138419	Caspr2wt	Caspr2ko	OK	19.5671	17.9639	-0.123333	-0.597418	0.29515	0.99995	no
ENSMUSG00000020654	ENSMUSG00000020654	Adcy3	12:4133102-4236693	Caspr2wt	Caspr2ko	OK	16.2428	14.8414	-0.13017	-0.271741	0.5578	0.99995	no
ENSMUSG00000022220	ENSMUSG00000022220	Adcy4	14:56387894-56402879	Caspr2wt	Caspr2ko	OK	1.01646	0.899156	-0.176912	-0.534858	0.35355	0.99995	no
ENSMUSG00000022840	ENSMUSG00000022840	Adcy5	16:35154962-35305823	Caspr2wt	Caspr2ko	OK	175.664	185.315	0.0771624	0.327884	0.5758	0.99995	no
ENSMUSG00000022994	ENSMUSG00000022994	Adcy6	15:98420424-98438064	Caspr2wt	Caspr2ko	OK	4.4251	4.17659	-0.0833849	-0.375379	0.51375	0.99995	no
ENSMUSG00000031659	ENSMUSG00000031659	Adcy7	8:90796301-90853861	Caspr2wt	Caspr2ko	OK	1.16754	0.965766	-0.27372	-0.981475	0.086	0.99995	no
ENSMUSG00000022376	ENSMUSG00000022376	Adcy8	15:64530603-64753858	Caspr2wt	Caspr2ko	OK	5.12534	5.09313	-0.00909527	-0.0404575	0.944	0.99995	no
ENSMUSG00000005580	ENSMUSG00000005580	Adcy9	16:4287528-4420498	Caspr2wt	Caspr2ko	OK	10.8206	11.0543	0.0308296	0.146232	0.80355	0.99995	no
ENSMUSG00000024256	ENSMUSG00000024256	Adcyap1	17:93598761-93604825	Caspr2wt	Caspr2ko	OK	0.705742	0.415816	-0.763194	-1.53453	0.00725	0.99995	no
ENSMUSG00000029778	ENSMUSG00000029778	Adcyap1r1	6:55401971-55451445	Caspr2wt	Caspr2ko	OK	37.0195	33.5137	-0.143536	-0.55419	0.25005	0.99995	no
ENSMUSG00000029106	ENSMUSG00000029106	Add1	5:34916312-34974957	Caspr2wt	Caspr2ko	OK	179.195	178.733	-0.00372153	-0.00886214	0.98695	0.99995	no
ENSMUSG00000030000	ENSMUSG00000030000	Add2	6:86028077-86069549	Caspr2wt	Caspr2ko	OK	33.6973	34.5289	0.035169	0.170907	0.76795	0.99995	no
ENSMUSG00000025026	ENSMUSG00000025026	Add3	19:53214934-53321889	Caspr2wt	Caspr2ko	OK	30.5684	31.0978	0.0247721	0.12058	0.83895	0.99995	no
ENSMUSG00000074207	ENSMUSG00000074207	Adh1	3:137923954-137969986	Caspr2wt	Caspr2ko	OK	0.458658	0.327205	-0.487223	-0.656371	0.17135	0.99995	no
ENSMUSG00000028138	ENSMUSG00000028138	Adh5	3:138106056-138118463	Caspr2wt	Caspr2ko	OK	35.0929	35.1729	0.00328643	0.0151389	0.97705	0.99995	no
ENSMUSG00000025911	ENSMUSG00000025911	Adhfe1	1:9538028-9621256	Caspr2wt	Caspr2ko	OK	10.4833	9.75486	-0.103902	-0.290654	0.5941	0.99995	no
ENSMUSG00000020629	ENSMUSG00000020629	Adi1	12:29360095-29367040	Caspr2wt	Caspr2ko	OK	29.7072	30.176	0.0225905	0.104853	0.85795	0.99995	no
ENSMUSG00000026457	ENSMUSG00000026457	Adipor1	1:136311954-136329928	Caspr2wt	Caspr2ko	OK	33.815	33.0369	-0.0335868	-0.135901	0.7903	0.99995	no
ENSMUSG00000030168	ENSMUSG00000030168	Adipor2	6:119303167-119367501	Caspr2wt	Caspr2ko	OK	38.9	44.1108	0.18136	0.881938	0.12945	0.99995	no
ENSMUSG00000039197	ENSMUSG00000039197	Adk	14:21871854-22267769	Caspr2wt	Caspr2ko	OK	41.5424	40.2696	-0.0448954	-0.217604	0.70785	0.99995	no
ENSMUSG00000030790	ENSMUSG00000030790	Adm	7:117771174-117773331	Caspr2wt	Caspr2ko	OK	2.15376	2.95704	0.457296	1.34317	0.02	0.99995	no
ENSMUSG00000051149	ENSMUSG00000051149	Adnp	2:168006485-168058094	Caspr2wt	Caspr2ko	OK	5.31865	7.67661	0.529409	0.316195	0.4669	0.99995	no
ENSMUSG00000053950	ENSMUSG00000053950	Adnp2	18:80323076-80348221	Caspr2wt	Caspr2ko	OK	6.61419	6.633	0.0040967	0.0189269	0.9724	0.99995	no
ENSMUSG00000057134	ENSMUSG00000057134	Ado	10:67007259-67011703	Caspr2wt	Caspr2ko	OK	32.9398	33.9605	0.0440242	0.214471	0.7107	0.99995	no
ENSMUSG00000042429	ENSMUSG00000042429	Adora1	1:136090024-136132008	Caspr2wt	Caspr2ko	OK	35.2979	35.1991	-0.00404136	-0.0193605	0.97355	0.99995	no
ENSMUSG00000020178	ENSMUSG00000020178	Adora2a	10:74779687-74797533	Caspr2wt	Caspr2ko	OK	114.531	121.292	0.0827498	0.403611	0.48525	0.99995	no
ENSMUSG00000018500	ENSMUSG00000018500	Adora2b	11:62062485-62079955	Caspr2wt	Caspr2ko	OK	2.52527	2.60494	0.0448124	0.144371	0.8028	0.99995	no
ENSMUSG00000000562	ENSMUSG00000000562	Adora3	3:105673775-105726954	Caspr2wt	Caspr2ko	OK	0.876232	0.897317	0.0343045	0.0612378	0.9134	0.99995	no
ENSMUSG00000025236	ENSMUSG00000025236	Adpgk	9:59139378-59166197	Caspr2wt	Caspr2ko	OK	6.49437	6.41876	-0.0168935	-0.0709217	0.9014	0.99995	no
ENSMUSG00000002844	ENSMUSG00000002844	Adprh	16:38445478-38453573	Caspr2wt	Caspr2ko	OK	49.4458	47.7553	-0.0501869	-0.242737	0.66795	0.99995	no
ENSMUSG00000042558	ENSMUSG00000042558	Adprhl2	4:125993290-125998947	Caspr2wt	Caspr2ko	OK	10.7085	10.6558	-0.00710894	-0.0303376	0.95765	0.99995	no
ENSMUSG00000045875	ENSMUSG00000045875	Adra1a	14:67254087-67390005	Caspr2wt	Caspr2ko	OK	2.06513	1.70778	-0.274107	-0.935579	0.1023	0.99995	no
ENSMUSG00000050541	ENSMUSG00000050541	Adra1b	11:43588107-43714712	Caspr2wt	Caspr2ko	OK	8.78675	9.41643	0.0998502	0.391662	0.4915	0.99995	no
ENSMUSG00000027335	ENSMUSG00000027335	Adra1d	2:131371585-131388915	Caspr2wt	Caspr2ko	OK	4.69029	5.59841	0.25534	0.891438	0.1205	0.99995	no
ENSMUSG00000033717	ENSMUSG00000033717	Adra2a	19:54119671-54123472	Caspr2wt	Caspr2ko	OK	2.84779	2.48006	-0.199468	-0.750769	0.1905	0.99995	no
ENSMUSG00000058620	ENSMUSG00000058620	Adra2b	2:127188943-127192957	Caspr2wt	Caspr2ko	OK	1.01277	1.01576	0.00425544	0.013382	0.98135	0.99995	no
ENSMUSG00000045318	ENSMUSG00000045318	Adra2c	5:35621214-35624410	Caspr2wt	Caspr2ko	OK	15.3924	17.1855	0.158974	0.785795	0.18755	0.99995	no
ENSMUSG00000035283	ENSMUSG00000035283	Adrb1	19:56796861-56799352	Caspr2wt	Caspr2ko	OK	6.50267	7.61162	0.227172	0.9516	0.1017	0.99995	no
ENSMUSG00000045730	ENSMUSG00000045730	Adrb2	18:62337470-62339613	Caspr2wt	Caspr2ko	OK	1.05196	1.08831	0.049015	0.129629	0.82645	0.99995	no
ENSMUSG00000024858	ENSMUSG00000024858	Adrbk1	19:4286000-4306222	Caspr2wt	Caspr2ko	OK	79.6651	72.7683	-0.130638	-0.180321	0.7445	0.99995	no
ENSMUSG00000042249	ENSMUSG00000042249	Adrbk2	5:113339497-113444811	Caspr2wt	Caspr2ko	OK	8.43904	8.43519	-0.000659207	-0.00313626	0.996	0.99995	no
ENSMUSG00000039041	ENSMUSG00000039041	Adrm1	2:179906189-179910991	Caspr2wt	Caspr2ko	OK	26.2176	24.9745	-0.0700783	-0.310125	0.5898	0.99995	no
ENSMUSG00000022407	ENSMUSG00000022407	Adsl	15:80778919-80801377	Caspr2wt	Caspr2ko	OK	13.8809	13.7514	-0.0135238	-0.0524541	0.92335	0.99995	no
ENSMUSG00000015961	ENSMUSG00000015961	Adss	1:179693092-179726642	Caspr2wt	Caspr2ko	OK	33.7339	34.78	0.0440579	0.215038	0.71435	0.99995	no
ENSMUSG00000011148	ENSMUSG00000011148	Adssl1	12:113858257-113879565	Caspr2wt	Caspr2ko	OK	19.9109	19.3157	-0.0437813	-0.201364	0.7266	0.99995	no
ENSMUSG00000020473	ENSMUSG00000020473	Aebp1	11:5761949-5772091	Caspr2wt	Caspr2ko	OK	3.59252	2.92034	-0.298862	-1.09465	0.0527	0.99995	no
ENSMUSG00000030232	ENSMUSG00000030232	Aebp2	6:140570969-140626993	Caspr2wt	Caspr2ko	OK	40.5482	41.6912	0.0401043	0.127355	0.82045	0.99995	no
ENSMUSG00000030609	ENSMUSG00000030609	Aen	7:86040739-86056095	Caspr2wt	Caspr2ko	OK	9.84608	9.4957	-0.0522747	-0.198142	0.7065	0.99995	no
ENSMUSG00000054452	ENSMUSG00000054452	Aes	10:81022238-81029107	Caspr2wt	Caspr2ko	OK	251.936	253.029	0.00624829	0.0297162	0.9617	0.99995	no
ENSMUSG00000090625	ENSMUSG00000090625	AF085738	2:174106737-174172245	Caspr2wt	Caspr2ko	OK	339.815	320.43	-0.084741	-0.258731	0.653	0.99995	no
ENSMUSG00000044811	ENSMUSG00000044811	AF251705	11:114858034-114863194	Caspr2wt	Caspr2ko	OK	2.37735	2.11942	-0.165686	-0.479309	0.40995	0.99995	no
ENSMUSG00000039313	ENSMUSG00000039313	AF529169	9:89484875-89517824	Caspr2wt	Caspr2ko	OK	1.06451	1.00086	-0.0889566	-0.290936	0.6164	0.99995	no
ENSMUSG00000029094	ENSMUSG00000029094	Afap1	5:36235967-36346572	Caspr2wt	Caspr2ko	OK	3.59388	3.77886	0.0724099	0.323139	0.5634	0.99995	no
ENSMUSG00000033032	ENSMUSG00000033032	Afap1l1	18:61889914-61946356	Caspr2wt	Caspr2ko	OK	6.60268	6.20951	-0.088574	-0.388442	0.4932	0.99995	no
ENSMUSG00000025083	ENSMUSG00000025083	Afap1l2	19:56986849-57082718	Caspr2wt	Caspr2ko	OK	2.84886	2.67701	-0.0897645	-0.338343	0.5469	0.99995	no
ENSMUSG00000029313	ENSMUSG00000029313	Aff1	5:104121392-104284341	Caspr2wt	Caspr2ko	OK	4.76732	5.19446	0.123796	0.515874	0.34375	0.99995	no
ENSMUSG00000031189	ENSMUSG00000031189	Aff2	X:66609770-67121212	Caspr2wt	Caspr2ko	OK	2.6387	2.49576	-0.0803449	-0.231094	0.6735	0.99995	no
ENSMUSG00000037138	ENSMUSG00000037138	Aff3	1:38234170-38721800	Caspr2wt	Caspr2ko	OK	12.6245	13.5048	0.097247	0.449361	0.4239	0.99995	no
ENSMUSG00000049470	ENSMUSG00000049470	Aff4	11:53164334-53235332	Caspr2wt	Caspr2ko	OK	57.6146	54.025	-0.0928067	-0.136458	0.78445	0.99995	no
ENSMUSG00000031967	ENSMUSG00000031967	Afg3l1	8:122434259-126869624	Caspr2wt	Caspr2ko	OK	12.7974	13.9789	0.127394	0.0210937	0.87415	0.99995	no
ENSMUSG00000024527	ENSMUSG00000024527	Afg3l2	18:67564420-67608820	Caspr2wt	Caspr2ko	OK	24.8569	24.5167	-0.019882	-0.0966904	0.8704	0.99995	no
ENSMUSG00000017718	ENSMUSG00000017718	Afmid	11:117670981-117701222	Caspr2wt	Caspr2ko	OK	1.18963	0.748706	-0.668045	-0.45736	0.36055	0.99995	no
ENSMUSG00000049659	ENSMUSG00000049659	Aftph	11:20585086-20641592	Caspr2wt	Caspr2ko	OK	37.321	32.08	-0.21831	-0.595076	0.1751	0.99995	no
ENSMUSG00000031521	ENSMUSG00000031521	Aga	8:54597079-54608776	Caspr2wt	Caspr2ko	OK	5.67449	5.707	0.00824115	0.0293931	0.9561	0.99995	no
ENSMUSG00000055013	ENSMUSG00000055013	Agap1	1:91351380-91791857	Caspr2wt	Caspr2ko	OK	19.4298	18.8452	-0.0440701	-0.21255	0.71755	0.99995	no
ENSMUSG00000025422	ENSMUSG00000025422	Agap2	10:126515962-126530225	Caspr2wt	Caspr2ko	OK	141.689	145.526	0.0385504	0.17403	0.76565	0.99995	no
ENSMUSG00000023353	ENSMUSG00000023353	Agap3	5:23957994-24007865	Caspr2wt	Caspr2ko	OK	94.7437	91.0697	-0.0570583	-0.262642	0.6501	0.99995	no
ENSMUSG00000040812	ENSMUSG00000040812	Agbl2	2:90622883-90674594	Caspr2wt	Caspr2ko	OK	0.873791	0.924519	0.0814146	0.168944	0.73235	0.99995	no
ENSMUSG00000038836	ENSMUSG00000038836	Agbl3	6:34730431-34809459	Caspr2wt	Caspr2ko	OK	7.69466	7.52051	-0.0330266	-0.0953988	0.8695	0.99995	no
ENSMUSG00000061298	ENSMUSG00000061298	Agbl4	4:110070265-111336929	Caspr2wt	Caspr2ko	OK	3.25252	2.59455	-0.326072	-0.598661	0.24795	0.99995	no
ENSMUSG00000029165	ENSMUSG00000029165	Agbl5	5:31191066-31210161	Caspr2wt	Caspr2ko	OK	6.19619	4.87531	-0.345886	-0.593699	0.2959	0.99995	no
ENSMUSG00000015452	ENSMUSG00000015452	Ager	17:34734806-34737879	Caspr2wt	Caspr2ko	OK	0.788644	0.875604	0.150904	0.0877597	0.8478	0.99995	no
ENSMUSG00000026159	ENSMUSG00000026159	Agfg1	1:82836020-82892850	Caspr2wt	Caspr2ko	OK	22.3394	23.9416	0.0999278	0.483021	0.3966	0.99995	no
ENSMUSG00000029722	ENSMUSG00000029722	Agfg2	5:138091710-138125954	Caspr2wt	Caspr2ko	OK	20.7708	19.1349	-0.118356	-0.546939	0.34425	0.99995	no
ENSMUSG00000021681	ENSMUSG00000021681	Aggf1	13:96120637-96145307	Caspr2wt	Caspr2ko	OK	20.137	20.2897	0.010899	0.0527398	0.9229	0.99995	no
ENSMUSG00000029916	ENSMUSG00000029916	Agk	6:40275476-40346761	Caspr2wt	Caspr2ko	OK	16.0086	15.2834	-0.0668846	-0.309837	0.58185	0.99995	no
ENSMUSG00000033400	ENSMUSG00000033400	Agl	3:116442916-116511084	Caspr2wt	Caspr2ko	OK	9.18184	9.40222	0.0342182	0.14552	0.78455	0.99995	no
ENSMUSG00000040706	ENSMUSG00000040706	Agmat	4:141302586-141315178	Caspr2wt	Caspr2ko	OK	0.764034	0.768156	0.00776259	0.0172645	0.978	0.99995	no
ENSMUSG00000050103	ENSMUSG00000050103	Agmo	12:37968225-38308789	Caspr2wt	Caspr2ko	OK	4.6177	5.02787	0.122775	0.479211	0.40215	0.99995	no
ENSMUSG00000034254	ENSMUSG00000034254	Agpat1	17:34741206-34765455	Caspr2wt	Caspr2ko	OK	63.0793	61.9922	-0.0250806	-0.102762	0.85555	0.99995	no
ENSMUSG00000026922	ENSMUSG00000026922	Agpat2	2:26435533-26492017	Caspr2wt	Caspr2ko	OK	0.983895	0.7078	-0.475163	-0.240073	0.64745	0.99995	no
ENSMUSG00000001211	ENSMUSG00000001211	Agpat3	10:77731922-77815234	Caspr2wt	Caspr2ko	OK	77.443	74.9484	-0.0472377	-0.144959	0.75575	0.99995	no
ENSMUSG00000023827	ENSMUSG00000023827	Agpat4	17:12311569-12412511	Caspr2wt	Caspr2ko	OK	38.5163	33.2312	-0.212929	-0.903546	0.11395	0.99995	no
ENSMUSG00000031467	ENSMUSG00000031467	Agpat5	8:18846276-18891361	Caspr2wt	Caspr2ko	OK	23.7005	25.4757	0.104204	0.460927	0.425	0.99995	no
ENSMUSG00000031545	ENSMUSG00000031545	Agpat6	8:24283417-24318925	Caspr2wt	Caspr2ko	OK	31.9726	31.3556	-0.0281157	-0.111649	0.8463	0.99995	no
ENSMUSG00000029314	ENSMUSG00000029314	Agpat9	5:101269815-101328121	Caspr2wt	Caspr2ko	OK	6.74629	7.3216	0.118065	0.220872	0.68735	0.99995	no
ENSMUSG00000035878	ENSMUSG00000035878	Agphd1	9:54765089-54797731	Caspr2wt	Caspr2ko	OK	0.905711	0.869701	-0.0585308	-0.183553	0.74675	0.99995	no
ENSMUSG00000042410	ENSMUSG00000042410	Agps	2:75670233-75769407	Caspr2wt	Caspr2ko	OK	14.3188	13.269	-0.109849	-0.382058	0.44875	0.99995	no
ENSMUSG00000041936	ENSMUSG00000041936	Agrn	4:155539398-155571536	Caspr2wt	Caspr2ko	OK	27.8709	26.0422	-0.0979042	-0.354786	0.52135	0.99995	no
ENSMUSG00000021557	ENSMUSG00000021557	Agtpbp1	13:59550895-59686588	Caspr2wt	Caspr2ko	OK	85.9104	84.3717	-0.0260743	-0.0347109	0.9517	0.99995	no
ENSMUSG00000049115	ENSMUSG00000049115	Agtr1a	13:30428309-30474736	Caspr2wt	Caspr2ko	OK	0.593379	0.577433	-0.0393006	-0.0727793	0.88885	0.99995	no
ENSMUSG00000068122	ENSMUSG00000068122	Agtr2	X:21061669-21066290	Caspr2wt	Caspr2ko	OK	0.441685	0.374985	-0.236184	-0.229444	0.63035	0.99995	no
ENSMUSG00000029007	ENSMUSG00000029007	Agtrap	4:147451169-147462140	Caspr2wt	Caspr2ko	OK	4.45596	3.64531	-0.289694	-0.288856	0.43	0.99995	no
ENSMUSG00000019232	ENSMUSG00000019232	Agxt2l1	3:130320365-130338668	Caspr2wt	Caspr2ko	OK	17.1951	17.3046	0.00915626	0.0421513	0.94295	0.99995	no
ENSMUSG00000020359	ENSMUSG00000020359	Agxt2l2	11:51398258-51420349	Caspr2wt	Caspr2ko	OK	3.00347	2.91605	-0.0426111	-0.0362169	0.95175	0.99995	no
ENSMUSG00000026491	ENSMUSG00000026491	Ahctf1	1:181625427-181734807	Caspr2wt	Caspr2ko	OK	18.2083	16.7681	-0.118871	-0.25978	0.657	0.99995	no
ENSMUSG00000027597	ENSMUSG00000027597	Ahcy	2:154885045-154900233	Caspr2wt	Caspr2ko	OK	5.60074	4.67445	-0.260821	-0.713777	0.16285	0.99995	no
ENSMUSG00000027893	ENSMUSG00000027893	Ahcyl1	3:107466035-107499478	Caspr2wt	Caspr2ko	OK	181.413	196.087	0.112212	0.380373	0.49585	0.99995	no
ENSMUSG00000029772	ENSMUSG00000029772	Ahcyl2	6:29718010-29862310	Caspr2wt	Caspr2ko	OK	66.5002	58.7213	-0.179476	-0.371133	0.36395	0.99995	no
ENSMUSG00000037692	ENSMUSG00000037692	Ahdc1	4:132567174-132634025	Caspr2wt	Caspr2ko	OK	13.1423	13.9882	0.0899989	0.157072	0.75235	0.99995	no
ENSMUSG00000019986	ENSMUSG00000019986	Ahi1	10:20672390-20800234	Caspr2wt	Caspr2ko	OK	35.6708	28.822	-0.307575	-1.47294	0.0096	0.99995	no
ENSMUSG00000069833	ENSMUSG00000069833	Ahnak	19:9063749-9151409	Caspr2wt	Caspr2ko	OK	3.80395	3.17394	-0.261223	-0.72722	0.18905	0.99995	no
ENSMUSG00000072812	ENSMUSG00000072812	Ahnak2	12:114010404-114040868	Caspr2wt	Caspr2ko	OK	0.653112	0.702698	0.105576	0.285154	0.61715	0.99995	no
ENSMUSG00000019256	ENSMUSG00000019256	Ahr	12:36182645-36219710	Caspr2wt	Caspr2ko	OK	1.39714	1.66452	0.252635	0.760498	0.1534	0.99995	no
ENSMUSG00000021037	ENSMUSG00000021037	Ahsa1	12:88607695-88614947	Caspr2wt	Caspr2ko	OK	74.4417	72.337	-0.0413779	-0.20127	0.723	0.99995	no
ENSMUSG00000020288	ENSMUSG00000020288	Ahsa2	11:23206915-23399661	Caspr2wt	Caspr2ko	OK	21.2323	19.4563	-0.126027	-0.152696	0.81075	0.99995	no
ENSMUSG00000032313	ENSMUSG00000032313	AI118078	9:55174719-55286152	Caspr2wt	Caspr2ko	OK	2.30294	2.28088	-0.0138871	-0.0450784	0.92865	0.99995	no
ENSMUSG00000035875	ENSMUSG00000035875	AI182371	2:34939565-34957063	Caspr2wt	Caspr2ko	OK	0.309524	0.461696	0.576895	0.309474	0.46105	0.99995	no
ENSMUSG00000050812	ENSMUSG00000050812	AI314180	4:58811782-58925621	Caspr2wt	Caspr2ko	OK	26.7084	26.5468	-0.0087585	-0.0223193	0.96585	0.99995	no
ENSMUSG00000040771	ENSMUSG00000040771	AI314976	17:48549338-48556591	Caspr2wt	Caspr2ko	OK	9.51285	9.24613	-0.0410294	-0.161055	0.77605	0.99995	no
ENSMUSG00000031534	ENSMUSG00000031534	AI316807	8:23573086-23680079	Caspr2wt	Caspr2ko	OK	18.6336	18.5813	-0.00405522	-0.00883662	0.9868	0.99995	no
ENSMUSG00000038522	ENSMUSG00000038522	AI317395	10:39721380-39745074	Caspr2wt	Caspr2ko	OK	0.25737	0.366358	0.509414	0.56703	0.1907	0.99995	no
ENSMUSG00000062753	ENSMUSG00000062753	AI413582	17:27693564-27703165	Caspr2wt	Caspr2ko	OK	25.2116	21.219	-0.248733	-0.760999	0.18585	0.99995	no
ENSMUSG00000019737	ENSMUSG00000019737	AI428936	7:31099825-31104065	Caspr2wt	Caspr2ko	OK	1.77491	1.27179	-0.480895	-0.599031	0.11445	0.99995	no
ENSMUSG00000074384	ENSMUSG00000074384	AI429214	8:38056628-38058585	Caspr2wt	Caspr2ko	OK	0.941038	1.09071	0.21294	0.564943	0.3248	0.99995	no
ENSMUSG00000071654	ENSMUSG00000071654	AI462493	19:8954505-8955423	Caspr2wt	Caspr2ko	OK	17.5475	16.9999	-0.0457382	-0.187268	0.7454	0.99995	no
ENSMUSG00000046312	ENSMUSG00000046312	AI464131	4:41442636-41450109	Caspr2wt	Caspr2ko	OK	10.3196	9.88594	-0.061935	-0.273699	0.61265	0.99995	no
ENSMUSG00000045165	ENSMUSG00000045165	AI467606	7:134234949-134237563	Caspr2wt	Caspr2ko	OK	0.78589	0.885107	0.171526	0.437902	0.4453	0.99995	no
ENSMUSG00000090086	ENSMUSG00000090086	AI480526	5:123497381-123700140	Caspr2wt	Caspr2ko	OK	12.7462	10.6097	-0.264685	-0.295132	0.62415	0.99995	no
ENSMUSG00000047434	ENSMUSG00000047434	AI480653	16:30955712-31081518	Caspr2wt	Caspr2ko	OK	15.2285	13.7793	-0.144268	-0.509511	0.3174	0.99995	no
ENSMUSG00000056145	ENSMUSG00000056145	AI504432	3:106842421-106854070	Caspr2wt	Caspr2ko	OK	5.88569	5.19542	-0.179974	-0.691345	0.218	0.99995	no
ENSMUSG00000078307	ENSMUSG00000078307	AI593442	9:52481148-52487534	Caspr2wt	Caspr2ko	OK	98.7417	114.505	0.213674	0.990912	0.0841	0.99995	no
ENSMUSG00000060935	ENSMUSG00000060935	AI597468	10:84565371-84580492	Caspr2wt	Caspr2ko	OK	20.4058	21.4719	0.0734714	0.353098	0.53915	0.99995	no
ENSMUSG00000010290	ENSMUSG00000010290	AI597479	1:43155554-43172792	Caspr2wt	Caspr2ko	OK	15.9076	16.0227	0.0103956	0.0496075	0.9298	0.99995	no
ENSMUSG00000074873	ENSMUSG00000074873	AI606181	19:41667852-41670648	Caspr2wt	Caspr2ko	OK	1.68528	1.40853	-0.258798	-0.792643	0.17355	0.99995	no
ENSMUSG00000046807	ENSMUSG00000046807	AI646023	10:75012869-75023075	Caspr2wt	Caspr2ko	OK	6.09464	5.67262	-0.103525	-0.468023	0.41415	0.99995	no
ENSMUSG00000029875	ENSMUSG00000029875	AI836003	15:97998236-98000565	Caspr2wt	Caspr2ko	OK	11.5236	10.2757	-0.165358	-0.733408	0.1962	0.99995	no
ENSMUSG00000047423	ENSMUSG00000047423	AI837181	19:5425143-5427313	Caspr2wt	Caspr2ko	OK	23.9675	22.6243	-0.0832057	-0.386002	0.50385	0.99995	no
ENSMUSG00000085180	ENSMUSG00000085180	AI838599	4:3169201-3185239	Caspr2wt	Caspr2ko	OK	0.400934	0.285053	-0.492134	-0.426848	0.2894	0.99995	no
ENSMUSG00000024970	ENSMUSG00000024970	AI846148	19:7430953-7457516	Caspr2wt	Caspr2ko	OK	4.17933	3.94079	-0.0847866	-0.351381	0.53965	0.99995	no
ENSMUSG00000040297	ENSMUSG00000040297	AI848100	1:163746242-163806792	Caspr2wt	Caspr2ko	OK	9.47335	9.70714	0.0351727	0.170261	0.77085	0.99995	no
ENSMUSG00000085554	ENSMUSG00000085554	AI854517	7:86645002-86679283	Caspr2wt	Caspr2ko	OK	7.76851	7.58387	-0.0347049	-0.143996	0.8041	0.99995	no
ENSMUSG00000053297	ENSMUSG00000053297	AI854703	6:48576762-48583688	Caspr2wt	Caspr2ko	OK	7.94269	7.2412	-0.133399	-0.600938	0.29865	0.99995	no
ENSMUSG00000056383	ENSMUSG00000056383	AI987944	7:48629141-48648630	Caspr2wt	Caspr2ko	OK	5.31628	5.86533	0.141797	0.528382	0.35755	0.99995	no
ENSMUSG00000024397	ENSMUSG00000024397	Aif1	17:35307935-35313013	Caspr2wt	Caspr2ko	OK	10.9141	10.2297	-0.0934212	-0.266657	0.64165	0.99995	no
ENSMUSG00000001864	ENSMUSG00000001864	Aif1l	2:31805779-31828962	Caspr2wt	Caspr2ko	OK	18.9997	16.9917	-0.161154	-0.240678	0.6716	0.99995	no
ENSMUSG00000036932	ENSMUSG00000036932	Aifm1	X:45828120-45866740	Caspr2wt	Caspr2ko	OK	12.6172	12.5234	-0.0107621	-0.0418094	0.94195	0.99995	no
ENSMUSG00000020085	ENSMUSG00000020085	Aifm2	10:61178010-61246895	Caspr2wt	Caspr2ko	OK	3.33547	3.18593	-0.0661783	-0.126787	0.80595	0.99995	no
ENSMUSG00000022763	ENSMUSG00000022763	Aifm3	16:17489703-17507578	Caspr2wt	Caspr2ko	OK	15.5841	17.0554	0.130162	0.405175	0.4751	0.99995	no
ENSMUSG00000019806	ENSMUSG00000019806	Aig1	10:13366859-13588786	Caspr2wt	Caspr2ko	OK	37.3985	35.2928	-0.0836087	-0.32846	0.565	0.99995	no
ENSMUSG00000019866	ENSMUSG00000019866	Aim1	10:43670112-43724652	Caspr2wt	Caspr2ko	OK	0.40089	0.40706	0.0220357	0.0594103	0.9143	0.99995	no
ENSMUSG00000012123	ENSMUSG00000012123	Aim1l	4:133621826-133650997	Caspr2wt	Caspr2ko	OK	1.14188	1.49479	0.38853	0.226905	0.60355	0.99995	no
ENSMUSG00000037860	ENSMUSG00000037860	Aim2	1:175264384-175396171	Caspr2wt	Caspr2ko	OK	2.59754	2.80934	0.113086	0.0379178	0.89945	0.99995	no
ENSMUSG00000028029	ENSMUSG00000028029	Aimp1	3:132323461-132346843	Caspr2wt	Caspr2ko	OK	32.5033	32.171	-0.014829	-0.0692065	0.90395	0.99995	no
ENSMUSG00000029610	ENSMUSG00000029610	Aimp2	5:144578656-144670716	Caspr2wt	Caspr2ko	OK	18.6728	18.2497	-0.0330717	-0.0694179	0.90185	0.99995	no
ENSMUSG00000024847	ENSMUSG00000024847	Aip	19:4114445-4125858	Caspr2wt	Caspr2ko	OK	47.7829	46.1031	-0.0516318	-0.235738	0.68635	0.99995	no
ENSMUSG00000078247	ENSMUSG00000078247	Airn	17:12875271-13061009	Caspr2wt	Caspr2ko	OK	0.573451	0.449861	-0.35019	-0.137061	0.70205	0.99995	no
ENSMUSG00000039546	ENSMUSG00000039546	Ajap1	4:152747329-152856939	Caspr2wt	Caspr2ko	OK	27.2557	28.5595	0.0674146	0.218742	0.70395	0.99995	no
ENSMUSG00000026817	ENSMUSG00000026817	Ak1	2:32477277-32559657	Caspr2wt	Caspr2ko	OK	46.0444	45.2677	-0.0245445	-0.0620173	0.9107	0.99995	no
ENSMUSG00000040729	ENSMUSG00000040729	AK129341	9:8076632-8134294	Caspr2wt	Caspr2ko	OK	8.85036	9.99844	0.175967	0.814618	0.15355	0.99995	no
ENSMUSG00000028792	ENSMUSG00000028792	Ak2	4:128669201-128688773	Caspr2wt	Caspr2ko	OK	11.9596	12.3632	0.0478861	0.166249	0.7575	0.99995	no
ENSMUSG00000024782	ENSMUSG00000024782	Ak3	19:29064856-29122451	Caspr2wt	Caspr2ko	OK	61.6939	62.1388	0.0103646	0.0233632	0.9679	0.99995	no
ENSMUSG00000028527	ENSMUSG00000028527	Ak4	4:101091881-101140376	Caspr2wt	Caspr2ko	OK	5.78588	5.11191	-0.178674	-0.623567	0.24175	0.99995	no
ENSMUSG00000039058	ENSMUSG00000039058	Ak5	3:152058436-152344396	Caspr2wt	Caspr2ko	OK	15.9905	14.7825	-0.113323	-0.315869	0.5848	0.99995	no
ENSMUSG00000041323	ENSMUSG00000041323	Ak7	12:106944191-107077154	Caspr2wt	Caspr2ko	OK	0.965008	0.773191	-0.319717	-0.200888	0.7254	0.99995	no
ENSMUSG00000026807	ENSMUSG00000026807	Ak8	2:28555683-28668685	Caspr2wt	Caspr2ko	OK	0.847627	0.627889	-0.432919	-0.502609	0.2973	0.99995	no
ENSMUSG00000018428	ENSMUSG00000018428	Akap1	11:88692105-88742709	Caspr2wt	Caspr2ko	OK	16.3257	16.778	0.0394249	0.152126	0.78905	0.99995	no
ENSMUSG00000047804	ENSMUSG00000047804	Akap10	11:61684808-61743759	Caspr2wt	Caspr2ko	OK	9.8456	10.2383	0.0564298	0.247689	0.64955	0.99995	no
ENSMUSG00000022016	ENSMUSG00000022016	Akap11	14:78892052-78936667	Caspr2wt	Caspr2ko	OK	48.4125	48.2056	-0.00617834	-0.029169	0.95755	0.99995	no
ENSMUSG00000038587	ENSMUSG00000038587	Akap12	10:5987072-6080212	Caspr2wt	Caspr2ko	OK	4.81469	4.64202	-0.0526912	-0.246013	0.66695	0.99995	no
ENSMUSG00000066406	ENSMUSG00000066406	Akap13	7:82600419-82899495	Caspr2wt	Caspr2ko	OK	3.96552	3.7948	-0.0634886	-0.16128	0.74865	0.99995	no
ENSMUSG00000059708	ENSMUSG00000059708	Akap17b	X:34148308-34185390	Caspr2wt	Caspr2ko	OK	3.79741	3.79697	-0.000167201	-0.000745508	0.99895	0.99995	no
ENSMUSG00000038729	ENSMUSG00000038729	Akap2	4:57447118-57909854	Caspr2wt	Caspr2ko	OK	18.9859	20.4294	0.105713	0.232915	0.54235	0.99995	no
ENSMUSG00000021057	ENSMUSG00000021057	Akap5	12:77425877-77435140	Caspr2wt	Caspr2ko	OK	34.3241	38.2731	0.157111	0.742959	0.20025	0.99995	no
ENSMUSG00000061603	ENSMUSG00000061603	Akap6	12:53800369-54252002	Caspr2wt	Caspr2ko	OK	26.2499	26.457	0.0113361	0.054122	0.9234	0.99995	no
ENSMUSG00000039166	ENSMUSG00000039166	Akap7	10:24888895-25027676	Caspr2wt	Caspr2ko	OK	12.1678	12.2776	0.0129686	0.0369366	0.9395	0.99995	no
ENSMUSG00000024045	ENSMUSG00000024045	Akap8	17:32440620-32458098	Caspr2wt	Caspr2ko	OK	13.0517	12.3422	-0.080637	-0.383387	0.50265	0.99995	no
ENSMUSG00000002625	ENSMUSG00000002625	Akap8l	17:32458369-32487540	Caspr2wt	Caspr2ko	OK	20.0065	18.4248	-0.118818	-0.563266	0.32635	0.99995	no
ENSMUSG00000040407	ENSMUSG00000040407	Akap9	5:3928053-4080209	Caspr2wt	Caspr2ko	OK	33.1739	31.4912	-0.0750986	-0.149434	0.7373	0.99995	no
ENSMUSG00000023075	ENSMUSG00000023075	Akirin1	4:123411801-123427588	Caspr2wt	Caspr2ko	OK	29.748	27.9146	-0.0917697	-0.332087	0.55	0.99995	no
ENSMUSG00000028291	ENSMUSG00000028291	Akirin2	4:34498185-34514157	Caspr2wt	Caspr2ko	OK	42.1962	45.213	0.0996241	0.470574	0.4139	0.99995	no
ENSMUSG00000039158	ENSMUSG00000039158	Akna	4:63028158-63064479	Caspr2wt	Caspr2ko	OK	0.883706	0.908187	0.0394222	0.116202	0.8246	0.99995	no
ENSMUSG00000028692	ENSMUSG00000028692	Akr1a1	4:116309114-116324285	Caspr2wt	Caspr2ko	OK	171.077	164.768	-0.0542063	-0.255962	0.66125	0.99995	no
ENSMUSG00000001642	ENSMUSG00000001642	Akr1b3	6:34240264-34274249	Caspr2wt	Caspr2ko	OK	12.0277	11.508	-0.0637199	-0.240155	0.6713	0.99995	no
ENSMUSG00000029762	ENSMUSG00000029762	Akr1b8	6:34304118-34318463	Caspr2wt	Caspr2ko	OK	0.335319	0.113258	-1.56592	-1.46796	0.01185	0.99995	no
ENSMUSG00000021213	ENSMUSG00000021213	Akr1c13	13:4190429-4204842	Caspr2wt	Caspr2ko	OK	0.358672	0.265009	-0.436621	-0.3499	0.40335	0.99995	no
ENSMUSG00000033715	ENSMUSG00000033715	Akr1c14	13:4048256-4089668	Caspr2wt	Caspr2ko	OK	1.17599	1.71754	0.546469	1.19197	0.0375	0.99995	no
ENSMUSG00000045410	ENSMUSG00000045410	Akr1e1	13:4590002-4608420	Caspr2wt	Caspr2ko	OK	17.138	16.9222	-0.0182881	-0.0576406	0.9175	0.99995	no
ENSMUSG00000028743	ENSMUSG00000028743	Akr7a5	4:138866658-138874341	Caspr2wt	Caspr2ko	OK	13.2158	12.0964	-0.127676	-0.529716	0.3577	0.99995	no
ENSMUSG00000001729	ENSMUSG00000001729	Akt1	12:113892031-113913095	Caspr2wt	Caspr2ko	OK	66.9634	63.1707	-0.0841157	-0.334449	0.5303	0.99995	no
ENSMUSG00000011096	ENSMUSG00000011096	Akt1s1	7:52096270-52110788	Caspr2wt	Caspr2ko	OK	22.6034	23.3628	0.0476761	0.0902718	0.8586	0.99995	no
ENSMUSG00000004056	ENSMUSG00000004056	Akt2	7:28376570-28425845	Caspr2wt	Caspr2ko	OK	33.0218	34.2191	0.0513824	0.208265	0.6801	0.99995	no
ENSMUSG00000019699	ENSMUSG00000019699	Akt3	1:178744790-179188334	Caspr2wt	Caspr2ko	OK	34.0603	34.5969	0.0225491	0.10236	0.8615	0.99995	no
ENSMUSG00000031667	ENSMUSG00000031667	Aktip	8:93593955-93658364	Caspr2wt	Caspr2ko	OK	83.3049	81.3507	-0.0342466	-0.0353985	0.857	0.99995	no
ENSMUSG00000092974	ENSMUSG00000092974	AL589670.1	15:78925254-78925487	Caspr2wt	Caspr2ko	OK	0.185954	0.879083	2.24105	1.36492	0.22465	0.99995	no
ENSMUSG00000093059	ENSMUSG00000093059	AL589767.1	X:34611989-34612257	Caspr2wt	Caspr2ko	OK	1.01796	1.26337	0.311601	0.209654	0.6759	0.99995	no
ENSMUSG00000093233	ENSMUSG00000093233	AL591070.1	11:77999008-77999289	Caspr2wt	Caspr2ko	OK	0.530763	1.55152	1.54754	0.906111	0.17475	0.99995	no
ENSMUSG00000080600	ENSMUSG00000080600	AL591376.1	11:78567927-78568024	Caspr2wt	Caspr2ko	OK	0	12.2433	inf	#NAME?	0.1245	0.99995	no
ENSMUSG00000092788	ENSMUSG00000092788	AL591905.1	2:160450203-160450328	Caspr2wt	Caspr2ko	OK	13.7856	3.96583	-1.79746	-1.47405	0.29035	0.99995	no
ENSMUSG00000092844	ENSMUSG00000092844	AL592465.1	11:85733479-85733558	Caspr2wt	Caspr2ko	OK	39.5948	43.1439	0.123844	2.07096	0.6583	0.99995	no
ENSMUSG00000092669	ENSMUSG00000092669	AL596111.1	11:86637693-86637961	Caspr2wt	Caspr2ko	OK	4.09672	3.15656	-0.376115	-0.52494	0.3291	0.99995	no
ENSMUSG00000092641	ENSMUSG00000092641	AL596258.1	11:102314610-102331436	Caspr2wt	Caspr2ko	OK	1.36696	1.51239	0.145859	0.0771303	0.9054	0.99995	no
ENSMUSG00000093133	ENSMUSG00000093133	AL603664.1	11:106641668-106650499	Caspr2wt	Caspr2ko	OK	115.934	208.352	0.845721	0.071981	0.6231	0.99995	no
ENSMUSG00000089544	ENSMUSG00000089544	AL603828.1	11:115110482-115128557	Caspr2wt	Caspr2ko	OK	283.775	372.009	0.390592	0.200761	0.714	0.99995	no
ENSMUSG00000092839	ENSMUSG00000092839	AL606908.1	4:126430787-126645379	Caspr2wt	Caspr2ko	OK	0.759874	0.357399	-1.08822	-0.156207	0.58155	0.99995	no
ENSMUSG00000078049	ENSMUSG00000078049	AL626775.1	4:124762377-124790482	Caspr2wt	Caspr2ko	OK	187.161	247.988	0.405992	0.0808292	0.828	0.99995	no
ENSMUSG00000093220	ENSMUSG00000093220	AL627182.1	4:115190868-115206254	Caspr2wt	Caspr2ko	OK	1.14133	1.30621	0.194677	0.147427	0.8166	0.99995	no
ENSMUSG00000092798	ENSMUSG00000092798	AL627204.1	4:155303711-155303988	Caspr2wt	Caspr2ko	OK	1.22972	1.82413	0.568882	0.481249	0.36235	0.99995	no
ENSMUSG00000093734	ENSMUSG00000093734	AL645907.1	11:51067152-51095268	Caspr2wt	Caspr2ko	OK	6.59148	7.66631	0.217931	0.104411	0.88935	0.99995	no
ENSMUSG00000093164	ENSMUSG00000093164	AL645971.1	11:74431763-74432015	Caspr2wt	Caspr2ko	OK	0.295119	0.864078	1.54987	0.967605	0.4726	0.99995	no
ENSMUSG00000093263	ENSMUSG00000093263	AL645988.1	11:66838337-66838431	Caspr2wt	Caspr2ko	OK	8.79398	24.2736	1.4648	14.2314	0.2506	0.99995	no
ENSMUSG00000092885	ENSMUSG00000092885	AL646020.1	11:6372227-6372280	Caspr2wt	Caspr2ko	OK	13389.8	13919.8	0.0560094	0.0736374	0.92065	0.99995	no
ENSMUSG00000093210	ENSMUSG00000093210	AL662894.1	11:68022865-68214325	Caspr2wt	Caspr2ko	OK	0.549806	1.17982	1.10157	0.349273	0.6566	0.99995	no
ENSMUSG00000092950	ENSMUSG00000092950	AL662901.1	11:120796286-120796367	Caspr2wt	Caspr2ko	OK	53.8786	74.9056	0.475361	0.312476	0.4383	0.99995	no
ENSMUSG00000077858	ENSMUSG00000077858	AL662925.1	X:12447394-12447488	Caspr2wt	Caspr2ko	OK	0	20.83	inf	#NAME?	0.12365	0.99995	no
ENSMUSG00000093168	ENSMUSG00000093168	AL663049.1	11:21456789-21798992	Caspr2wt	Caspr2ko	OK	28.4566	0	#NAME?	#NAME?	0.17745	0.99995	no
ENSMUSG00000093040	ENSMUSG00000093040	AL663077.1	2:158491133-158592070	Caspr2wt	Caspr2ko	OK	1.88487	4.18781	1.15173	0.423094	0.59045	0.99995	no
ENSMUSG00000092889	ENSMUSG00000092889	AL669944.1	11:44268072-44284000	Caspr2wt	Caspr2ko	OK	832.535	0	#NAME?	#NAME?	0.1725	0.99995	no
ENSMUSG00000092705	ENSMUSG00000092705	AL669947.1	1:63319799-63361150	Caspr2wt	Caspr2ko	OK	0	3.75636	inf	#NAME?	0.1972	0.99995	no
ENSMUSG00000088036	ENSMUSG00000088036	AL671963.1	X:101272309-101272400	Caspr2wt	Caspr2ko	OK	74.6643	11.3291	-2.72038	-2.24822	0.1627	0.99995	no
ENSMUSG00000092785	ENSMUSG00000092785	AL672076.1	4:135559282-135577678	Caspr2wt	Caspr2ko	OK	1.15996	0.806263	-0.524752	-0.149611	0.8137	0.99995	no
ENSMUSG00000077990	ENSMUSG00000077990	AL672259.1	2:157382097-157397010	Caspr2wt	Caspr2ko	OK	2807.58	2255.7	-0.315753	-0.17722	0.7546	0.99995	no
ENSMUSG00000093206	ENSMUSG00000093206	AL672290.1	X:38754030-39031778	Caspr2wt	Caspr2ko	OK	4.36826	0	#NAME?	#NAME?	0.2361	0.99995	no
ENSMUSG00000092718	ENSMUSG00000092718	AL683823.1	3:108370227-108370301	Caspr2wt	Caspr2ko	OK	68.3661	70.2596	0.0394142	2.05061	0.69175	0.99995	no
ENSMUSG00000092707	ENSMUSG00000092707	AL683847.1	4:116381113-116480245	Caspr2wt	Caspr2ko	OK	0.537606	0.375215	-0.518832	-0.103091	0.78845	0.99995	no
ENSMUSG00000077883	ENSMUSG00000077883	AL683882.1	2:93023044-93023131	Caspr2wt	Caspr2ko	OK	66.0807	58.2339	-0.18237	-0.111342	0.8891	0.99995	no
ENSMUSG00000078065	ENSMUSG00000078065	AL713967.1	4:122330721-122330811	Caspr2wt	Caspr2ko	OK	10.4232	61.7676	2.56705	2.00205	0.2377	0.99995	no
ENSMUSG00000093186	ENSMUSG00000093186	AL713978.1	X:140725665-140725945	Caspr2wt	Caspr2ko	OK	0.664767	0.354851	-0.905636	-0.833609	0.3244	0.99995	no
ENSMUSG00000093572	ENSMUSG00000093572	AL713994.1	11:59150552-59150648	Caspr2wt	Caspr2ko	OK	57.387	40.798	-0.492227	-0.319831	0.50015	0.99995	no
ENSMUSG00000078061	ENSMUSG00000078061	AL731851.1	2:28463714-28463806	Caspr2wt	Caspr2ko	OK	22.5125	45.5987	1.01826	0.613301	0.46585	0.99995	no
ENSMUSG00000078012	ENSMUSG00000078012	AL732472.1	2:93738198-93738290	Caspr2wt	Caspr2ko	OK	71.077	41.6192	-0.772133	-0.484038	0.4759	0.99995	no
ENSMUSG00000092955	ENSMUSG00000092955	AL732525.1	2:24777159-24777415	Caspr2wt	Caspr2ko	OK	1.15838	2.63123	1.18363	0.896253	0.1563	0.99995	no
ENSMUSG00000093190	ENSMUSG00000093190	AL732525.2	2:24792350-24792476	Caspr2wt	Caspr2ko	OK	54.3766	64.0563	0.236354	0.32032	0.55855	0.99995	no
ENSMUSG00000077966	ENSMUSG00000077966	AL732528.1	2:24276070-24342375	Caspr2wt	Caspr2ko	OK	20.6937	47.1379	1.1877	16.3549	0.4449	0.99995	no
ENSMUSG00000093188	ENSMUSG00000093188	AL732564.1	2:31481224-31481476	Caspr2wt	Caspr2ko	OK	1.24376	0.985946	-0.335126	-0.261825	0.764	0.99995	no
ENSMUSG00000093242	ENSMUSG00000093242	AL772404.1	2:75497300-75507464	Caspr2wt	Caspr2ko	OK	78.7597	0	#NAME?	#NAME?	0.1844	0.99995	no
ENSMUSG00000092924	ENSMUSG00000092924	AL806523.1	4:46051806-46209183	Caspr2wt	Caspr2ko	OK	12.6943	7.11766	-0.834711	-1.21808	0.7077	0.99995	no
ENSMUSG00000092721	ENSMUSG00000092721	AL807764.1	4:137418151-137521144	Caspr2wt	Caspr2ko	OK	0.485479	0.869491	0.840762	0.144585	0.676	0.99995	no
ENSMUSG00000084713	ENSMUSG00000084713	AL808014.1	X:143397055-143631820	Caspr2wt	Caspr2ko	OK	41.3178	0	#NAME?	#NAME?	0.1278	0.99995	no
ENSMUSG00000093645	ENSMUSG00000093645	AL833804.1	2:130100165-130110283	Caspr2wt	Caspr2ko	OK	12.4244	0	#NAME?	#NAME?	0.2329	0.99995	no
ENSMUSG00000080658	ENSMUSG00000080658	AL844480.1	4:139478642-139478729	Caspr2wt	Caspr2ko	OK	0	29.878	inf	#NAME?	0.1245	0.99995	no
ENSMUSG00000080374	ENSMUSG00000080374	AL845466.1	2:121264745-121284408	Caspr2wt	Caspr2ko	OK	399.014	431.444	0.112735	0.0437948	0.873	0.99995	no
ENSMUSG00000092795	ENSMUSG00000092795	AL928551.1	4:13549789-13549910	Caspr2wt	Caspr2ko	OK	8.3848	0	#NAME?	#NAME?	0.0484	0.99995	no
ENSMUSG00000092918	ENSMUSG00000092918	AL928590.1	2:126834452-126893645	Caspr2wt	Caspr2ko	OK	1.92191	6.03694	1.65127	2.85364	0.5358	0.99995	no
ENSMUSG00000092951	ENSMUSG00000092951	AL928889.1	2:73434582-73613403	Caspr2wt	Caspr2ko	OK	2.45588	1.18979	-1.04553	-0.0652887	0.47675	0.99995	no
ENSMUSG00000092635	ENSMUSG00000092635	AL929466.1	4:104702478-104782495	Caspr2wt	Caspr2ko	OK	0.499696	1.0269	1.03918	0.254467	0.6222	0.99995	no
ENSMUSG00000093006	ENSMUSG00000093006	AL935177.1	11:51763383-52099681	Caspr2wt	Caspr2ko	OK	3765.05	3859.26	0.0356568	0.0124982	0.96875	0.99995	no
ENSMUSG00000093001	ENSMUSG00000093001	AL954388.2	2:30093012-30199786	Caspr2wt	Caspr2ko	OK	0.660663	0.71159	0.107134	0.0139408	0.9333	0.99995	no
ENSMUSG00000093608	ENSMUSG00000093608	AL954710.2	4:140248611-140248707	Caspr2wt	Caspr2ko	OK	6.02275	12.0901	1.00534	7.51699	0.5293	0.99995	no
ENSMUSG00000028393	ENSMUSG00000028393	Alad	4:62170202-62180952	Caspr2wt	Caspr2ko	OK	12.4786	12.9804	0.0568867	0.237428	0.67785	0.99995	no
ENSMUSG00000032786	ENSMUSG00000032786	Alas1	9:106135785-106151238	Caspr2wt	Caspr2ko	OK	24.0698	23.7239	-0.0208806	-0.0825079	0.88385	0.99995	no
ENSMUSG00000025270	ENSMUSG00000025270	Alas2	X:146954061-147078421	Caspr2wt	Caspr2ko	OK	0.812377	0.949905	0.225634	0.256219	0.6114	0.99995	no
ENSMUSG00000022636	ENSMUSG00000022636	Alcam	16:52249108-52454187	Caspr2wt	Caspr2ko	OK	88.8879	93.9633	0.0801108	0.229992	0.62775	0.99995	no
ENSMUSG00000007833	ENSMUSG00000007833	Aldh16a1	7:52396053-52415439	Caspr2wt	Caspr2ko	OK	7.12342	5.1296	-0.473724	-0.221162	0.53345	0.99995	no
ENSMUSG00000025007	ENSMUSG00000025007	Aldh18a1	19:40624746-40662953	Caspr2wt	Caspr2ko	OK	9.28734	7.71579	-0.267453	-0.636198	0.23955	0.99995	no
ENSMUSG00000053279	ENSMUSG00000053279	Aldh1a1	19:20676450-20717952	Caspr2wt	Caspr2ko	OK	43.1886	43.8856	0.0230942	0.112432	0.8469	0.99995	no
ENSMUSG00000013584	ENSMUSG00000013584	Aldh1a2	9:71063595-71144050	Caspr2wt	Caspr2ko	OK	1.05817	0.704982	-0.585918	-1.51585	0.00945	0.99995	no
ENSMUSG00000035561	ENSMUSG00000035561	Aldh1b1	4:45811893-45817476	Caspr2wt	Caspr2ko	OK	5.7511	5.91158	0.0397059	0.0846125	0.8814	0.99995	no
ENSMUSG00000030088	ENSMUSG00000030088	Aldh1l1	6:90436420-90550197	Caspr2wt	Caspr2ko	OK	19.3828	17.9798	-0.108405	-0.398151	0.4467	0.99995	no
ENSMUSG00000020256	ENSMUSG00000020256	Aldh1l2	10:82950194-82996885	Caspr2wt	Caspr2ko	OK	1.29763	1.35689	0.0644232	0.125373	0.8005	0.99995	no
ENSMUSG00000029455	ENSMUSG00000029455	Aldh2	5:122016035-122043833	Caspr2wt	Caspr2ko	OK	39.1425	35.6377	-0.135329	-0.469078	0.4148	0.99995	no
ENSMUSG00000010025	ENSMUSG00000010025	Aldh3a2	11:61036918-61080966	Caspr2wt	Caspr2ko	OK	22.6541	23.2674	0.0385389	0.122057	0.82745	0.99995	no
ENSMUSG00000024885	ENSMUSG00000024885	Aldh3b1	19:3913492-3929761	Caspr2wt	Caspr2ko	OK	5.01008	3.8361	-0.385194	-0.955284	0.0956	0.99995	no
ENSMUSG00000028737	ENSMUSG00000028737	Aldh4a1	4:139178780-139205605	Caspr2wt	Caspr2ko	OK	7.84536	7.47734	-0.0693151	-0.313454	0.5819	0.99995	no
ENSMUSG00000035936	ENSMUSG00000035936	Aldh5a1	13:24997461-25033286	Caspr2wt	Caspr2ko	OK	28.4534	29.1352	0.0341649	0.164187	0.77205	0.99995	no
ENSMUSG00000021238	ENSMUSG00000021238	Aldh6a1	12:85750020-85791900	Caspr2wt	Caspr2ko	OK	30.1041	31.0262	0.0435277	0.20193	0.72195	0.99995	no
ENSMUSG00000053644	ENSMUSG00000053644	Aldh7a1	18:56669340-56747366	Caspr2wt	Caspr2ko	OK	40.5649	39.8528	-0.0255508	-0.0661885	0.90325	0.99995	no
ENSMUSG00000026687	ENSMUSG00000026687	Aldh9a1	1:169280121-169298661	Caspr2wt	Caspr2ko	OK	14.4265	14.7139	0.0284552	0.133374	0.8129	0.99995	no
ENSMUSG00000030695	ENSMUSG00000030695	Aldoa	7:133938747-133944265	Caspr2wt	Caspr2ko	OK	889.742	863.248	-0.0436121	-0.175093	0.76205	0.99995	no
ENSMUSG00000017390	ENSMUSG00000017390	Aldoc	11:78136469-78141283	Caspr2wt	Caspr2ko	OK	632.061	608.404	-0.0550341	-0.201786	0.71645	0.99995	no
ENSMUSG00000039427	ENSMUSG00000039427	Alg1	16:5233713-5289714	Caspr2wt	Caspr2ko	OK	20.4443	20.6027	0.011134	0.0286209	0.95965	0.99995	no
ENSMUSG00000075470	ENSMUSG00000075470	Alg10b	15:90054741-90060985	Caspr2wt	Caspr2ko	OK	13.6406	14.5707	0.0951628	0.445268	0.4367	0.99995	no
ENSMUSG00000063362	ENSMUSG00000063362	Alg11	8:23171192-23182099	Caspr2wt	Caspr2ko	OK	12.698	11.0455	-0.201149	-0.508015	0.3539	0.99995	no
ENSMUSG00000035845	ENSMUSG00000035845	Alg12	15:88635673-88649748	Caspr2wt	Caspr2ko	OK	4.0596	3.94091	-0.0428073	-0.123428	0.8284	0.99995	no
ENSMUSG00000041718	ENSMUSG00000041718	Alg13	X:140752354-140808993	Caspr2wt	Caspr2ko	OK	4.38732	4.08141	-0.104273	-0.172412	0.75345	0.99995	no
ENSMUSG00000039887	ENSMUSG00000039887	Alg14	3:120994734-121064929	Caspr2wt	Caspr2ko	OK	13.8372	13.573	-0.0278141	-0.108983	0.85225	0.99995	no
ENSMUSG00000039740	ENSMUSG00000039740	Alg2	4:47477938-47487205	Caspr2wt	Caspr2ko	OK	60.7043	58.1042	-0.063157	-0.20771	0.71765	0.99995	no
ENSMUSG00000033809	ENSMUSG00000033809	Alg3	16:20605523-20610841	Caspr2wt	Caspr2ko	OK	9.48265	10.4349	0.138055	0.357782	0.5299	0.99995	no
ENSMUSG00000036632	ENSMUSG00000036632	Alg5	3:54539460-54555049	Caspr2wt	Caspr2ko	OK	9.75365	9.55991	-0.0289451	-0.113398	0.84135	0.99995	no
ENSMUSG00000073792	ENSMUSG00000073792	Alg6	4:99382354-99430151	Caspr2wt	Caspr2ko	OK	6.85253	6.72074	-0.0280167	-0.0658788	0.9066	0.99995	no
ENSMUSG00000035704	ENSMUSG00000035704	Alg8	7:104520115-104540663	Caspr2wt	Caspr2ko	OK	4.48273	4.42609	-0.018347	-0.0443011	0.93605	0.99995	no
ENSMUSG00000032059	ENSMUSG00000032059	Alg9	9:50570932-50651647	Caspr2wt	Caspr2ko	OK	16.3039	15.2246	-0.0988143	-0.130031	0.80005	0.99995	no
ENSMUSG00000055471	ENSMUSG00000055471	Alk	17:72218781-72953049	Caspr2wt	Caspr2ko	OK	1.50682	1.41139	-0.0943922	-0.352193	0.5349	0.99995	no
ENSMUSG00000079036	ENSMUSG00000079036	Alkbh1	12:88767118-88813249	Caspr2wt	Caspr2ko	OK	3.85757	4.15147	0.105931	0.125979	0.812	0.99995	no
ENSMUSG00000093477	ENSMUSG00000093477	Alkbh1.1	12:88767118-88813249	Caspr2wt	Caspr2ko	OK	1.07678	0.861575	-0.321679	-0.15957	0.8023	0.99995	no
ENSMUSG00000044339	ENSMUSG00000044339	Alkbh2	5:114573934-114578227	Caspr2wt	Caspr2ko	OK	3.15162	3.21277	0.0277267	0.0707755	0.89965	0.99995	no
ENSMUSG00000040174	ENSMUSG00000040174	Alkbh3	2:93820190-93850964	Caspr2wt	Caspr2ko	OK	10.3451	9.91749	-0.0608961	-0.164531	0.77865	0.99995	no
ENSMUSG00000039754	ENSMUSG00000039754	Alkbh4	5:136612015-136617485	Caspr2wt	Caspr2ko	OK	2.79745	3.1202	0.157525	0.486173	0.3912	0.99995	no
ENSMUSG00000042650	ENSMUSG00000042650	Alkbh5	11:60349882-60372014	Caspr2wt	Caspr2ko	OK	17.4119	16.595	-0.0693212	-0.252099	0.62705	0.99995	no
ENSMUSG00000042831	ENSMUSG00000042831	Alkbh6	7:31093735-31099323	Caspr2wt	Caspr2ko	OK	26.0606	25.4152	-0.0361753	-0.138096	0.81395	0.99995	no
ENSMUSG00000002661	ENSMUSG00000002661	Alkbh7	17:57136761-57138745	Caspr2wt	Caspr2ko	OK	16.6255	15.5423	-0.0971946	-0.379259	0.5058	0.99995	no
ENSMUSG00000025899	ENSMUSG00000025899	Alkbh8	9:3335477-3387050	Caspr2wt	Caspr2ko	OK	9.69281	9.24313	-0.0685341	-0.207307	0.692	0.99995	no
ENSMUSG00000063810	ENSMUSG00000063810	Alms1	6:85537524-85652747	Caspr2wt	Caspr2ko	OK	0.81413	0.789033	-0.0451735	-0.172688	0.76845	0.99995	no
ENSMUSG00000025701	ENSMUSG00000025701	Alox5	6:116360094-116411196	Caspr2wt	Caspr2ko	OK	1.0499	0.897203	-0.226742	-0.33591	0.543	0.99995	no
ENSMUSG00000060063	ENSMUSG00000060063	Alox5ap	5:150076633-150099621	Caspr2wt	Caspr2ko	OK	16.0119	9.07372	-0.819376	-0.416271	0.38425	0.99995	no
ENSMUSG00000020891	ENSMUSG00000020891	Alox8	11:68997433-69011345	Caspr2wt	Caspr2ko	OK	2.74801	2.4703	-0.153705	-0.350727	0.52385	0.99995	no
ENSMUSG00000020892	ENSMUSG00000020892	Aloxe3	11:68939397-68962617	Caspr2wt	Caspr2ko	OK	1.69598	1.45675	-0.219363	-0.223468	0.66865	0.99995	no
ENSMUSG00000028028	ENSMUSG00000028028	Alpk1	3:127373316-127483445	Caspr2wt	Caspr2ko	OK	0.590123	0.509905	-0.210786	-0.251459	0.5521	0.99995	no
ENSMUSG00000028766	ENSMUSG00000028766	Alpl	4:137297647-137352299	Caspr2wt	Caspr2ko	OK	3.2332	3.45815	0.0970378	0.222655	0.64665	0.99995	no
ENSMUSG00000026024	ENSMUSG00000026024	Als2	1:59177779-59294075	Caspr2wt	Caspr2ko	OK	7.2243	6.53752	-0.144113	-0.542107	0.27555	0.99995	no
ENSMUSG00000044037	ENSMUSG00000044037	Als2cl	9:110768214-110803034	Caspr2wt	Caspr2ko	OK	2.88674	2.82502	-0.0311783	-0.0585117	0.9047	0.99995	no
ENSMUSG00000038079	ENSMUSG00000038079	Als2cr4	1:59157437-59177203	Caspr2wt	Caspr2ko	OK	11.0297	11.4033	0.0480632	0.207075	0.7167	0.99995	no
ENSMUSG00000025134	ENSMUSG00000025134	Alyref	11:120453434-120459679	Caspr2wt	Caspr2ko	OK	23.6917	25.7517	0.120286	0.438706	0.44905	0.99995	no
ENSMUSG00000060244	ENSMUSG00000060244	Alyref2	1:173432926-173434881	Caspr2wt	Caspr2ko	OK	2.37926	2.63029	0.144708	0.418725	0.4628	0.99995	no
ENSMUSG00000022244	ENSMUSG00000022244	Amacr	15:10911510-10926379	Caspr2wt	Caspr2ko	OK	3.57772	3.0667	-0.222352	-0.827038	0.1497	0.99995	no
ENSMUSG00000040506	ENSMUSG00000040506	Ambra1	2:91570290-91759006	Caspr2wt	Caspr2ko	OK	18.803	22.8426	0.280764	0.286943	0.51425	0.99995	no
ENSMUSG00000075232	ENSMUSG00000075232	Amd1	10:40007264-40021992	Caspr2wt	Caspr2ko	OK	16.1692	16.3175	0.0131686	0.0632423	0.91495	0.99995	no
ENSMUSG00000036820	ENSMUSG00000036820	Amdhd2	17:24292799-24300733	Caspr2wt	Caspr2ko	OK	8.43151	7.47989	-0.172774	-0.499147	0.3834	0.99995	no
ENSMUSG00000031751	ENSMUSG00000031751	Amfr	8:96495487-96536563	Caspr2wt	Caspr2ko	OK	84.1836	80.7485	-0.060103	-0.140597	0.79375	0.99995	no
ENSMUSG00000023047	ENSMUSG00000023047	Amhr2	15:102275797-102285061	Caspr2wt	Caspr2ko	OK	0.504917	0.85183	0.754519	0.873523	0.10095	0.99995	no
ENSMUSG00000050947	ENSMUSG00000050947	Amigo1	3:107989252-107995204	Caspr2wt	Caspr2ko	OK	20.4101	19.427	-0.0712219	-0.277156	0.61925	0.99995	no
ENSMUSG00000048218	ENSMUSG00000048218	Amigo2	15:97074504-97216120	Caspr2wt	Caspr2ko	OK	4.47931	4.0631	-0.140697	-0.507664	0.3738	0.99995	no
ENSMUSG00000032593	ENSMUSG00000032593	Amigo3	9:107951599-107987358	Caspr2wt	Caspr2ko	OK	0.809609	0.911491	0.171004	0.147455	0.7941	0.99995	no
ENSMUSG00000042225	ENSMUSG00000042225	Ammecr1	X:139285688-139401271	Caspr2wt	Caspr2ko	OK	0.672157	0.74581	0.150008	0.444006	0.4409	0.99995	no
ENSMUSG00000041915	ENSMUSG00000041915	Ammecr1l	18:31919533-31948699	Caspr2wt	Caspr2ko	OK	4.55269	4.42885	-0.0397867	-0.130769	0.8207	0.99995	no
ENSMUSG00000021278	ENSMUSG00000021278	Amn	12:112509321-112514637	Caspr2wt	Caspr2ko	OK	1.07271	0.879018	-0.287291	-0.695716	0.2323	0.99995	no
ENSMUSG00000068250	ENSMUSG00000068250	Amn1	6:149105668-149137234	Caspr2wt	Caspr2ko	OK	13.8761	14.3466	0.0480991	0.138516	0.8067	0.99995	no
ENSMUSG00000041688	ENSMUSG00000041688	Amot	X:141880967-141939724	Caspr2wt	Caspr2ko	OK	5.97195	5.5439	-0.107301	-0.455046	0.418	0.99995	no
ENSMUSG00000013076	ENSMUSG00000013076	Amotl1	9:14346409-14447973	Caspr2wt	Caspr2ko	OK	11.4181	13.7322	0.26624	0.959686	0.03445	0.99995	no
ENSMUSG00000032531	ENSMUSG00000032531	Amotl2	9:102619001-102635748	Caspr2wt	Caspr2ko	OK	12.5644	12.6871	0.0140127	0.0301454	0.9558	0.99995	no
ENSMUSG00000027889	ENSMUSG00000027889	Ampd2	3:107876979-107890927	Caspr2wt	Caspr2ko	OK	28.365	27.5529	-0.0419118	-0.112444	0.8436	0.99995	no
ENSMUSG00000005686	ENSMUSG00000005686	Ampd3	7:117910190-117987971	Caspr2wt	Caspr2ko	OK	10.0674	9.26585	-0.119696	-0.135894	0.7287	0.99995	no
ENSMUSG00000021314	ENSMUSG00000021314	Amph	13:19040239-19242782	Caspr2wt	Caspr2ko	OK	39.2875	39.0206	-0.00983619	-0.0478166	0.9329	0.99995	no
ENSMUSG00000032607	ENSMUSG00000032607	Amt	9:108199183-108203902	Caspr2wt	Caspr2ko	OK	10.6705	10.6856	0.0020509	0.00644059	0.99065	0.99995	no
ENSMUSG00000074264	ENSMUSG00000074264	Amy1	3:113258627-113333067	Caspr2wt	Caspr2ko	OK	6.84252	7.08169	0.0495652	0.100473	0.8641	0.99995	no
ENSMUSG00000050022	ENSMUSG00000050022	Amz1	5:141200080-141306385	Caspr2wt	Caspr2ko	OK	8.65183	8.05473	-0.10317	-0.114426	0.8094	0.99995	no
ENSMUSG00000020610	ENSMUSG00000020610	Amz2	11:109287259-109434644	Caspr2wt	Caspr2ko	OK	25.4469	23.9864	-0.0852747	-0.135187	0.8057	0.99995	no
ENSMUSG00000014355	ENSMUSG00000014355	Anapc1	2:128435839-128513127	Caspr2wt	Caspr2ko	OK	21.4089	22.8674	0.0950801	0.174616	0.75135	0.99995	no
ENSMUSG00000036977	ENSMUSG00000036977	Anapc10	8:82235718-82301220	Caspr2wt	Caspr2ko	OK	3.44375	3.36868	-0.0317969	-0.122129	0.83245	0.99995	no
ENSMUSG00000025135	ENSMUSG00000025135	Anapc11	11:120459734-120469512	Caspr2wt	Caspr2ko	OK	42.3566	41.1758	-0.0407881	-0.173931	0.76495	0.99995	no
ENSMUSG00000035048	ENSMUSG00000035048	Anapc13	9:102488907-102536571	Caspr2wt	Caspr2ko	OK	61.5442	66.3424	0.10831	0.277727	0.6279	0.99995	no
ENSMUSG00000020107	ENSMUSG00000020107	Anapc16	10:59450656-59562734	Caspr2wt	Caspr2ko	OK	35.3812	36.485	0.0443218	0.178813	0.7618	0.99995	no
ENSMUSG00000026965	ENSMUSG00000026965	Anapc2	2:25127997-25141435	Caspr2wt	Caspr2ko	OK	42.3542	39.5473	-0.0989232	-0.307619	0.596	0.99995	no
ENSMUSG00000029176	ENSMUSG00000029176	Anapc4	5:53225253-53259036	Caspr2wt	Caspr2ko	OK	22.8307	23.6906	0.0533376	0.179908	0.7494	0.99995	no
ENSMUSG00000029472	ENSMUSG00000029472	Anapc5	5:123237477-123271348	Caspr2wt	Caspr2ko	OK	49.4585	48.3973	-0.0312921	-0.152556	0.7912	0.99995	no
ENSMUSG00000029466	ENSMUSG00000029466	Anapc7	5:122871701-122894921	Caspr2wt	Caspr2ko	OK	12.0655	13.0713	0.11551	0.243296	0.57595	0.99995	no
ENSMUSG00000072115	ENSMUSG00000072115	Ang	14:51710751-51725826	Caspr2wt	Caspr2ko	OK	1.74098	1.80246	0.050071	0.0562263	0.92095	0.99995	no
ENSMUSG00000021257	ENSMUSG00000021257	Angel1	12:88041451-88067410	Caspr2wt	Caspr2ko	OK	3.52584	2.99325	-0.236251	-0.489889	0.35095	0.99995	no
ENSMUSG00000026634	ENSMUSG00000026634	Angel2	1:192748990-192770841	Caspr2wt	Caspr2ko	OK	21.1904	22.2682	0.0715697	0.262622	0.63735	0.99995	no
ENSMUSG00000022309	ENSMUSG00000022309	Angpt1	15:42256272-42536162	Caspr2wt	Caspr2ko	OK	0.837361	0.888076	0.0848334	0.255438	0.66195	0.99995	no
ENSMUSG00000031465	ENSMUSG00000031465	Angpt2	8:18595130-18803189	Caspr2wt	Caspr2ko	OK	1.01765	1.01513	-0.00358664	-0.00351831	0.9954	0.99995	no
ENSMUSG00000033544	ENSMUSG00000033544	Angptl1	1:158734296-158869757	Caspr2wt	Caspr2ko	OK	0.533405	0.59315	0.153166	0.0974892	0.9087	0.99995	no
ENSMUSG00000004105	ENSMUSG00000004105	Angptl2	2:32988940-33227006	Caspr2wt	Caspr2ko	OK	1.48044	1.25262	-0.241072	-0.273472	0.6388	0.99995	no
ENSMUSG00000028553	ENSMUSG00000028553	Angptl3	4:98603355-98787606	Caspr2wt	Caspr2ko	OK	0.368311	0.242878	-0.60069	-0.192945	0.7272	0.99995	no
ENSMUSG00000002289	ENSMUSG00000002289	Angptl4	17:33910694-33918520	Caspr2wt	Caspr2ko	OK	0.976453	1.47054	0.590727	1.27267	0.0194	0.99995	no
ENSMUSG00000038742	ENSMUSG00000038742	Angptl6	9:20673085-20684171	Caspr2wt	Caspr2ko	OK	7.19501	6.89736	-0.0609535	-0.138318	0.81525	0.99995	no
ENSMUSG00000022265	ENSMUSG00000022265	Ank	15:27396431-27524664	Caspr2wt	Caspr2ko	OK	79.2018	82.0781	0.051464	0.170577	0.7662	0.99995	no
ENSMUSG00000031543	ENSMUSG00000031543	Ank1	8:24085315-24260969	Caspr2wt	Caspr2ko	OK	24.1507	23.5991	-0.0333332	-0.0512544	0.923	0.99995	no
ENSMUSG00000032826	ENSMUSG00000032826	Ank2	3:126624524-127111949	Caspr2wt	Caspr2ko	OK	81.2998	78.8661	-0.0438471	-0.171592	0.7651	0.99995	no
ENSMUSG00000069601	ENSMUSG00000069601	Ank3	10:68996969-69490184	Caspr2wt	Caspr2ko	OK	52.0512	50.2846	-0.0498143	-0.223652	0.6956	0.99995	no
ENSMUSG00000066510	ENSMUSG00000066510	Ankdd1a	9:65349259-65364806	Caspr2wt	Caspr2ko	OK	1.09726	0.994931	-0.141241	-0.356091	0.53665	0.99995	no
ENSMUSG00000047117	ENSMUSG00000047117	Ankdd1b	13:97186088-97241115	Caspr2wt	Caspr2ko	OK	2.27005	2.44166	0.105138	0.3981	0.49515	0.99995	no
ENSMUSG00000047773	ENSMUSG00000047773	Ankfn1	11:89282300-89500945	Caspr2wt	Caspr2ko	OK	0.600515	0.45244	-0.408474	-0.95593	0.0993	0.99995	no
ENSMUSG00000020790	ENSMUSG00000020790	Ankfy1	11:72503507-72585648	Caspr2wt	Caspr2ko	OK	10.6612	10.3193	-0.0470292	-0.179453	0.70955	0.99995	no
ENSMUSG00000024483	ENSMUSG00000024483	Ankhd1	18:36719640-36825571	Caspr2wt	Caspr2ko	OK	19.4559	16.3178	-0.253765	-0.644374	0.2521	0.99995	no
ENSMUSG00000040351	ENSMUSG00000040351	Ankib1	5:3689999-3803109	Caspr2wt	Caspr2ko	OK	14.063	13.7174	-0.0358996	-0.175261	0.7576	0.99995	no
ENSMUSG00000032257	ENSMUSG00000032257	Ankk1	9:49223326-49235126	Caspr2wt	Caspr2ko	OK	1.22732	1.20767	-0.023296	-0.0730461	0.898	0.99995	no
ENSMUSG00000029501	ENSMUSG00000029501	Ankle2	5:110660059-110685666	Caspr2wt	Caspr2ko	OK	8.49937	9.02933	0.0872628	0.415378	0.46955	0.99995	no
ENSMUSG00000036188	ENSMUSG00000036188	Ankmy2	12:36883710-36923878	Caspr2wt	Caspr2ko	OK	21.1997	21.7671	0.0381092	0.181202	0.7524	0.99995	no
ENSMUSG00000021661	ENSMUSG00000021661	Ankra2	13:99033112-99044705	Caspr2wt	Caspr2ko	OK	16.2161	15.9545	-0.0234586	-0.0965121	0.86845	0.99995	no
ENSMUSG00000031508	ENSMUSG00000031508	Ankrd10	8:11611582-11635754	Caspr2wt	Caspr2ko	OK	10.3109	10.1163	-0.0274866	-0.121907	0.8322	0.99995	no
ENSMUSG00000035569	ENSMUSG00000035569	Ankrd11	8:122434259-126869624	Caspr2wt	Caspr2ko	OK	19.6964	18.7248	-0.0729849	-0.0621456	0.90915	0.99995	no
ENSMUSG00000034647	ENSMUSG00000034647	Ankrd12	17:66316840-66426429	Caspr2wt	Caspr2ko	OK	12.5075	12.0261	-0.0566287	-0.123516	0.8088	0.99995	no
ENSMUSG00000041870	ENSMUSG00000041870	Ankrd13a	5:115177415-115256209	Caspr2wt	Caspr2ko	OK	33.3499	33.0106	-0.0147568	-0.052884	0.92795	0.99995	no
ENSMUSG00000037907	ENSMUSG00000037907	Ankrd13b	11:77283986-77303180	Caspr2wt	Caspr2ko	OK	20.107	20.0059	-0.00726982	-0.0308598	0.9554	0.99995	no
ENSMUSG00000039988	ENSMUSG00000039988	Ankrd13c	3:157610377-157670288	Caspr2wt	Caspr2ko	OK	26.1627	28.3664	0.116674	0.547031	0.33925	0.99995	no
ENSMUSG00000005986	ENSMUSG00000005986	Ankrd13d	19:4270179-4283137	Caspr2wt	Caspr2ko	OK	18.3975	18.113	-0.0224823	-0.0543483	0.92365	0.99995	no
ENSMUSG00000047909	ENSMUSG00000047909	Ankrd16	2:11699502-11711952	Caspr2wt	Caspr2ko	OK	9.75397	8.16094	-0.257254	-0.737685	0.19645	0.99995	no
ENSMUSG00000055204	ENSMUSG00000055204	Ankrd17	5:90656214-90795211	Caspr2wt	Caspr2ko	OK	19.7247	19.6595	-0.00477783	-0.0231787	0.96905	0.99995	no
ENSMUSG00000067653	ENSMUSG00000067653	Ankrd23	1:36587378-36592584	Caspr2wt	Caspr2ko	OK	0.621454	0.603938	-0.0412494	-0.0942995	0.86415	0.99995	no
ENSMUSG00000054708	ENSMUSG00000054708	Ankrd24	10:81091284-81110355	Caspr2wt	Caspr2ko	OK	10.4058	9.88142	-0.0745921	-0.186694	0.7276	0.99995	no
ENSMUSG00000007827	ENSMUSG00000007827	Ankrd26	6:118452581-118512274	Caspr2wt	Caspr2ko	OK	2.90617	2.92092	0.00730267	0.0324377	0.9542	0.99995	no
ENSMUSG00000034867	ENSMUSG00000034867	Ankrd27	7:36371265-36424256	Caspr2wt	Caspr2ko	OK	4.73615	4.53752	-0.0618091	-0.275913	0.62755	0.99995	no
ENSMUSG00000014496	ENSMUSG00000014496	Ankrd28	14:32513200-32643601	Caspr2wt	Caspr2ko	OK	17.9076	17.2984	-0.0499298	-0.243145	0.66975	0.99995	no
ENSMUSG00000057766	ENSMUSG00000057766	Ankrd29	18:12410870-12464229	Caspr2wt	Caspr2ko	OK	11.6219	12.6241	0.119339	0.278647	0.6069	0.99995	no
ENSMUSG00000021597	ENSMUSG00000021597	Ankrd32	13:77182348-77274734	Caspr2wt	Caspr2ko	OK	6.8226	6.55709	-0.0572656	-0.153834	0.7816	0.99995	no
ENSMUSG00000022237	ENSMUSG00000022237	Ankrd33b	15:31221233-31297514	Caspr2wt	Caspr2ko	OK	8.80544	9.88752	0.167214	0.742391	0.19725	0.99995	no
ENSMUSG00000049097	ENSMUSG00000049097	Ankrd34a	3:96400558-96403698	Caspr2wt	Caspr2ko	OK	18.8579	18.82	-0.0028979	-0.0103423	0.98595	0.99995	no
ENSMUSG00000045034	ENSMUSG00000045034	Ankrd34b	13:93184971-93211613	Caspr2wt	Caspr2ko	OK	13.8432	13.7509	-0.00965743	-0.0450738	0.9369	0.99995	no
ENSMUSG00000047606	ENSMUSG00000047606	Ankrd34c	9:89623086-89633313	Caspr2wt	Caspr2ko	OK	2.53597	3.19922	0.335182	1.24437	0.03365	0.99995	no
ENSMUSG00000038354	ENSMUSG00000038354	Ankrd35	3:96474053-96494932	Caspr2wt	Caspr2ko	OK	2.5837	2.61889	0.0195208	0.0746531	0.8953	0.99995	no
ENSMUSG00000050914	ENSMUSG00000050914	Ankrd37	8:47060881-47114831	Caspr2wt	Caspr2ko	OK	9.74881	12.7844	0.391088	0.48046	0.41105	0.99995	no
ENSMUSG00000079610	ENSMUSG00000079610	Ankrd39	1:36595017-36604046	Caspr2wt	Caspr2ko	OK	3.21147	3.11658	-0.0432667	-0.147662	0.80355	0.99995	no
ENSMUSG00000020864	ENSMUSG00000020864	Ankrd40	11:94189314-94203155	Caspr2wt	Caspr2ko	OK	68.0647	66.5512	-0.0324434	-0.118244	0.8285	0.99995	no
ENSMUSG00000041343	ENSMUSG00000041343	Ankrd42	7:99709658-99785652	Caspr2wt	Caspr2ko	OK	4.15212	3.95266	-0.0710227	-0.17508	0.75785	0.99995	no
ENSMUSG00000052331	ENSMUSG00000052331	Ankrd44	1:54702183-54983231	Caspr2wt	Caspr2ko	OK	2.67306	2.63184	-0.0224205	-0.0943656	0.8693	0.99995	no
ENSMUSG00000044835	ENSMUSG00000044835	Ankrd45	1:163072821-163099237	Caspr2wt	Caspr2ko	OK	19.6353	18.7916	-0.0633623	-0.220519	0.69855	0.99995	no
ENSMUSG00000048307	ENSMUSG00000048307	Ankrd46	15:36407422-36426546	Caspr2wt	Caspr2ko	OK	81.0317	79.3995	-0.0293553	-0.142612	0.80335	0.99995	no
ENSMUSG00000031931	ENSMUSG00000031931	Ankrd49	9:14584652-14587408	Caspr2wt	Caspr2ko	OK	5.85154	6.34442	0.116673	0.453387	0.431	0.99995	no
ENSMUSG00000074771	ENSMUSG00000074771	Ankrd5	2:136327645-136387827	Caspr2wt	Caspr2ko	OK	0.547261	0.292093	-0.905801	-0.732752	0.10195	0.99995	no
ENSMUSG00000044864	ENSMUSG00000044864	Ankrd50	3:38348182-38383766	Caspr2wt	Caspr2ko	OK	18.7813	18.0544	-0.0569422	-0.119978	0.82485	0.99995	no
ENSMUSG00000014498	ENSMUSG00000014498	Ankrd52	10:127814170-127848548	Caspr2wt	Caspr2ko	OK	11.4671	11.2607	-0.0262114	-0.0826458	0.876	0.99995	no
ENSMUSG00000033055	ENSMUSG00000033055	Ankrd54	15:78883523-78893323	Caspr2wt	Caspr2ko	OK	5.77767	5.07208	-0.187908	-0.544231	0.3336	0.99995	no
ENSMUSG00000049985	ENSMUSG00000049985	Ankrd55	13:113078658-113174210	Caspr2wt	Caspr2ko	OK	2.2472	1.96356	-0.194659	-0.484473	0.37615	0.99995	no
ENSMUSG00000040183	ENSMUSG00000040183	Ankrd6	4:32891009-33037816	Caspr2wt	Caspr2ko	OK	9.04717	8.55084	-0.0814007	-0.37028	0.5063	0.99995	no
ENSMUSG00000029607	ENSMUSG00000029607	Ankrd61	5:144578656-144670716	Caspr2wt	Caspr2ko	OK	1.69357	1.67524	-0.0156974	-0.0126687	0.9825	0.99995	no
ENSMUSG00000037904	ENSMUSG00000037904	Ankrd9	12:112213562-112217250	Caspr2wt	Caspr2ko	OK	5.04411	4.95425	-0.025933	-0.0506756	0.92765	0.99995	no
ENSMUSG00000024219	ENSMUSG00000024219	Anks1	17:28046284-28199545	Caspr2wt	Caspr2ko	OK	7.147	6.71658	-0.089613	-0.398579	0.4834	0.99995	no
ENSMUSG00000058589	ENSMUSG00000058589	Anks1b	10:89336416-90435730	Caspr2wt	Caspr2ko	OK	133.343	142.573	0.0965496	0.392756	0.49305	0.99995	no
ENSMUSG00000022515	ENSMUSG00000022515	Anks3	16:4941419-4964330	Caspr2wt	Caspr2ko	OK	9.21452	8.40084	-0.133375	-0.562437	0.32945	0.99995	no
ENSMUSG00000066191	ENSMUSG00000066191	Anks6	4:47028540-47070178	Caspr2wt	Caspr2ko	OK	2.2146	2.28401	0.0445179	0.118086	0.83745	0.99995	no
ENSMUSG00000026199	ENSMUSG00000026199	Ankzf1	1:75188708-75207353	Caspr2wt	Caspr2ko	OK	8.0154	7.71044	-0.0559609	-0.149023	0.79745	0.99995	no
ENSMUSG00000036777	ENSMUSG00000036777	Anln	9:22135657-22193650	Caspr2wt	Caspr2ko	OK	27.2967	27.3458	0.00259588	0.0128047	0.98095	0.99995	no
ENSMUSG00000031075	ENSMUSG00000031075	Ano1	7:151774453-151937879	Caspr2wt	Caspr2ko	OK	0.799152	0.751961	-0.0878125	-0.174657	0.70305	0.99995	no
ENSMUSG00000037949	ENSMUSG00000037949	Ano10	9:122084996-122203492	Caspr2wt	Caspr2ko	OK	8.97907	8.51954	-0.0757891	-0.333173	0.55745	0.99995	no
ENSMUSG00000038115	ENSMUSG00000038115	Ano2	6:125640436-125990144	Caspr2wt	Caspr2ko	OK	8.57891	10.2753	0.260308	0.77102	0.17775	0.99995	no
ENSMUSG00000074968	ENSMUSG00000074968	Ano3	2:110495357-110791080	Caspr2wt	Caspr2ko	OK	77.0301	87.4047	0.182289	0.725456	0.1549	0.99995	no
ENSMUSG00000035189	ENSMUSG00000035189	Ano4	10:88411739-88720535	Caspr2wt	Caspr2ko	OK	9.88815	10.1924	0.0437198	0.200949	0.7307	0.99995	no
ENSMUSG00000064210	ENSMUSG00000064210	Ano6	15:95621273-95805180	Caspr2wt	Caspr2ko	OK	5.21436	4.68585	-0.154179	-0.651725	0.258	0.99995	no
ENSMUSG00000034863	ENSMUSG00000034863	Ano8	8:73993097-74009966	Caspr2wt	Caspr2ko	OK	13.0521	13.5139	0.0501624	0.168465	0.77475	0.99995	no
ENSMUSG00000032249	ENSMUSG00000032249	Anp32a	9:62189099-62226619	Caspr2wt	Caspr2ko	OK	132.239	133.672	0.015557	0.0518693	0.92545	0.99995	no
ENSMUSG00000028333	ENSMUSG00000028333	Anp32b	4:46463773-46485529	Caspr2wt	Caspr2ko	OK	28.9514	31.6148	0.126966	0.59569	0.30125	0.99995	no
ENSMUSG00000015749	ENSMUSG00000015749	Anp32e	3:95733168-95751313	Caspr2wt	Caspr2ko	OK	47.0744	52.9758	0.170389	0.585831	0.30395	0.99995	no
ENSMUSG00000033420	ENSMUSG00000033420	Antxr1	6:87083847-87285769	Caspr2wt	Caspr2ko	OK	3.74785	3.42156	-0.131409	-0.5722	0.3135	0.99995	no
ENSMUSG00000029338	ENSMUSG00000029338	Antxr2	5:98313706-98459981	Caspr2wt	Caspr2ko	OK	0.383372	0.386509	0.0117598	0.0288206	0.95775	0.99995	no
ENSMUSG00000042213	ENSMUSG00000042213	Anubl1	6:116214239-116280316	Caspr2wt	Caspr2ko	OK	1.77866	2.01912	0.182937	0.533411	0.3506	0.99995	no
ENSMUSG00000024659	ENSMUSG00000024659	Anxa1	19:20447917-20465434	Caspr2wt	Caspr2ko	OK	1.50305	0.630104	-1.25423	-1.08164	0.01095	0.99995	no
ENSMUSG00000031635	ENSMUSG00000031635	Anxa10	8:64535838-64601915	Caspr2wt	Caspr2ko	OK	0.384411	0.472509	0.297694	0.506555	0.37375	0.99995	no
ENSMUSG00000021866	ENSMUSG00000021866	Anxa11	14:26661668-26706290	Caspr2wt	Caspr2ko	OK	6.56546	6.76511	0.0432168	0.182813	0.7558	0.99995	no
ENSMUSG00000032231	ENSMUSG00000032231	Anxa2	9:69301426-69339602	Caspr2wt	Caspr2ko	OK	5.64965	5.3048	-0.090863	-0.281371	0.627	0.99995	no
ENSMUSG00000029484	ENSMUSG00000029484	Anxa3	5:97222403-97274987	Caspr2wt	Caspr2ko	OK	6.73942	6.47122	-0.0585853	-0.23547	0.6778	0.99995	no
ENSMUSG00000029994	ENSMUSG00000029994	Anxa4	6:86686833-86743578	Caspr2wt	Caspr2ko	OK	1.84909	1.78479	-0.0510595	-0.134625	0.8044	0.99995	no
ENSMUSG00000027712	ENSMUSG00000027712	Anxa5	3:36347846-36374765	Caspr2wt	Caspr2ko	OK	37.7445	37.5234	-0.00847881	-0.0408421	0.9439	0.99995	no
ENSMUSG00000018340	ENSMUSG00000018340	Anxa6	11:54792609-54846947	Caspr2wt	Caspr2ko	OK	41.0458	41.4399	0.0137862	0.0667551	0.9111	0.99995	no
ENSMUSG00000021814	ENSMUSG00000021814	Anxa7	14:21274482-21299355	Caspr2wt	Caspr2ko	OK	23.5241	22.6411	-0.0551977	-0.266271	0.6425	0.99995	no
ENSMUSG00000078651	ENSMUSG00000078651	Aoc2	11:101186376-101191016	Caspr2wt	Caspr2ko	OK	1.10973	1.03111	-0.106013	-0.303876	0.6002	0.99995	no
ENSMUSG00000063558	ENSMUSG00000063558	Aox1	1:58086774-58163257	Caspr2wt	Caspr2ko	OK	0.86558	0.893751	0.0462056	0.15242	0.78935	0.99995	no
ENSMUSG00000064294	ENSMUSG00000064294	Aox3	1:58169973-58257542	Caspr2wt	Caspr2ko	OK	0.447692	0.310406	-0.528347	-0.361658	0.42235	0.99995	no
ENSMUSG00000038242	ENSMUSG00000038242	Aox4	1:58267240-58436108	Caspr2wt	Caspr2ko	OK	0.355011	0.291362	-0.285051	-0.149866	0.7485	0.99995	no
ENSMUSG00000074238	ENSMUSG00000074238	Ap1ar	3:127492789-127540410	Caspr2wt	Caspr2ko	OK	47.3944	50.1866	0.0825835	0.39003	0.49755	0.99995	no
ENSMUSG00000009090	ENSMUSG00000009090	Ap1b1	11:4886826-4942732	Caspr2wt	Caspr2ko	OK	45.2746	45.9381	0.0209883	0.0700317	0.87865	0.99995	no
ENSMUSG00000031731	ENSMUSG00000031731	Ap1g1	8:112302453-112392355	Caspr2wt	Caspr2ko	OK	20.855	20.4337	-0.0294463	-0.0991034	0.8348	0.99995	no
ENSMUSG00000040701	ENSMUSG00000040701	Ap1g2	14:55713671-55725430	Caspr2wt	Caspr2ko	OK	2.84551	2.81517	-0.0154647	-0.0162388	0.96865	0.99995	no
ENSMUSG00000003033	ENSMUSG00000003033	Ap1m1	8:74763916-74781284	Caspr2wt	Caspr2ko	OK	28.3693	26.2901	-0.10981	-0.485654	0.395	0.99995	no
ENSMUSG00000004849	ENSMUSG00000004849	Ap1s1	5:137510862-137522005	Caspr2wt	Caspr2ko	OK	242.356	252.869	0.0612635	0.23749	0.67405	0.99995	no
ENSMUSG00000031367	ENSMUSG00000031367	Ap1s2	X:160346948-160371598	Caspr2wt	Caspr2ko	OK	61.5546	65.0185	0.0789838	0.380716	0.51395	0.99995	no
[truncated: 35,981 more rows]
