# Supplementary material for: Gene network analysis reveals a role for striatal glutamatergic receptors in dysregulated risk-assessment behavior of autism mouse models
Source: Transl Psychiatry. 2019 Oct 17;9:257. doi: 10.1038/s41398-019-0584-5 (PMC6797764; doi:10.1038/s41398-019-0584-5)
Supplement: Supplementary file 3 — Supplementary Table 2 [file 41398_2019_584_MOESM3_ESM.xlsx]

## Sheet: Sheet1
test_id	gene_id	gene	locus	sample_1	sample_2	status	value_1	value_2	log2(fold_change)	test_stat	p_value	q_value	significant
ENSMUSG00000028441	ENSMUSG00000028441	1110017D15Rik	4:41452041-41464366	Shank3wt	Shank3ko	OK	1.42972	5.15163	1.8493	3.1545	5e-05	0.0051589	yes
ENSMUSG00000043461	ENSMUSG00000043461	1110032A04Rik	3:69623459-69663818	Shank3wt	Shank3ko	OK	3.37773	5.87395	0.798278	2.57887	5e-05	0.0051589	yes
ENSMUSG00000037086	ENSMUSG00000037086	1110059M19Rik	X:42444080-42445968	Shank3wt	Shank3ko	OK	0.208751	2.45231	3.55428	4.88314	5e-05	0.0051589	yes
ENSMUSG00000026051	ENSMUSG00000026051	1500015O10Rik	1:43787446-43799423	Shank3wt	Shank3ko	OK	1.64592	19.8632	3.59314	8.62639	5e-05	0.0051589	yes
ENSMUSG00000026649	ENSMUSG00000026649	1700009P17Rik	1:173044048-173057098	Shank3wt	Shank3ko	OK	1.40657	4.0366	1.52096	2.9912	5e-05	0.0051589	yes
ENSMUSG00000031927	ENSMUSG00000031927	1700012B09Rik	9:14562643-14575474	Shank3wt	Shank3ko	OK	0.413627	1.58892	1.94165	2.94959	5e-05	0.0051589	yes
ENSMUSG00000043629	ENSMUSG00000043629	1700019D03Rik	1:52979167-53020104	Shank3wt	Shank3ko	OK	4.71068	7.27966	0.627935	2.37188	5e-05	0.0051589	yes
ENSMUSG00000010136	ENSMUSG00000010136	1700027A23Rik	3:105799874-105817523	Shank3wt	Shank3ko	OK	0.55258	2.0564	1.89586	3.35684	5e-05	0.0051589	yes
ENSMUSG00000071398	ENSMUSG00000071398	2410004P03Rik	12:17011763-17018360	Shank3wt	Shank3ko	OK	0.671036	2.13726	1.6713	4.1315	5e-05	0.0051589	yes
ENSMUSG00000086023	ENSMUSG00000086023	2810011L19Rik	12:106574803-106622141	Shank3wt	Shank3ko	OK	5.56147	9.04057	0.700947	2.6242	5e-05	0.0051589	yes
ENSMUSG00000022805	ENSMUSG00000022805	4932425I24Rik	16:38297839-38342229	Shank3wt	Shank3ko	OK	0.358384	0.79358	1.14687	2.41101	5e-05	0.0051589	yes
ENSMUSG00000029659	ENSMUSG00000029659	6330406I15Rik	5:150170210-150234298	Shank3wt	Shank3ko	OK	3.48253	7.21566	1.05099	3.75563	5e-05	0.0051589	yes
ENSMUSG00000030111	ENSMUSG00000030111	A2m	6:121586190-121629255	Shank3wt	Shank3ko	OK	0.771051	2.02173	1.39069	4.44824	5e-05	0.0051589	yes
ENSMUSG00000084796	ENSMUSG00000084796	A430104N18Rik	11:87569078-87570772	Shank3wt	Shank3ko	OK	0.785331	0	#NAME?	#NAME?	5e-05	0.0051589	yes
ENSMUSG00000090121	ENSMUSG00000090121	Abhd12b	12:71255128-71284334	Shank3wt	Shank3ko	OK	1.85045	4.36402	1.23778	2.71478	5e-05	0.0051589	yes
ENSMUSG00000020178	ENSMUSG00000020178	Adora2a	10:74779687-74797533	Shank3wt	Shank3ko	OK	147.378	101.303	-0.540853	-2.16343	5e-05	0.0051589	yes
ENSMUSG00000013076	ENSMUSG00000013076	Amotl1	9:14346409-14447973	Shank3wt	Shank3ko	OK	8.92763	14.6602	0.715552	2.32336	5e-05	0.0051589	yes
ENSMUSG00000004655	ENSMUSG00000004655	Aqp1	6:55286425-55298549	Shank3wt	Shank3ko	OK	0.272423	2.81975	3.37165	7.16874	5e-05	0.0051589	yes
ENSMUSG00000022602	ENSMUSG00000022602	Arc	15:74499512-74503000	Shank3wt	Shank3ko	OK	43.2773	21.1909	-1.03017	-4.06398	5e-05	0.0051589	yes
ENSMUSG00000034936	ENSMUSG00000034936	Arl4d	11:101526854-101529146	Shank3wt	Shank3ko	OK	31.1199	20.0044	-0.637521	-2.49165	5e-05	0.0051589	yes
ENSMUSG00000037683	ENSMUSG00000037683	Armc3	2:19120744-19231868	Shank3wt	Shank3ko	OK	0.204301	0.485442	1.2486	2.50129	5e-05	0.0051589	yes
ENSMUSG00000026278	ENSMUSG00000026278	Bok	1:95582270-95592339	Shank3wt	Shank3ko	OK	17.8844	33.3146	0.89745	3.46818	5e-05	0.0051589	yes
ENSMUSG00000021981	ENSMUSG00000021981	Cab39l	14:60059817-60167740	Shank3wt	Shank3ko	OK	10.2672	16.1317	0.651859	2.48597	5e-05	0.0051589	yes
ENSMUSG00000066189	ENSMUSG00000066189	Cacng3	7:129815257-129912905	Shank3wt	Shank3ko	OK	57.1514	36.8054	-0.634872	-2.55024	5e-05	0.0051589	yes
ENSMUSG00000040373	ENSMUSG00000040373	Cacng5	11:107735918-107776369	Shank3wt	Shank3ko	OK	4.91294	7.91546	0.688085	2.61651	5e-05	0.0051589	yes
ENSMUSG00000003657	ENSMUSG00000003657	Calb2	8:112661401-112692110	Shank3wt	Shank3ko	OK	3.79016	6.86516	0.857033	2.78414	5e-05	0.0051589	yes
ENSMUSG00000067276	ENSMUSG00000067276	Capn6	X:140236773-140261957	Shank3wt	Shank3ko	OK	0.150534	0.413704	1.45851	2.87557	5e-05	0.0051589	yes
ENSMUSG00000039676	ENSMUSG00000039676	Capsl	15:9365782-9395790	Shank3wt	Shank3ko	OK	0.555579	1.51301	1.44536	2.70237	5e-05	0.0051589	yes
ENSMUSG00000047021	ENSMUSG00000047021	Ccdc108	1:74948644-74982173	Shank3wt	Shank3ko	OK	0.273892	0.930589	1.76453	4.13938	5e-05	0.0051589	yes
ENSMUSG00000031786	ENSMUSG00000031786	Ccdc135	8:97579002-97602041	Shank3wt	Shank3ko	OK	0.28912	1.94959	2.75343	6.39544	5e-05	0.0051589	yes
ENSMUSG00000029769	ENSMUSG00000029769	Ccdc136	6:29346308-29376955	Shank3wt	Shank3ko	OK	109.426	178.744	0.70794	2.26584	5e-05	0.0051589	yes
ENSMUSG00000070306	ENSMUSG00000070306	Ccdc153	9:44048759-44055389	Shank3wt	Shank3ko	OK	1.02285	3.87188	1.92043	4.77079	5e-05	0.0051589	yes
ENSMUSG00000026676	ENSMUSG00000026676	Ccdc3	2:5058794-5151924	Shank3wt	Shank3ko	OK	1.5723	2.68383	0.771415	2.30361	5e-05	0.0051589	yes
ENSMUSG00000039391	ENSMUSG00000039391	Ccdc81	7:97014657-97052139	Shank3wt	Shank3ko	OK	0.127121	0.425361	1.74249	3.01726	5e-05	0.0051589	yes
ENSMUSG00000032532	ENSMUSG00000032532	Cck	9:121398942-121404807	Shank3wt	Shank3ko	OK	38.0926	73.4669	0.947583	3.6124	5e-05	0.0051589	yes
ENSMUSG00000000184	ENSMUSG00000000184	Ccnd2	6:127075796-127162429	Shank3wt	Shank3ko	OK	14.3179	9.96973	-0.522194	-2.07369	5e-05	0.0051589	yes
ENSMUSG00000046186	ENSMUSG00000046186	Cd109	9:78463352-78564060	Shank3wt	Shank3ko	OK	0.162244	0.410504	1.33923	2.71205	5e-05	0.0051589	yes
ENSMUSG00000047139	ENSMUSG00000047139	Cd24a	10:43298974-43304068	Shank3wt	Shank3ko	OK	5.38113	10.0919	0.907223	3.19874	5e-05	0.0051589	yes
ENSMUSG00000035860	ENSMUSG00000035860	Cdhr3	12:33718660-33777740	Shank3wt	Shank3ko	OK	0.250202	0.795088	1.66802	3.68943	5e-05	0.0051589	yes
ENSMUSG00000037664	ENSMUSG00000037664	Cdkn1c	7:150644254-150646955	Shank3wt	Shank3ko	OK	1.89935	3.88238	1.03144	3.2477	5e-05	0.0051589	yes
ENSMUSG00000060402	ENSMUSG00000060402	Chst8	7:35459486-35597730	Shank3wt	Shank3ko	OK	3.86034	6.6152	0.777057	2.59825	5e-05	0.0051589	yes
ENSMUSG00000022512	ENSMUSG00000022512	Cldn1	16:26356727-26371927	Shank3wt	Shank3ko	OK	1.3756	2.64557	0.943518	2.8263	5e-05	0.0051589	yes
ENSMUSG00000047230	ENSMUSG00000047230	Cldn2	X:136335366-136345925	Shank3wt	Shank3ko	OK	0.21666	2.8222	3.70332	3.65542	5e-05	0.0051589	yes
ENSMUSG00000022949	ENSMUSG00000022949	Clic6	16:92478987-92541488	Shank3wt	Shank3ko	OK	3.52051	9.73745	1.46776	4.93719	5e-05	0.0051589	yes
ENSMUSG00000068196	ENSMUSG00000068196	Col8a1	16:57624370-57754850	Shank3wt	Shank3ko	OK	0.328509	1.41981	2.11169	5.83381	5e-05	0.0051589	yes
ENSMUSG00000056174	ENSMUSG00000056174	Col8a2	4:125964036-125991574	Shank3wt	Shank3ko	OK	0.313782	2.35924	2.91049	2.88898	5e-05	0.0051589	yes
ENSMUSG00000039714	ENSMUSG00000039714	Cplx3	9:57447825-57454088	Shank3wt	Shank3ko	OK	2.58758	4.46195	0.786068	2.71352	5e-05	0.0051589	yes
ENSMUSG00000032380	ENSMUSG00000032380	Dapk2	9:66006029-66120049	Shank3wt	Shank3ko	OK	1.40822	2.9494	1.06655	2.39518	5e-05	0.0051589	yes
ENSMUSG00000018581	ENSMUSG00000018581	Dnahc11	12:119042761-119437516	Shank3wt	Shank3ko	OK	0.0683695	0.495349	2.85702	1.36974	5e-05	0.0051589	yes
ENSMUSG00000022262	ENSMUSG00000022262	Dnahc5	15:28133506-28401800	Shank3wt	Shank3ko	OK	0.16195	0.313063	0.950904	2.74198	5e-05	0.0051589	yes
ENSMUSG00000052861	ENSMUSG00000052861	Dnahc6	6:72967599-73171645	Shank3wt	Shank3ko	OK	0.123668	0.445104	1.84768	4.9018	5e-05	0.0051589	yes
ENSMUSG00000034467	ENSMUSG00000034467	Dynlrb2	8:119028914-119039796	Shank3wt	Shank3ko	OK	1.53282	4.11949	1.42628	2.80467	5e-05	0.0051589	yes
ENSMUSG00000038418	ENSMUSG00000038418	Egr1	18:35019476-35024763	Shank3wt	Shank3ko	OK	105.855	62.9559	-0.74968	-3.0144	5e-05	0.0051589	yes
ENSMUSG00000037868	ENSMUSG00000037868	Egr2	10:66998222-67004936	Shank3wt	Shank3ko	OK	5.87876	1.78384	-1.72052	-2.5206	5e-05	0.0051589	yes
ENSMUSG00000071341	ENSMUSG00000071341	Egr4	6:85461124-85463583	Shank3wt	Shank3ko	OK	23.2593	12.7282	-0.869784	-3.41435	5e-05	0.0051589	yes
ENSMUSG00000022468	ENSMUSG00000022468	Endou	15:97541449-97561836	Shank3wt	Shank3ko	OK	0.614833	1.26453	1.04034	2.68623	5e-05	0.0051589	yes
ENSMUSG00000022425	ENSMUSG00000022425	Enpp2	15:54670452-54751701	Shank3wt	Shank3ko	OK	180.794	385.569	1.09264	4.14493	5e-05	0.0051589	yes
ENSMUSG00000010080	ENSMUSG00000010080	Epn3	11:94350912-94361288	Shank3wt	Shank3ko	OK	2.68105	5.56898	1.05461	3.05117	5e-05	0.0051589	yes
ENSMUSG00000048376	ENSMUSG00000048376	F2r	13:96371758-96388414	Shank3wt	Shank3ko	OK	4.82183	8.69114	0.849965	3.17462	5e-05	0.0051589	yes
ENSMUSG00000026579	ENSMUSG00000026579	F5	1:166045394-166150408	Shank3wt	Shank3ko	OK	0.361185	2.53266	2.80984	8.42175	5e-05	0.0051589	yes
ENSMUSG00000046500	ENSMUSG00000046500	Fam19a4	6:96781202-97010405	Shank3wt	Shank3ko	OK	1.22114	3.32389	1.44464	4.0971	5e-05	0.0051589	yes
ENSMUSG00000001827	ENSMUSG00000001827	Folr1	7:109006844-109019302	Shank3wt	Shank3ko	OK	1.78477	18.9075	3.40515	4.42353	5e-05	0.0051589	yes
ENSMUSG00000029135	ENSMUSG00000029135	Fosl2	5:32438844-32460204	Shank3wt	Shank3ko	OK	5.86441	3.68638	-0.66978	-2.5748	5e-05	0.0051589	yes
ENSMUSG00000033316	ENSMUSG00000033316	Galnt9	5:110973363-111050401	Shank3wt	Shank3ko	OK	7.78288	14.506	0.898273	3.17891	5e-05	0.0051589	yes
ENSMUSG00000020713	ENSMUSG00000020713	Gh	11:106161584-106163179	Shank3wt	Shank3ko	OK	6.57199	10.9807	0.740568	2.26543	5e-05	0.0051589	yes
ENSMUSG00000084874	ENSMUSG00000084874	Gm12906	4:107432042-107433078	Shank3wt	Shank3ko	OK	0.524373	3.03354	2.53234	4.34158	5e-05	0.0051589	yes
ENSMUSG00000004341	ENSMUSG00000004341	Gpx6	13:21404085-21411493	Shank3wt	Shank3ko	OK	5.22117	2.61925	-0.995221	-2.25538	5e-05	0.0051589	yes
ENSMUSG00000023192	ENSMUSG00000023192	Grm2	9:106546867-106558440	Shank3wt	Shank3ko	OK	0.851207	1.59878	0.909386	2.49479	5e-05	0.0051589	yes
ENSMUSG00000027360	ENSMUSG00000027360	Hdc	2:126419402-126445035	Shank3wt	Shank3ko	OK	0.733029	2.02996	1.46951	1.92366	5e-05	0.0051589	yes
ENSMUSG00000046607	ENSMUSG00000046607	Hrk	5:118619772-118639487	Shank3wt	Shank3ko	OK	13.0891	8.82844	-0.568132	-2.26766	5e-05	0.0051589	yes
ENSMUSG00000090877	ENSMUSG00000090877	Hspa1b	17:35093380-35096183	Shank3wt	Shank3ko	OK	0.28884	0.68589	1.24771	2.57506	5e-05	0.0051589	yes
ENSMUSG00000048583	ENSMUSG00000048583	Igf2	7:149836672-149856261	Shank3wt	Shank3ko	OK	10.4095	25.7301	1.30555	3.20731	5e-05	0.0051589	yes
ENSMUSG00000039323	ENSMUSG00000039323	Igfbp2	1:72871076-72899048	Shank3wt	Shank3ko	OK	7.42448	21.1223	1.50841	5.37915	5e-05	0.0051589	yes
ENSMUSG00000040612	ENSMUSG00000040612	Ildr2	1:168184269-168246954	Shank3wt	Shank3ko	OK	10.7751	19.6094	0.863841	3.36086	5e-05	0.0051589	yes
ENSMUSG00000061859	ENSMUSG00000061859	Inadl	4:98062475-98386294	Shank3wt	Shank3ko	OK	11.4128	20.2797	0.829383	2.86032	5e-05	0.0051589	yes
ENSMUSG00000026301	ENSMUSG00000026301	Iqca	1:91938706-92049976	Shank3wt	Shank3ko	OK	0.0882663	0.522054	2.56426	2.97909	5e-05	0.0051589	yes
ENSMUSG00000037206	ENSMUSG00000037206	Islr	9:58004079-58006949	Shank3wt	Shank3ko	OK	1.21448	2.44081	1.00702	2.90168	5e-05	0.0051589	yes
ENSMUSG00000052837	ENSMUSG00000052837	Junb	8:87500810-87502617	Shank3wt	Shank3ko	OK	32.3093	16.572	-0.963204	-3.7139	5e-05	0.0051589	yes
ENSMUSG00000035681	ENSMUSG00000035681	Kcnc2	10:111708178-111903360	Shank3wt	Shank3ko	OK	23.5878	35.4064	0.585974	2.39152	5e-05	0.0051589	yes
ENSMUSG00000039672	ENSMUSG00000039672	Kcne2	16:92292633-92298374	Shank3wt	Shank3ko	OK	0.367269	4.9396	3.74949	7.54339	5e-05	0.0051589	yes
ENSMUSG00000041695	ENSMUSG00000041695	Kcnj2	11:110927477-110938135	Shank3wt	Shank3ko	OK	15.6346	9.51634	-0.716264	-2.87723	5e-05	0.0051589	yes
ENSMUSG00000032489	ENSMUSG00000032489	Kif9	9:110379461-110427683	Shank3wt	Shank3ko	OK	1.06366	2.14275	1.01043	3.01853	5e-05	0.0051589	yes
ENSMUSG00000058488	ENSMUSG00000058488	Kl	5:151755181-151796384	Shank3wt	Shank3ko	OK	1.34228	9.29084	2.79113	9.779	5e-05	0.0051589	yes
ENSMUSG00000005148	ENSMUSG00000005148	Klf5	14:99697909-99712624	Shank3wt	Shank3ko	OK	5.3344	2.91995	-0.869383	-2.77901	5e-05	0.0051589	yes
ENSMUSG00000023043	ENSMUSG00000023043	Krt18	15:101858646-101862457	Shank3wt	Shank3ko	OK	0.168638	1.4126	3.06635	5.04339	5e-05	0.0051589	yes
ENSMUSG00000049382	ENSMUSG00000049382	Krt8	15:101827141-101834773	Shank3wt	Shank3ko	OK	0.0803986	0.687464	3.09604	4.22548	5e-05	0.0051589	yes
ENSMUSG00000016024	ENSMUSG00000016024	Lbp	2:158132228-158158588	Shank3wt	Shank3ko	OK	0.756333	4.7764	2.65883	4.15792	5e-05	0.0051589	yes
ENSMUSG00000027985	ENSMUSG00000027985	Lef1	3:130813388-130927274	Shank3wt	Shank3ko	OK	4.98816	8.59909	0.785675	2.60677	5e-05	0.0051589	yes
ENSMUSG00000048332	ENSMUSG00000048332	Lhfp	3:52845449-53065601	Shank3wt	Shank3ko	OK	13.8951	22.4342	0.691124	2.67258	5e-05	0.0051589	yes
ENSMUSG00000019230	ENSMUSG00000019230	Lhx9	1:140721762-140745153	Shank3wt	Shank3ko	OK	0.713736	1.71335	1.26336	3.10481	5e-05	0.0051589	yes
ENSMUSG00000063704	ENSMUSG00000063704	Mapk15	15:75824198-75829582	Shank3wt	Shank3ko	OK	0.386904	1.44545	1.90147	2.24405	5e-05	0.0051589	yes
ENSMUSG00000032776	ENSMUSG00000032776	Mctp2	7:79222717-79451481	Shank3wt	Shank3ko	OK	0.749267	1.42498	0.927394	2.93461	5e-05	0.0051589	yes
ENSMUSG00000048416	ENSMUSG00000048416	Mlf1	3:67169382-67203925	Shank3wt	Shank3ko	OK	0.691441	2.4356	1.8166	3.49133	5e-05	0.0051589	yes
ENSMUSG00000048450	ENSMUSG00000048450	Msx1	5:38211723-38215822	Shank3wt	Shank3ko	OK	1.47589	3.60464	1.28827	3.73415	5e-05	0.0051589	yes
ENSMUSG00000039110	ENSMUSG00000039110	Mycbpap	11:94362660-94383056	Shank3wt	Shank3ko	OK	0.56008	2.3061	2.04175	2.25858	5e-05	0.0051589	yes
ENSMUSG00000026697	ENSMUSG00000026697	Myoc	1:164569280-164588304	Shank3wt	Shank3ko	OK	0.778521	2.32741	1.57992	4.17641	5e-05	0.0051589	yes
ENSMUSG00000027489	ENSMUSG00000027489	Necab3	2:154370134-154384626	Shank3wt	Shank3ko	OK	9.36243	16.9929	0.859979	2.48661	5e-05	0.0051589	yes
ENSMUSG00000037738	ENSMUSG00000037738	Nek5	8:23184087-23235525	Shank3wt	Shank3ko	OK	0.118875	0.502094	2.07851	3.0967	5e-05	0.0051589	yes
ENSMUSG00000023034	ENSMUSG00000023034	Nr4a1	15:101097276-101105223	Shank3wt	Shank3ko	OK	44.0594	18.1399	-1.28029	-4.94596	5e-05	0.0051589	yes
ENSMUSG00000039114	ENSMUSG00000039114	Nrn1	13:36817493-36826346	Shank3wt	Shank3ko	OK	13.8116	33.57	1.28129	4.90498	5e-05	0.0051589	yes
ENSMUSG00000059857	ENSMUSG00000059857	Ntng1	3:109582957-109938426	Shank3wt	Shank3ko	OK	28.8945	56.6986	0.972518	3.70348	5e-05	0.0051589	yes
ENSMUSG00000021848	ENSMUSG00000021848	Otx2	14:49277353-49287319	Shank3wt	Shank3ko	OK	0.944608	4.78356	2.3403	4.085	5e-05	0.0051589	yes
ENSMUSG00000082286	ENSMUSG00000082286	Pisd-ps1	11:3025906-3031007	Shank3wt	Shank3ko	OK	42.5442	26.7155	-0.671285	-2.42786	5e-05	0.0051589	yes
ENSMUSG00000040624	ENSMUSG00000040624	Plekhg1	10:6379237-6606177	Shank3wt	Shank3ko	OK	12.8955	23.7512	0.881135	2.57383	5e-05	0.0051589	yes
ENSMUSG00000035486	ENSMUSG00000035486	Plk5	10:79819203-79828234	Shank3wt	Shank3ko	OK	8.75417	5.53655	-0.660982	-2.23795	5e-05	0.0051589	yes
ENSMUSG00000035383	ENSMUSG00000035383	Pmch	10:87553816-87609686	Shank3wt	Shank3ko	OK	4.6821	1.40049	-1.74122	-2.72916	5e-05	0.0051589	yes
ENSMUSG00000090125	ENSMUSG00000090125	Pou3f1	4:124334049-124337899	Shank3wt	Shank3ko	OK	25.9524	17.5389	-0.56531	-2.24864	5e-05	0.0051589	yes
ENSMUSG00000042717	ENSMUSG00000042717	Ppp1r3a	6:14663821-14705274	Shank3wt	Shank3ko	OK	0.271659	0.626292	1.20504	3.05636	5e-05	0.0051589	yes
ENSMUSG00000021948	ENSMUSG00000021948	Prkcd	14:31408541-31439396	Shank3wt	Shank3ko	OK	64.1667	141.431	1.14021	4.17982	5e-05	0.0051589	yes
ENSMUSG00000005268	ENSMUSG00000005268	Prlr	15:10106992-10339908	Shank3wt	Shank3ko	OK	0.641012	2.87685	2.16607	3.07175	5e-05	0.0051589	yes
ENSMUSG00000020732	ENSMUSG00000020732	Rab37	11:114952744-115023550	Shank3wt	Shank3ko	OK	12.2988	22.0037	0.839232	3.1916	5e-05	0.0051589	yes
ENSMUSG00000041046	ENSMUSG00000041046	Ramp3	11:6550150-6577478	Shank3wt	Shank3ko	OK	31.9144	54.0006	0.758767	2.95354	5e-05	0.0051589	yes
ENSMUSG00000049892	ENSMUSG00000049892	Rasd1	11:59776682-59778446	Shank3wt	Shank3ko	OK	7.75788	15.6104	1.00877	3.72539	5e-05	0.0051589	yes
ENSMUSG00000029641	ENSMUSG00000029641	Rasl11a	5:147656646-147659302	Shank3wt	Shank3ko	OK	2.66817	5.40322	1.01797	3.00703	5e-05	0.0051589	yes
ENSMUSG00000026475	ENSMUSG00000026475	Rgs16	1:155587478-155592598	Shank3wt	Shank3ko	OK	10.3762	22.0884	1.09002	4.20984	5e-05	0.0051589	yes
ENSMUSG00000028139	ENSMUSG00000028139	Riiad1	3:94268906-94277513	Shank3wt	Shank3ko	OK	1.36644	3.05792	1.16213	2.42244	5e-05	0.0051589	yes
ENSMUSG00000047496	ENSMUSG00000047496	Rnf152	1:107173493-107258201	Shank3wt	Shank3ko	OK	3.14726	5.23098	0.732981	2.76762	5e-05	0.0051589	yes
ENSMUSG00000032238	ENSMUSG00000032238	Rora	9:68501592-69236053	Shank3wt	Shank3ko	OK	16.2619	25.651	0.657515	2.28315	5e-05	0.0051589	yes
ENSMUSG00000084349	ENSMUSG00000084349	Rpl3-ps1	X:12779696-12780906	Shank3wt	Shank3ko	OK	1.36527	7.58146	2.47329	6.52349	5e-05	0.0051589	yes
ENSMUSG00000024033	ENSMUSG00000024033	Rsph1	17:31391963-31414301	Shank3wt	Shank3ko	OK	1.86539	3.81458	1.03205	2.77177	5e-05	0.0051589	yes
ENSMUSG00000039552	ENSMUSG00000039552	Rsph4a	10:33624916-33635827	Shank3wt	Shank3ko	OK	0.591429	1.4714	1.31491	3.74247	5e-05	0.0051589	yes
ENSMUSG00000043811	ENSMUSG00000043811	Rtn4r	16:18127734-18152501	Shank3wt	Shank3ko	OK	3.58161	6.39645	0.836666	2.84429	5e-05	0.0051589	yes
ENSMUSG00000030592	ENSMUSG00000030592	Ryr1	7:29788358-29910170	Shank3wt	Shank3ko	OK	3.21324	1.96783	-0.707425	-2.71637	5e-05	0.0051589	yes
ENSMUSG00000034810	ENSMUSG00000034810	Scn7a	2:66511481-66622971	Shank3wt	Shank3ko	OK	0.13762	0.360527	1.38941	3.13572	5e-05	0.0051589	yes
ENSMUSG00000057969	ENSMUSG00000057969	Sema3b	9:107500004-107511560	Shank3wt	Shank3ko	OK	0.590818	1.54951	1.39102	3.82289	5e-05	0.0051589	yes
ENSMUSG00000023232	ENSMUSG00000023232	Serinc2	4:129930738-129956449	Shank3wt	Shank3ko	OK	0.410783	1.45524	1.82481	2.63741	5e-05	0.0051589	yes
ENSMUSG00000028082	ENSMUSG00000028082	Sh3d19	3:85888355-85934444	Shank3wt	Shank3ko	OK	4.37002	6.9794	0.675463	2.64685	5e-05	0.0051589	yes
ENSMUSG00000029843	ENSMUSG00000029843	Slc13a4	6:35217956-35258131	Shank3wt	Shank3ko	OK	0.587723	2.76997	2.23666	5.87814	5e-05	0.0051589	yes
ENSMUSG00000030500	ENSMUSG00000030500	Slc17a6	7:58877199-58926495	Shank3wt	Shank3ko	OK	13.5026	31.8459	1.23786	5.03594	5e-05	0.0051589	yes
ENSMUSG00000070570	ENSMUSG00000070570	Slc17a7	7:52419290-52431508	Shank3wt	Shank3ko	OK	16.2662	34.7857	1.09662	4.39239	5e-05	0.0051589	yes
ENSMUSG00000068323	ENSMUSG00000068323	Slc4a5	6:83169821-83254939	Shank3wt	Shank3ko	OK	0.290519	3.01186	3.37395	1.08758	5e-05	0.0051589	yes
ENSMUSG00000032548	ENSMUSG00000032548	Slco2a1	9:102910816-102990179	Shank3wt	Shank3ko	OK	0.694289	1.56654	1.17398	3.42236	5e-05	0.0051589	yes
ENSMUSG00000045871	ENSMUSG00000045871	Slitrk6	14:111147799-111154371	Shank3wt	Shank3ko	OK	2.97643	5.5078	0.887893	3.1984	5e-05	0.0051589	yes
ENSMUSG00000041476	ENSMUSG00000041476	Smpx	X:154136841-154190523	Shank3wt	Shank3ko	OK	0.973621	4.01052	2.04236	3.04773	5e-05	0.0051589	yes
ENSMUSG00000013611	ENSMUSG00000013611	Snx31	15:36433816-36485328	Shank3wt	Shank3ko	OK	0.107786	0.851489	2.98182	1.10225	5e-05	0.0051589	yes
ENSMUSG00000036169	ENSMUSG00000036169	Sostdc1	12:37040755-37045039	Shank3wt	Shank3ko	OK	0.559375	4.84794	3.11549	7.23739	5e-05	0.0051589	yes
ENSMUSG00000053153	ENSMUSG00000053153	Spag16	1:69873561-70771706	Shank3wt	Shank3ko	OK	0.197465	0.999755	2.33997	2.94644	5e-05	0.0051589	yes
ENSMUSG00000029155	ENSMUSG00000029155	Spata18	5:74042618-74070723	Shank3wt	Shank3ko	OK	0.195237	0.915918	2.22999	3.53429	5e-05	0.0051589	yes
ENSMUSG00000015652	ENSMUSG00000015652	Steap1	5:5736316-5749326	Shank3wt	Shank3ko	OK	0.375333	2.50986	2.74136	4.42466	5e-05	0.0051589	yes
ENSMUSG00000016918	ENSMUSG00000016918	Sulf1	1:12708625-12850452	Shank3wt	Shank3ko	OK	2.00866	4.35343	1.11592	4.06617	5e-05	0.0051589	yes
ENSMUSG00000050315	ENSMUSG00000050315	Synpo2	3:122779436-122939067	Shank3wt	Shank3ko	OK	11.3916	18.7243	0.716946	2.71624	5e-05	0.0051589	yes
ENSMUSG00000024985	ENSMUSG00000024985	Tcf7l2	19:55816299-56008144	Shank3wt	Shank3ko	OK	11.452	22.0757	0.946858	2.88353	5e-05	0.0051589	yes
ENSMUSG00000020799	ENSMUSG00000020799	Tekt1	11:72158223-72175944	Shank3wt	Shank3ko	OK	0.819632	2.07238	1.33824	3.33771	5e-05	0.0051589	yes
ENSMUSG00000021702	ENSMUSG00000021702	Thbs4	13:93521544-93564773	Shank3wt	Shank3ko	OK	1.13848	2.49992	1.13477	3.04152	5e-05	0.0051589	yes
ENSMUSG00000043164	ENSMUSG00000043164	Tmem212	3:27764987-27795290	Shank3wt	Shank3ko	OK	1.17412	4.65879	1.98838	3.91527	5e-05	0.0051589	yes
ENSMUSG00000048108	ENSMUSG00000048108	Tmem72	6:116642647-116666931	Shank3wt	Shank3ko	OK	0.129907	1.25287	3.26969	4.55366	5e-05	0.0051589	yes
ENSMUSG00000064179	ENSMUSG00000064179	Tnnt1	7:4456171-4467984	Shank3wt	Shank3ko	OK	16.4293	41.0834	1.32229	3.4946	5e-05	0.0051589	yes
ENSMUSG00000029026	ENSMUSG00000029026	Trp73	4:153430357-153514317	Shank3wt	Shank3ko	OK	0.190398	0.62748	1.72056	2.02268	5e-05	0.0051589	yes
ENSMUSG00000024727	ENSMUSG00000024727	Trpm6	19:18824472-18967000	Shank3wt	Shank3ko	OK	0.274159	0.562176	1.03601	2.79981	5e-05	0.0051589	yes
ENSMUSG00000014158	ENSMUSG00000014158	Trpv4	5:115072160-115108430	Shank3wt	Shank3ko	OK	0.710709	2.00598	1.49697	3.17609	5e-05	0.0051589	yes
ENSMUSG00000001763	ENSMUSG00000001763	Tspan33	6:29644221-29668559	Shank3wt	Shank3ko	OK	7.44144	12.2808	0.722746	2.69359	5e-05	0.0051589	yes
ENSMUSG00000032514	ENSMUSG00000032514	Ttc21a	9:119846723-119876911	Shank3wt	Shank3ko	OK	0.224413	0.811925	1.85519	3.17904	5e-05	0.0051589	yes
ENSMUSG00000061808	ENSMUSG00000061808	Ttr	18:20716574-20832825	Shank3wt	Shank3ko	OK	91.241	1037.46	3.50723	11.3693	5e-05	0.0051589	yes
ENSMUSG00000043621	ENSMUSG00000043621	Ubxn10	4:138265751-138302047	Shank3wt	Shank3ko	OK	0.50624	1.1839	1.22565	2.61259	5e-05	0.0051589	yes
ENSMUSG00000037568	ENSMUSG00000037568	Vash2	1:192771526-192803175	Shank3wt	Shank3ko	OK	1.2535	2.70354	1.10889	3.48604	5e-05	0.0051589	yes
ENSMUSG00000011171	ENSMUSG00000011171	Vipr2	12:117316195-117384734	Shank3wt	Shank3ko	OK	1.53962	3.84427	1.32013	3.33047	5e-05	0.0051589	yes
ENSMUSG00000028730	ENSMUSG00000028730	Wdr65	4:118227155-118293382	Shank3wt	Shank3ko	OK	0.11155	0.324903	1.54231	3.02649	5e-05	0.0051589	yes
ENSMUSG00000029442	ENSMUSG00000029442	Wdr66	5:123702110-123777493	Shank3wt	Shank3ko	OK	0.274253	0.914876	1.73807	2.20908	5e-05	0.0051589	yes
ENSMUSG00000010797	ENSMUSG00000010797	Wnt2	6:17938939-17980585	Shank3wt	Shank3ko	OK	5.75508	3.1287	-0.879272	-2.89355	5e-05	0.0051589	yes
ENSMUSG00000018486	ENSMUSG00000018486	Wnt9b	11:103588677-103611135	Shank3wt	Shank3ko	OK	0.760956	1.57977	1.05383	3.3041	5e-05	0.0051589	yes
ENSMUSG00000066687	ENSMUSG00000066687	Zbtb16	9:48462415-48644050	Shank3wt	Shank3ko	OK	1.25106	2.65553	1.08585	3.47244	5e-05	0.0051589	yes
ENSMUSG00000061524	ENSMUSG00000061524	Zic2	14:122874603-122879074	Shank3wt	Shank3ko	OK	3.93728	7.0349	0.83733	2.69708	5e-05	0.0051589	yes
ENSMUSG00000041703	ENSMUSG00000041703	Zic5	14:122856016-122864899	Shank3wt	Shank3ko	OK	0.537021	0.980634	0.868735	2.12867	5e-05	0.0051589	yes
ENSMUSG00000029994	ENSMUSG00000029994	Anxa4	6:86686833-86743578	Shank3wt	Shank3ko	OK	1.55434	2.84491	0.872081	2.12579	0.0001	0.00929171	yes
ENSMUSG00000031981	ENSMUSG00000031981	Capn9	8:127100010-127142631	Shank3wt	Shank3ko	OK	0.0403231	1.165	4.85258	0.668057	0.0001	0.00929171	yes
ENSMUSG00000050625	ENSMUSG00000050625	Ccdc121	1:183439763-183441582	Shank3wt	Shank3ko	OK	0.137965	0.523284	1.92329	2.84894	0.0001	0.00929171	yes
ENSMUSG00000042417	ENSMUSG00000042417	Ccno	13:113778009-113780986	Shank3wt	Shank3ko	OK	3.61291	2.07671	-0.798859	-2.41668	0.0001	0.00929171	yes
ENSMUSG00000043439	ENSMUSG00000043439	E130012A19Rik	11:97488706-97491030	Shank3wt	Shank3ko	OK	6.91387	4.52262	-0.612335	-2.23668	0.0001	0.00929171	yes
ENSMUSG00000033730	ENSMUSG00000033730	Egr3	14:70477251-70479964	Shank3wt	Shank3ko	OK	47.9499	32.6224	-0.555666	-2.23058	0.0001	0.00929171	yes
ENSMUSG00000026841	ENSMUSG00000026841	Fibcd1	2:31668809-31701525	Shank3wt	Shank3ko	OK	3.9962	2.68435	-0.574055	-2.15231	0.0001	0.00929171	yes
ENSMUSG00000021903	ENSMUSG00000021903	Galntl2	14:32842174-32875383	Shank3wt	Shank3ko	OK	0.649329	1.13945	0.811322	2.34552	0.0001	0.00929171	yes
ENSMUSG00000067023	ENSMUSG00000067023	Gm626	14:34361742-34388440	Shank3wt	Shank3ko	OK	0.122706	0.361881	1.56031	2.73178	0.0001	0.00929171	yes
ENSMUSG00000024957	ENSMUSG00000024957	Kcnk4	19:7000199-7009005	Shank3wt	Shank3ko	OK	1.55278	2.88936	0.895894	2.56389	0.0001	0.00929171	yes
ENSMUSG00000032221	ENSMUSG00000032221	Mns1	9:72286335-72306381	Shank3wt	Shank3ko	OK	0.865125	1.56696	0.856986	2.33848	0.0001	0.00929171	yes
ENSMUSG00000028341	ENSMUSG00000028341	Nr4a3	4:48058024-48099319	Shank3wt	Shank3ko	OK	3.72434	2.42763	-0.617438	-2.13348	0.0001	0.00929171	yes
ENSMUSG00000078451	ENSMUSG00000078451	Ppil6	10:41210244-41234092	Shank3wt	Shank3ko	OK	1.34281	2.59944	0.952948	2.31458	0.0001	0.00929171	yes
ENSMUSG00000063354	ENSMUSG00000063354	Slc39a4	15:76442814-76447322	Shank3wt	Shank3ko	OK	0.142195	0.611145	2.10364	3.64249	0.0001	0.00929171	yes
ENSMUSG00000014813	ENSMUSG00000014813	Stc1	14:69647294-69659861	Shank3wt	Shank3ko	OK	3.25688	2.14299	-0.603868	-2.09968	0.0001	0.00929171	yes
ENSMUSG00000028364	ENSMUSG00000028364	Tnc	4:63620818-63810958	Shank3wt	Shank3ko	OK	0.764535	1.24941	0.708594	2.26759	0.0001	0.00929171	yes
ENSMUSG00000020904	ENSMUSG00000020904	Wdr16	11:67668024-67779153	Shank3wt	Shank3ko	OK	0.285138	1.59783	2.48638	2.53151	0.0001	0.00929171	yes
ENSMUSG00000048483	ENSMUSG00000048483	Zdhhc22	12:88321713-88329626	Shank3wt	Shank3ko	OK	24.6903	37.1582	0.589734	2.17451	0.0001	0.00929171	yes
ENSMUSG00000053783	ENSMUSG00000053783	1700016K19Rik	11:75813413-75817071	Shank3wt	Shank3ko	OK	0.316796	0.978192	1.62656	2.46443	0.00015	0.0126769	yes
ENSMUSG00000037727	ENSMUSG00000037727	Avp	2:130406355-130408290	Shank3wt	Shank3ko	OK	6.62478	3.30712	-1.0023	-2.43104	0.00015	0.0126769	yes
ENSMUSG00000035394	ENSMUSG00000035394	Ccdc11	18:74442743-74519640	Shank3wt	Shank3ko	OK	0.120853	0.632927	2.38878	1.54229	0.00015	0.0126769	yes
ENSMUSG00000030905	ENSMUSG00000030905	Crym	7:127329893-127345625	Shank3wt	Shank3ko	OK	89.0708	60.2779	-0.563322	-2.22389	0.00015	0.0126769	yes
ENSMUSG00000049154	ENSMUSG00000049154	Fam183b	11:58606298-58615462	Shank3wt	Shank3ko	OK	0.969922	2.61999	1.43362	2.49396	0.00015	0.0126769	yes
ENSMUSG00000021760	ENSMUSG00000021760	Gpx8	13:113825586-113881343	Shank3wt	Shank3ko	OK	4.3506	7.1995	0.726682	2.25058	0.00015	0.0126769	yes
ENSMUSG00000026824	ENSMUSG00000026824	Kcnj3	2:55285924-55450556	Shank3wt	Shank3ko	OK	13.2027	20.6464	0.645059	2.31876	0.00015	0.0126769	yes
ENSMUSG00000044968	ENSMUSG00000044968	Napepld	5:21168718-21207214	Shank3wt	Shank3ko	OK	4.72552	7.20414	0.608352	2.27847	0.00015	0.0126769	yes
ENSMUSG00000048540	ENSMUSG00000048540	Nhlh2	3:101814067-101819415	Shank3wt	Shank3ko	OK	0.306506	0.683819	1.1577	2.58128	0.00015	0.0126769	yes
ENSMUSG00000019890	ENSMUSG00000019890	Nts	10:101944393-101953052	Shank3wt	Shank3ko	OK	7.09744	11.2835	0.66884	2.27464	0.00015	0.0126769	yes
ENSMUSG00000035179	ENSMUSG00000035179	Ppp1r32	19:10548746-10557387	Shank3wt	Shank3ko	OK	0.386353	0.986002	1.35167	2.78905	0.00015	0.0126769	yes
ENSMUSG00000049353	ENSMUSG00000049353	Rd3	1:193801269-193810273	Shank3wt	Shank3ko	OK	0.189623	0.636589	1.74723	2.65457	0.00015	0.0126769	yes
ENSMUSG00000029189	ENSMUSG00000029189	Sel1l3	5:53498322-53604691	Shank3wt	Shank3ko	OK	5.76317	8.24095	0.515948	2.01731	0.00015	0.0126769	yes
ENSMUSG00000027744	ENSMUSG00000027744	Stoml3	3:53292648-53312424	Shank3wt	Shank3ko	OK	0.12565	0.496236	1.98161	1.97458	0.00015	0.0126769	yes
ENSMUSG00000062296	ENSMUSG00000062296	Trank1	9:111214242-111298278	Shank3wt	Shank3ko	OK	22.5842	15.2422	-0.56724	-2.2371	0.00015	0.0126769	yes
ENSMUSG00000005892	ENSMUSG00000005892	Trh	6:92192054-92194644	Shank3wt	Shank3ko	OK	5.41155	8.53812	0.657876	2.28458	0.00015	0.0126769	yes
ENSMUSG00000043020	ENSMUSG00000043020	Wdr63	3:145703489-145771094	Shank3wt	Shank3ko	OK	0.219866	0.907037	2.04454	2.16959	0.00015	0.0126769	yes
ENSMUSG00000046886	ENSMUSG00000046886	Zfp474	18:52775568-52799484	Shank3wt	Shank3ko	OK	0.095325	0.436859	2.19624	2.92152	0.00015	0.0126769	yes
ENSMUSG00000024256	ENSMUSG00000024256	Adcyap1	17:93598761-93604825	Shank3wt	Shank3ko	OK	0.329213	0.842367	1.35543	2.65662	0.0002	0.0161712	yes
ENSMUSG00000036777	ENSMUSG00000036777	Anln	9:22135657-22193650	Shank3wt	Shank3ko	OK	19.63	28.4668	0.536221	2.16728	0.0002	0.0161712	yes
ENSMUSG00000030208	ENSMUSG00000030208	Emp1	6:135312948-135333191	Shank3wt	Shank3ko	OK	0.808232	1.37853	0.770292	2.04201	0.0002	0.0161712	yes
ENSMUSG00000026679	ENSMUSG00000026679	Enkur	2:21102357-21126992	Shank3wt	Shank3ko	OK	0.684787	1.62186	1.24392	2.29017	0.0002	0.0161712	yes
ENSMUSG00000028785	ENSMUSG00000028785	Hpca	4:128782791-128799280	Shank3wt	Shank3ko	OK	1022.37	683.604	-0.580681	-2.01922	0.0002	0.0161712	yes
ENSMUSG00000039395	ENSMUSG00000039395	Mreg	1:72205806-72258881	Shank3wt	Shank3ko	OK	2.61722	4.08783	0.643296	2.12619	0.0002	0.0161712	yes
ENSMUSG00000005973	ENSMUSG00000005973	Rcn1	2:105226447-105239476	Shank3wt	Shank3ko	OK	22.2778	15.0695	-0.563977	-2.2679	0.0002	0.0161712	yes
ENSMUSG00000050931	ENSMUSG00000050931	Sgms2	3:131021902-131047858	Shank3wt	Shank3ko	OK	0.945837	1.54535	0.708273	2.16177	0.0002	0.0161712	yes
ENSMUSG00000052387	ENSMUSG00000052387	Trpm3	19:22213608-23064374	Shank3wt	Shank3ko	OK	8.3309	12.5023	0.585647	2.16953	0.0002	0.0161712	yes
ENSMUSG00000033053	ENSMUSG00000033053	1700028P14Rik	19:23633249-23727302	Shank3wt	Shank3ko	OK	0.282556	1.09564	1.95516	2.7038	0.00025	0.0190249	yes
ENSMUSG00000055809	ENSMUSG00000055809	6030429G01Rik	7:4469906-4484055	Shank3wt	Shank3ko	OK	0.404432	0.877989	1.11831	2.17373	0.00025	0.0190249	yes
ENSMUSG00000051246	ENSMUSG00000051246	A930005I04Rik	5:35258563-35266488	Shank3wt	Shank3ko	OK	1.37349	0.75608	-0.861239	-2.31575	0.00025	0.0190249	yes
ENSMUSG00000019929	ENSMUSG00000019929	Dcn	10:96942244-96980777	Shank3wt	Shank3ko	OK	4.37607	6.67589	0.609326	2.05784	0.00025	0.0190249	yes
ENSMUSG00000028584	ENSMUSG00000028584	Lrrc38	4:142939659-142960935	Shank3wt	Shank3ko	OK	1.45149	2.34573	0.692501	2.0721	0.00025	0.0190249	yes
ENSMUSG00000030551	ENSMUSG00000030551	Nr2f2	7:77496831-77511621	Shank3wt	Shank3ko	OK	10.457	15.9828	0.612055	2.12016	0.00025	0.0190249	yes
ENSMUSG00000053310	ENSMUSG00000053310	Nrgn	9:37352077-37360330	Shank3wt	Shank3ko	OK	721.377	497.082	-0.537267	-2.08301	0.00025	0.0190249	yes
ENSMUSG00000031636	ENSMUSG00000031636	Pdlim3	8:46970838-47004900	Shank3wt	Shank3ko	OK	1.35808	2.29554	0.757269	2.06323	0.00025	0.0190249	yes
ENSMUSG00000041957	ENSMUSG00000041957	Pkp2	16:16213410-16272805	Shank3wt	Shank3ko	OK	1.41033	2.32124	0.718862	2.28277	0.00025	0.0190249	yes
ENSMUSG00000045659	ENSMUSG00000045659	Plekha7	7:123267007-123451890	Shank3wt	Shank3ko	OK	2.12398	3.14336	0.565538	2.04777	0.00025	0.0190249	yes
ENSMUSG00000024197	ENSMUSG00000024197	Plin3	17:56418384-56429934	Shank3wt	Shank3ko	OK	11.9689	17.1632	0.52003	2.04539	0.00025	0.0190249	yes
ENSMUSG00000045731	ENSMUSG00000045731	Pnoc	14:66019509-66044046	Shank3wt	Shank3ko	OK	3.7259	5.68863	0.61049	2.0741	0.00025	0.0190249	yes
ENSMUSG00000007279	ENSMUSG00000007279	Scube2	7:116942189-117009193	Shank3wt	Shank3ko	OK	0.477728	0.920179	0.945725	1.99487	0.00025	0.0190249	yes
ENSMUSG00000026831	ENSMUSG00000026831	1700007K13Rik	2:28317520-28321852	Shank3wt	Shank3ko	OK	1.73512	3.46048	0.995935	2.19855	0.0003	0.0217474	yes
ENSMUSG00000022759	ENSMUSG00000022759	4930451C15Rik	16:17544557-17561340	Shank3wt	Shank3ko	OK	0.381187	0.803987	1.07667	2.25629	0.0003	0.0217474	yes
ENSMUSG00000048482	ENSMUSG00000048482	Bdnf	2:109514856-109567164	Shank3wt	Shank3ko	OK	0.380105	0.685198	0.850123	1.91955	0.0003	0.0217474	yes
ENSMUSG00000025784	ENSMUSG00000025784	Clec3b	9:123060063-123066548	Shank3wt	Shank3ko	OK	1.05394	2.0424	0.954476	2.14976	0.0003	0.0217474	yes
ENSMUSG00000019767	ENSMUSG00000019767	Gm221	10:5784309-5864039	Shank3wt	Shank3ko	OK	0.137745	0.527115	1.93612	1.53927	0.0003	0.0217474	yes
ENSMUSG00000025813	ENSMUSG00000025813	Homer2	7:88745366-88851811	Shank3wt	Shank3ko	OK	2.70521	3.92716	0.537745	2.09589	0.0003	0.0217474	yes
ENSMUSG00000046093	ENSMUSG00000046093	Hpcal4	4:122860469-122871944	Shank3wt	Shank3ko	OK	98.7625	68.8103	-0.521338	-1.9336	0.0003	0.0217474	yes
ENSMUSG00000020396	ENSMUSG00000020396	Nefh	11:4838756-4848067	Shank3wt	Shank3ko	OK	28.2067	39.9506	0.502182	2.01544	0.0003	0.0217474	yes
ENSMUSG00000031506	ENSMUSG00000031506	Ptpn7	1:137029301-137041897	Shank3wt	Shank3ko	OK	3.94795	2.56109	-0.624346	-2.16785	0.0003	0.0217474	yes
ENSMUSG00000022114	ENSMUSG00000022114	Spry2	14:106291165-106296036	Shank3wt	Shank3ko	OK	32.1915	22.7263	-0.50232	-2.01697	0.0003	0.0217474	yes
ENSMUSG00000030889	ENSMUSG00000030889	Vwa3a	7:127883070-127949256	Shank3wt	Shank3ko	OK	0.350204	1.15352	1.71978	1.64957	0.0003	0.0217474	yes
ENSMUSG00000050623	ENSMUSG00000050623	1700019N12Rik	19:6996915-6999870	Shank3wt	Shank3ko	OK	1.01361	2.0488	1.01527	2.18437	0.00035	0.0247324	yes
ENSMUSG00000050541	ENSMUSG00000050541	Adra1b	11:43588107-43714712	Shank3wt	Shank3ko	OK	7.58193	11.5411	0.606147	2.08485	0.00035	0.0247324	yes
ENSMUSG00000030708	ENSMUSG00000030708	Dnajb13	7:107651526-107663469	Shank3wt	Shank3ko	OK	0.303158	0.871536	1.52349	2.10179	0.00035	0.0247324	yes
ENSMUSG00000052221	ENSMUSG00000052221	Ppp1r36	12:77518585-77540460	Shank3wt	Shank3ko	OK	0.434618	0.977852	1.16987	2.349	0.00035	0.0247324	yes
ENSMUSG00000024552	ENSMUSG00000024552	Slc14a2	18:78342882-78405833	Shank3wt	Shank3ko	OK	0.12153	0.597062	2.29657	2.51103	0.00035	0.0247324	yes
ENSMUSG00000044772	ENSMUSG00000044772	Sntn	14:14503389-14515662	Shank3wt	Shank3ko	OK	0.121645	0.905214	2.89558	3.34754	0.00035	0.0247324	yes
ENSMUSG00000020262	ENSMUSG00000020262	Adarb1	10:76753470-76881015	Shank3wt	Shank3ko	OK	54.2303	77.4459	0.514089	1.52996	0.0004	0.0273463	yes
ENSMUSG00000043144	ENSMUSG00000043144	Aqp6	15:99431830-99435908	Shank3wt	Shank3ko	OK	0.0769581	0.364809	2.245	2.78478	0.0004	0.0273463	yes
ENSMUSG00000021728	ENSMUSG00000021728	Emb	13:118007507-118062905	Shank3wt	Shank3ko	OK	11.1888	16.2782	0.540883	2.07451	0.0004	0.0273463	yes
ENSMUSG00000027386	ENSMUSG00000027386	Fbln7	2:128688716-128722770	Shank3wt	Shank3ko	OK	0.629574	1.09865	0.803282	2.12025	0.0004	0.0273463	yes
ENSMUSG00000040978	ENSMUSG00000040978	Gm11992	11:8916056-8969359	Shank3wt	Shank3ko	OK	0.546556	1.04941	0.94114	2.23639	0.0004	0.0273463	yes
ENSMUSG00000004698	ENSMUSG00000004698	Hdac9	12:34732450-35213754	Shank3wt	Shank3ko	OK	7.27392	10.3446	0.508068	1.95857	0.0004	0.0273463	yes
ENSMUSG00000050836	ENSMUSG00000050836	Ntng1	3:109946602-109946929	Shank3wt	Shank3ko	OK	2.53593	7.32836	1.53098	2.5663	0.0004	0.0273463	yes
ENSMUSG00000000126	ENSMUSG00000000126	Wnt9a	11:59120429-59147054	Shank3wt	Shank3ko	OK	0.64434	1.12277	0.801166	2.18783	0.0004	0.0273463	yes
ENSMUSG00000035365	ENSMUSG00000035365	4930547N16Rik	10:87553816-87609686	Shank3wt	Shank3ko	OK	0.989857	0.433852	-1.19002	-1.66327	0.00045	0.0301518	yes
ENSMUSG00000050994	ENSMUSG00000050994	9130014G24Rik	10:10055506-10192124	Shank3wt	Shank3ko	OK	0.0837061	0.309515	1.8866	2.24575	0.00045	0.0301518	yes
ENSMUSG00000027577	ENSMUSG00000027577	Chrna4	2:180753084-180778251	Shank3wt	Shank3ko	OK	8.90941	12.6699	0.507999	1.92953	0.00045	0.0301518	yes
ENSMUSG00000005611	ENSMUSG00000005611	Mrvi1	7:118011779-118125975	Shank3wt	Shank3ko	OK	1.50232	3.29726	1.13408	1.86131	0.00045	0.0301518	yes
ENSMUSG00000070780	ENSMUSG00000070780	Rbm47	5:66407787-66566183	Shank3wt	Shank3ko	OK	0.214755	0.774403	1.85039	1.13318	0.00045	0.0301518	yes
ENSMUSG00000042540	ENSMUSG00000042540	Acot5	12:85410274-85416970	Shank3wt	Shank3ko	OK	0.118907	0.465311	1.96837	2.07253	0.0005	0.0323423	yes
ENSMUSG00000070695	ENSMUSG00000070695	Cntnap5a	1:117581332-118478603	Shank3wt	Shank3ko	OK	6.94736	4.78191	-0.538879	-2.09412	0.0005	0.0323423	yes
ENSMUSG00000025504	ENSMUSG00000025504	Eps8l2	7:148524778-148551009	Shank3wt	Shank3ko	OK	13.3317	25.0702	0.911119	2.0297	0.0005	0.0323423	yes
ENSMUSG00000040434	ENSMUSG00000040434	Gyltl1b	2:92205202-92221374	Shank3wt	Shank3ko	OK	0.0903067	0.67819	2.90878	0.750211	0.0005	0.0323423	yes
ENSMUSG00000031750	ENSMUSG00000031750	Il34	8:113265728-113331377	Shank3wt	Shank3ko	OK	37.4782	22.9943	-0.704779	-2.017	0.0005	0.0323423	yes
ENSMUSG00000039208	ENSMUSG00000039208	Metrnl	11:121562857-121577620	Shank3wt	Shank3ko	OK	2.47475	4.35482	0.815328	1.98197	0.0005	0.0323423	yes
ENSMUSG00000036834	ENSMUSG00000036834	Plch1	3:63500155-63703394	Shank3wt	Shank3ko	OK	3.42024	5.17293	0.596883	1.83651	0.0005	0.0323423	yes
ENSMUSG00000032890	ENSMUSG00000032890	Rims3	4:120527420-120569184	Shank3wt	Shank3ko	OK	25.9613	36.2162	0.480271	1.94703	0.0005	0.0323423	yes
ENSMUSG00000043091	ENSMUSG00000043091	Tuba1c	15:98860321-98868536	Shank3wt	Shank3ko	OK	0.235968	0.564747	1.25901	2.25578	0.0005	0.0323423	yes
ENSMUSG00000048644	ENSMUSG00000048644	Ctxn1	8:4257647-4259274	Shank3wt	Shank3ko	OK	282.575	201.52	-0.487709	-1.96313	0.00055	0.0347741	yes
ENSMUSG00000035095	ENSMUSG00000035095	Fam167a	14:64055230-64084335	Shank3wt	Shank3ko	OK	0.27096	0.600447	1.14796	1.63242	0.00055	0.0347741	yes
ENSMUSG00000021250	ENSMUSG00000021250	Fos	12:86814839-86818223	Shank3wt	Shank3ko	OK	7.2323	4.67845	-0.628424	-1.95946	0.00055	0.0347741	yes
ENSMUSG00000041390	ENSMUSG00000041390	Mdfic	6:15670660-15752169	Shank3wt	Shank3ko	OK	1.69726	2.83792	0.741623	2.0697	0.00055	0.0347741	yes
ENSMUSG00000041653	ENSMUSG00000041653	Pnpla3	15:83998245-84019942	Shank3wt	Shank3ko	OK	0.785713	1.23686	0.654609	2.01173	0.00055	0.0347741	yes
ENSMUSG00000052087	ENSMUSG00000052087	Rgs14	13:55471092-55486048	Shank3wt	Shank3ko	OK	32.2312	20.9115	-0.624158	-2.14789	0.00055	0.0347741	yes
ENSMUSG00000051065	ENSMUSG00000051065	1600021P15Rik	16:28826261-28929784	Shank3wt	Shank3ko	OK	14.3941	20.2619	0.493294	1.94617	0.0006	0.0372354	yes
ENSMUSG00000059412	ENSMUSG00000059412	Fxyd2	9:45207956-45218361	Shank3wt	Shank3ko	OK	9.97188	6.16676	-0.693353	-1.99643	0.0006	0.0372354	yes
ENSMUSG00000035397	ENSMUSG00000035397	Klf16	10:80029868-80040066	Shank3wt	Shank3ko	OK	30.4997	21.584	-0.498831	-2.00547	0.0006	0.0372354	yes
ENSMUSG00000027702	ENSMUSG00000027702	Lrrc34	3:30523188-30571353	Shank3wt	Shank3ko	OK	0.0725579	0.417466	2.52446	2.82372	0.0006	0.0372354	yes
ENSMUSG00000026668	ENSMUSG00000026668	Ucma	2:4897167-4906794	Shank3wt	Shank3ko	OK	0.409352	1.29541	1.66199	1.97015	0.0006	0.0372354	yes
ENSMUSG00000031112	ENSMUSG00000031112	2610018G03Rik	X:48194223-48246274	Shank3wt	Shank3ko	OK	13.4559	9.35685	-0.524149	-1.93571	0.00065	0.0398967	yes
ENSMUSG00000026650	ENSMUSG00000026650	Meig1	2:3326314-3339920	Shank3wt	Shank3ko	OK	1.84099	3.98744	1.11498	2.01496	0.00065	0.0398967	yes
ENSMUSG00000036192	ENSMUSG00000036192	Rorb	19:19005094-19185686	Shank3wt	Shank3ko	OK	3.72301	5.31712	0.514175	2.01838	0.00065	0.0398967	yes
ENSMUSG00000025370	ENSMUSG00000025370	Cdh9	15:16707855-16786849	Shank3wt	Shank3ko	OK	9.29083	6.5213	-0.510649	-1.96746	0.0007	0.0423475	yes
ENSMUSG00000045246	ENSMUSG00000045246	Kcng4	8:122147753-122159580	Shank3wt	Shank3ko	OK	5.01015	7.17357	0.517837	1.99574	0.0007	0.0423475	yes
ENSMUSG00000041708	ENSMUSG00000041708	Mpped1	15:83609896-83688924	Shank3wt	Shank3ko	OK	13.3709	9.54278	-0.486612	-1.78928	0.0007	0.0423475	yes
ENSMUSG00000027301	ENSMUSG00000027301	Oxt	2:130401908-130402790	Shank3wt	Shank3ko	OK	1.93797	0.539249	-1.84552	-2.38336	0.0007	0.0423475	yes
ENSMUSG00000020878	ENSMUSG00000020878	Lrrc46	11:96895915-96902721	Shank3wt	Shank3ko	OK	0.446761	0.956482	1.09824	2.14162	0.00075	0.0452097	yes
ENSMUSG00000046242	ENSMUSG00000046242	1600029I14Rik	9:99356661-99375369	Shank3wt	Shank3ko	OK	0.286541	0.976932	1.76952	2.42558	0.0008	0.0473746	yes
ENSMUSG00000025196	ENSMUSG00000025196	Cpn1	19:44030796-44061046	Shank3wt	Shank3ko	OK	0.151888	0.405955	1.41831	2.2527	0.0008	0.0473746	yes
ENSMUSG00000031734	ENSMUSG00000031734	Irx3	8:94322423-94331438	Shank3wt	Shank3ko	OK	0.127788	0.371791	1.54074	2.09674	0.0008	0.0473746	yes
ENSMUSG00000041577	ENSMUSG00000041577	Prelp	1:135793772-135817991	Shank3wt	Shank3ko	OK	3.87486	6.77023	0.80506	1.97736	0.0008	0.0473746	yes
ENSMUSG00000071234	ENSMUSG00000071234	Tmem90a	12:86018227-86039757	Shank3wt	Shank3ko	OK	120.575	87.3475	-0.46509	-1.87662	0.0008	0.0473746	yes
ENSMUSG00000028125	ENSMUSG00000028125	Abca4	3:121747360-121882979	Shank3wt	Shank3ko	OK	0.628215	1.70009	1.43628	1.61234	0.00085	0.0496365	yes
ENSMUSG00000008845	ENSMUSG00000008845	Cd163	6:124254668-124280545	Shank3wt	Shank3ko	OK	1.15256	0.732063	-0.654802	-1.96676	0.00085	0.0496365	yes
ENSMUSG00000027171	ENSMUSG00000027171	Prrg4	2:104670897-104690033	Shank3wt	Shank3ko	OK	0.238736	0.581127	1.28344	1.7559	0.00085	0.0496365	yes
ENSMUSG00000029359	ENSMUSG00000029359	Tesc	5:118477751-118511887	Shank3wt	Shank3ko	OK	99.2538	71.0425	-0.482439	-1.897	0.00085	0.0496365	yes
ENSMUSG00000027335	ENSMUSG00000027335	Adra1d	2:131371585-131388915	Shank3wt	Shank3ko	OK	4.63199	6.87744	0.570241	1.9238	0.0009	0.0518363	no
ENSMUSG00000057068	ENSMUSG00000057068	Fam47e	5:92984094-93020305	Shank3wt	Shank3ko	OK	0.171634	0.816235	2.24965	1.41468	0.0009	0.0518363	no
ENSMUSG00000035576	ENSMUSG00000035576	L3mbtl1	2:162769200-162800258	Shank3wt	Shank3ko	OK	1.73073	0.692654	-1.32117	-1.71052	0.0009	0.0518363	no
ENSMUSG00000054320	ENSMUSG00000054320	Lrrc36	8:107937470-107987986	Shank3wt	Shank3ko	OK	0.143284	0.491947	1.77962	1.41015	0.0009	0.0518363	no
ENSMUSG00000021732	ENSMUSG00000021732	Fgf10	13:119458597-119580922	Shank3wt	Shank3ko	OK	0.424829	0.842592	0.987952	1.60335	0.00095	0.0545294	no
ENSMUSG00000047330	ENSMUSG00000047330	Kcne4	1:78813501-78816599	Shank3wt	Shank3ko	OK	1.06224	1.74762	0.718286	1.88275	0.001	0.0570102	no
ENSMUSG00000030340	ENSMUSG00000030340	Scnn1a	6:125270676-125294961	Shank3wt	Shank3ko	OK	0.402449	0.815604	1.01906	1.70673	0.001	0.0570102	no
ENSMUSG00000026072	ENSMUSG00000026072	Il1r1	1:40281924-40373043	Shank3wt	Shank3ko	OK	0.587312	0.93471	0.67039	1.91267	0.00105	0.0594576	no
ENSMUSG00000034825	ENSMUSG00000034825	Nrip3	7:116901568-116925539	Shank3wt	Shank3ko	OK	39.5316	54.3802	0.460077	1.88322	0.00105	0.0594576	no
ENSMUSG00000059213	ENSMUSG00000059213	Ddn	15:98634212-98661939	Shank3wt	Shank3ko	OK	246.002	171.933	-0.516818	-1.89478	0.0011	0.0618722	no
ENSMUSG00000035168	ENSMUSG00000035168	Tanc1	2:59450098-59684206	Shank3wt	Shank3ko	OK	8.23906	13.0179	0.659951	1.24005	0.0011	0.0618722	no
ENSMUSG00000033688	ENSMUSG00000033688	1300017J02Rik	9:103152851-103207412	Shank3wt	Shank3ko	OK	0.0393963	0.39728	3.33402	0.862445	0.00115	0.0638307	no
ENSMUSG00000000392	ENSMUSG00000000392	Fap	2:62338999-62412132	Shank3wt	Shank3ko	OK	0.231145	0.762503	1.72195	1.5569	0.00115	0.0638307	no
ENSMUSG00000030621	ENSMUSG00000030621	Me3	7:96780606-97002869	Shank3wt	Shank3ko	OK	39.1389	25.6112	-0.61183	-1.90242	0.00115	0.0638307	no
ENSMUSG00000045036	ENSMUSG00000045036	Tmem232	17:65605344-65890122	Shank3wt	Shank3ko	OK	0.190676	0.467077	1.29254	1.84259	0.00115	0.0638307	no
ENSMUSG00000029182	ENSMUSG00000029182	1700001C02Rik	5:30768419-30786461	Shank3wt	Shank3ko	OK	0.275582	1.01541	1.88151	2.01638	0.0012	0.0651019	no
ENSMUSG00000032773	ENSMUSG00000032773	Chrm1	19:8738278-8758077	Shank3wt	Shank3ko	OK	32.7693	22.6433	-0.533257	-1.86419	0.0012	0.0651019	no
ENSMUSG00000042353	ENSMUSG00000042353	Frem3	8:83134937-83219370	Shank3wt	Shank3ko	OK	1.45756	2.12664	0.545021	1.94925	0.0012	0.0651019	no
ENSMUSG00000073650	ENSMUSG00000073650	Gm216	1:74408681-74415895	Shank3wt	Shank3ko	OK	0.300507	0.784214	1.38385	1.92347	0.0012	0.0651019	no
ENSMUSG00000062866	ENSMUSG00000062866	Phactr2	10:12933200-13194202	Shank3wt	Shank3ko	OK	3.1364	4.57759	0.545476	1.92943	0.0012	0.0651019	no
ENSMUSG00000024883	ENSMUSG00000024883	Rin1	19:5050807-5057071	Shank3wt	Shank3ko	OK	16.684	12.0591	-0.468342	-1.8909	0.0012	0.0651019	no
ENSMUSG00000085925	ENSMUSG00000085925	Rtl1	12:110827403-110838540	Shank3wt	Shank3ko	OK	0.629813	0.406294	-0.632401	-1.86516	0.0012	0.0651019	no
ENSMUSG00000092536	ENSMUSG00000092536	Gm20501	7:149131222-149132018	Shank3wt	Shank3ko	OK	1.37056	2.82893	1.04549	1.9579	0.00125	0.0675965	no
ENSMUSG00000047394	ENSMUSG00000047394	Odf3b	15:89207880-89209685	Shank3wt	Shank3ko	OK	0.536145	1.10985	1.04967	1.9985	0.0013	0.0696287	no
ENSMUSG00000024521	ENSMUSG00000024521	Pmaip1	18:66618257-66625204	Shank3wt	Shank3ko	OK	0.857258	1.42832	0.736521	1.93574	0.0013	0.0696287	no
ENSMUSG00000036856	ENSMUSG00000036856	Wnt4	4:136833403-136855641	Shank3wt	Shank3ko	OK	0.858622	1.30879	0.608144	1.87039	0.0013	0.0696287	no
ENSMUSG00000088453	ENSMUSG00000088453	7SK	17:80595497-80595744	Shank3wt	Shank3ko	OK	0.651602	0	#NAME?	#NAME?	0.00135	0.0698594	no
ENSMUSG00000092759	ENSMUSG00000092759	AC155162.1	16:78050961-78051072	Shank3wt	Shank3ko	OK	18.8917	0	#NAME?	#NAME?	0.00135	0.0698594	no
ENSMUSG00000093608	ENSMUSG00000093608	AL954710.2	4:140248611-140248707	Shank3wt	Shank3ko	OK	19.33	0	#NAME?	#NAME?	0.00135	0.0698594	no
ENSMUSG00000092106	ENSMUSG00000092106	Gm17715	1:37922143-37928233	Shank3wt	Shank3ko	OK	0.91996	0.551826	-0.737359	-1.90466	0.00135	0.0698594	no
ENSMUSG00000081338	ENSMUSG00000081338	Gm7618	6:148849489-148849660	Shank3wt	Shank3ko	OK	1.65362	0	#NAME?	#NAME?	0.00135	0.0698594	no
ENSMUSG00000081985	ENSMUSG00000081985	Gng2-ps1	4:26428589-26428806	Shank3wt	Shank3ko	OK	0.786871	0	#NAME?	#NAME?	0.00135	0.0698594	no
ENSMUSG00000074934	ENSMUSG00000074934	Grem1	2:113586320-113598803	Shank3wt	Shank3ko	OK	2.07011	1.40828	-0.555778	-1.84099	0.00135	0.0698594	no
ENSMUSG00000093073	ENSMUSG00000093073	Mir124a-2	3:17695661-17695770	Shank3wt	Shank3ko	OK	9.69069	0	#NAME?	#NAME?	0.00135	0.0698594	no
ENSMUSG00000065608	ENSMUSG00000065608	Mirlet7c-2	15:85537032-85537127	Shank3wt	Shank3ko	OK	30.4185	0	#NAME?	#NAME?	0.00135	0.0698594	no
ENSMUSG00000084446	ENSMUSG00000084446	n-R5s207	2:163983139-163983257	Shank3wt	Shank3ko	OK	21.8277	0	#NAME?	#NAME?	0.00135	0.0698594	no
ENSMUSG00000071286	ENSMUSG00000071286	Sowahc	10:58684700-58689179	Shank3wt	Shank3ko	OK	3.56607	4.99764	0.486913	1.82343	0.00135	0.0698594	no
ENSMUSG00000031994	ENSMUSG00000031994	Adamts8	9:30750146-30771423	Shank3wt	Shank3ko	OK	0.323088	0.551073	0.770315	1.85965	0.0014	0.0713491	no
ENSMUSG00000030125	ENSMUSG00000030125	Lrrc23	6:124719880-124729745	Shank3wt	Shank3ko	OK	1.02437	3.46983	1.76012	1.78565	0.0014	0.0713491	no
ENSMUSG00000037126	ENSMUSG00000037126	Psd	19:46379226-46401646	Shank3wt	Shank3ko	OK	189.53	133.739	-0.503007	-1.86582	0.0014	0.0713491	no
ENSMUSG00000063975	ENSMUSG00000063975	Slco1a5	6:142182747-142271501	Shank3wt	Shank3ko	OK	0.0415201	0.366755	3.14293	1.12527	0.0014	0.0713491	no
ENSMUSG00000032327	ENSMUSG00000032327	Stra6	9:57876483-58001803	Shank3wt	Shank3ko	OK	1.0985	1.88207	0.776786	1.38313	0.0014	0.0713491	no
ENSMUSG00000075411	ENSMUSG00000075411	Bin2	15:100475213-100499933	Shank3wt	Shank3ko	OK	3.42428	2.24826	-0.606991	-1.8349	0.00145	0.0730123	no
ENSMUSG00000036446	ENSMUSG00000036446	Lum	10:97028134-97035337	Shank3wt	Shank3ko	OK	0.624005	1.09468	0.810884	1.89238	0.00145	0.0730123	no
ENSMUSG00000034684	ENSMUSG00000034684	Sema3f	9:107583832-107612806	Shank3wt	Shank3ko	OK	5.54294	3.87181	-0.517644	-1.90076	0.00145	0.0730123	no
ENSMUSG00000072663	ENSMUSG00000072663	Spef2	15:9507947-9678623	Shank3wt	Shank3ko	OK	0.415457	0.787123	0.92189	1.823	0.00145	0.0730123	no
ENSMUSG00000028294	ENSMUSG00000028294	1700003M02Rik	4:34635807-34677455	Shank3wt	Shank3ko	OK	0.555246	1.30393	1.23167	1.70945	0.0015	0.0744159	no
ENSMUSG00000027555	ENSMUSG00000027555	Car13	3:14641726-14663002	Shank3wt	Shank3ko	OK	0.352996	0.695485	0.978369	1.99087	0.0015	0.0744159	no
ENSMUSG00000032291	ENSMUSG00000032291	Crabp1	9:54612554-54620917	Shank3wt	Shank3ko	OK	9.83049	6.664	-0.560875	-1.8028	0.0015	0.0744159	no
ENSMUSG00000029718	ENSMUSG00000029718	Pcolce	5:138046330-138070230	Shank3wt	Shank3ko	OK	2.43969	4.25531	0.802567	1.74363	0.0015	0.0744159	no
ENSMUSG00000058260	ENSMUSG00000058260	Serpina9	12:105218452-105251965	Shank3wt	Shank3ko	OK	23.3079	13.6281	-0.774238	-1.89869	0.0015	0.0744159	no
ENSMUSG00000050063	ENSMUSG00000050063	Klk6	7:51079868-51087397	Shank3wt	Shank3ko	OK	23.5408	35.1601	0.578774	1.779	0.00155	0.0764455	no
ENSMUSG00000028174	ENSMUSG00000028174	Rpe65	3:159262196-159287763	Shank3wt	Shank3ko	OK	1.10476	0.587621	-0.910773	-1.95071	0.00155	0.0764455	no
ENSMUSG00000020473	ENSMUSG00000020473	Aebp1	11:5761949-5772091	Shank3wt	Shank3ko	OK	2.65947	3.87309	0.542347	1.78223	0.00165	0.0809029	no
ENSMUSG00000042817	ENSMUSG00000042817	Flt3	5:148142316-148213493	Shank3wt	Shank3ko	OK	2.26506	3.26772	0.528739	1.82834	0.00165	0.0809029	no
ENSMUSG00000039720	ENSMUSG00000039720	Got1l1	8:28307931-28313019	Shank3wt	Shank3ko	OK	0.214128	0.596397	1.4778	2.23985	0.0017	0.0826318	no
ENSMUSG00000033491	ENSMUSG00000033491	Prss35	9:86636433-86650680	Shank3wt	Shank3ko	OK	0.435853	0.758473	0.799257	1.87075	0.0017	0.0826318	no
ENSMUSG00000029219	ENSMUSG00000029219	Slc10a4	5:73398142-73408615	Shank3wt	Shank3ko	OK	5.08676	3.60151	-0.498144	-1.8031	0.0017	0.0826318	no
ENSMUSG00000018126	ENSMUSG00000018126	Baiap2l2	15:79088624-79115967	Shank3wt	Shank3ko	OK	3.80159	0.94302	-2.01124	-1.70383	0.00175	0.08409	no
ENSMUSG00000072487	ENSMUSG00000072487	Gm628	15:73591839-73670338	Shank3wt	Shank3ko	OK	0.399864	0.181566	-1.13902	-1.56439	0.00175	0.08409	no
ENSMUSG00000027965	ENSMUSG00000027965	Olfm3	3:114606995-114828640	Shank3wt	Shank3ko	OK	15.3826	21.105	0.45629	1.74383	0.00175	0.08409	no
ENSMUSG00000034460	ENSMUSG00000034460	Six4	12:74200595-74215024	Shank3wt	Shank3ko	OK	0.191994	0.382204	0.99328	1.73193	0.00175	0.08409	no
ENSMUSG00000023795	ENSMUSG00000023795	Pisd-ps2	17:3076577-3084183	Shank3wt	Shank3ko	OK	8.96095	6.1737	-0.537518	-1.78622	0.0018	0.0862462	no
ENSMUSG00000024937	ENSMUSG00000024937	Ehbp1l1	19:5707375-5726317	Shank3wt	Shank3ko	OK	7.58077	5.43072	-0.481201	-1.82086	0.00185	0.0883901	no
ENSMUSG00000030134	ENSMUSG00000030134	Rasgef1a	6:117961391-118041564	Shank3wt	Shank3ko	OK	100.943	73.853	-0.450815	-1.80604	0.00195	0.092904	no
ENSMUSG00000072875	ENSMUSG00000072875	Gpr27	6:99642672-99643812	Shank3wt	Shank3ko	OK	14.2531	9.86257	-0.531237	-1.82764	0.002	0.0942185	no
ENSMUSG00000026479	ENSMUSG00000026479	Lamc2	1:154969885-155033577	Shank3wt	Shank3ko	OK	0.54442	0.850699	0.643928	1.79915	0.002	0.0942185	no
ENSMUSG00000019892	ENSMUSG00000019892	Lrriq1	10:102525831-102698956	Shank3wt	Shank3ko	OK	0.19477	0.365855	0.909504	1.69707	0.002	0.0942185	no
ENSMUSG00000031410	ENSMUSG00000031410	Nxf7	X:132114093-132133316	Shank3wt	Shank3ko	OK	0.422857	0.945844	1.16143	1.56236	0.002	0.0942185	no
ENSMUSG00000045345	ENSMUSG00000045345	9530056K15Rik	5:144119016-144165427	Shank3wt	Shank3ko	OK	0.705063	1.67311	1.24671	1.78931	0.00205	0.0957692	no
ENSMUSG00000022208	ENSMUSG00000022208	Jph4	14:55725666-55735772	Shank3wt	Shank3ko	OK	95.9346	69.717	-0.460541	-1.70811	0.00205	0.0957692	no
ENSMUSG00000022231	ENSMUSG00000022231	Sema5a	15:32174567-32626096	Shank3wt	Shank3ko	OK	5.55311	7.55472	0.444083	1.77199	0.00205	0.0957692	no
ENSMUSG00000004110	ENSMUSG00000004110	Cacna1e	1:156239648-156573049	Shank3wt	Shank3ko	OK	14.3871	10.444	-0.462108	-1.8115	0.0021	0.0972942	no
ENSMUSG00000053411	ENSMUSG00000053411	Cbx7	15:79722088-79801549	Shank3wt	Shank3ko	OK	19.7069	13.8866	-0.50501	-1.69338	0.0021	0.0972942	no
ENSMUSG00000023805	ENSMUSG00000023805	Synj2	17:5941279-6079741	Shank3wt	Shank3ko	OK	13.9166	21.0225	0.595129	1.62639	0.0021	0.0972942	no
ENSMUSG00000022376	ENSMUSG00000022376	Adcy8	15:64530603-64753858	Shank3wt	Shank3ko	OK	4.37405	6.0192	0.460602	1.76625	0.00215	0.0985251	no
ENSMUSG00000035262	ENSMUSG00000035262	Amh	10:80267992-80270393	Shank3wt	Shank3ko	OK	0.343308	0.11384	-1.5925	-2.02482	0.00215	0.0985251	no
ENSMUSG00000036882	ENSMUSG00000036882	Arhgap33	7:31307244-31320079	Shank3wt	Shank3ko	OK	60.0359	44.4096	-0.434955	-1.76916	0.00215	0.0985251	no
ENSMUSG00000029661	ENSMUSG00000029661	Col1a2	6:4454813-4491543	Shank3wt	Shank3ko	OK	1.7263	2.63073	0.607784	1.66919	0.00215	0.0985251	no
ENSMUSG00000006435	ENSMUSG00000006435	Neurl1a	19:47253309-47333930	Shank3wt	Shank3ko	OK	42.3934	31.5147	-0.427814	-1.74491	0.0022	0.100542	no
ENSMUSG00000021751	ENSMUSG00000021751	Acox2	14:9058024-9091867	Shank3wt	Shank3ko	OK	0.161757	0.688356	2.08932	1.21648	0.00225	0.101996	no
ENSMUSG00000051617	ENSMUSG00000051617	Krt9	11:100048094-100054560	Shank3wt	Shank3ko	OK	6.8402	4.92571	-0.473707	-1.77105	0.00225	0.101996	no
ENSMUSG00000041771	ENSMUSG00000041771	Slc24a4	12:103366015-103505301	Shank3wt	Shank3ko	OK	18.6645	13.3827	-0.479932	-1.72522	0.00225	0.101996	no
ENSMUSG00000057722	ENSMUSG00000057722	Lepr	4:101390008-101487957	Shank3wt	Shank3ko	OK	0.462111	1.46138	1.66102	1.54519	0.00235	0.106243	no
ENSMUSG00000052353	ENSMUSG00000052353	9930013L23Rik	7:91081366-91235012	Shank3wt	Shank3ko	OK	0.662949	1.03162	0.637939	1.74179	0.0024	0.107923	no
ENSMUSG00000020042	ENSMUSG00000020042	Btbd11	10:84849558-85123037	Shank3wt	Shank3ko	OK	8.4075	11.7764	0.48615	1.65987	0.0024	0.107923	no
ENSMUSG00000026546	ENSMUSG00000026546	Ccdc19	1:174451174-174493848	Shank3wt	Shank3ko	OK	0.377177	1.14473	1.60169	1.28611	0.00245	0.109006	no
ENSMUSG00000021342	ENSMUSG00000021342	Prl	13:27149438-27157073	Shank3wt	Shank3ko	OK	1.04544	1.95306	0.901628	1.79202	0.00245	0.109006	no
ENSMUSG00000062542	ENSMUSG00000062542	Syt9	7:114514241-114692170	Shank3wt	Shank3ko	OK	9.33346	12.992	0.47714	1.58904	0.00245	0.109006	no
ENSMUSG00000049580	ENSMUSG00000049580	Tsku	7:105499177-105509838	Shank3wt	Shank3ko	OK	0.363649	0.633285	0.800306	1.68744	0.00245	0.109006	no
ENSMUSG00000015377	ENSMUSG00000015377	Fam116b	15:89012646-89026905	Shank3wt	Shank3ko	OK	6.81017	4.95844	-0.457804	-1.79165	0.0025	0.110645	no
ENSMUSG00000042064	ENSMUSG00000042064	Myo3b	2:69876967-70267255	Shank3wt	Shank3ko	OK	2.63208	1.8459	-0.511877	-1.64351	0.0025	0.110645	no
ENSMUSG00000029348	ENSMUSG00000029348	Asphd2	5:112814467-112821233	Shank3wt	Shank3ko	OK	63.0315	46.9548	-0.424802	-1.71961	0.00255	0.112267	no
ENSMUSG00000039809	ENSMUSG00000039809	Gabbr2	4:46675189-47004745	Shank3wt	Shank3ko	OK	26.7626	36.0354	0.429196	1.67371	0.00255	0.112267	no
ENSMUSG00000038677	ENSMUSG00000038677	Scube3	17:28279260-28311797	Shank3wt	Shank3ko	OK	7.81953	5.06231	-0.627285	-1.80675	0.0026	0.114169	no
ENSMUSG00000043635	ENSMUSG00000043635	Adamts3	5:90102865-90312359	Shank3wt	Shank3ko	OK	10.7422	7.95118	-0.434048	-1.66337	0.00265	0.11576	no
ENSMUSG00000038764	ENSMUSG00000038764	Ptpn3	4:57203712-57320177	Shank3wt	Shank3ko	OK	11.774	24.9993	1.08628	1.62087	0.00265	0.11576	no
ENSMUSG00000001435	ENSMUSG00000001435	Col18a1	10:76494985-76629293	Shank3wt	Shank3ko	OK	0.753154	1.50528	0.999015	1.63605	0.00275	0.119817	no
ENSMUSG00000053279	ENSMUSG00000053279	Aldh1a1	19:20676450-20717952	Shank3wt	Shank3ko	OK	37.5424	49.964	0.412369	1.65375	0.0028	0.121367	no
ENSMUSG00000025867	ENSMUSG00000025867	Cplx2	13:54472712-54485278	Shank3wt	Shank3ko	OK	279.399	202.678	-0.463137	-1.71242	0.0028	0.121367	no
ENSMUSG00000029822	ENSMUSG00000029822	Osbpl3	6:50243325-50406200	Shank3wt	Shank3ko	OK	5.38198	7.92349	0.557999	1.4457	0.0029	0.125378	no
ENSMUSG00000050677	ENSMUSG00000050677	Ccdc96	5:36827236-36830820	Shank3wt	Shank3ko	OK	0.431697	0.687713	0.671789	1.7524	0.00295	0.126242	no
ENSMUSG00000054196	ENSMUSG00000054196	Cthrc1	15:38908477-38918667	Shank3wt	Shank3ko	OK	6.98396	10.7685	0.624706	1.74035	0.00295	0.126242	no
ENSMUSG00000010825	ENSMUSG00000010825	Grid2ip	5:144119016-144165427	Shank3wt	Shank3ko	OK	1.07916	2.11635	0.971675	1.76716	0.00295	0.126242	no
ENSMUSG00000033721	ENSMUSG00000033721	Vav3	3:109143570-109488616	Shank3wt	Shank3ko	OK	4.77675	7.81286	0.709822	1.80123	0.00295	0.126242	no
ENSMUSG00000058626	ENSMUSG00000058626	Capn11	17:45767152-45796274	Shank3wt	Shank3ko	OK	0.176864	0.378028	1.09585	1.4829	0.003	0.127409	no
ENSMUSG00000043301	ENSMUSG00000043301	Kcnj6	16:94970872-95219303	Shank3wt	Shank3ko	OK	0.846817	1.39597	0.721146	1.67173	0.003	0.127409	no
ENSMUSG00000027376	ENSMUSG00000027376	Prom2	2:127352208-127367203	Shank3wt	Shank3ko	OK	0.0714758	0.376128	2.3957	0.747856	0.003	0.127409	no
ENSMUSG00000085555	ENSMUSG00000085555	2610035F20Rik	14:122869505-122874421	Shank3wt	Shank3ko	OK	0.551076	1.03872	0.914482	1.79868	0.00315	0.133107	no
ENSMUSG00000032174	ENSMUSG00000032174	Icam5	9:20820403-20843480	Shank3wt	Shank3ko	OK	46.6744	33.0128	-0.499606	-1.70911	0.00315	0.133107	no
ENSMUSG00000046192	ENSMUSG00000046192	Iqub	6:24394864-24465067	Shank3wt	Shank3ko	OK	0.586229	0.904942	0.62636	1.6859	0.0032	0.133542	no
ENSMUSG00000070462	ENSMUSG00000070462	Mesdc1	7:91029004-91032851	Shank3wt	Shank3ko	OK	24.222	18.1578	-0.415729	-1.68899	0.0032	0.133542	no
ENSMUSG00000045903	ENSMUSG00000045903	Npas4	19:4984354-4989971	Shank3wt	Shank3ko	OK	2.12454	1.45515	-0.545983	-1.71637	0.0032	0.133542	no
ENSMUSG00000020599	ENSMUSG00000020599	Rgs9	11:109086668-109159443	Shank3wt	Shank3ko	OK	170.663	125.611	-0.44219	-1.68196	0.0032	0.133542	no
ENSMUSG00000044177	ENSMUSG00000044177	Wfikkn2	11:94097269-94107319	Shank3wt	Shank3ko	OK	0.307986	0.808992	1.39326	1.55858	0.0032	0.133542	no
ENSMUSG00000064280	ENSMUSG00000064280	Ccdc146	5:20798778-20930495	Shank3wt	Shank3ko	OK	0.139977	0.657091	2.2309	1.37951	0.00325	0.134627	no
ENSMUSG00000036815	ENSMUSG00000036815	Dpp10	1:125228715-125942989	Shank3wt	Shank3ko	OK	20.8911	28.0577	0.425506	1.72125	0.00325	0.134627	no
ENSMUSG00000015484	ENSMUSG00000015484	Fam163a	1:157923095-158135156	Shank3wt	Shank3ko	OK	4.08718	5.59646	0.453409	1.7076	0.00325	0.134627	no
ENSMUSG00000015202	ENSMUSG00000015202	Cnksr3	10:3134303-3227478	Shank3wt	Shank3ko	OK	4.5969	6.33218	0.462043	1.71333	0.0033	0.135695	no
ENSMUSG00000067724	ENSMUSG00000067724	Gbx1	5:24008574-24033094	Shank3wt	Shank3ko	OK	2.10518	1.45865	-0.529306	-1.69023	0.0033	0.135695	no
ENSMUSG00000027296	ENSMUSG00000027296	Itpka	2:119568072-119576999	Shank3wt	Shank3ko	OK	64.3061	48.0358	-0.420845	-1.71728	0.0033	0.135695	no
ENSMUSG00000079502	ENSMUSG00000079502	1700101E01Rik	2:28810892-28910584	Shank3wt	Shank3ko	OK	0.121939	0.471755	1.95188	1.73213	0.00335	0.136417	no
ENSMUSG00000032936	ENSMUSG00000032936	Camkv	9:107838250-107852022	Shank3wt	Shank3ko	OK	201.931	149.706	-0.431724	-1.68662	0.00335	0.136417	no
ENSMUSG00000021803	ENSMUSG00000021803	Cdhr1	14:37891035-37911497	Shank3wt	Shank3ko	OK	1.11505	0.748172	-0.575665	-1.72121	0.00335	0.136417	no
ENSMUSG00000085584	ENSMUSG00000085584	Rgag1	X:139534136-139538878	Shank3wt	Shank3ko	OK	0.790566	0.512825	-0.624419	-1.70923	0.00335	0.136417	no
ENSMUSG00000022594	ENSMUSG00000022594	Lynx1	15:74578285-74583409	Shank3wt	Shank3ko	OK	109.048	81.2888	-0.423838	-1.69347	0.0034	0.138119	no
ENSMUSG00000053617	ENSMUSG00000053617	Sh3pxd2a	19:47334663-47538901	Shank3wt	Shank3ko	OK	6.99118	5.23915	-0.416205	-1.69356	0.0035	0.141498	no
ENSMUSG00000000125	ENSMUSG00000000125	Wnt3	11:103635463-103679271	Shank3wt	Shank3ko	OK	3.38599	4.71143	0.476588	1.71259	0.0035	0.141498	no
ENSMUSG00000046561	ENSMUSG00000046561	Arsj	3:126066744-126143292	Shank3wt	Shank3ko	OK	0.178067	0.327658	0.879775	1.69043	0.00355	0.142152	no
ENSMUSG00000045655	ENSMUSG00000045655	AU021034	14:78470523-78490593	Shank3wt	Shank3ko	OK	0.341362	1.21513	1.83173	1.95006	0.00355	0.142152	no
ENSMUSG00000054958	ENSMUSG00000054958	Nt5c1a	4:122878746-122893518	Shank3wt	Shank3ko	OK	2.42601	1.5279	-0.66704	-1.70251	0.00355	0.142152	no
ENSMUSG00000054459	ENSMUSG00000054459	Vsnl1	12:11332052-11443455	Shank3wt	Shank3ko	OK	115.986	155.694	0.424761	1.73229	0.00355	0.142152	no
ENSMUSG00000001300	ENSMUSG00000001300	Efnb2	8:8617433-8661239	Shank3wt	Shank3ko	OK	19.5989	13.4906	-0.538819	-1.74913	0.0036	0.143812	no
ENSMUSG00000034731	ENSMUSG00000034731	Dgkh	14:78969415-79124896	Shank3wt	Shank3ko	OK	8.62702	6.30637	-0.452051	-1.66337	0.00365	0.14512	no
ENSMUSG00000055078	ENSMUSG00000055078	Gabra5	7:64642673-64765379	Shank3wt	Shank3ko	OK	11.278	8.31191	-0.440264	-1.69267	0.00365	0.14512	no
ENSMUSG00000039954	ENSMUSG00000039954	Stk32a	18:43367350-43477135	Shank3wt	Shank3ko	OK	9.48998	7.08548	-0.421539	-1.64675	0.0038	0.150373	no
ENSMUSG00000024175	ENSMUSG00000024175	Tekt4	17:25608534-25613539	Shank3wt	Shank3ko	OK	0.286131	0.57708	1.0121	1.78672	0.0038	0.150373	no
ENSMUSG00000050534	ENSMUSG00000050534	Htr5b	1:123406418-123425042	Shank3wt	Shank3ko	OK	0.166509	0.384845	1.20867	1.7989	0.00385	0.151994	no
ENSMUSG00000039007	ENSMUSG00000039007	Pgcp	15:33012883-33524307	Shank3wt	Shank3ko	OK	6.90658	9.43371	0.449854	1.66768	0.0039	0.153607	no
ENSMUSG00000021919	ENSMUSG00000021919	Chat	14:33221388-33296725	Shank3wt	Shank3ko	OK	12.0621	8.9787	-0.425898	-1.64416	0.00395	0.154491	no
ENSMUSG00000056055	ENSMUSG00000056055	Sag	1:89700254-89741733	Shank3wt	Shank3ko	OK	0.994745	0.507486	-0.970959	-1.58991	0.00395	0.154491	no
ENSMUSG00000032443	ENSMUSG00000032443	Zcwpw2	9:117856917-117923278	Shank3wt	Shank3ko	OK	0.367948	1.29923	1.82009	1.69039	0.00395	0.154491	no
ENSMUSG00000062760	ENSMUSG00000062760	1810041L15Rik	15:84209634-84277527	Shank3wt	Shank3ko	OK	15.8015	20.6642	0.387074	1.58149	0.00405	0.158035	no
ENSMUSG00000079654	ENSMUSG00000079654	Prrt4	6:29119231-29129584	Shank3wt	Shank3ko	OK	1.79517	1.23902	-0.53492	-1.68275	0.0041	0.159247	no
ENSMUSG00000030107	ENSMUSG00000030107	Usp18	6:121195923-121220934	Shank3wt	Shank3ko	OK	0.80856	1.30175	0.687028	1.69344	0.0041	0.159247	no
ENSMUSG00000030043	ENSMUSG00000030043	Tacr1	6:82352327-82510097	Shank3wt	Shank3ko	OK	8.61546	6.44571	-0.418589	-1.65238	0.00415	0.160817	no
ENSMUSG00000033590	ENSMUSG00000033590	Myo5c	9:75079820-75153258	Shank3wt	Shank3ko	OK	0.269786	0.413554	0.616261	1.66536	0.0042	0.162008	no
ENSMUSG00000041736	ENSMUSG00000041736	Tspo	15:83394002-83404631	Shank3wt	Shank3ko	OK	4.2134	6.32763	0.58668	1.63572	0.0042	0.162008	no
ENSMUSG00000026674	ENSMUSG00000026674	Ddr2	1:171899539-172040632	Shank3wt	Shank3ko	OK	0.58908	0.854222	0.536147	1.61366	0.00425	0.162511	no
ENSMUSG00000034520	ENSMUSG00000034520	Gjc1	11:102660892-102681014	Shank3wt	Shank3ko	OK	4.83013	7.42612	0.620548	1.45216	0.00425	0.162511	no
ENSMUSG00000028186	ENSMUSG00000028186	Uox	3:146260040-146295269	Shank3wt	Shank3ko	OK	0.0965668	0.406794	2.0747	1.09176	0.00425	0.162511	no
ENSMUSG00000057816	ENSMUSG00000057816	1700007G11Rik	5:98758372-99230929	Shank3wt	Shank3ko	OK	0.253477	0.767725	1.59874	1.85715	0.0043	0.162511	no
ENSMUSG00000091456	ENSMUSG00000091456	A930011O12Rik	14:65206951-65212796	Shank3wt	Shank3ko	OK	14.3156	10.7651	-0.411231	-1.62984	0.0043	0.162511	no
ENSMUSG00000081113	ENSMUSG00000081113	Gm7308	6:127232080-127232527	Shank3wt	Shank3ko	OK	2.70783	1.28814	-1.07185	-1.80626	0.0043	0.162511	no
ENSMUSG00000032006	ENSMUSG00000032006	Pdgfd	9:6168611-6378843	Shank3wt	Shank3ko	OK	2.03643	2.94942	0.534392	1.66346	0.0043	0.162511	no
ENSMUSG00000030854	ENSMUSG00000030854	Ptpn5	7:54333167-54389054	Shank3wt	Shank3ko	OK	178.56	131.931	-0.43663	-1.43642	0.0043	0.162511	no
ENSMUSG00000030376	ENSMUSG00000030376	Slc8a2	7:16715508-16745858	Shank3wt	Shank3ko	OK	65.8693	49.8632	-0.401632	-1.61479	0.0043	0.162511	no
ENSMUSG00000011154	ENSMUSG00000011154	1700026D08Rik	7:90922610-90943390	Shank3wt	Shank3ko	OK	0.508148	1.12974	1.15266	1.67373	0.00435	0.163665	no
ENSMUSG00000090511	ENSMUSG00000090511	Gm3510	5:15429572-15439224	Shank3wt	Shank3ko	OK	1.2945	2.06332	0.672574	1.69367	0.00435	0.163665	no
ENSMUSG00000027712	ENSMUSG00000027712	Anxa5	3:36347846-36374765	Shank3wt	Shank3ko	OK	31.3832	41.8394	0.414869	1.6726	0.0044	0.165177	no
ENSMUSG00000002032	ENSMUSG00000002032	Tmem25	9:44601857-44607390	Shank3wt	Shank3ko	OK	13.8084	18.5155	0.423189	1.64699	0.00445	0.166682	no
ENSMUSG00000032231	ENSMUSG00000032231	Anxa2	9:69301426-69339602	Shank3wt	Shank3ko	OK	4.37227	6.70411	0.616661	1.59183	0.0045	0.16818	no
ENSMUSG00000022144	ENSMUSG00000022144	Gdnf	15:7761010-7787575	Shank3wt	Shank3ko	OK	1.38336	0.939767	-0.557803	-1.64572	0.00455	0.169672	no
ENSMUSG00000029193	ENSMUSG00000029193	Cckar	5:54089014-54098943	Shank3wt	Shank3ko	OK	1.6695	2.41273	0.531255	1.66142	0.0046	0.171157	no
ENSMUSG00000027860	ENSMUSG00000027860	Vangl1	3:101960623-102010189	Shank3wt	Shank3ko	OK	2.59628	4.08567	0.654127	1.50554	0.00465	0.172635	no
ENSMUSG00000027654	ENSMUSG00000027654	Fam83d	2:158593828-158612373	Shank3wt	Shank3ko	OK	1.59909	2.36582	0.565086	1.69999	0.0047	0.173287	no
ENSMUSG00000021215	ENSMUSG00000021215	Net1	13:3881810-3917466	Shank3wt	Shank3ko	OK	5.56342	7.53825	0.438257	1.62486	0.0047	0.173287	no
ENSMUSG00000030168	ENSMUSG00000030168	Adipor2	6:119303167-119367501	Shank3wt	Shank3ko	OK	27.5656	36.3714	0.399939	1.59614	0.00475	0.173287	no
ENSMUSG00000032120	ENSMUSG00000032120	C2cd2l	9:44117319-44128365	Shank3wt	Shank3ko	OK	54.5188	41.4249	-0.396256	-1.60666	0.00475	0.173287	no
ENSMUSG00000023473	ENSMUSG00000023473	Celsr3	9:108728650-108755294	Shank3wt	Shank3ko	OK	5.24606	3.95041	-0.409233	-1.63159	0.00475	0.173287	no
ENSMUSG00000023963	ENSMUSG00000023963	Cyp39a1	17:43804373-43888380	Shank3wt	Shank3ko	OK	1.03966	1.58776	0.610876	1.65618	0.00475	0.173287	no
ENSMUSG00000026062	ENSMUSG00000026062	Slc9a2	1:40738556-40825730	Shank3wt	Shank3ko	OK	2.68423	1.91044	-0.490602	-1.64394	0.00475	0.173287	no
ENSMUSG00000027887	ENSMUSG00000027887	Sypl2	3:108014389-108029566	Shank3wt	Shank3ko	OK	0.312173	0.708745	1.18292	1.62539	0.00475	0.173287	no
ENSMUSG00000073627	ENSMUSG00000073627	C130036L24Rik	1:88256148-88270366	Shank3wt	Shank3ko	OK	1.16661	0.668806	-0.802664	-1.65685	0.0048	0.174732	no
ENSMUSG00000032343	ENSMUSG00000032343	Impg1	9:80161136-80359045	Shank3wt	Shank3ko	OK	0.700348	1.05998	0.597891	1.61568	0.00485	0.175792	no
ENSMUSG00000050830	ENSMUSG00000050830	Vwc2	11:11014225-11168934	Shank3wt	Shank3ko	OK	5.30934	7.74848	0.545381	1.63785	0.00485	0.175792	no
ENSMUSG00000019874	ENSMUSG00000019874	Fabp7	10:57504686-57508256	Shank3wt	Shank3ko	OK	22.9047	30.9801	0.435698	1.64876	0.0049	0.177222	no
ENSMUSG00000017491	ENSMUSG00000017491	Rarb	14:17263355-17651381	Shank3wt	Shank3ko	OK	42.3504	31.9406	-0.406984	-1.59828	0.00515	0.185864	no
ENSMUSG00000021313	ENSMUSG00000021313	Ryr2	13:11645369-12199212	Shank3wt	Shank3ko	OK	5.36699	4.08127	-0.395097	-1.58378	0.0052	0.187267	no
ENSMUSG00000027221	ENSMUSG00000027221	Chst1	2:92439863-92455407	Shank3wt	Shank3ko	OK	87.5068	66.5017	-0.396005	-1.59985	0.00525	0.187861	no
ENSMUSG00000066197	ENSMUSG00000066197	Gpr139	7:126287836-126327888	Shank3wt	Shank3ko	OK	7.28794	5.00177	-0.543072	-1.62756	0.00525	0.187861	no
ENSMUSG00000035493	ENSMUSG00000035493	Tgfbi	13:56710919-56740923	Shank3wt	Shank3ko	OK	2.04142	2.85503	0.483936	1.61122	0.00525	0.187861	no
ENSMUSG00000000531	ENSMUSG00000000531	Grasp	15:101054637-101063186	Shank3wt	Shank3ko	OK	21.1743	15.9704	-0.406919	-1.61595	0.0055	0.195558	no
ENSMUSG00000074575	ENSMUSG00000074575	Kcng1	2:168085616-168107236	Shank3wt	Shank3ko	OK	8.7444	6.37926	-0.454969	-1.40014	0.0055	0.195558	no
ENSMUSG00000031431	ENSMUSG00000031431	Tsc22d3	X:137074066-137135198	Shank3wt	Shank3ko	OK	60.112	81.5533	0.440089	1.62012	0.0055	0.195558	no
ENSMUSG00000052629	ENSMUSG00000052629	Gm9885	7:85723715-85725920	Shank3wt	Shank3ko	OK	1.0115	0.640358	-0.659546	-1.63586	0.00555	0.19692	no
ENSMUSG00000009216	ENSMUSG00000009216	Fam163b	2:26965899-26998011	Shank3wt	Shank3ko	OK	24.9942	19.0448	-0.392199	-1.59225	0.0056	0.198275	no
ENSMUSG00000034227	ENSMUSG00000034227	Foxj1	11:116192017-116196713	Shank3wt	Shank3ko	OK	5.45565	7.34677	0.42936	1.60192	0.00565	0.199625	no
ENSMUSG00000038729	ENSMUSG00000038729	Akap2	4:57447118-57909854	Shank3wt	Shank3ko	OK	13.8429	21.306	0.622114	1.34205	0.0057	0.20097	no
ENSMUSG00000024411	ENSMUSG00000024411	Aqp4	18:15547902-15562193	Shank3wt	Shank3ko	OK	38.878	51.0449	0.392812	1.54644	0.00575	0.201886	no
ENSMUSG00000086909	ENSMUSG00000086909	Gm4926	11:46450017-46458508	Shank3wt	Shank3ko	OK	0.556694	0.277486	-1.00447	-1.63221	0.00575	0.201886	no
ENSMUSG00000000805	ENSMUSG00000000805	Car4	11:84771287-84779546	Shank3wt	Shank3ko	OK	19.2771	26.3487	0.450848	1.53618	0.0058	0.202374	no
ENSMUSG00000032719	ENSMUSG00000032719	Gm106	1:15843942-15882803	Shank3wt	Shank3ko	OK	0.332858	0.573791	0.785617	1.63496	0.0058	0.202374	no
ENSMUSG00000030351	ENSMUSG00000030351	Tspan11	6:127837606-127903049	Shank3wt	Shank3ko	OK	0.73453	1.57992	1.10496	1.48685	0.0058	0.202374	no
ENSMUSG00000072473	ENSMUSG00000072473	1700024G13Rik	14:33189687-33201559	Shank3wt	Shank3ko	OK	0.45785	1.83695	2.00437	2.01415	0.00585	0.203275	no
ENSMUSG00000046610	ENSMUSG00000046610	5330437I02Rik	18:65857921-65911255	Shank3wt	Shank3ko	OK	0.741503	0.406137	-0.868486	-1.55243	0.00585	0.203275	no
ENSMUSG00000021115	ENSMUSG00000021115	Vrk1	12:107248472-107315620	Shank3wt	Shank3ko	OK	9.19145	6.91733	-0.410078	-1.58869	0.00595	0.206324	no
ENSMUSG00000041789	ENSMUSG00000041789	2700046A07Rik	18:62911328-62916001	Shank3wt	Shank3ko	OK	1.33248	2.2134	0.732146	1.61197	0.006	0.207203	no
ENSMUSG00000024076	ENSMUSG00000024076	Vit	17:78907479-79026737	Shank3wt	Shank3ko	OK	1.27294	1.84236	0.533382	1.60108	0.006	0.207203	no
ENSMUSG00000032246	ENSMUSG00000032246	Calml4	9:62686591-62723725	Shank3wt	Shank3ko	OK	0.861322	6.53138	2.92276	2.43369	0.00605	0.208075	no
ENSMUSG00000028137	ENSMUSG00000028137	Celf3	3:94282752-94296115	Shank3wt	Shank3ko	OK	39.8549	30.5366	-0.384218	-1.54468	0.00605	0.208075	no
ENSMUSG00000054027	ENSMUSG00000054027	Nt5dc3	10:86241749-86301134	Shank3wt	Shank3ko	OK	15.8688	20.6963	0.383174	1.56595	0.0061	0.209367	no
ENSMUSG00000026728	ENSMUSG00000026728	Vim	2:13495553-13504453	Shank3wt	Shank3ko	OK	19.9491	30.0001	0.588643	1.58563	0.00615	0.210653	no
ENSMUSG00000081683	ENSMUSG00000081683	Fzd10	5:129106718-129109968	Shank3wt	Shank3ko	OK	1.03136	1.70897	0.728582	1.71839	0.0062	0.211076	no
ENSMUSG00000022489	ENSMUSG00000022489	Pde1b	15:103333464-103360483	Shank3wt	Shank3ko	OK	417.735	313.016	-0.416349	-1.54515	0.0062	0.211076	no
ENSMUSG00000027800	ENSMUSG00000027800	Tm4sf1	3:57089532-57105841	Shank3wt	Shank3ko	OK	6.77201	9.15365	0.434762	1.57504	0.0062	0.211076	no
ENSMUSG00000003273	ENSMUSG00000003273	Car11	7:52955212-52960052	Shank3wt	Shank3ko	OK	162.444	120.354	-0.432658	-1.5396	0.0063	0.213616	no
ENSMUSG00000036533	ENSMUSG00000036533	Cdc42ep3	17:79733364-79757362	Shank3wt	Shank3ko	OK	19.447	14.6672	-0.406956	-1.54167	0.0063	0.213616	no
ENSMUSG00000030450	ENSMUSG00000030450	Oca2	7:63495129-63791887	Shank3wt	Shank3ko	OK	0.0976769	0.377127	1.94896	1.01972	0.0064	0.21657	no
ENSMUSG00000042514	ENSMUSG00000042514	Klhl14	18:21708877-21814606	Shank3wt	Shank3ko	OK	0.393231	0.701951	0.835994	1.63778	0.00645	0.217387	no
ENSMUSG00000032368	ENSMUSG00000032368	Zic1	9:91252895-91284186	Shank3wt	Shank3ko	OK	15.3061	26.5755	0.795988	1.5579	0.00645	0.217387	no
ENSMUSG00000091636	ENSMUSG00000091636	A330050F15Rik	17:69788665-69838573	Shank3wt	Shank3ko	OK	4.1097	5.59399	0.444845	1.53959	0.0066	0.220236	no
ENSMUSG00000020423	ENSMUSG00000020423	Btg2	1:135971746-135975697	Shank3wt	Shank3ko	OK	4.2068	3.05385	-0.462091	-1.57625	0.0066	0.220236	no
ENSMUSG00000008496	ENSMUSG00000008496	Pou2f2	7:25876927-25944941	Shank3wt	Shank3ko	OK	2.2548	1.26086	-0.838589	-1.53438	0.0066	0.220236	no
ENSMUSG00000026730	ENSMUSG00000026730	Pter	2:12845667-12925080	Shank3wt	Shank3ko	OK	2.59573	3.74092	0.527251	1.5372	0.0066	0.220236	no
ENSMUSG00000054453	ENSMUSG00000054453	Sytl5	X:9462747-9571669	Shank3wt	Shank3ko	OK	4.228	3.05346	-0.469527	-1.55972	0.0066	0.220236	no
ENSMUSG00000041710	ENSMUSG00000041710	Trpc5	X:140816213-141122723	Shank3wt	Shank3ko	OK	2.36696	1.72121	-0.459614	-1.55725	0.0067	0.22313	no
ENSMUSG00000044534	ENSMUSG00000044534	Ccbp2	9:121807472-121820182	Shank3wt	Shank3ko	OK	1.69284	1.14899	-0.559084	-1.60658	0.00675	0.223908	no
ENSMUSG00000085832	ENSMUSG00000085832	D430036J16Rik	9:81524949-81538763	Shank3wt	Shank3ko	OK	20.0541	14.411	-0.476725	-1.55608	0.00675	0.223908	no
ENSMUSG00000031504	ENSMUSG00000031504	Rab20	8:11453391-11480241	Shank3wt	Shank3ko	OK	0.373569	0.738576	0.983371	1.63597	0.00685	0.226778	no
ENSMUSG00000058153	ENSMUSG00000058153	Sez6l	5:112848179-113006205	Shank3wt	Shank3ko	OK	14.7064	19.142	0.380294	1.5435	0.0069	0.227985	no
ENSMUSG00000030054	ENSMUSG00000030054	Gp9	6:87728129-87729756	Shank3wt	Shank3ko	OK	0.756847	0.320465	-1.23984	-1.73434	0.0071	0.233675	no
ENSMUSG00000026347	ENSMUSG00000026347	Tmem163	1:129383122-129574673	Shank3wt	Shank3ko	OK	21.5567	32.3163	0.584123	1.52926	0.0071	0.233675	no
ENSMUSG00000050150	ENSMUSG00000050150	Nhedc1	3:135010992-135060791	Shank3wt	Shank3ko	OK	0.511429	0.0969878	-2.39866	-0.800984	0.0072	0.236503	no
ENSMUSG00000075254	ENSMUSG00000075254	Heg1	16:33684551-33820020	Shank3wt	Shank3ko	OK	5.30641	7.61896	0.521858	0.98189	0.00725	0.237681	no
ENSMUSG00000019935	ENSMUSG00000019935	Slc17a8	10:89036764-89083998	Shank3wt	Shank3ko	OK	4.28413	3.15461	-0.441539	-1.53043	0.00745	0.243763	no
ENSMUSG00000087148	ENSMUSG00000087148	1700030C14Rik	2:152478618-152480066	Shank3wt	Shank3ko	OK	1.06895	0.510248	-1.06692	-1.69894	0.00755	0.245601	no
ENSMUSG00000028033	ENSMUSG00000028033	Kcnq5	1:21388483-21952611	Shank3wt	Shank3ko	OK	19.529	14.4645	-0.433105	-1.52373	0.00755	0.245601	no
ENSMUSG00000038583	ENSMUSG00000038583	Pln	10:53016059-53068936	Shank3wt	Shank3ko	OK	2.10758	3.67317	0.801436	1.54074	0.00755	0.245601	no
ENSMUSG00000032595	ENSMUSG00000032595	Cdhr4	9:107877835-107951111	Shank3wt	Shank3ko	OK	0.677718	3.37279	2.31519	0.440819	0.0076	0.245802	no
ENSMUSG00000060534	ENSMUSG00000060534	Dcc	18:71418391-72510723	Shank3wt	Shank3ko	OK	5.22802	3.91891	-0.415811	-1.54669	0.0076	0.245802	no
ENSMUSG00000035934	ENSMUSG00000035934	Pknox2	9:36697549-36954899	Shank3wt	Shank3ko	OK	8.87819	6.75534	-0.394238	-1.50985	0.0076	0.245802	no
ENSMUSG00000037493	ENSMUSG00000037493	Cib2	9:54381952-54408025	Shank3wt	Shank3ko	OK	9.67067	12.9498	0.421245	1.55612	0.00765	0.246944	no
ENSMUSG00000090698	ENSMUSG00000090698	Apold1	6:134932018-134936854	Shank3wt	Shank3ko	OK	2.29101	1.64012	-0.482184	-1.52411	0.0077	0.247607	no
ENSMUSG00000031119	ENSMUSG00000031119	Gpc4	X:49406197-49518429	Shank3wt	Shank3ko	OK	1.03718	1.5175	0.549037	1.53679	0.0077	0.247607	no
ENSMUSG00000001604	ENSMUSG00000001604	Tcea3	4:135803643-135830813	Shank3wt	Shank3ko	OK	0.169805	0.429397	1.33844	1.47002	0.00775	0.248266	no
ENSMUSG00000011267	ENSMUSG00000011267	Zfp296	7:20162635-20166005	Shank3wt	Shank3ko	OK	0.213302	0.421918	0.984068	1.52736	0.00775	0.248266	no
ENSMUSG00000038128	ENSMUSG00000038128	Camk4	18:33075479-33355421	Shank3wt	Shank3ko	OK	56.4474	41.9377	-0.42866	-1.33008	0.0078	0.248448	no
ENSMUSG00000046922	ENSMUSG00000046922	Gpr6	10:40789794-40792091	Shank3wt	Shank3ko	OK	51.3065	39.3247	-0.383708	-1.55089	0.0078	0.248448	no
ENSMUSG00000035285	ENSMUSG00000035285	Nat14	7:4873852-4876608	Shank3wt	Shank3ko	OK	44.1905	33.9848	-0.378845	-1.51956	0.0078	0.248448	no
ENSMUSG00000048029	ENSMUSG00000048029	Eno4	19:59017914-59045909	Shank3wt	Shank3ko	OK	1.0799	1.58348	0.552203	1.52344	0.00785	0.249097	no
ENSMUSG00000059895	ENSMUSG00000059895	Ptp4a3	15:73553574-73589196	Shank3wt	Shank3ko	OK	12.4866	9.51765	-0.391707	-1.53549	0.00785	0.249097	no
ENSMUSG00000072949	ENSMUSG00000072949	Acot1	12:85350447-85358621	Shank3wt	Shank3ko	OK	4.33184	5.95246	0.458506	1.52893	0.0079	0.250211	no
ENSMUSG00000039092	ENSMUSG00000039092	Sptlc3	2:139082611-139503450	Shank3wt	Shank3ko	OK	0.0415762	0.371674	3.16021	2.27673	0.00795	0.25085	no
ENSMUSG00000037492	ENSMUSG00000037492	Zmat4	8:24746490-25267057	Shank3wt	Shank3ko	OK	17.3787	24.1191	0.47286	1.25075	0.00795	0.25085	no
ENSMUSG00000066438	ENSMUSG00000066438	3830431G21Rik	12:81793577-81825201	Shank3wt	Shank3ko	OK	4.30646	6.43323	0.57904	1.43994	0.008	0.251484	no
ENSMUSG00000020434	ENSMUSG00000020434	4921536K21Rik	11:3786090-3795101	Shank3wt	Shank3ko	OK	0.158023	0.309928	0.971804	1.55872	0.008	0.251484	no
ENSMUSG00000009210	ENSMUSG00000009210	2310007L24Rik	11:106226787-106238428	Shank3wt	Shank3ko	OK	0.141371	0.506928	1.8423	1.72526	0.0081	0.254153	no
ENSMUSG00000085222	ENSMUSG00000085222	Gm13974	2:114679828-114869708	Shank3wt	Shank3ko	OK	1.42174	0.896274	-0.665647	-1.52646	0.00815	0.254298	no
ENSMUSG00000073442	ENSMUSG00000073442	Gm16386	17:22921764-22954708	Shank3wt	Shank3ko	OK	0.875091	0.481133	-0.862997	-1.64329	0.00815	0.254298	no
ENSMUSG00000018537	ENSMUSG00000018537	Pcgf2	11:97550136-97561811	Shank3wt	Shank3ko	OK	9.64683	6.59416	-0.548866	-1.5503	0.00815	0.254298	no
ENSMUSG00000001119	ENSMUSG00000001119	Col6a1	10:76171536-76188913	Shank3wt	Shank3ko	OK	7.80753	5.58799	-0.482537	-1.53854	0.0082	0.254912	no
ENSMUSG00000059022	ENSMUSG00000059022	Kcp	6:29421436-29459698	Shank3wt	Shank3ko	OK	0.780421	0.37848	-1.04404	-1.33862	0.0082	0.254912	no
ENSMUSG00000020431	ENSMUSG00000020431	Adcy1	11:6963491-7078509	Shank3wt	Shank3ko	OK	35.0869	45.7688	0.383431	1.50516	0.00825	0.255994	no
ENSMUSG00000091158	ENSMUSG00000091158	Mirg	12:110973190-110987665	Shank3wt	Shank3ko	OK	4.82915	3.42072	-0.497468	-1.52214	0.00835	0.25767	no
ENSMUSG00000056854	ENSMUSG00000056854	Pou3f4	X:108009728-108010910	Shank3wt	Shank3ko	OK	8.60103	6.29845	-0.449513	-1.52246	0.00835	0.25767	no
ENSMUSG00000060036	ENSMUSG00000060036	Rpl3	15:79908210-79913836	Shank3wt	Shank3ko	OK	129.75	100.554	-0.367764	-1.49849	0.00835	0.25767	no
ENSMUSG00000021866	ENSMUSG00000021866	Anxa11	14:26661668-26706290	Shank3wt	Shank3ko	OK	6.33354	8.37029	0.402266	1.51046	0.0084	0.258738	no
ENSMUSG00000026514	ENSMUSG00000026514	Cnih3	1:183282758-183390772	Shank3wt	Shank3ko	OK	11.1483	16.8549	0.596343	1.52401	0.00845	0.259329	no
ENSMUSG00000047495	ENSMUSG00000047495	Dlgap2	8:14095864-14847684	Shank3wt	Shank3ko	OK	20.0308	13.4452	-0.57513	-1.21042	0.00845	0.259329	no
ENSMUSG00000032586	ENSMUSG00000032586	Traip	9:107853293-107874599	Shank3wt	Shank3ko	OK	3.80846	2.81026	-0.438506	-1.51851	0.0085	0.260388	no
ENSMUSG00000045915	ENSMUSG00000045915	Ccdc42	11:68400522-68411468	Shank3wt	Shank3ko	OK	1.25513	0.79133	-0.665481	-1.4764	0.00855	0.260496	no
ENSMUSG00000068744	ENSMUSG00000068744	Psrc1	3:108186756-108191149	Shank3wt	Shank3ko	OK	0.181201	0.412576	1.18707	0.799105	0.00855	0.260496	no
ENSMUSG00000064043	ENSMUSG00000064043	Trerf1	17:47277890-47496407	Shank3wt	Shank3ko	OK	7.44104	5.66351	-0.393808	-1.54562	0.00855	0.260496	no
ENSMUSG00000031521	ENSMUSG00000031521	Aga	8:54597079-54608776	Shank3wt	Shank3ko	OK	5.24566	7.20662	0.458198	1.50552	0.0087	0.264587	no
ENSMUSG00000025402	ENSMUSG00000025402	Nab2	10:127080041-127138105	Shank3wt	Shank3ko	OK	12.2905	7.86394	-0.644219	-1.1254	0.00875	0.265627	no
ENSMUSG00000032503	ENSMUSG00000032503	Arpp21	9:111967594-112251429	Shank3wt	Shank3ko	OK	576.321	432.472	-0.414267	-1.34271	0.0088	0.266664	no
ENSMUSG00000020950	ENSMUSG00000020950	Foxg1	12:50483679-50508333	Shank3wt	Shank3ko	OK	40.3689	30.9239	-0.384523	-1.4603	0.00895	0.270235	no
ENSMUSG00000030110	ENSMUSG00000030110	Ret	6:118101765-118147762	Shank3wt	Shank3ko	OK	3.67331	4.88462	0.411168	1.52449	0.00895	0.270235	no
ENSMUSG00000027955	ENSMUSG00000027955	Fam198b	3:79688454-79750202	Shank3wt	Shank3ko	OK	4.985	2.56128	-0.960728	-1.48158	0.0091	0.273781	no
ENSMUSG00000026283	ENSMUSG00000026283	Ing5	1:95700541-95718678	Shank3wt	Shank3ko	OK	4.96863	3.78803	-0.391402	-1.48079	0.0091	0.273781	no
ENSMUSG00000026399	ENSMUSG00000026399	Cd55	1:132335603-132453652	Shank3wt	Shank3ko	OK	1.57075	2.39076	0.60602	1.51256	0.00925	0.277302	no
ENSMUSG00000003469	ENSMUSG00000003469	Phyhip	14:70857282-70868639	Shank3wt	Shank3ko	OK	210.195	154.156	-0.447341	-1.18003	0.00925	0.277302	no
ENSMUSG00000019866	ENSMUSG00000019866	Aim1	10:43670112-43724652	Shank3wt	Shank3ko	OK	0.367773	0.550898	0.582968	1.50909	0.0093	0.277811	no
ENSMUSG00000028782	ENSMUSG00000028782	Bai2	4:129662113-129699877	Shank3wt	Shank3ko	OK	66.4812	48.7197	-0.44844	-0.841901	0.0093	0.277811	no
ENSMUSG00000033453	ENSMUSG00000033453	Adamts15	9:30706739-30730037	Shank3wt	Shank3ko	OK	0.982193	1.33994	0.448085	1.46984	0.00935	0.278316	no
ENSMUSG00000024846	ENSMUSG00000024846	Cst6	19:5344704-5349574	Shank3wt	Shank3ko	OK	1.12627	0.789904	-0.511802	-1.50712	0.00935	0.278316	no
ENSMUSG00000038026	ENSMUSG00000038026	Kcnj9	1:174251163-174259394	Shank3wt	Shank3ko	OK	16.7299	21.5985	0.368507	1.49661	0.0094	0.27931	no
ENSMUSG00000022947	ENSMUSG00000022947	Cbr3	16:93683459-93691235	Shank3wt	Shank3ko	OK	20.6068	15.6807	-0.394127	-1.50824	0.00945	0.279315	no
ENSMUSG00000046182	ENSMUSG00000046182	Gsg1l	7:133021932-133225925	Shank3wt	Shank3ko	OK	39.8096	30.8016	-0.370112	-1.50585	0.00945	0.279315	no
ENSMUSG00000019762	ENSMUSG00000019762	Iyd	10:6791663-6806301	Shank3wt	Shank3ko	OK	0.806018	1.38888	0.785033	1.47576	0.00945	0.279315	no
ENSMUSG00000032259	ENSMUSG00000032259	Drd2	9:49148731-49216282	Shank3wt	Shank3ko	OK	91.554	71.0233	-0.366331	-1.48813	0.00955	0.28079	no
ENSMUSG00000057963	ENSMUSG00000057963	Itpk1	12:103806792-103943079	Shank3wt	Shank3ko	OK	18.1903	23.4395	0.36577	1.4921	0.00955	0.28079	no
ENSMUSG00000016386	ENSMUSG00000016386	Mpped2	2:106533425-106708513	Shank3wt	Shank3ko	OK	31.6433	23.4215	-0.434065	-1.31318	0.00955	0.28079	no
ENSMUSG00000041199	ENSMUSG00000041199	Rpusd1	17:25864695-25868401	Shank3wt	Shank3ko	OK	25.9317	19.9757	-0.37647	-1.49068	0.00965	0.283235	no
ENSMUSG00000087075	ENSMUSG00000087075	A230065H16Rik	12:112645019-112650288	Shank3wt	Shank3ko	OK	0.418334	0.917972	1.13379	1.54844	0.00975	0.285149	no
ENSMUSG00000050730	ENSMUSG00000050730	Arhgap42	9:8994952-9239026	Shank3wt	Shank3ko	OK	1.81512	2.46496	0.441503	1.46588	0.00975	0.285149	no
ENSMUSG00000048988	ENSMUSG00000048988	Elfn1	5:140383896-140450665	Shank3wt	Shank3ko	OK	7.52819	5.76057	-0.38609	-1.46485	0.0098	0.285149	no
ENSMUSG00000040562	ENSMUSG00000040562	Gstm2	3:107784619-107789371	Shank3wt	Shank3ko	OK	1.01999	1.6454	0.689888	1.4321	0.0098	0.285149	no
ENSMUSG00000046442	ENSMUSG00000046442	Ppm1e	11:87040407-87172525	Shank3wt	Shank3ko	OK	21.8509	28.0063	0.358061	1.42548	0.0098	0.285149	no
ENSMUSG00000026890	ENSMUSG00000026890	Lhx6	2:35937469-35960928	Shank3wt	Shank3ko	OK	8.32626	6.34525	-0.391992	-1.45234	0.00995	0.289014	no
ENSMUSG00000013584	ENSMUSG00000013584	Aldh1a2	9:71063595-71144050	Shank3wt	Shank3ko	OK	0.678851	1.02886	0.599881	1.48256	0.01	0.289966	no
ENSMUSG00000009406	ENSMUSG00000009406	Elk1	X:20510520-20563863	Shank3wt	Shank3ko	OK	17.3059	13.1087	-0.400741	-1.46653	0.01005	0.290414	no
ENSMUSG00000025597	ENSMUSG00000025597	Klhl4	X:111587941-111674438	Shank3wt	Shank3ko	OK	12.5672	16.3161	0.376625	1.49987	0.01005	0.290414	no
ENSMUSG00000072812	ENSMUSG00000072812	Ahnak2	12:114010404-114040868	Shank3wt	Shank3ko	OK	0.599806	0.891522	0.571775	1.4861	0.0101	0.290859	no
ENSMUSG00000050732	ENSMUSG00000050732	Vamp8	6:72335216-72340697	Shank3wt	Shank3ko	OK	7.21123	9.86017	0.451367	1.47299	0.0101	0.290859	no
ENSMUSG00000029134	ENSMUSG00000029134	Plb1	5:32535080-32668893	Shank3wt	Shank3ko	OK	0.307908	0.102038	-1.5934	-0.901622	0.01015	0.291799	no
ENSMUSG00000046805	ENSMUSG00000046805	Mpeg1	19:12535268-12539774	Shank3wt	Shank3ko	OK	10.6395	8.24298	-0.36819	-1.47888	0.0102	0.292737	no
ENSMUSG00000067860	ENSMUSG00000067860	Zic3	X:55275876-55294913	Shank3wt	Shank3ko	OK	2.18764	3.26234	0.576532	1.50394	0.01035	0.296535	no
ENSMUSG00000039943	ENSMUSG00000039943	Plcb4	2:135484746-135840329	Shank3wt	Shank3ko	OK	32.304	49.9752	0.629499	1.36492	0.0104	0.296706	no
ENSMUSG00000046480	ENSMUSG00000046480	Scn4b	9:44946519-44962235	Shank3wt	Shank3ko	OK	391.336	294.119	-0.412009	-1.48819	0.0104	0.296706	no
ENSMUSG00000031074	ENSMUSG00000031074	Fgf3	7:152023987-152030341	Shank3wt	Shank3ko	OK	3.13118	1.94779	-0.684868	-1.40722	0.0105	0.296706	no
ENSMUSG00000021318	ENSMUSG00000021318	Gli3	13:15555067-15821859	Shank3wt	Shank3ko	OK	3.16013	2.15647	-0.551311	-1.23395	0.0105	0.296706	no
ENSMUSG00000024798	ENSMUSG00000024798	Htr7	19:36033223-36131997	Shank3wt	Shank3ko	OK	3.29538	4.4485	0.432871	1.46693	0.0105	0.296706	no
ENSMUSG00000020053	ENSMUSG00000020053	Igf1	10:87289121-87399792	Shank3wt	Shank3ko	OK	0.961227	1.76935	0.880271	1.45939	0.0105	0.296706	no
ENSMUSG00000042842	ENSMUSG00000042842	Serpinb6b	13:33057077-33070936	Shank3wt	Shank3ko	OK	0.798779	1.23987	0.634315	1.5145	0.0105	0.296706	no
ENSMUSG00000053475	ENSMUSG00000053475	Tnfaip6	2:51893528-51912206	Shank3wt	Shank3ko	OK	16.6265	21.6984	0.384103	1.46758	0.0105	0.296706	no
ENSMUSG00000020186	ENSMUSG00000020186	Csrp2	10:110357231-110376678	Shank3wt	Shank3ko	OK	4.64819	6.54782	0.494344	1.47958	0.01055	0.296706	no
ENSMUSG00000025582	ENSMUSG00000025582	Nptx1	11:119400032-119409067	Shank3wt	Shank3ko	OK	5.37959	6.97796	0.375309	1.48077	0.01055	0.296706	no
ENSMUSG00000020649	ENSMUSG00000020649	Rrm2	12:25393105-25399011	Shank3wt	Shank3ko	OK	1.01658	1.59497	0.649803	1.39376	0.01055	0.296706	no
ENSMUSG00000010175	ENSMUSG00000010175	Prox1	1:191941916-192041155	Shank3wt	Shank3ko	OK	7.69204	10.0923	0.391821	1.50268	0.01065	0.299018	no
ENSMUSG00000050052	ENSMUSG00000050052	2610019F03Rik	8:13952008-13975032	Shank3wt	Shank3ko	OK	15.2513	11.7321	-0.378474	-1.38771	0.0108	0.302612	no
ENSMUSG00000057069	ENSMUSG00000057069	Ero1lb	13:12658149-12701793	Shank3wt	Shank3ko	OK	5.54905	7.25327	0.386391	1.4863	0.01085	0.302612	no
ENSMUSG00000040258	ENSMUSG00000040258	Nxph4	10:126962528-126971615	Shank3wt	Shank3ko	OK	2.10887	1.41255	-0.578161	-1.48284	0.01085	0.302612	no
ENSMUSG00000019178	ENSMUSG00000019178	Styxl1	5:136223089-136254255	Shank3wt	Shank3ko	OK	0.131629	0.374592	1.50884	1.07066	0.01085	0.302612	no
ENSMUSG00000019851	ENSMUSG00000019851	Perp	10:18564876-18576879	Shank3wt	Shank3ko	OK	2.79831	3.90628	0.481242	1.49946	0.0109	0.303504	no
ENSMUSG00000028222	ENSMUSG00000028222	Calb1	4:15808410-15835211	Shank3wt	Shank3ko	OK	111.435	77.4802	-0.524303	-1.46871	0.01095	0.30389	no
ENSMUSG00000007594	ENSMUSG00000007594	Hapln4	8:72607427-72614761	Shank3wt	Shank3ko	OK	26.6083	34.1605	0.360456	1.46397	0.01095	0.30389	no
ENSMUSG00000035473	ENSMUSG00000035473	Galm	17:80526810-80584441	Shank3wt	Shank3ko	OK	0.605233	0.983645	0.700648	1.46617	0.011	0.304273	no
ENSMUSG00000020427	ENSMUSG00000020427	Igfbp3	11:7106088-7113926	Shank3wt	Shank3ko	OK	3.28934	4.42291	0.427197	1.46672	0.011	0.304273	no
ENSMUSG00000052374	ENSMUSG00000052374	Actn2	13:12361692-12433027	Shank3wt	Shank3ko	OK	28.4036	22.1153	-0.361032	-1.45742	0.0111	0.305532	no
ENSMUSG00000040170	ENSMUSG00000040170	Fmo2	1:164804447-164828857	Shank3wt	Shank3ko	OK	0.879939	0.512654	-0.779419	-1.32615	0.0111	0.305532	no
ENSMUSG00000025289	ENSMUSG00000025289	Prdx4	X:151758460-151775297	Shank3wt	Shank3ko	OK	15.0564	19.8002	0.395134	1.45329	0.0111	0.305532	no
ENSMUSG00000077011	ENSMUSG00000077011	AC118240.1	16:65432471-65432581	Shank3wt	Shank3ko	OK	0	10.7334	inf	#NAME?	0.01115	0.306406	no
ENSMUSG00000043223	ENSMUSG00000043223	Gm4835	18:16146863-16148219	Shank3wt	Shank3ko	OK	11.0589	14.5289	0.393721	1.44015	0.0112	0.307278	no
ENSMUSG00000044352	ENSMUSG00000044352	Sowaha	11:53290074-53294599	Shank3wt	Shank3ko	OK	56.4605	42.4139	-0.412704	-1.39315	0.0113	0.309517	no
ENSMUSG00000024232	ENSMUSG00000024232	Bambi	18:3507954-3516402	Shank3wt	Shank3ko	OK	0.651864	0.928428	0.510219	1.46768	0.0114	0.311242	no
ENSMUSG00000032431	ENSMUSG00000032431	Crtap	9:114277420-114299793	Shank3wt	Shank3ko	OK	3.39311	5.71309	0.751661	1.51153	0.0114	0.311242	no
ENSMUSG00000048251	ENSMUSG00000048251	Bcl11b	12:109148612-109241812	Shank3wt	Shank3ko	OK	49.7485	38.2186	-0.380379	-1.42946	0.0115	0.313464	no
ENSMUSG00000044948	ENSMUSG00000044948	Wdr96	19:47812050-47993789	Shank3wt	Shank3ko	OK	0.16019	0.720764	2.16974	1.04817	0.0116	0.315678	no
ENSMUSG00000023191	ENSMUSG00000023191	Leprel2	6:124791106-124807770	Shank3wt	Shank3ko	OK	8.55089	5.43309	-0.654303	-1.46678	0.01165	0.316526	no
ENSMUSG00000050335	ENSMUSG00000050335	Lgals3	14:47987425-48005835	Shank3wt	Shank3ko	OK	0.983089	1.88041	0.935653	1.36746	0.0117	0.317372	no
ENSMUSG00000047591	ENSMUSG00000047591	Mafa	15:75577272-75578352	Shank3wt	Shank3ko	OK	2.46001	1.60289	-0.617992	-1.46228	0.0118	0.319569	no
ENSMUSG00000048458	ENSMUSG00000048458	6530418L21Rik	3:105507516-105523760	Shank3wt	Shank3ko	OK	28.301	21.3582	-0.406062	-1.45702	0.01185	0.320407	no
ENSMUSG00000006369	ENSMUSG00000006369	Fbln1	15:85036378-85116965	Shank3wt	Shank3ko	OK	1.71827	2.53431	0.560635	1.42332	0.01195	0.322075	no
ENSMUSG00000048612	ENSMUSG00000048612	Myof	19:37973525-38118067	Shank3wt	Shank3ko	OK	0.387881	0.547198	0.496452	1.42588	0.01195	0.322075	no
ENSMUSG00000055409	ENSMUSG00000055409	Nell1	7:57230233-58120625	Shank3wt	Shank3ko	OK	14.338	18.5513	0.371681	1.44224	0.01205	0.323217	no
ENSMUSG00000056296	ENSMUSG00000056296	Synpr	14:14117293-14447973	Shank3wt	Shank3ko	OK	106.681	82.86	-0.364554	-1.43147	0.01205	0.323217	no
ENSMUSG00000032854	ENSMUSG00000032854	Ugt8a	3:125568276-125641468	Shank3wt	Shank3ko	OK	84.9708	109.202	0.361958	1.4592	0.01205	0.323217	no
ENSMUSG00000012443	ENSMUSG00000012443	Kif11	19:37450892-37496349	Shank3wt	Shank3ko	OK	0.409073	0.600556	0.553943	1.46609	0.01215	0.324347	no
ENSMUSG00000022206	ENSMUSG00000022206	Npr3	15:11769650-11835429	Shank3wt	Shank3ko	OK	0.672107	0.965477	0.522551	1.46285	0.01215	0.324347	no
ENSMUSG00000040721	ENSMUSG00000040721	Zfhx2	14:55675014-55711161	Shank3wt	Shank3ko	OK	7.68476	5.62463	-0.450242	-1.47505	0.01215	0.324347	no
ENSMUSG00000057719	ENSMUSG00000057719	Sh3rf2	18:42213320-42318614	Shank3wt	Shank3ko	OK	14.3969	10.9198	-0.398818	-1.36696	0.01225	0.326498	no
ENSMUSG00000043079	ENSMUSG00000043079	Synpo	18:60753626-60819796	Shank3wt	Shank3ko	OK	33.8302	26.5367	-0.350322	-1.32189	0.0123	0.327312	no
ENSMUSG00000019970	ENSMUSG00000019970	Sgk1	10:21601989-21719709	Shank3wt	Shank3ko	OK	75.8126	104.327	0.460608	1.21697	0.01235	0.328124	no
ENSMUSG00000040867	ENSMUSG00000040867	Begain	12:110270396-110291589	Shank3wt	Shank3ko	OK	30.1782	23.5051	-0.360534	-1.45675	0.01245	0.330259	no
ENSMUSG00000047197	ENSMUSG00000047197	Gjd3	11:98843493-98844330	Shank3wt	Shank3ko	OK	0.779994	0.308224	-1.33948	-1.76845	0.0125	0.331063	no
ENSMUSG00000020848	ENSMUSG00000020848	Doc2b	11:75582467-75638743	Shank3wt	Shank3ko	OK	23.4468	18.3915	-0.350358	-1.42808	0.01255	0.331344	no
ENSMUSG00000051435	ENSMUSG00000051435	Fhad1	4:141441568-141570997	Shank3wt	Shank3ko	OK	0.654406	1.33564	1.02928	1.35137	0.01255	0.331344	no
ENSMUSG00000048897	ENSMUSG00000048897	Zfp710	7:87169699-87237637	Shank3wt	Shank3ko	OK	5.6488	4.37309	-0.369291	-1.41595	0.0126	0.332142	no
ENSMUSG00000061533	ENSMUSG00000061533	4930534B04Rik	12:92236931-92622849	Shank3wt	Shank3ko	OK	9.97188	6.19003	-0.68792	-1.37339	0.0127	0.333732	no
ENSMUSG00000086622	ENSMUSG00000086622	Gm16701	1:168904154-168930972	Shank3wt	Shank3ko	OK	9.75443	7.20234	-0.437591	-1.43689	0.0127	0.333732	no
ENSMUSG00000053441	ENSMUSG00000053441	Adamts19	18:58996417-59213332	Shank3wt	Shank3ko	OK	0.266734	0.405934	0.605844	1.44308	0.01275	0.334002	no
ENSMUSG00000053063	ENSMUSG00000053063	Clec12a	6:129292708-129315321	Shank3wt	Shank3ko	OK	3.31968	2.00865	-0.724817	-1.41491	0.01275	0.334002	no
ENSMUSG00000000983	ENSMUSG00000000983	Expi	11:83522516-83524850	Shank3wt	Shank3ko	OK	2.4093	3.91003	0.698567	1.43273	0.01295	0.338714	no
ENSMUSG00000022836	ENSMUSG00000022836	Mylk	16:34745295-35002520	Shank3wt	Shank3ko	OK	2.15175	2.8815	0.421309	1.43646	0.01325	0.346023	no
ENSMUSG00000030730	ENSMUSG00000030730	Atp2a1	7:133572272-133606622	Shank3wt	Shank3ko	OK	1.78639	4.13995	1.21256	1.45123	0.01335	0.348093	no
ENSMUSG00000021701	ENSMUSG00000021701	Plk2	13:111185251-111191052	Shank3wt	Shank3ko	OK	75.0042	58.8355	-0.350285	-1.41627	0.0134	0.348856	no
ENSMUSG00000020000	ENSMUSG00000020000	Moxd1	10:23943322-24022596	Shank3wt	Shank3ko	OK	1.51731	2.08604	0.459254	1.31985	0.01345	0.349617	no
ENSMUSG00000079070	ENSMUSG00000079070	Gm3985	8:33998976-34060498	Shank3wt	Shank3ko	OK	0.354499	0.19541	-0.859279	-1.51722	0.0135	0.350052	no
ENSMUSG00000084392	ENSMUSG00000084392	Gm15757	5:135482446-135482618	Shank3wt	Shank3ko	OK	0	2.12803	inf	#NAME?	0.01355	0.350052	no
ENSMUSG00000065453	ENSMUSG00000065453	Mirlet7d	13:48631380-48631483	Shank3wt	Shank3ko	OK	0	20.2892	inf	#NAME?	0.01355	0.350052	no
ENSMUSG00000049526	ENSMUSG00000049526	Tmem202	9:59366492-59373308	Shank3wt	Shank3ko	OK	0.907876	1.42188	0.647234	1.44605	0.01355	0.350052	no
ENSMUSG00000037627	ENSMUSG00000037627	Rgs22	15:35939233-36070155	Shank3wt	Shank3ko	OK	0.251731	0.797644	1.66386	1.12148	0.01365	0.352095	no
ENSMUSG00000030270	ENSMUSG00000030270	Cpne9	6:113232300-113255621	Shank3wt	Shank3ko	OK	18.0724	28.1861	0.641192	1.40224	0.0138	0.355419	no
ENSMUSG00000035200	ENSMUSG00000035200	Chrnb4	9:54875962-54896351	Shank3wt	Shank3ko	OK	0.19402	0.320707	0.72505	1.43561	0.01385	0.356161	no
ENSMUSG00000058740	ENSMUSG00000058740	Kcnt1	2:25719314-25773793	Shank3wt	Shank3ko	OK	49.3992	33.5013	-0.560271	-1.38563	0.0139	0.356357	no
ENSMUSG00000020029	ENSMUSG00000020029	Nudt4	10:95009640-95026801	Shank3wt	Shank3ko	OK	56.9763	72.4329	0.346283	1.40947	0.0139	0.356357	no
ENSMUSG00000021791	ENSMUSG00000021791	Dydc2	14:41862497-41882497	Shank3wt	Shank3ko	OK	0.294412	1.01327	1.78311	1.70695	0.01395	0.356552	no
ENSMUSG00000060260	ENSMUSG00000060260	Pwwp2b	7:146434380-146453152	Shank3wt	Shank3ko	OK	10.9586	8.49142	-0.36799	-1.41701	0.01395	0.356552	no
ENSMUSG00000040152	ENSMUSG00000040152	Thbs1	2:117937611-117952869	Shank3wt	Shank3ko	OK	0.263261	0.437889	0.734072	1.35166	0.01405	0.358563	no
ENSMUSG00000053550	ENSMUSG00000053550	Shisa7	7:4777153-4796298	Shank3wt	Shank3ko	OK	31.3934	23.547	-0.414917	-1.10703	0.0141	0.359294	no
ENSMUSG00000067714	ENSMUSG00000067714	Lpar5	6:125017937-125032490	Shank3wt	Shank3ko	OK	0.553806	0.281238	-0.97759	-1.24556	0.0142	0.361294	no
ENSMUSG00000068373	ENSMUSG00000068373	D430041D05Rik	2:103983229-104250491	Shank3wt	Shank3ko	OK	24.6235	17.9143	-0.458927	-0.990044	0.0145	0.36837	no
ENSMUSG00000077837	ENSMUSG00000077837	AC157101.1	6:37530334-37530427	Shank3wt	Shank3ko	OK	0	31.8511	inf	#NAME?	0.01455	0.369083	no
ENSMUSG00000030844	ENSMUSG00000030844	Rgs10	7:135517134-135562272	Shank3wt	Shank3ko	OK	59.0417	44.051	-0.422559	-1.37938	0.0146	0.369793	no
ENSMUSG00000018470	ENSMUSG00000018470	Kcnab3	11:69139759-69146544	Shank3wt	Shank3ko	OK	23.3057	30.7532	0.400055	1.42024	0.01465	0.370502	no
ENSMUSG00000025422	ENSMUSG00000025422	Agap2	10:126515962-126530225	Shank3wt	Shank3ko	OK	166.383	129.403	-0.362628	-1.39162	0.01475	0.372471	no
ENSMUSG00000018604	ENSMUSG00000018604	Tbx3	5:120061271-120134733	Shank3wt	Shank3ko	OK	0.68489	1.35783	0.987354	1.37521	0.0149	0.375694	no
ENSMUSG00000024036	ENSMUSG00000024036	Slc37a1	17:31432427-31487641	Shank3wt	Shank3ko	OK	2.13442	1.55683	-0.455237	-1.40224	0.015	0.37765	no
ENSMUSG00000022537	ENSMUSG00000022537	Tmem44	16:30511940-30550928	Shank3wt	Shank3ko	OK	22.4523	17.3418	-0.37261	-1.36863	0.0151	0.379599	no
ENSMUSG00000043673	ENSMUSG00000043673	Kcns3	12:11097007-11157648	Shank3wt	Shank3ko	OK	2.52618	3.37577	0.418258	1.3984	0.01525	0.382798	no
ENSMUSG00000024008	ENSMUSG00000024008	Cpne5	17:29293494-29374742	Shank3wt	Shank3ko	OK	135.356	100.286	-0.43265	-1.40425	0.0153	0.38291	no
ENSMUSG00000050666	ENSMUSG00000050666	E130203B14Rik	14:33669941-33752673	Shank3wt	Shank3ko	OK	1.87833	2.56867	0.451566	1.38748	0.0153	0.38291	no
ENSMUSG00000073008	ENSMUSG00000073008	Gpr174	X:104451216-104492106	Shank3wt	Shank3ko	OK	1.10345	0.499157	-1.14446	-1.34721	0.0155	0.387339	no
ENSMUSG00000024190	ENSMUSG00000024190	Dusp1	17:26642534-26645464	Shank3wt	Shank3ko	OK	19.1561	14.8551	-0.366848	-1.38985	0.01555	0.388012	no
ENSMUSG00000034488	ENSMUSG00000034488	Edil3	13:88961076-89462828	Shank3wt	Shank3ko	OK	59.685	75.8771	0.346297	1.38135	0.01575	0.391432	no
ENSMUSG00000019817	ENSMUSG00000019817	Plagl1	10:12810496-12851500	Shank3wt	Shank3ko	OK	4.2852	6.26521	0.548	0.98718	0.01575	0.391432	no
ENSMUSG00000035863	ENSMUSG00000035863	Palm	10:79256316-79283641	Shank3wt	Shank3ko	OK	51.3648	40.6564	-0.337299	-1.38511	0.0158	0.391432	no
ENSMUSG00000035355	ENSMUSG00000035355	Kcnh4	11:100601689-100621256	Shank3wt	Shank3ko	OK	8.38315	6.54023	-0.358152	-1.40421	0.01585	0.391432	no
ENSMUSG00000011305	ENSMUSG00000011305	Plin5	17:56251023-56257019	Shank3wt	Shank3ko	OK	0.17454	0.308856	0.823377	1.34958	0.01585	0.391432	no
ENSMUSG00000026014	ENSMUSG00000026014	Raph1	1:60540079-60623948	Shank3wt	Shank3ko	OK	3.24914	4.41679	0.44294	1.36891	0.01585	0.391432	no
ENSMUSG00000038132	ENSMUSG00000038132	Rbm24	13:46513668-46526459	Shank3wt	Shank3ko	OK	8.69318	6.72955	-0.369375	-1.40342	0.01585	0.391432	no
ENSMUSG00000054843	ENSMUSG00000054843	Atrnl1	19:57685523-58207828	Shank3wt	Shank3ko	OK	17.5075	22.1246	0.337676	1.37156	0.0159	0.391517	no
ENSMUSG00000042109	ENSMUSG00000042109	Csdc2	15:81767188-81781371	Shank3wt	Shank3ko	OK	38.3857	48.5117	0.337766	1.3499	0.0159	0.391517	no
ENSMUSG00000044216	ENSMUSG00000044216	Kcnj4	15:79314147-79335671	Shank3wt	Shank3ko	OK	83.2809	65.8258	-0.339333	-1.3838	0.016	0.392829	no
ENSMUSG00000035686	ENSMUSG00000035686	Thrsp	7:104561447-104566240	Shank3wt	Shank3ko	OK	5.04424	6.7106	0.411804	1.39229	0.016	0.392829	no
ENSMUSG00000017697	ENSMUSG00000017697	Ada	2:163552319-163575975	Shank3wt	Shank3ko	OK	0.506563	0.819874	0.694663	1.26576	0.01615	0.395934	no
ENSMUSG00000009876	ENSMUSG00000009876	Cox4i2	2:152579908-152590773	Shank3wt	Shank3ko	OK	3.95325	2.71968	-0.539601	-1.36449	0.0162	0.396005	no
ENSMUSG00000004837	ENSMUSG00000004837	Grap	11:61466766-61534328	Shank3wt	Shank3ko	OK	3.74454	2.71767	-0.462416	-1.32655	0.0162	0.396005	no
ENSMUSG00000047485	ENSMUSG00000047485	Klhl34	X:154256366-154258301	Shank3wt	Shank3ko	OK	15.3379	11.9759	-0.356973	-1.39244	0.01625	0.396651	no
ENSMUSG00000039629	ENSMUSG00000039629	Fam40b	6:29867012-29909681	Shank3wt	Shank3ko	OK	31.8358	40.5464	0.348923	1.39795	0.0164	0.399732	no
ENSMUSG00000040322	ENSMUSG00000040322	Slc25a24	3:108926066-108971375	Shank3wt	Shank3ko	OK	0.675652	0.980958	0.537911	1.31709	0.01665	0.405238	no
ENSMUSG00000032500	ENSMUSG00000032500	Dclk3	9:111341584-111392115	Shank3wt	Shank3ko	OK	25.9178	20.5655	-0.333722	-1.35888	0.01675	0.40591	no
ENSMUSG00000034872	ENSMUSG00000034872	Gipc3	10:80800506-80806011	Shank3wt	Shank3ko	OK	0.37472	0.148756	-1.33286	-1.48155	0.01675	0.40591	no
ENSMUSG00000003283	ENSMUSG00000003283	Hck	2:152934203-152977177	Shank3wt	Shank3ko	OK	0.989893	1.4007	0.500799	1.38364	0.01675	0.40591	no
ENSMUSG00000033767	ENSMUSG00000033767	D930015E06Rik	3:83702130-83844083	Shank3wt	Shank3ko	OK	2.81908	2.16735	-0.379298	-1.3538	0.01685	0.40716	no
ENSMUSG00000025352	ENSMUSG00000025352	Gdf11	10:128319350-128328774	Shank3wt	Shank3ko	OK	5.19335	6.61929	0.350011	1.3536	0.01685	0.40716	no
ENSMUSG00000038630	ENSMUSG00000038630	Zkscan16	4:58956499-58971227	Shank3wt	Shank3ko	OK	11.9233	9.28199	-0.361277	-1.39334	0.0169	0.407782	no
ENSMUSG00000025905	ENSMUSG00000025905	Oprk1	1:5578573-5596212	Shank3wt	Shank3ko	OK	5.68446	4.35025	-0.385924	-1.384	0.01695	0.408403	no
ENSMUSG00000035948	ENSMUSG00000035948	Acss3	10:106373219-106560724	Shank3wt	Shank3ko	OK	0.532513	0.813053	0.610535	1.38307	0.017	0.408437	no
ENSMUSG00000044349	ENSMUSG00000044349	Snhg11	2:158201373-158211881	Shank3wt	Shank3ko	OK	90.1391	69.8877	-0.367115	-1.27612	0.017	0.408437	no
ENSMUSG00000028753	ENSMUSG00000028753	Vwa5b1	4:138121274-138191799	Shank3wt	Shank3ko	OK	0.398943	1.05692	1.40561	1.20613	0.0172	0.412653	no
ENSMUSG00000022490	ENSMUSG00000022490	Ppp1r1a	15:103360709-103368423	Shank3wt	Shank3ko	OK	48.5936	38.5112	-0.335488	-1.35621	0.01755	0.42045	no
ENSMUSG00000025931	ENSMUSG00000025931	Paqr8	1:20880690-20929632	Shank3wt	Shank3ko	OK	36.967	46.7674	0.339266	1.36269	0.0176	0.421048	no
ENSMUSG00000030935	ENSMUSG00000030935	Acsm3	7:126904436-126992457	Shank3wt	Shank3ko	OK	1.36888	0.115566	-3.56621	-1.12814	0.0177	0.422239	no
ENSMUSG00000033420	ENSMUSG00000033420	Antxr1	6:87083847-87285769	Shank3wt	Shank3ko	OK	3.18125	4.06727	0.354468	1.34209	0.0177	0.422239	no
ENSMUSG00000047109	ENSMUSG00000047109	Cldn14	16:93919275-94009082	Shank3wt	Shank3ko	OK	1.98486	2.76602	0.478777	1.33037	0.01785	0.425201	no
ENSMUSG00000086276	ENSMUSG00000086276	2500002B13Rik	8:59966850-59987674	Shank3wt	Shank3ko	OK	0.390263	0.232546	-0.746931	-1.38623	0.0179	0.425201	no
ENSMUSG00000057802	ENSMUSG00000057802	Gm10030	9:110907314-110909334	Shank3wt	Shank3ko	OK	0.312974	0	#NAME?	#NAME?	0.0179	0.425201	no
ENSMUSG00000035258	ENSMUSG00000035258	Abi3bp	16:56477956-56690241	Shank3wt	Shank3ko	OK	3.44625	2.56169	-0.427934	-1.35935	0.01805	0.426918	no
ENSMUSG00000061099	ENSMUSG00000061099	Gapdhs	7:31514798-31528700	Shank3wt	Shank3ko	OK	0.720316	0.440351	-0.709974	-1.35467	0.01805	0.426918	no
ENSMUSG00000030494	ENSMUSG00000030494	Rhpn2	7:36119193-36181836	Shank3wt	Shank3ko	OK	2.52257	3.56384	0.49854	1.33967	0.01805	0.426918	no
ENSMUSG00000045932	ENSMUSG00000045932	Ifit2	19:34625183-34650909	Shank3wt	Shank3ko	OK	2.53369	3.45917	0.449189	1.38761	0.0181	0.426918	no
ENSMUSG00000055235	ENSMUSG00000055235	Wdr86	5:24217555-24236545	Shank3wt	Shank3ko	OK	0.387347	1.56797	2.0172	0.965127	0.0181	0.426918	no
ENSMUSG00000084792	ENSMUSG00000084792	1700056N10Rik	16:17047612-17049204	Shank3wt	Shank3ko	OK	1.12219	0.688826	-0.70411	-1.39609	0.01815	0.426918	no
ENSMUSG00000075478	ENSMUSG00000075478	Slitrk1	14:109309207-109313456	Shank3wt	Shank3ko	OK	9.0715	11.4792	0.339614	1.34829	0.01815	0.426918	no
ENSMUSG00000030220	ENSMUSG00000030220	Arhgdib	6:136872043-136890420	Shank3wt	Shank3ko	OK	28.2133	21.9719	-0.360721	-1.35313	0.0183	0.429246	no
ENSMUSG00000021478	ENSMUSG00000021478	Drd1a	13:54146554-54151027	Shank3wt	Shank3ko	OK	82.1227	65.0216	-0.336861	-1.34613	0.0183	0.429246	no
ENSMUSG00000072664	ENSMUSG00000072664	Ugt3a1	15:9203073-9244787	Shank3wt	Shank3ko	OK	2.45289	0.997876	-1.29755	-1.33701	0.0185	0.433333	no
ENSMUSG00000066129	ENSMUSG00000066129	Kndc1	7:147080594-147127436	Shank3wt	Shank3ko	OK	29.3303	37.6855	0.361618	1.35452	0.01865	0.436239	no
ENSMUSG00000002012	ENSMUSG00000002012	Pnck	X:70901332-70905456	Shank3wt	Shank3ko	OK	33.1012	25.7408	-0.362827	-1.33757	0.01875	0.437969	no
ENSMUSG00000020627	ENSMUSG00000020627	Klhl29	12:5084277-5382488	Shank3wt	Shank3ko	OK	10.0362	7.95964	-0.334443	-1.35367	0.01895	0.441414	no
ENSMUSG00000034472	ENSMUSG00000034472	Rasd2	8:77737842-77748012	Shank3wt	Shank3ko	OK	272.746	214.122	-0.349126	-1.34501	0.01895	0.441414	no
ENSMUSG00000040424	ENSMUSG00000040424	Hipk4	7:28308279-28316194	Shank3wt	Shank3ko	OK	35.7657	28.4208	-0.33163	-1.35263	0.0191	0.443552	no
ENSMUSG00000024867	ENSMUSG00000024867	Pip5k1b	19:24369283-24630362	Shank3wt	Shank3ko	OK	4.3124	5.96475	0.467971	1.32363	0.0191	0.443552	no
ENSMUSG00000009681	ENSMUSG00000009681	Bcr	10:74523640-74647668	Shank3wt	Shank3ko	OK	60.5718	47.5918	-0.347931	-1.34985	0.01915	0.443552	no
ENSMUSG00000003575	ENSMUSG00000003575	Crtc1	8:72906253-72963478	Shank3wt	Shank3ko	OK	28.6358	22.646	-0.338566	-1.18801	0.01915	0.443552	no
ENSMUSG00000033981	ENSMUSG00000033981	Gria2	3:80488857-80606713	Shank3wt	Shank3ko	OK	108.644	85.2016	-0.350655	-1.35397	0.0192	0.443552	no
ENSMUSG00000022324	ENSMUSG00000022324	Matn2	15:34236435-34366029	Shank3wt	Shank3ko	OK	2.17305	2.83366	0.382941	1.33901	0.0192	0.443552	no
ENSMUSG00000050234	ENSMUSG00000050234	Gja4	4:126988664-126991283	Shank3wt	Shank3ko	OK	1.66687	1.15347	-0.531154	-1.36004	0.01925	0.444097	no
ENSMUSG00000075225	ENSMUSG00000075225	Ccdc162	10:41258651-41429106	Shank3wt	Shank3ko	OK	0.345868	0.68954	0.995414	1.22465	0.0194	0.445723	no
ENSMUSG00000046794	ENSMUSG00000046794	Ppp1r3b	8:36438794-36451178	Shank3wt	Shank3ko	OK	0.308234	0.458513	0.572937	1.35704	0.0194	0.445723	no
ENSMUSG00000021062	ENSMUSG00000021062	Rab15	12:77866524-78022399	Shank3wt	Shank3ko	OK	80.672	59.8572	-0.430543	-1.11135	0.0194	0.445723	no
ENSMUSG00000026158	ENSMUSG00000026158	Ogfrl1	1:23373262-23390014	Shank3wt	Shank3ko	OK	43.7582	55.1554	0.333949	1.34347	0.01945	0.446262	no
ENSMUSG00000025810	ENSMUSG00000025810	Nrp1	8:130882972-131029362	Shank3wt	Shank3ko	OK	3.7014	4.69995	0.344574	1.33428	0.01955	0.447945	no
ENSMUSG00000007877	ENSMUSG00000007877	Tcap	11:98245124-98246267	Shank3wt	Shank3ko	OK	0.359167	0.668958	0.897261	1.42894	0.0196	0.448104	no
ENSMUSG00000086851	ENSMUSG00000086851	A430108G06Rik	11:53378189-53380815	Shank3wt	Shank3ko	OK	1.28135	0.839079	-0.610783	-1.37285	0.01965	0.448104	no
ENSMUSG00000062098	ENSMUSG00000062098	Btbd3	2:138082300-138415028	Shank3wt	Shank3ko	OK	24.4271	30.641	0.326984	1.26964	0.01965	0.448104	no
ENSMUSG00000025969	ENSMUSG00000025969	Nrp2	1:62749858-62865269	Shank3wt	Shank3ko	OK	1.80424	2.35338	0.383341	1.32489	0.0197	0.448104	no
ENSMUSG00000074529	ENSMUSG00000074529	C330013J21Rik	2:177631800-177660318	Shank3wt	Shank3ko	OK	0.296006	4.32405	3.86869	1.58897	0.01975	0.448104	no
ENSMUSG00000062151	ENSMUSG00000062151	Unc13c	9:73328676-73781374	Shank3wt	Shank3ko	OK	41.0127	32.5408	-0.333821	-1.34017	0.01975	0.448104	no
ENSMUSG00000023945	ENSMUSG00000023945	Slc5a7	17:54412918-54438359	Shank3wt	Shank3ko	OK	13.4463	10.6415	-0.337501	-1.37196	0.0198	0.448104	no
ENSMUSG00000044469	ENSMUSG00000044469	Tnfaip8l1	17:56301899-56313378	Shank3wt	Shank3ko	OK	2.45811	1.83199	-0.424139	-1.33925	0.0198	0.448104	no
ENSMUSG00000015396	ENSMUSG00000015396	Cd83	13:43880475-43898499	Shank3wt	Shank3ko	OK	4.7667	6.20699	0.380904	1.35297	0.01985	0.448104	no
ENSMUSG00000073187	ENSMUSG00000073187	Gm5784	12:19393664-19394072	Shank3wt	Shank3ko	OK	0.486182	0.154087	-1.65775	-1.29971	0.01985	0.448104	no
ENSMUSG00000070128	ENSMUSG00000070128	Mir485	12:110973108-110973187	Shank3wt	Shank3ko	OK	67.2051	0	#NAME?	#NAME?	0.01985	0.448104	no
ENSMUSG00000041144	ENSMUSG00000041144	Dnahc7b	1:46123582-46430395	Shank3wt	Shank3ko	OK	0.456573	0.606865	0.410529	1.33493	0.01995	0.449758	no
ENSMUSG00000056812	ENSMUSG00000056812	St8sia3	18:64317374-64436834	Shank3wt	Shank3ko	OK	68.9233	53.3475	-0.369571	-1.23047	0.02005	0.451407	no
ENSMUSG00000031066	ENSMUSG00000031066	Usp11	X:20281031-20297665	Shank3wt	Shank3ko	OK	41.084	32.8338	-0.323396	-1.30337	0.02015	0.453052	no
ENSMUSG00000005958	ENSMUSG00000005958	Ephb3	16:21204827-21223378	Shank3wt	Shank3ko	OK	2.24308	1.57826	-0.50714	-1.3229	0.0202	0.45357	no
ENSMUSG00000054717	ENSMUSG00000054717	Hmgb2	8:59990639-59994796	Shank3wt	Shank3ko	OK	1.49768	2.06162	0.46105	1.36734	0.02025	0.453908	no
ENSMUSG00000000861	ENSMUSG00000000861	Bcl11a	11:23978055-24074123	Shank3wt	Shank3ko	OK	16.0365	11.9847	-0.420161	-1.3145	0.0203	0.453908	no
ENSMUSG00000085772	ENSMUSG00000085772	D630024D03Rik	11:31690112-31724524	Shank3wt	Shank3ko	OK	0.284558	0.617442	1.11758	1.20423	0.0203	0.453908	no
ENSMUSG00000036466	ENSMUSG00000036466	Megf11	9:64233432-64557012	Shank3wt	Shank3ko	OK	6.54015	8.33764	0.350316	1.12583	0.02035	0.453908	no
ENSMUSG00000091515	ENSMUSG00000091515	Zfp422-rs1	17:33441535-33442536	Shank3wt	Shank3ko	OK	4.81895	7.13681	0.566561	1.35465	0.02035	0.453908	no
ENSMUSG00000084765	ENSMUSG00000084765	Gm16998	10:53795727-53800887	Shank3wt	Shank3ko	OK	0.934975	0.56828	-0.718325	-1.36292	0.02045	0.454931	no
ENSMUSG00000047257	ENSMUSG00000047257	Prss45	9:110737091-110743817	Shank3wt	Shank3ko	OK	0.138106	0.316227	1.19518	1.24229	0.02045	0.454931	no
ENSMUSG00000064215	ENSMUSG00000064215	Ifi27l1	12:104672420-104678449	Shank3wt	Shank3ko	OK	47.6936	63.5399	0.413869	1.31813	0.02055	0.456552	no
ENSMUSG00000028270	ENSMUSG00000028270	Gbp2	3:142283565-142300972	Shank3wt	Shank3ko	OK	1.6329	2.23608	0.453535	1.33399	0.0206	0.457059	no
ENSMUSG00000015112	ENSMUSG00000015112	Slc25a13	6:5991218-6167173	Shank3wt	Shank3ko	OK	2.85962	3.73211	0.384171	1.30806	0.02065	0.457565	no
ENSMUSG00000026259	ENSMUSG00000026259	Ngef	1:89373408-89494420	Shank3wt	Shank3ko	OK	206.17	157.123	-0.391937	-1.31635	0.0207	0.458069	no
ENSMUSG00000039372	ENSMUSG00000039372	36585	1:72473685-72583504	Shank3wt	Shank3ko	OK	10.2164	8.14034	-0.327721	-1.3062	0.02075	0.458373	no
ENSMUSG00000032679	ENSMUSG00000032679	Cd59a	2:103935957-103955511	Shank3wt	Shank3ko	OK	12.6811	17.139	0.434598	1.32337	0.0208	0.458373	no
ENSMUSG00000005917	ENSMUSG00000005917	Otx1	11:21894766-21902900	Shank3wt	Shank3ko	OK	0.474411	0.764828	0.688999	1.27145	0.0208	0.458373	no
ENSMUSG00000015090	ENSMUSG00000015090	Ptgds	2:25322228-25325566	Shank3wt	Shank3ko	OK	369.844	466.593	0.335246	1.32333	0.02085	0.458373	no
ENSMUSG00000037101	ENSMUSG00000037101	Ttc29	8:80737195-80918225	Shank3wt	Shank3ko	OK	0.100366	0.337051	1.74769	0.473864	0.02085	0.458373	no
ENSMUSG00000092246	ENSMUSG00000092246	Gm20493	17:34270269-34270482	Shank3wt	Shank3ko	OK	1.16332	0	#NAME?	#NAME?	0.021	0.461068	no
ENSMUSG00000054871	ENSMUSG00000054871	Tmem158	9:123168175-123169907	Shank3wt	Shank3ko	OK	125.469	99.8799	-0.329067	-1.36236	0.02105	0.461563	no
ENSMUSG00000059078	ENSMUSG00000059078	Gm10060	8:19784745-19785311	Shank3wt	Shank3ko	OK	5.37857	3.60691	-0.57646	-1.34966	0.02115	0.46255	no
ENSMUSG00000022332	ENSMUSG00000022332	Khdrbs3	15:68758849-68923942	Shank3wt	Shank3ko	OK	28.7806	36.0274	0.323998	1.31272	0.02115	0.46255	no
ENSMUSG00000063415	ENSMUSG00000063415	Cyp26b1	6:84521937-84543740	Shank3wt	Shank3ko	OK	1.82453	1.37182	-0.411434	-1.30682	0.0212	0.463041	no
ENSMUSG00000037239	ENSMUSG00000037239	Spred3	7:29943847-29954860	Shank3wt	Shank3ko	OK	7.4141	5.8169	-0.350022	-1.3154	0.02125	0.463531	no
ENSMUSG00000003352	ENSMUSG00000003352	Cacnb3	15:98462650-98474961	Shank3wt	Shank3ko	OK	38.0384	30.4769	-0.319741	-1.31316	0.02135	0.464507	no
ENSMUSG00000001496	ENSMUSG00000001496	Nkx2-1	12:57632921-57637895	Shank3wt	Shank3ko	OK	4.58825	3.53453	-0.376425	-1.30631	0.02135	0.464508	no
ENSMUSG00000006720	ENSMUSG00000006720	Zfp184	13:22032242-22052648	Shank3wt	Shank3ko	OK	1.05291	0.628263	-0.744943	-1.25139	0.02145	0.46608	no
ENSMUSG00000047965	ENSMUSG00000047965	Rpl9-ps7	2:70297038-70297617	Shank3wt	Shank3ko	OK	0.711161	1.37113	0.947121	1.38647	0.02165	0.469819	no
ENSMUSG00000038840	ENSMUSG00000038840	Birc7	2:180663727-180668715	Shank3wt	Shank3ko	OK	0.163444	0.341425	1.06277	1.34234	0.02175	0.470774	no
ENSMUSG00000017165	ENSMUSG00000017165	Gast	11:100195720-100198310	Shank3wt	Shank3ko	OK	1.02022	0.360379	-1.50129	-1.5328	0.02175	0.470774	no
ENSMUSG00000029471	ENSMUSG00000029471	Camkk2	5:123183212-123229391	Shank3wt	Shank3ko	OK	62.1144	49.368	-0.331351	-1.32462	0.02195	0.474492	no
ENSMUSG00000051590	ENSMUSG00000051590	Ysk4	1:129711847-129736867	Shank3wt	Shank3ko	OK	0.924169	1.24148	0.425827	1.31522	0.02205	0.476042	no
ENSMUSG00000033214	ENSMUSG00000033214	Slitrk5	14:112074336-112082356	Shank3wt	Shank3ko	OK	16.5469	13.0199	-0.345844	-1.31417	0.0223	0.480822	no
ENSMUSG00000050447	ENSMUSG00000050447	Lypd6	2:49921981-50049084	Shank3wt	Shank3ko	OK	7.16019	4.11767	-0.79817	-1.48663	0.02245	0.483437	no
ENSMUSG00000030559	ENSMUSG00000030559	Rab38	7:95578782-95639976	Shank3wt	Shank3ko	OK	0.221986	0.423243	0.931018	1.36436	0.0225	0.483732	no
ENSMUSG00000027210	ENSMUSG00000027210	Meis2	2:115688799-115891575	Shank3wt	Shank3ko	OK	179.122	130.955	-0.451876	-1.01748	0.02255	0.483732	no
ENSMUSG00000037762	ENSMUSG00000037762	Slc16a9	10:69707847-69750924	Shank3wt	Shank3ko	OK	1.50771	2.35061	0.640675	1.36162	0.02255	0.483732	no
ENSMUSG00000070285	ENSMUSG00000070285	BY080835	9:107495397-107499406	Shank3wt	Shank3ko	OK	0.506921	0.26988	-0.90944	-1.36221	0.0226	0.484187	no
ENSMUSG00000031245	ENSMUSG00000031245	Hmgn5	X:106199872-106208743	Shank3wt	Shank3ko	OK	2.29721	3.01838	0.393891	1.3405	0.02265	0.484604	no
ENSMUSG00000040543	ENSMUSG00000040543	Pitpnm3	11:71861029-71949280	Shank3wt	Shank3ko	OK	12.3159	8.43482	-0.546091	-1.20541	0.02275	0.484604	no
ENSMUSG00000028378	ENSMUSG00000028378	Ptgr1	4:58978310-58999991	Shank3wt	Shank3ko	OK	0.253247	0.417034	0.71962	1.35987	0.02275	0.484604	no
ENSMUSG00000006235	ENSMUSG00000006235	Epor	9:21763342-21768020	Shank3wt	Shank3ko	OK	6.99727	5.40956	-0.371281	-1.32169	0.02285	0.484604	no
ENSMUSG00000084003	ENSMUSG00000084003	Gm15269	X:148896156-148896360	Shank3wt	Shank3ko	OK	1.4628	0	#NAME?	#NAME?	0.02285	0.484604	no
ENSMUSG00000068631	ENSMUSG00000068631	Gm7676	8:13896310-13896631	Shank3wt	Shank3ko	OK	0.401291	0	#NAME?	#NAME?	0.02285	0.484604	no
ENSMUSG00000065079	ENSMUSG00000065079	U1	3:90364477-90364624	Shank3wt	Shank3ko	OK	5.53783	0	#NAME?	#NAME?	0.02285	0.484604	no
ENSMUSG00000089062	ENSMUSG00000089062	U6	5:100357301-100357400	Shank3wt	Shank3ko	OK	26.5287	0	#NAME?	#NAME?	0.02285	0.484604	no
ENSMUSG00000021390	ENSMUSG00000021390	Ogn	13:49559395-49748124	Shank3wt	Shank3ko	OK	1.18041	2.23359	0.92008	1.37061	0.02295	0.485501	no
ENSMUSG00000059864	ENSMUSG00000059864	Olfr1393	11:49093651-49094587	Shank3wt	Shank3ko	OK	2.14397	1.42447	-0.589854	-1.33994	0.02295	0.485501	no
ENSMUSG00000025592	ENSMUSG00000025592	Dach2	X:110411118-110949995	Shank3wt	Shank3ko	OK	0.236117	0.418139	0.824481	1.00543	0.02305	0.485783	no
ENSMUSG00000032338	ENSMUSG00000032338	Hcn4	9:58671318-58708762	Shank3wt	Shank3ko	OK	2.63972	3.3965	0.363664	1.30422	0.02305	0.485783	no
ENSMUSG00000063430	ENSMUSG00000063430	Wscd2	5:113919466-114039679	Shank3wt	Shank3ko	OK	20.1254	16.1099	-0.321065	-1.29646	0.02305	0.485783	no
ENSMUSG00000068226	ENSMUSG00000068226	Gm6723	15:78384831-78385278	Shank3wt	Shank3ko	OK	0.48538	1.24707	1.36135	1.49042	0.0231	0.486228	no
ENSMUSG00000057967	ENSMUSG00000057967	Fgf18	11:33017429-33047400	Shank3wt	Shank3ko	OK	2.3389	3.26101	0.479487	1.29365	0.0233	0.489824	no
ENSMUSG00000033007	ENSMUSG00000033007	Accn4	1:75447010-75470918	Shank3wt	Shank3ko	OK	43.2286	34.6069	-0.320928	-1.31416	0.0235	0.493412	no
ENSMUSG00000024647	ENSMUSG00000024647	Cbln2	18:86880501-86887675	Shank3wt	Shank3ko	OK	2.80256	3.74114	0.416735	1.3124	0.0236	0.494894	no
ENSMUSG00000026258	ENSMUSG00000026258	3110079O15Rik	1:89366838-89372034	Shank3wt	Shank3ko	OK	1.02881	0.377643	-1.44587	-1.69946	0.0237	0.495139	no
ENSMUSG00000016346	ENSMUSG00000016346	Kcnq2	2:180810283-180869996	Shank3wt	Shank3ko	OK	65.2477	50.9765	-0.356094	-1.06408	0.0237	0.495139	no
ENSMUSG00000007035	ENSMUSG00000007035	Msh5	17:35165549-35183690	Shank3wt	Shank3ko	OK	0.176753	0.489921	1.47082	0.787855	0.0237	0.495139	no
ENSMUSG00000062488	ENSMUSG00000062488	I830012O16Rik	19:34682420-34687891	Shank3wt	Shank3ko	OK	1.46678	1.99835	0.44616	1.31943	0.02375	0.495438	no
ENSMUSG00000016128	ENSMUSG00000016128	Stard13	5:151840202-152036411	Shank3wt	Shank3ko	OK	2.62678	3.60314	0.455957	0.993743	0.0238	0.495438	no
ENSMUSG00000037649	ENSMUSG00000037649	H2-DMa	17:34272126-34276046	Shank3wt	Shank3ko	OK	12.6922	9.31988	-0.445563	-1.32249	0.02385	0.495438	no
ENSMUSG00000049630	ENSMUSG00000049630	C1ql3	2:12925083-12933374	Shank3wt	Shank3ko	OK	1.75148	2.35062	0.424467	1.29265	0.0239	0.495438	no
ENSMUSG00000029161	ENSMUSG00000029161	Cgref1	5:31235518-31247853	Shank3wt	Shank3ko	OK	13.4599	10.6039	-0.344067	-1.29093	0.0239	0.495438	no
ENSMUSG00000093031	ENSMUSG00000093031	BX537327.1	4:133209916-133210170	Shank3wt	Shank3ko	OK	0	0.714302	inf	#NAME?	0.02395	0.495438	no
ENSMUSG00000024074	ENSMUSG00000024074	Crim1	17:78599587-78817471	Shank3wt	Shank3ko	OK	12.156	16.234	0.417346	1.2789	0.02395	0.495438	no
ENSMUSG00000089396	ENSMUSG00000089396	U1	15:75866888-75867046	Shank3wt	Shank3ko	OK	0	4.68362	inf	#NAME?	0.02395	0.495438	no
ENSMUSG00000080445	ENSMUSG00000080445	AC134855.1	8:110129236-110129334	Shank3wt	Shank3ko	OK	25.0494	0	#NAME?	#NAME?	0.024	0.495862	no
ENSMUSG00000071550	ENSMUSG00000071550	Wdr52	16:44394908-44482541	Shank3wt	Shank3ko	OK	0.620902	1.3364	1.10591	1.19309	0.02405	0.4961	no
ENSMUSG00000020866	ENSMUSG00000020866	Cacna1g	11:94269704-94335414	Shank3wt	Shank3ko	OK	9.59034	16.6334	0.794428	1.21908	0.0241	0.4961	no
ENSMUSG00000070490	ENSMUSG00000070490	Gm10293	3:52416706-52417938	Shank3wt	Shank3ko	OK	0.243563	0.452518	0.893681	1.36763	0.0241	0.4961	no
ENSMUSG00000024114	ENSMUSG00000024114	Prss41	17:23973751-23996743	Shank3wt	Shank3ko	OK	0.629664	0.326109	-0.949227	-1.272	0.02415	0.496522	no
ENSMUSG00000020681	ENSMUSG00000020681	Ace	11:105826921-105851278	Shank3wt	Shank3ko	OK	8.44914	11.8131	0.483511	1.31299	0.02425	0.497969	no
ENSMUSG00000026564	ENSMUSG00000026564	Dusp27	1:168028283-168058029	Shank3wt	Shank3ko	OK	0.313446	0.447619	0.514056	1.30495	0.02435	0.498804	no
ENSMUSG00000027188	ENSMUSG00000027188	Pamr1	2:102390168-102483198	Shank3wt	Shank3ko	OK	2.35147	3.55149	0.59486	1.31395	0.02435	0.498804	no
ENSMUSG00000031758	ENSMUSG00000031758	Cdyl2	8:119098300-119256891	Shank3wt	Shank3ko	OK	2.60653	1.96864	-0.404932	-1.28199	0.0244	0.49922	no
ENSMUSG00000042757	ENSMUSG00000042757	Tmem108	9:103325907-103664167	Shank3wt	Shank3ko	OK	3.77531	5.17086	0.453809	1.29516	0.02445	0.499636	no
ENSMUSG00000040495	ENSMUSG00000040495	Chrm4	2:91762345-91772454	Shank3wt	Shank3ko	OK	35.89	27.3558	-0.391734	-1.32082	0.0245	0.50005	no
ENSMUSG00000048997	ENSMUSG00000048997	Atxn7l2	3:108005139-108013852	Shank3wt	Shank3ko	OK	4.05422	3.0048	-0.432155	-1.27689	0.0247	0.503521	no
ENSMUSG00000074968	ENSMUSG00000074968	Ano3	2:110495357-110791080	Shank3wt	Shank3ko	OK	88.4199	69.6239	-0.344789	-1.12107	0.02495	0.508001	no
ENSMUSG00000026683	ENSMUSG00000026683	Nuf2	1:171428064-171461595	Shank3wt	Shank3ko	OK	1.361	1.84521	0.439115	1.26473	0.02505	0.508805	no
ENSMUSG00000031351	ENSMUSG00000031351	Zfp185	X:70232677-70276882	Shank3wt	Shank3ko	OK	0.315794	0.799537	1.34018	1.66833	0.02505	0.508805	no
ENSMUSG00000059991	ENSMUSG00000059991	Nptx2	5:145306755-145318347	Shank3wt	Shank3ko	OK	10.5586	13.2587	0.328519	1.29273	0.0251	0.509206	no
ENSMUSG00000047658	ENSMUSG00000047658	Gal3st3	19:5298330-5308738	Shank3wt	Shank3ko	OK	12.0499	9.54537	-0.336144	-1.29088	0.0252	0.510004	no
ENSMUSG00000038156	ENSMUSG00000038156	Spon1	7:120909511-121186884	Shank3wt	Shank3ko	OK	11.2552	14.0946	0.324552	1.28827	0.0252	0.510004	no
ENSMUSG00000023949	ENSMUSG00000023949	Tcte1	17:45660382-45679628	Shank3wt	Shank3ko	OK	4.68178	5.9573	0.347603	1.28388	0.0253	0.510799	no
ENSMUSG00000026117	ENSMUSG00000026117	Zap70	1:36818694-36839663	Shank3wt	Shank3ko	OK	0.502215	0.76484	0.606854	1.2744	0.0253	0.510799	no
ENSMUSG00000071604	ENSMUSG00000071604	Fam189a2	19:24047240-24105509	Shank3wt	Shank3ko	OK	7.41376	9.35364	0.335324	1.28163	0.02535	0.511195	no
ENSMUSG00000034898	ENSMUSG00000034898	Filip1	9:79662857-79825611	Shank3wt	Shank3ko	OK	12.5329	8.88944	-0.495561	-1.28516	0.0254	0.511589	no
ENSMUSG00000086287	ENSMUSG00000086287	Gm15972	18:23908947-23910806	Shank3wt	Shank3ko	OK	0.421037	1.04086	1.30576	1.14678	0.02545	0.511983	no
ENSMUSG00000062859	ENSMUSG00000062859	Tcp11	17:28203691-28217584	Shank3wt	Shank3ko	OK	0.209283	0.462115	1.1428	1.05931	0.0255	0.512376	no
ENSMUSG00000075324	ENSMUSG00000075324	Fign	2:63809563-63936095	Shank3wt	Shank3ko	OK	2.23636	3.24575	0.537401	1.27301	0.0256	0.512501	no
ENSMUSG00000031230	ENSMUSG00000031230	Fgf16	X:102959617-102970278	Shank3wt	Shank3ko	OK	1.17324	0.796617	-0.558541	-1.30544	0.02565	0.512501	no
ENSMUSG00000073910	ENSMUSG00000073910	Mob3b	4:34896322-35104733	Shank3wt	Shank3ko	OK	3.0779	3.99414	0.37594	1.3005	0.02565	0.512501	no
ENSMUSG00000078302	ENSMUSG00000078302	Foxd1	13:99124199-99126660	Shank3wt	Shank3ko	OK	0.488481	0.751997	0.622425	1.40084	0.0257	0.512501	no
ENSMUSG00000073535	ENSMUSG00000073535	Gm5532	1:157367302-157374241	Shank3wt	Shank3ko	OK	0.17618	0.336275	0.932589	1.40149	0.0257	0.512501	no
ENSMUSG00000027220	ENSMUSG00000027220	Syt13	2:92755254-92796215	Shank3wt	Shank3ko	OK	27.1273	33.699	0.312956	1.27316	0.0257	0.512501	no
ENSMUSG00000060814	ENSMUSG00000060814	Gm4980	7:106774003-106774684	Shank3wt	Shank3ko	OK	4.80013	3.29429	-0.543107	-1.32656	0.02575	0.512501	no
ENSMUSG00000035873	ENSMUSG00000035873	Pawr	10:107769244-107851447	Shank3wt	Shank3ko	OK	0.631271	0.940128	0.574598	1.28211	0.02575	0.512501	no
ENSMUSG00000049583	ENSMUSG00000049583	Grm5	7:94750951-95283417	Shank3wt	Shank3ko	OK	83.1992	65.4412	-0.346369	-1.21078	0.02595	0.514655	no
ENSMUSG00000054477	ENSMUSG00000054477	Kcnn2	18:45428658-45845678	Shank3wt	Shank3ko	OK	12.7399	16.5709	0.379305	1.26757	0.02595	0.514655	no
ENSMUSG00000036699	ENSMUSG00000036699	Zcchc12	X:33735898-33739153	Shank3wt	Shank3ko	OK	52.9335	42.6667	-0.311071	-1.27357	0.02595	0.514655	no
ENSMUSG00000036306	ENSMUSG00000036306	Lzts1	8:71659344-71664908	Shank3wt	Shank3ko	OK	16.0311	12.7748	-0.327577	-1.28648	0.026	0.515039	no
ENSMUSG00000021097	ENSMUSG00000021097	Clmn	12:106001323-106103286	Shank3wt	Shank3ko	OK	13.8606	17.4328	0.330815	1.27882	0.0261	0.516412	no
ENSMUSG00000025738	ENSMUSG00000025738	Fbxl16	17:25931515-26122741	Shank3wt	Shank3ko	OK	457.688	332.47	-0.461139	-1.31107	0.02615	0.516793	no
ENSMUSG00000047143	ENSMUSG00000047143	Dmrta2	4:109650657-109656292	Shank3wt	Shank3ko	OK	0.207585	0.342276	0.72146	1.2769	0.0262	0.517173	no
ENSMUSG00000036103	ENSMUSG00000036103	Colec12	18:9707645-9877993	Shank3wt	Shank3ko	OK	2.25026	2.90225	0.367076	1.26239	0.02645	0.520885	no
ENSMUSG00000085167	ENSMUSG00000085167	Gm12063	11:23976558-23977367	Shank3wt	Shank3ko	OK	0.939693	0.497222	-0.918297	-1.31649	0.02645	0.520885	no
ENSMUSG00000027297	ENSMUSG00000027297	Ltk	2:119577055-119586167	Shank3wt	Shank3ko	OK	1.55274	1.13476	-0.452425	-1.29941	0.0265	0.52126	no
ENSMUSG00000051147	ENSMUSG00000051147	Nat2	8:70018765-70026479	Shank3wt	Shank3ko	OK	0.739554	1.11324	0.590034	1.27187	0.02655	0.521633	no
ENSMUSG00000039801	ENSMUSG00000039801	2410089E03Rik	15:8119105-8221158	Shank3wt	Shank3ko	OK	4.69559	3.58205	-0.390521	-1.11506	0.0267	0.52214	no
ENSMUSG00000025789	ENSMUSG00000025789	St8sia2	7:81084004-81158568	Shank3wt	Shank3ko	OK	2.75139	2.14561	-0.35877	-1.27624	0.0267	0.52214	no
ENSMUSG00000030554	ENSMUSG00000030554	Synm	7:74875046-74904628	Shank3wt	Shank3ko	OK	6.97844	8.83759	0.340749	1.28209	0.0267	0.52214	no
ENSMUSG00000025013	ENSMUSG00000025013	Tll2	19:41158470-41281264	Shank3wt	Shank3ko	OK	0.220795	0.338348	0.615797	1.30836	0.0267	0.52214	no
ENSMUSG00000051853	ENSMUSG00000051853	Arf3	15:98568051-98593645	Shank3wt	Shank3ko	OK	446.984	353.427	-0.338809	-1.22892	0.02675	0.52251	no
ENSMUSG00000022034	ENSMUSG00000022034	Esco2	14:66437874-66452831	Shank3wt	Shank3ko	OK	0.159869	0.397069	1.3125	1.23415	0.0268	0.52288	no
ENSMUSG00000027849	ENSMUSG00000027849	Syt6	3:103379153-103449992	Shank3wt	Shank3ko	OK	28.802	23.1026	-0.318114	-1.25317	0.02685	0.523248	no
ENSMUSG00000058258	ENSMUSG00000058258	Idi1	13:8884746-8891697	Shank3wt	Shank3ko	OK	10.2829	14.4397	0.489792	1.27748	0.0269	0.523616	no
ENSMUSG00000090071	ENSMUSG00000090071	Cdk5r2	1:74897468-74926527	Shank3wt	Shank3ko	OK	129.4	104.246	-0.311843	-1.26627	0.027	0.524955	no
ENSMUSG00000004961	ENSMUSG00000004961	Syt5	7:4491369-4498169	Shank3wt	Shank3ko	OK	52.0189	41.8052	-0.315355	-1.27633	0.0271	0.525442	no
ENSMUSG00000003545	ENSMUSG00000003545	Fosb	7:19888069-19895394	Shank3wt	Shank3ko	OK	2.6649	2.05617	-0.37412	-1.2664	0.02715	0.525442	no
ENSMUSG00000031833	ENSMUSG00000031833	Mast3	8:73302015-73320845	Shank3wt	Shank3ko	OK	57.5545	45.3897	-0.342566	-1.26883	0.02715	0.525442	no
ENSMUSG00000061878	ENSMUSG00000061878	Sphk1	11:116392238-116397988	Shank3wt	Shank3ko	OK	0.628776	1.0115	0.68588	0.954391	0.02715	0.525442	no
ENSMUSG00000033207	ENSMUSG00000033207	Mamdc2	19:23377098-23522812	Shank3wt	Shank3ko	OK	0.468049	0.672692	0.523286	1.28736	0.0273	0.527737	no
ENSMUSG00000073409	ENSMUSG00000073409	H2-Q6	17:35561794-35567000	Shank3wt	Shank3ko	OK	0.398969	0.636436	0.67374	1.09736	0.02745	0.530028	no
ENSMUSG00000018008	ENSMUSG00000018008	Cyth4	15:78427476-78452449	Shank3wt	Shank3ko	OK	4.06735	3.18588	-0.352395	-1.26316	0.0275	0.530384	no
ENSMUSG00000033256	ENSMUSG00000033256	Shf	2:122174627-122194898	Shank3wt	Shank3ko	OK	21.0107	15.5984	-0.429724	-1.26168	0.02765	0.532057	no
ENSMUSG00000018965	ENSMUSG00000018965	Ywhah	5:33361464-33370615	Shank3wt	Shank3ko	OK	230.198	285.686	0.311554	1.23938	0.02765	0.532057	no
ENSMUSG00000068696	ENSMUSG00000068696	Gpr88	3:115952571-115956402	Shank3wt	Shank3ko	OK	442.194	349.103	-0.341025	-1.269	0.0277	0.53241	no
ENSMUSG00000046352	ENSMUSG00000046352	Gjb2	14:57717436-57723539	Shank3wt	Shank3ko	OK	2.24829	2.95099	0.392371	1.25506	0.0278	0.533722	no
ENSMUSG00000032089	ENSMUSG00000032089	Il10ra	9:45061919-45077232	Shank3wt	Shank3ko	OK	2.28322	1.75017	-0.383575	-1.25604	0.0279	0.535031	no
ENSMUSG00000021552	ENSMUSG00000021552	Gkap1	13:58334711-58375549	Shank3wt	Shank3ko	OK	9.7079	12.2171	0.331672	1.25323	0.02795	0.535379	no
ENSMUSG00000047216	ENSMUSG00000047216	Cdh19	1:112785771-112873949	Shank3wt	Shank3ko	OK	3.38524	4.33812	0.357813	1.25061	0.02805	0.535812	no
ENSMUSG00000040699	ENSMUSG00000040699	Limd2	11:106017569-106022472	Shank3wt	Shank3ko	OK	42.1105	32.3356	-0.381055	-1.25912	0.02805	0.535812	no
ENSMUSG00000019982	ENSMUSG00000019982	Myb	10:20844735-20880790	Shank3wt	Shank3ko	OK	0.188332	0.326212	0.792534	1.30109	0.0281	0.535812	no
ENSMUSG00000078768	ENSMUSG00000078768	Zfp566	7:30862355-30875529	Shank3wt	Shank3ko	OK	2.32744	1.71371	-0.441624	-1.26642	0.0281	0.535812	no
ENSMUSG00000090122	ENSMUSG00000090122	Kcne1l	X:138739294-138740837	Shank3wt	Shank3ko	OK	10.2736	13.1313	0.354074	1.2563	0.02825	0.536846	no
ENSMUSG00000022246	ENSMUSG00000022246	Rai14	15:10498733-10644386	Shank3wt	Shank3ko	OK	0.643701	0.864597	0.425637	1.26096	0.02825	0.536846	no
ENSMUSG00000022462	ENSMUSG00000022462	Slc38a2	15:96517824-96530129	Shank3wt	Shank3ko	OK	30.5691	37.9775	0.313071	1.26489	0.02825	0.536846	no
ENSMUSG00000022494	ENSMUSG00000022494	Shisa9	16:11984673-12267896	Shank3wt	Shank3ko	OK	21.8143	17.2986	-0.334621	-1.26074	0.0283	0.537189	no
ENSMUSG00000030653	ENSMUSG00000030653	Pde2a	7:108570211-108661340	Shank3wt	Shank3ko	OK	149.555	119.52	-0.323429	-1.26204	0.0285	0.540375	no
ENSMUSG00000031669	ENSMUSG00000031669	Gins3	8:98157458-98168959	Shank3wt	Shank3ko	OK	1.15912	1.57994	0.446846	1.26567	0.02865	0.541997	no
ENSMUSG00000042448	ENSMUSG00000042448	Hoxd1	2:74601036-74603200	Shank3wt	Shank3ko	OK	0.193166	0.352192	0.866521	1.32092	0.02865	0.541997	no
ENSMUSG00000038065	ENSMUSG00000038065	2410066E13Rik	6:54631733-54653845	Shank3wt	Shank3ko	OK	21.0863	26.0154	0.303063	1.23412	0.0287	0.542333	no
ENSMUSG00000057315	ENSMUSG00000057315	Arhgap24	5:102910409-103326955	Shank3wt	Shank3ko	OK	4.69782	5.96358	0.344189	1.23454	0.02895	0.545831	no
ENSMUSG00000040631	ENSMUSG00000040631	Dok4	8:97381349-97400212	Shank3wt	Shank3ko	OK	9.80282	6.83348	-0.520576	-1.27266	0.02895	0.545831	no
ENSMUSG00000045975	ENSMUSG00000045975	C2cd2	16:98076816-98144243	Shank3wt	Shank3ko	OK	2.9042	3.64378	0.327295	1.24322	0.02905	0.547103	no
ENSMUSG00000055958	ENSMUSG00000055958	Gm9987	10:58275321-58275890	Shank3wt	Shank3ko	OK	4.3196	2.96757	-0.541616	-1.25389	0.0292	0.549313	no
ENSMUSG00000048154	ENSMUSG00000048154	Mll2	15:98662099-98701614	Shank3wt	Shank3ko	OK	4.34273	3.50699	-0.30837	-1.23764	0.02935	0.551518	no
ENSMUSG00000092901	ENSMUSG00000092901	Mir5130	14:103381765-103381849	Shank3wt	Shank3ko	OK	325.926	81.7919	-1.99452	-3.52979	0.0295	0.5531	no
ENSMUSG00000020205	ENSMUSG00000020205	Phlda1	10:110943341-110945705	Shank3wt	Shank3ko	OK	12.2554	9.7442	-0.330807	-1.24407	0.0295	0.5531	no
ENSMUSG00000073771	ENSMUSG00000073771	Btbd19	4:116791823-116798271	Shank3wt	Shank3ko	OK	9.10453	6.41854	-0.504339	-1.27206	0.02955	0.553421	no
ENSMUSG00000058881	ENSMUSG00000058881	Zfp516	18:83080270-83174706	Shank3wt	Shank3ko	OK	4.38991	3.51955	-0.318797	-1.25309	0.0296	0.553741	no
ENSMUSG00000033508	ENSMUSG00000033508	Asprv1	6:86578167-86579696	Shank3wt	Shank3ko	OK	0.262209	0.440214	0.74749	1.25146	0.02985	0.557178	no
ENSMUSG00000033852	ENSMUSG00000033852	Pla2g4b	2:119853218-119868769	Shank3wt	Shank3ko	OK	4.72599	3.15118	-0.584722	-1.25427	0.02985	0.557178	no
ENSMUSG00000043067	ENSMUSG00000043067	Dpy19l1	9:24146100-24307584	Shank3wt	Shank3ko	OK	28.6984	35.5662	0.309535	1.22592	0.02995	0.557806	no
ENSMUSG00000026664	ENSMUSG00000026664	Phyh	2:4840064-4859776	Shank3wt	Shank3ko	OK	50.5289	62.4024	0.304494	1.20429	0.02995	0.557806	no
ENSMUSG00000031153	ENSMUSG00000031153	Gripap1	X:7366890-7397693	Shank3wt	Shank3ko	OK	41.805	31.7981	-0.394735	-1.08146	0.03	0.558119	no
ENSMUSG00000028004	ENSMUSG00000028004	Npy2r	3:82342304-82352008	Shank3wt	Shank3ko	OK	4.41346	3.37853	-0.385514	-1.26364	0.0301	0.558744	no
ENSMUSG00000090663	ENSMUSG00000090663	Srcap	7:134702899-134708780	Shank3wt	Shank3ko	OK	10.5214	8.43341	-0.319139	-1.2428	0.0301	0.558744	no
ENSMUSG00000041147	ENSMUSG00000041147	Brca2	5:151325204-151372321	Shank3wt	Shank3ko	OK	0.581433	0.442078	-0.39531	-1.26593	0.0302	0.559675	no
ENSMUSG00000022464	ENSMUSG00000022464	Slc38a4	15:96825253-96886387	Shank3wt	Shank3ko	OK	0.388094	0.257631	-0.591096	-1.19616	0.03025	0.559675	no
ENSMUSG00000015653	ENSMUSG00000015653	Steap2	5:5664830-5694578	Shank3wt	Shank3ko	OK	6.81988	8.72378	0.355208	1.26023	0.03025	0.559675	no
ENSMUSG00000022306	ENSMUSG00000022306	Zfpm2	15:40486587-40936138	Shank3wt	Shank3ko	OK	1.71118	2.20565	0.366215	1.2603	0.0303	0.559678	no
ENSMUSG00000069581	ENSMUSG00000069581	C330046G03Rik	10:77292211-77349766	Shank3wt	Shank3ko	OK	0.840934	1.23394	0.553209	1.2376	0.03035	0.559678	no
ENSMUSG00000075122	ENSMUSG00000075122	Cd80	16:38459012-38495821	Shank3wt	Shank3ko	OK	0.417678	0.648897	0.635598	1.24961	0.03035	0.559678	no
ENSMUSG00000025172	ENSMUSG00000025172	Ankrd2	19:42110527-42119600	Shank3wt	Shank3ko	OK	0.342807	0.177791	-0.947215	-1.3121	0.03045	0.560907	no
ENSMUSG00000041075	ENSMUSG00000041075	Fzd7	1:59538990-59543791	Shank3wt	Shank3ko	OK	1.83559	2.37655	0.372626	1.24398	0.0305	0.561213	no
ENSMUSG00000036743	ENSMUSG00000036743	Psma8	18:14864659-14920808	Shank3wt	Shank3ko	OK	0.282995	0.530304	0.906044	1.05929	0.03065	0.563357	no
ENSMUSG00000056380	ENSMUSG00000056380	Gpr50	X:68916841-68922432	Shank3wt	Shank3ko	OK	0.12792	0.379911	1.57042	0.922072	0.0307	0.56366	no
ENSMUSG00000043036	ENSMUSG00000043036	Ccdc63	5:122550959-122588966	Shank3wt	Shank3ko	OK	0.577568	0.134457	-2.10284	-1.01813	0.0309	0.566713	no
ENSMUSG00000021057	ENSMUSG00000021057	Akap5	12:77425877-77435140	Shank3wt	Shank3ko	OK	38.4467	30.9696	-0.312008	-1.24262	0.03095	0.567012	no
ENSMUSG00000078651	ENSMUSG00000078651	Aoc2	11:101186376-101191016	Shank3wt	Shank3ko	OK	1.26286	0.92123	-0.455058	-1.24876	0.0311	0.568445	no
ENSMUSG00000058013	ENSMUSG00000058013	39325	5:93522482-93605473	Shank3wt	Shank3ko	OK	36.428	28.4435	-0.356948	-1.24521	0.03115	0.568445	no
ENSMUSG00000031283	ENSMUSG00000031283	Chrdl1	X:139720216-139828805	Shank3wt	Shank3ko	OK	2.13866	1.59796	-0.420479	-1.25222	0.0312	0.568445	no
ENSMUSG00000035954	ENSMUSG00000035954	Dock4	12:41172639-41573073	Shank3wt	Shank3ko	OK	25.1118	20.2206	-0.312542	-1.24983	0.03125	0.568445	no
ENSMUSG00000039713	ENSMUSG00000039713	Plekhg5	4:151446606-151489509	Shank3wt	Shank3ko	OK	8.46618	6.63783	-0.351001	-1.04369	0.03125	0.568445	no
ENSMUSG00000009628	ENSMUSG00000009628	Tex15	8:34627209-34696054	Shank3wt	Shank3ko	OK	0.246376	0.407785	0.726949	1.09388	0.03125	0.568445	no
ENSMUSG00000040452	ENSMUSG00000040452	Cdh12	15:21041206-21519288	Shank3wt	Shank3ko	OK	1.36751	1.7693	0.37162	1.22564	0.0313	0.568445	no
ENSMUSG00000037353	ENSMUSG00000037353	Letmd1	15:100299464-100309683	Shank3wt	Shank3ko	OK	17.5005	14.0811	-0.313627	-1.24494	0.03135	0.568445	no
ENSMUSG00000029304	ENSMUSG00000029304	Spp1	5:104864136-104870069	Shank3wt	Shank3ko	OK	26.5087	33.1105	0.320825	1.19629	0.03135	0.568445	no
ENSMUSG00000088818	ENSMUSG00000088818	7SK	18:16192254-16192555	Shank3wt	Shank3ko	OK	0.341913	1.29644	1.92286	1.40612	0.0314	0.568445	no
ENSMUSG00000026494	ENSMUSG00000026494	Kif26b	1:180459255-180862986	Shank3wt	Shank3ko	OK	1.59157	1.22808	-0.374054	-1.24552	0.0314	0.568445	no
ENSMUSG00000020709	ENSMUSG00000020709	Adap2	11:79967606-79992460	Shank3wt	Shank3ko	OK	2.34242	1.73707	-0.431341	-1.21117	0.0315	0.56903	no
ENSMUSG00000025993	ENSMUSG00000025993	Slc40a1	1:45964914-45982439	Shank3wt	Shank3ko	OK	5.01358	3.96359	-0.339033	-1.23848	0.0315	0.56903	no
ENSMUSG00000031147	ENSMUSG00000031147	Magix	X:7250289-7258377	Shank3wt	Shank3ko	OK	0.350874	0.198557	-0.821398	-1.24051	0.0316	0.569294	no
ENSMUSG00000052135	ENSMUSG00000052135	Foxo6	4:119939683-119959954	Shank3wt	Shank3ko	OK	5.50988	4.31946	-0.351172	-1.27851	0.03165	0.569294	no
ENSMUSG00000026480	ENSMUSG00000026480	Ncf2	1:154655019-154684120	Shank3wt	Shank3ko	OK	1.36357	1.00636	-0.438237	-1.25472	0.03165	0.569294	no
ENSMUSG00000060429	ENSMUSG00000060429	Sntb1	15:55470397-55738504	Shank3wt	Shank3ko	OK	1.53859	2.04516	0.410605	1.19663	0.03165	0.569294	no
ENSMUSG00000045349	ENSMUSG00000045349	Sh2d5	4:137806317-137857882	Shank3wt	Shank3ko	OK	58.1494	43.5914	-0.41572	-1.08937	0.0318	0.571381	no
ENSMUSG00000074365	ENSMUSG00000074365	Crxos1	7:16467965-16489379	Shank3wt	Shank3ko	OK	0.162905	0.450024	1.46597	0.852998	0.0319	0.572205	no
ENSMUSG00000070002	ENSMUSG00000070002	Ell	8:73063573-73116757	Shank3wt	Shank3ko	OK	6.15144	4.88982	-0.331143	-1.24456	0.032	0.572205	no
ENSMUSG00000084949	ENSMUSG00000084949	Gm16249	13:54878874-54884452	Shank3wt	Shank3ko	OK	0.818255	0.510092	-0.681792	-1.27466	0.032	0.572205	no
ENSMUSG00000026185	ENSMUSG00000026185	Igfbp5	1:72904505-72921458	Shank3wt	Shank3ko	OK	21.7683	26.867	0.30361	1.23735	0.032	0.572205	no
ENSMUSG00000017897	ENSMUSG00000017897	Eya2	2:165480797-165597227	Shank3wt	Shank3ko	OK	1.31339	0.621218	-1.08012	-1.0979	0.03205	0.572205	no
ENSMUSG00000009378	ENSMUSG00000009378	Slc16a12	19:34742892-34821779	Shank3wt	Shank3ko	OK	0.623072	0.859525	0.464142	1.24863	0.03205	0.572205	no
ENSMUSG00000020467	ENSMUSG00000020467	Efemp1	11:28753203-28826743	Shank3wt	Shank3ko	OK	3.99092	5.77291	0.532576	1.25135	0.0321	0.57249	no
ENSMUSG00000059921	ENSMUSG00000059921	Unc5c	3:141128527-141497888	Shank3wt	Shank3ko	OK	3.98433	5.00265	0.328357	1.10401	0.03215	0.572774	no
ENSMUSG00000027276	ENSMUSG00000027276	Jag1	2:136907191-136942380	Shank3wt	Shank3ko	OK	2.66566	1.96486	-0.440064	-1.20842	0.0325	0.578397	no
ENSMUSG00000019966	ENSMUSG00000019966	Kitl	10:99478263-99563047	Shank3wt	Shank3ko	OK	18.1391	22.8704	0.334377	1.18088	0.0326	0.579563	no
ENSMUSG00000061013	ENSMUSG00000061013	Mkx	18:6910456-7004724	Shank3wt	Shank3ko	OK	1.78547	2.55087	0.514687	1.20905	0.0328	0.581889	no
ENSMUSG00000025425	ENSMUSG00000025425	St8sia5	18:77423744-77494189	Shank3wt	Shank3ko	OK	10.1845	12.7933	0.329009	1.22627	0.0328	0.581889	no
ENSMUSG00000022840	ENSMUSG00000022840	Adcy5	16:35154962-35305823	Shank3wt	Shank3ko	OK	210.222	166.61	-0.335436	-1.23749	0.03295	0.583934	no
ENSMUSG00000053399	ENSMUSG00000053399	Adamts18	8:116221025-116372641	Shank3wt	Shank3ko	OK	0.325178	0.15443	-1.07427	-1.20783	0.0331	0.585975	no
ENSMUSG00000083015	ENSMUSG00000083015	Gm16518	11:3597432-3598329	Shank3wt	Shank3ko	OK	0.0856116	0.33621	1.97348	1.04397	0.0332	0.586162	no
ENSMUSG00000025001	ENSMUSG00000025001	Hells	19:39005404-39045541	Shank3wt	Shank3ko	OK	0.687347	3.00758	2.12949	0.79173	0.0332	0.586162	no
ENSMUSG00000054135	ENSMUSG00000054135	A430110L20Rik	1:183156206-183158621	Shank3wt	Shank3ko	OK	0.182217	0.307811	0.756389	1.25588	0.03325	0.586162	no
ENSMUSG00000038208	ENSMUSG00000038208	Pgap3	11:98249990-98261804	Shank3wt	Shank3ko	OK	3.81387	2.95016	-0.370461	-1.18747	0.03325	0.586162	no
ENSMUSG00000021379	ENSMUSG00000021379	Id4	13:48139599-48359405	Shank3wt	Shank3ko	OK	131.515	106.626	-0.302676	-1.21035	0.03335	0.587309	no
ENSMUSG00000038793	ENSMUSG00000038793	Lefty1	1:182865152-182868531	Shank3wt	Shank3ko	OK	0.435747	0.739618	0.763288	1.20137	0.03345	0.588454	no
ENSMUSG00000002910	ENSMUSG00000002910	Arrdc2	8:73359053-73363619	Shank3wt	Shank3ko	OK	7.63779	9.62148	0.333103	1.24657	0.0335	0.588718	no
ENSMUSG00000056018	ENSMUSG00000056018	1700008F21Rik	8:131591033-131707632	Shank3wt	Shank3ko	OK	0.343492	0.133513	-1.3633	-0.771173	0.03365	0.590121	no
ENSMUSG00000061718	ENSMUSG00000061718	Ppp1r1b	11:98209717-98219597	Shank3wt	Shank3ko	OK	1045.13	817.083	-0.35513	-1.20229	0.03365	0.590121	no
ENSMUSG00000029436	ENSMUSG00000029436	Mmp17	5:130090029-130114086	Shank3wt	Shank3ko	OK	48.325	39.2297	-0.300822	-1.22565	0.0337	0.590382	no
ENSMUSG00000000530	ENSMUSG00000000530	Acvrl1	15:100958952-100975767	Shank3wt	Shank3ko	OK	17.5192	10.3746	-0.755884	-1.3004	0.03375	0.590643	no
ENSMUSG00000054488	ENSMUSG00000054488	Gm9946	6:117509714-117522347	Shank3wt	Shank3ko	OK	0.697761	0.343315	-1.0232	-1.25512	0.03385	0.591777	no
ENSMUSG00000071855	ENSMUSG00000071855	Ccdc112	18:46441804-46471582	Shank3wt	Shank3ko	OK	4.65593	3.66609	-0.344825	-1.23708	0.034	0.593423	no
ENSMUSG00000037624	ENSMUSG00000037624	Kcnk2	1:191031815-191167711	Shank3wt	Shank3ko	OK	46.6504	37.1188	-0.329741	-1.21252	0.03405	0.593423	no
ENSMUSG00000049225	ENSMUSG00000049225	Pdp1	4:11885330-11893599	Shank3wt	Shank3ko	OK	83.3461	103.313	0.309838	1.2224	0.03405	0.593423	no
ENSMUSG00000044734	ENSMUSG00000044734	Serpinb1a	13:32933960-32943054	Shank3wt	Shank3ko	OK	18.7347	23.2266	0.310063	1.23074	0.0341	0.593576	no
ENSMUSG00000045318	ENSMUSG00000045318	Adra2c	5:35621214-35624410	Shank3wt	Shank3ko	OK	19.5503	15.826	-0.304896	-1.24901	0.03415	0.593576	no
ENSMUSG00000022136	ENSMUSG00000022136	Dnajc3	14:119337153-119380924	Shank3wt	Shank3ko	OK	14.424	17.7519	0.299499	1.22634	0.0342	0.593576	no
ENSMUSG00000058743	ENSMUSG00000058743	Kcnj14	7:53071836-53080117	Shank3wt	Shank3ko	OK	0.901359	0.646882	-0.478599	-1.22655	0.0342	0.593576	no
ENSMUSG00000066307	ENSMUSG00000066307	Rad54b	4:11486095-11542952	Shank3wt	Shank3ko	OK	2.74171	1.94039	-0.498731	-1.23492	0.0347	0.601634	no
ENSMUSG00000046618	ENSMUSG00000046618	Olfml2a	2:38787497-38819273	Shank3wt	Shank3ko	OK	0.573556	0.423225	-0.438509	-1.22218	0.0348	0.602746	no
ENSMUSG00000029185	ENSMUSG00000029185	Fam114a1	5:65361309-65433113	Shank3wt	Shank3ko	OK	2.14961	2.85637	0.41011	1.21312	0.03485	0.602991	no
ENSMUSG00000005251	ENSMUSG00000005251	Ripk4	16:97963539-97985344	Shank3wt	Shank3ko	OK	0.282893	0.411036	0.539012	1.211	0.0349	0.603236	no
ENSMUSG00000074674	ENSMUSG00000074674	Gm10742	3:17683513-17686898	Shank3wt	Shank3ko	OK	1.13292	1.51664	0.420832	1.22756	0.035	0.603723	no
ENSMUSG00000028266	ENSMUSG00000028266	Lmo4	3:143851493-143868184	Shank3wt	Shank3ko	OK	75.8804	61.261	-0.308758	-1.21134	0.035	0.603723	no
ENSMUSG00000006586	ENSMUSG00000006586	Runx1t1	4:13670582-13820796	Shank3wt	Shank3ko	OK	8.504	6.31945	-0.428343	-1.09152	0.03515	0.605277	no
ENSMUSG00000090744	ENSMUSG00000090744	Gm6871	7:48801043-48829115	Shank3wt	Shank3ko	OK	0.523	0.269363	-0.957258	-1.05233	0.03525	0.605277	no
ENSMUSG00000022987	ENSMUSG00000022987	Zfp641	15:98116018-98126561	Shank3wt	Shank3ko	OK	2.23458	1.74729	-0.354883	-1.21547	0.03525	0.605277	no
ENSMUSG00000000555	ENSMUSG00000000555	Itga5	15:103174719-103197194	Shank3wt	Shank3ko	OK	5.18197	4.17072	-0.313205	-1.20527	0.0353	0.605277	no
ENSMUSG00000093720	ENSMUSG00000093720	RP23-372N19.1.1	5:144119016-144165427	Shank3wt	Shank3ko	OK	0.59056	1.27847	1.11426	1.2357	0.0353	0.605277	no
ENSMUSG00000045954	ENSMUSG00000045954	Sdpr	1:51345969-51359803	Shank3wt	Shank3ko	OK	4.41912	5.56225	0.331911	1.21214	0.03535	0.605277	no
ENSMUSG00000074476	ENSMUSG00000074476	Spc24	9:21559885-21564733	Shank3wt	Shank3ko	OK	0.675892	1.06416	0.654847	1.23368	0.0354	0.605277	no
ENSMUSG00000039543	ENSMUSG00000039543	Ttc18	14:21213411-21271448	Shank3wt	Shank3ko	OK	0.359889	0.838078	1.21953	1.00836	0.0354	0.605277	no
ENSMUSG00000051146	ENSMUSG00000051146	Camk2n2	16:20611665-20646558	Shank3wt	Shank3ko	OK	41.8811	55.7648	0.413054	1.24553	0.03545	0.605277	no
ENSMUSG00000026826	ENSMUSG00000026826	Nr4a2	2:56959240-56976414	Shank3wt	Shank3ko	OK	1.65266	0.49329	-1.74428	-0.9334	0.03545	0.605277	no
ENSMUSG00000050164	ENSMUSG00000050164	Mchr1	15:81065928-81069393	Shank3wt	Shank3ko	OK	18.0945	14.6054	-0.309046	-1.21916	0.0355	0.605516	no
ENSMUSG00000046841	ENSMUSG00000046841	Ckap4	10:83989049-83996781	Shank3wt	Shank3ko	OK	5.31596	6.64019	0.320893	1.20111	0.0356	0.605993	no
ENSMUSG00000033965	ENSMUSG00000033965	Slc16a2	X:100892752-101017304	Shank3wt	Shank3ko	OK	7.79208	9.85667	0.339092	1.17392	0.0356	0.605993	no
ENSMUSG00000072944	ENSMUSG00000072944	Nup62cl	X:136541343-136597251	Shank3wt	Shank3ko	OK	0.193118	0.481303	1.31746	0.744323	0.0357	0.60708	no
ENSMUSG00000035545	ENSMUSG00000035545	Leng8	7:4088640-4099775	Shank3wt	Shank3ko	OK	27.338	20.4079	-0.421777	-1.1463	0.03575	0.607176	no
ENSMUSG00000049571	ENSMUSG00000049571	9330101J02Rik	7:146824676-146869716	Shank3wt	Shank3ko	OK	0.370197	0.737538	0.994424	1.13665	0.0358	0.607176	no
ENSMUSG00000035781	ENSMUSG00000035781	C030046I01Rik	10:79372797-79385018	Shank3wt	Shank3ko	OK	140.461	114.042	-0.3006	-1.20892	0.03585	0.607176	no
ENSMUSG00000034675	ENSMUSG00000034675	Dbn1	13:55574788-55589472	Shank3wt	Shank3ko	OK	82.6742	62.9772	-0.392609	-1.12338	0.03585	0.607176	no
ENSMUSG00000032985	ENSMUSG00000032985	5730522E02Rik	11:25502762-26110763	Shank3wt	Shank3ko	OK	2.97458	1.88141	-0.660871	-1.20355	0.03595	0.607645	no
ENSMUSG00000037362	ENSMUSG00000037362	Nov	15:54577256-54585594	Shank3wt	Shank3ko	OK	1.13925	1.53235	0.427667	1.21116	0.03595	0.607645	no
ENSMUSG00000067928	ENSMUSG00000067928	Zfp760	17:21844707-21862603	Shank3wt	Shank3ko	OK	2.55245	4.37591	0.777702	1.2455	0.036	0.60788	no
ENSMUSG00000026870	ENSMUSG00000026870	D730039F16Rik	2:34729915-34747652	Shank3wt	Shank3ko	OK	0.710233	1.37898	0.957241	1.14203	0.0361	0.608346	no
ENSMUSG00000066196	ENSMUSG00000066196	Spag8	4:43664206-43666466	Shank3wt	Shank3ko	OK	0.564219	1.05479	0.902628	1.08506	0.0361	0.608347	no
ENSMUSG00000029088	ENSMUSG00000029088	Kcnip4	5:48780740-49916143	Shank3wt	Shank3ko	OK	28.5345	35.2257	0.30392	1.21013	0.0363	0.611105	no
ENSMUSG00000056598	ENSMUSG00000056598	Lrrc48	11:60166826-60207843	Shank3wt	Shank3ko	OK	4.0017	5.43939	0.442832	1.20115	0.0364	0.611793	no
ENSMUSG00000022548	ENSMUSG00000022548	Apod	16:31296277-31314894	Shank3wt	Shank3ko	OK	331.541	410.501	0.308201	1.16514	0.03645	0.611793	no
ENSMUSG00000074422	ENSMUSG00000074422	Gm17312	5:85680724-85681837	Shank3wt	Shank3ko	OK	2.88069	2.08634	-0.465442	-1.21264	0.03645	0.611793	no
ENSMUSG00000041842	ENSMUSG00000041842	Fhdc1	3:84247946-84284351	Shank3wt	Shank3ko	OK	3.33955	4.93849	0.564415	0.895503	0.03655	0.612859	no
ENSMUSG00000020684	ENSMUSG00000020684	Rasl10b	11:83222638-83234541	Shank3wt	Shank3ko	OK	139.155	112.42	-0.307799	-1.20152	0.03685	0.616883	no
ENSMUSG00000022449	ENSMUSG00000022449	Adamts20	15:94100593-94295849	Shank3wt	Shank3ko	OK	1.83374	2.44114	0.412771	1.09173	0.0369	0.616883	no
ENSMUSG00000028546	ENSMUSG00000028546	Elavl4	4:109876326-110024514	Shank3wt	Shank3ko	OK	20.7791	26.4948	0.350574	1.04445	0.0369	0.616883	no
ENSMUSG00000050138	ENSMUSG00000050138	Kcnk12	17:88145176-88197334	Shank3wt	Shank3ko	OK	2.61917	3.46048	0.401863	1.24195	0.03705	0.618162	no
ENSMUSG00000032038	ENSMUSG00000032038	St3gal4	9:34854163-34983646	Shank3wt	Shank3ko	OK	16.1565	21.0155	0.379339	1.19073	0.03705	0.618162	no
ENSMUSG00000022434	ENSMUSG00000022434	Fam118a	15:84867491-84893258	Shank3wt	Shank3ko	OK	6.82344	8.50782	0.318291	1.20833	0.03715	0.618603	no
ENSMUSG00000000791	ENSMUSG00000000791	Il12rb1	8:73332347-73345323	Shank3wt	Shank3ko	OK	0.674773	0.925745	0.456212	1.21784	0.03715	0.618603	no
ENSMUSG00000025499	ENSMUSG00000025499	Hras1	7:148375003-148379904	Shank3wt	Shank3ko	OK	174.232	134.596	-0.372369	-1.20516	0.0373	0.620309	no
ENSMUSG00000001943	ENSMUSG00000001943	Vsig2	9:37346839-37351790	Shank3wt	Shank3ko	OK	2.61643	1.80352	-0.536788	-1.20613	0.03735	0.620309	no
ENSMUSG00000090291	ENSMUSG00000090291	Lrrc10b	19:10530578-10531937	Shank3wt	Shank3ko	OK	128.799	105.163	-0.292492	-1.22984	0.0374	0.620309	no
ENSMUSG00000022656	ENSMUSG00000022656	Pvrl3	16:46387818-46498638	Shank3wt	Shank3ko	OK	4.26614	6.07989	0.511113	1.15552	0.0374	0.620309	no
ENSMUSG00000053519	ENSMUSG00000053519	Kcnip1	11:33529338-33998554	Shank3wt	Shank3ko	OK	16.2273	20.6912	0.350595	1.21108	0.0376	0.623012	no
ENSMUSG00000093655	ENSMUSG00000093655	AC117644.4	7:69230108-69230196	Shank3wt	Shank3ko	OK	0	29.4393	inf	#NAME?	0.0379	0.626747	no
ENSMUSG00000088504	ENSMUSG00000088504	SNORA17	4:88828884-88829024	Shank3wt	Shank3ko	OK	4.24806	0	#NAME?	#NAME?	0.0379	0.626747	no
ENSMUSG00000027765	ENSMUSG00000027765	P2ry1	3:60806716-60812901	Shank3wt	Shank3ko	OK	5.58392	4.4617	-0.323683	-1.1999	0.03805	0.62861	no
ENSMUSG00000058897	ENSMUSG00000058897	Col25a1	3:129883808-130302795	Shank3wt	Shank3ko	OK	9.94875	12.2374	0.298714	1.18827	0.03815	0.629026	no
ENSMUSG00000073234	ENSMUSG00000073234	Gm8773	5:5573951-5576203	Shank3wt	Shank3ko	OK	0.522127	0.864523	0.727505	1.19981	0.03815	0.629026	no
ENSMUSG00000044339	ENSMUSG00000044339	Alkbh2	5:114573934-114578227	Shank3wt	Shank3ko	OK	4.35371	3.11774	-0.481745	-1.16677	0.03845	0.632732	no
ENSMUSG00000034739	ENSMUSG00000034739	Mfrp	9:43874409-43930030	Shank3wt	Shank3ko	OK	0.38075	3.12716	3.03794	1.81073	0.03845	0.632732	no
ENSMUSG00000030218	ENSMUSG00000030218	Mgp	6:136820956-136824326	Shank3wt	Shank3ko	OK	15.7624	20.1049	0.351061	1.18505	0.0385	0.632935	no
ENSMUSG00000037703	ENSMUSG00000037703	Prosapip1	2:130458574-130468539	Shank3wt	Shank3ko	OK	90.5796	73.4203	-0.303007	-1.21158	0.03855	0.633139	no
ENSMUSG00000027204	ENSMUSG00000027204	Fbn1	2:125126329-125333729	Shank3wt	Shank3ko	OK	0.669789	0.520145	-0.364791	-1.15905	0.03865	0.634162	no
ENSMUSG00000086780	ENSMUSG00000086780	Gm16707	9:119349395-119353948	Shank3wt	Shank3ko	OK	3.19959	2.3758	-0.429477	-1.19799	0.0388	0.636002	no
ENSMUSG00000076136	ENSMUSG00000076136	AC122119.1	19:7938880-8040517	Shank3wt	Shank3ko	OK	49.1473	12.8032	-1.94061	-1.16388	0.03895	0.636996	no
ENSMUSG00000072800	ENSMUSG00000072800	Cecr6	6:120442105-120443977	Shank3wt	Shank3ko	OK	11.1582	8.58209	-0.378707	-1.21965	0.039	0.636996	no
ENSMUSG00000059810	ENSMUSG00000059810	Rgs3	4:62220880-62364052	Shank3wt	Shank3ko	OK	14.8604	19.5587	0.396341	1.18474	0.039	0.636996	no
ENSMUSG00000056145	ENSMUSG00000056145	AI504432	3:106842421-106854070	Shank3wt	Shank3ko	OK	5.25363	4.10417	-0.356225	-1.20956	0.03905	0.636996	no
ENSMUSG00000030811	ENSMUSG00000030811	Fbxl19	7:134890288-134912441	Shank3wt	Shank3ko	OK	14.6263	11.9367	-0.293156	-1.18262	0.03905	0.636996	no
ENSMUSG00000047606	ENSMUSG00000047606	Ankrd34c	9:89623086-89633313	Shank3wt	Shank3ko	OK	2.07065	2.67726	0.370672	1.19539	0.0391	0.637194	no
ENSMUSG00000015143	ENSMUSG00000015143	Actn1	12:81268528-81361358	Shank3wt	Shank3ko	OK	48.5438	39.5577	-0.29533	-1.18568	0.0394	0.640954	no
ENSMUSG00000091089	ENSMUSG00000091089	A930018M24Rik	14:51515616-51517131	Shank3wt	Shank3ko	OK	0.731158	0.473479	-0.626885	-1.21177	0.03945	0.640954	no
ENSMUSG00000073633	ENSMUSG00000073633	Fbxo36	1:84836415-84897062	Shank3wt	Shank3ko	OK	3.03451	4.07456	0.42518	1.17634	0.03945	0.640954	no
ENSMUSG00000056215	ENSMUSG00000056215	Lrguk	6:33979447-34084034	Shank3wt	Shank3ko	OK	0.293363	0.498994	0.766332	1.02107	0.03955	0.640954	no
ENSMUSG00000046204	ENSMUSG00000046204	Pnma2	14:67530006-67538891	Shank3wt	Shank3ko	OK	15.3529	11.9913	-0.356519	-0.976553	0.03955	0.640954	no
ENSMUSG00000005716	ENSMUSG00000005716	Pvalb	15:78021543-78036830	Shank3wt	Shank3ko	OK	172.579	210.689	0.287863	1.17065	0.0396	0.640954	no
ENSMUSG00000059326	ENSMUSG00000059326	Csf2ra	19:61300304-61304321	Shank3wt	Shank3ko	OK	7.16626	5.70272	-0.329571	-1.19713	0.03965	0.640954	no
ENSMUSG00000057715	ENSMUSG00000057715	A830018L16Rik	1:11404185-11965982	Shank3wt	Shank3ko	OK	15.2961	11.1799	-0.452258	-1.15886	0.03975	0.640954	no
ENSMUSG00000022514	ENSMUSG00000022514	Il1rap	16:26581789-26755588	Shank3wt	Shank3ko	OK	15.7251	19.6471	0.321241	1.11419	0.03975	0.640954	no
ENSMUSG00000021676	ENSMUSG00000021676	Iqgap2	13:96397131-96661877	Shank3wt	Shank3ko	OK	3.82918	2.73289	-0.486611	-1.16606	0.03975	0.640954	no
ENSMUSG00000066150	ENSMUSG00000066150	Slc31a1	4:62021760-62069676	Shank3wt	Shank3ko	OK	7.79429	10.1558	0.381814	1.19452	0.03975	0.640954	no
ENSMUSG00000028132	ENSMUSG00000028132	Tmem56	3:120904678-120986016	Shank3wt	Shank3ko	OK	16.2439	19.9385	0.295654	1.18909	0.0398	0.641146	no
ENSMUSG00000028587	ENSMUSG00000028587	Orc1	4:108252027-108292454	Shank3wt	Shank3ko	OK	1.06877	0.197027	-2.43949	-1.2849	0.03985	0.641337	no
ENSMUSG00000021013	ENSMUSG00000021013	Ttc8	12:100158783-100221448	Shank3wt	Shank3ko	OK	12.5732	9.48254	-0.407004	-1.19071	0.0401	0.644744	no
ENSMUSG00000055471	ENSMUSG00000055471	Alk	17:72218781-72953049	Shank3wt	Shank3ko	OK	1.6207	1.26826	-0.353763	-1.18772	0.04025	0.646537	no
ENSMUSG00000039985	ENSMUSG00000039985	Fam60a	6:148869556-148895651	Shank3wt	Shank3ko	OK	3.29017	1.59757	-1.04228	-1.59106	0.0404	0.648077	no
ENSMUSG00000053395	ENSMUSG00000053395	Cacng8	7:3394566-3415366	Shank3wt	Shank3ko	OK	37.4665	30.1073	-0.315488	-1.18034	0.04045	0.648077	no
ENSMUSG00000027344	ENSMUSG00000027344	Fsip1	2:118030623-118082702	Shank3wt	Shank3ko	OK	0.252471	0.414787	0.716252	1.15507	0.0405	0.648077	no
ENSMUSG00000067629	ENSMUSG00000067629	Syngap1	17:27094362-27107590	Shank3wt	Shank3ko	OK	37.2429	30.4477	-0.29063	-1.18593	0.0405	0.648077	no
ENSMUSG00000043631	ENSMUSG00000043631	Ecm2	13:49559395-49748124	Shank3wt	Shank3ko	OK	1.67123	2.36776	0.502614	1.19515	0.0408	0.652257	no
ENSMUSG00000010461	ENSMUSG00000010461	Eya4	10:22823973-23069701	Shank3wt	Shank3ko	OK	0.528475	0.377823	-0.484127	-1.19097	0.0409	0.652615	no
ENSMUSG00000044071	ENSMUSG00000044071	Fam19a2	10:122701131-123178032	Shank3wt	Shank3ko	OK	3.47452	4.35792	0.326823	1.18958	0.0409	0.652615	no
ENSMUSG00000034768	ENSMUSG00000034768	Asb16	11:102130056-102140776	Shank3wt	Shank3ko	OK	0.848561	1.14417	0.431213	1.19013	0.04095	0.652793	no
ENSMUSG00000041559	ENSMUSG00000041559	Fmod	1:135933830-135944854	Shank3wt	Shank3ko	OK	1.19589	1.57632	0.398479	1.11422	0.041	0.652972	no
ENSMUSG00000087893	ENSMUSG00000087893	U6atac	3:17703620-17703747	Shank3wt	Shank3ko	OK	0	6.31518	inf	#NAME?	0.04115	0.65474	no
ENSMUSG00000002625	ENSMUSG00000002625	Akap8l	17:32458369-32487540	Shank3wt	Shank3ko	OK	23.2005	18.9642	-0.290879	-1.16511	0.0412	0.654916	no
ENSMUSG00000078137	ENSMUSG00000078137	Gm1337	2:118524838-118529699	Shank3wt	Shank3ko	OK	34.4663	28.1755	-0.290745	-1.1818	0.0413	0.655267	no
ENSMUSG00000032034	ENSMUSG00000032034	Kcnj5	9:32122367-32151822	Shank3wt	Shank3ko	OK	0.561822	0.408491	-0.459808	-1.18764	0.0413	0.655267	no
ENSMUSG00000046415	ENSMUSG00000046415	B430212C06Rik	18:67480862-67527448	Shank3wt	Shank3ko	OK	0.422638	0.240957	-0.810645	-1.04999	0.04155	0.658613	no
ENSMUSG00000068079	ENSMUSG00000068079	Tcf15	2:151969296-151974833	Shank3wt	Shank3ko	OK	0.364357	0.636078	0.80385	1.25461	0.0417	0.660368	no
ENSMUSG00000046447	ENSMUSG00000046447	Camk2n1	4:138010228-138016038	Shank3wt	Shank3ko	OK	414.179	331.541	-0.321069	-1.17885	0.04185	0.660595	no
ENSMUSG00000042700	ENSMUSG00000042700	Sipa1l1	12:83270406-83552769	Shank3wt	Shank3ko	OK	53.2068	43.319	-0.29661	-1.15692	0.04185	0.660595	no
ENSMUSG00000070576	ENSMUSG00000070576	Mn1	5:111846381-111886053	Shank3wt	Shank3ko	OK	10.1275	7.94244	-0.350617	-0.942893	0.0419	0.660595	no
ENSMUSG00000015981	ENSMUSG00000015981	Stk32c	7:146289536-146428878	Shank3wt	Shank3ko	OK	71.13	58.0781	-0.292466	-1.16959	0.0419	0.660595	no
ENSMUSG00000027496	ENSMUSG00000027496	Aurka	2:172181689-172196035	Shank3wt	Shank3ko	OK	0.913475	1.25625	0.45969	1.04934	0.04195	0.660595	no
ENSMUSG00000022099	ENSMUSG00000022099	Epb4.9	14:71001069-71035785	Shank3wt	Shank3ko	OK	99.7738	81.3367	-0.294754	-1.17378	0.04195	0.660595	no
ENSMUSG00000057191	ENSMUSG00000057191	AB124611	9:21330619-21349777	Shank3wt	Shank3ko	OK	0.388676	0.197035	-0.980115	-0.928279	0.0425	0.668166	no
ENSMUSG00000025350	ENSMUSG00000025350	Rdh5	10:128350648-128361091	Shank3wt	Shank3ko	OK	5.6526	10.8401	0.939391	1.30568	0.04255	0.668166	no
ENSMUSG00000038578	ENSMUSG00000038578	Susd1	4:59327554-59451505	Shank3wt	Shank3ko	OK	5.4944	3.76916	-0.543718	-1.16302	0.04255	0.668166	no
ENSMUSG00000022420	ENSMUSG00000022420	Dnalc4	15:79591882-79608279	Shank3wt	Shank3ko	OK	37.878	30.6579	-0.305099	-1.16827	0.04275	0.668686	no
ENSMUSG00000062168	ENSMUSG00000062168	Ppef1	X:157061025-157173697	Shank3wt	Shank3ko	OK	1.09531	0.422941	-1.37281	-1.51154	0.04275	0.668686	no
ENSMUSG00000031835	ENSMUSG00000031835	Mbtps1	8:122032055-122082661	Shank3wt	Shank3ko	OK	28.8937	23.7467	-0.283024	-1.15627	0.04285	0.668686	no
ENSMUSG00000000120	ENSMUSG00000000120	Ngfr	11:95430131-95449049	Shank3wt	Shank3ko	OK	6.26533	5.02149	-0.319276	-1.14765	0.04285	0.668686	no
ENSMUSG00000032278	ENSMUSG00000032278	Paqr5	9:61801287-61874663	Shank3wt	Shank3ko	OK	1.62065	2.36241	0.543686	1.16941	0.0429	0.668686	no
ENSMUSG00000086382	ENSMUSG00000086382	Gm13705	2:73422906-73427265	Shank3wt	Shank3ko	OK	0.692962	1.27209	0.876347	1.18201	0.04295	0.668686	no
ENSMUSG00000001025	ENSMUSG00000001025	S100a6	3:90416815-90418336	Shank3wt	Shank3ko	OK	16.3341	20.5727	0.332842	1.17327	0.04295	0.668686	no
ENSMUSG00000035900	ENSMUSG00000035900	Gramd4	15:85888124-85968064	Shank3wt	Shank3ko	OK	9.68844	7.89458	-0.295401	-1.12994	0.04305	0.668686	no
ENSMUSG00000025140	ENSMUSG00000025140	Pycr1	11:120497025-120505083	Shank3wt	Shank3ko	OK	2.41523	3.45117	0.514926	1.13054	0.04305	0.668686	no
ENSMUSG00000037737	ENSMUSG00000037737	Arpm1	3:30495994-30498861	Shank3wt	Shank3ko	OK	0.47411	0.303739	-0.642389	-1.19287	0.0431	0.668686	no
ENSMUSG00000073940	ENSMUSG00000073940	Hbb-b2	7:110961037-110962510	Shank3wt	Shank3ko	OK	6.07533	7.99273	0.395725	1.16499	0.0431	0.668686	no
ENSMUSG00000029370	ENSMUSG00000029370	Rassf6	5:91032101-91069513	Shank3wt	Shank3ko	OK	0.494827	0.718202	0.537466	1.19633	0.0431	0.668686	no
ENSMUSG00000000214	ENSMUSG00000000214	Th	7:150078656-150117033	Shank3wt	Shank3ko	OK	5.94191	4.26658	-0.477848	-1.13343	0.0431	0.668686	no
ENSMUSG00000032192	ENSMUSG00000032192	Gnb5	9:75159201-75193678	Shank3wt	Shank3ko	OK	142.756	117.16	-0.285077	-1.12222	0.0432	0.669003	no
ENSMUSG00000070003	ENSMUSG00000070003	Ssbp4	8:73121389-73132213	Shank3wt	Shank3ko	OK	66.1942	54.1647	-0.28935	-1.18285	0.0432	0.669003	no
ENSMUSG00000086370	ENSMUSG00000086370	B230206F22Rik	X:100756245-100819093	Shank3wt	Shank3ko	OK	2.43411	1.84279	-0.401506	-1.13142	0.04325	0.669161	no
ENSMUSG00000024042	ENSMUSG00000024042	Sik1	17:31981192-31992737	Shank3wt	Shank3ko	OK	4.11707	3.31471	-0.312737	-1.17094	0.04335	0.670092	no
ENSMUSG00000008318	ENSMUSG00000008318	Relt	7:107994361-108011960	Shank3wt	Shank3ko	OK	9.58918	13.9468	0.540456	1.07229	0.04345	0.670406	no
ENSMUSG00000006386	ENSMUSG00000006386	Tek	4:94405979-94541667	Shank3wt	Shank3ko	OK	4.38781	3.43176	-0.354553	-0.926881	0.04345	0.670406	no
ENSMUSG00000042854	ENSMUSG00000042854	Trp53rk	2:166618030-166625005	Shank3wt	Shank3ko	OK	0.925505	0.605237	-0.612739	-1.15466	0.04355	0.671333	no
ENSMUSG00000001156	ENSMUSG00000001156	Mxd1	6:86597037-86619153	Shank3wt	Shank3ko	OK	9.79392	8.03272	-0.285998	-1.1415	0.0437	0.673025	no
ENSMUSG00000022603	ENSMUSG00000022603	1700016M24Rik	15:74436458-74466728	Shank3wt	Shank3ko	OK	0.135412	0.428179	1.66086	0.989941	0.04385	0.673025	no
ENSMUSG00000074825	ENSMUSG00000074825	Itpripl1	2:126964507-126969178	Shank3wt	Shank3ko	OK	0.958785	1.30717	0.447173	1.15434	0.04385	0.673025	no
ENSMUSG00000063919	ENSMUSG00000063919	Srrm4	5:116888728-117041826	Shank3wt	Shank3ko	OK	3.02202	3.76363	0.316611	1.15232	0.04385	0.673025	no
ENSMUSG00000036620	ENSMUSG00000036620	Mgat4b	11:50024391-50048605	Shank3wt	Shank3ko	OK	34.9731	25.9116	-0.432646	-1.1424	0.0439	0.673025	no
ENSMUSG00000027583	ENSMUSG00000027583	Zbtb46	2:181122466-181194131	Shank3wt	Shank3ko	OK	1.38985	1.04748	-0.408014	-1.07941	0.0439	0.673025	no
ENSMUSG00000020823	ENSMUSG00000020823	Sec14l1	11:116976481-117020582	Shank3wt	Shank3ko	OK	75.1393	60.6583	-0.308863	-0.995402	0.044	0.673025	no
ENSMUSG00000074384	ENSMUSG00000074384	AI429214	8:38056628-38058585	Shank3wt	Shank3ko	OK	1.12195	1.51944	0.437524	1.15332	0.0441	0.673025	no
ENSMUSG00000029371	ENSMUSG00000029371	Cxcl5	5:91188324-91190651	Shank3wt	Shank3ko	OK	0.254633	0.458298	0.847869	1.1718	0.0441	0.673025	no
ENSMUSG00000052026	ENSMUSG00000052026	Slc6a7	18:61155034-61173853	Shank3wt	Shank3ko	OK	10.6428	13.0355	0.292575	1.16101	0.0441	0.673025	no
ENSMUSG00000071645	ENSMUSG00000071645	Tut1	19:9028339-9040697	Shank3wt	Shank3ko	OK	9.10503	7.42444	-0.294381	-1.14077	0.0441	0.673025	no
ENSMUSG00000087383	ENSMUSG00000087383	Gm12446	4:46312878-46359284	Shank3wt	Shank3ko	OK	0.178855	0.408196	1.19047	1.1031	0.04425	0.674702	no
ENSMUSG00000021182	ENSMUSG00000021182	Ccdc88c	12:102149733-102267269	Shank3wt	Shank3ko	OK	10.2711	8.34462	-0.299673	-1.08724	0.04465	0.680185	no
ENSMUSG00000075334	ENSMUSG00000075334	Rprm	2:53936503-53937963	Shank3wt	Shank3ko	OK	6.62519	5.19626	-0.350487	-1.16823	0.0449	0.681667	no
ENSMUSG00000031740	ENSMUSG00000031740	Mmp2	8:95351226-95377316	Shank3wt	Shank3ko	OK	1.07641	1.40595	0.385321	1.1442	0.04495	0.681667	no
ENSMUSG00000003282	ENSMUSG00000003282	Plag1	4:3828142-3865570	Shank3wt	Shank3ko	OK	1.23763	0.838754	-0.561257	-1.05574	0.04495	0.681667	no
ENSMUSG00000029101	ENSMUSG00000029101	Rgs12	5:35292093-35382293	Shank3wt	Shank3ko	OK	12.638	9.45495	-0.418623	-0.929055	0.04495	0.681667	no
ENSMUSG00000039891	ENSMUSG00000039891	Txlnb	10:17512911-17565471	Shank3wt	Shank3ko	OK	0.310451	0.456659	0.55675	1.14031	0.04495	0.681667	no
ENSMUSG00000035697	ENSMUSG00000035697	Hmha1	10:79479397-79494217	Shank3wt	Shank3ko	OK	1.93738	1.5245	-0.345767	-1.14501	0.045	0.681811	no
ENSMUSG00000078966	ENSMUSG00000078966	Fam81b	13:76339158-76408814	Shank3wt	Shank3ko	OK	0.0447931	0.436032	3.28309	3.06917	0.04505	0.681954	no
ENSMUSG00000020182	ENSMUSG00000020182	Ddc	11:11714103-11798047	Shank3wt	Shank3ko	OK	6.1306	8.42667	0.458933	1.12346	0.04525	0.684366	no
ENSMUSG00000047959	ENSMUSG00000047959	Kcna3	3:106839079-106841047	Shank3wt	Shank3ko	OK	2.96727	2.2708	-0.385938	-1.14825	0.0455	0.687528	no
ENSMUSG00000027230	ENSMUSG00000027230	Creb3l1	2:91822484-91864659	Shank3wt	Shank3ko	OK	0.513008	0.712117	0.473133	1.13489	0.0456	0.687803	no
ENSMUSG00000045679	ENSMUSG00000045679	Pqlc3	12:16995453-17007214	Shank3wt	Shank3ko	OK	0.472366	0.839249	0.829194	0.842066	0.0456	0.687803	no
ENSMUSG00000015932	ENSMUSG00000015932	Dstn	2:143741055-143769060	Shank3wt	Shank3ko	OK	103.342	125.528	0.280588	1.14886	0.0458	0.690201	no
ENSMUSG00000028273	ENSMUSG00000028273	Pdlim5	3:141903567-142058630	Shank3wt	Shank3ko	OK	8.72742	10.8944	0.319955	1.14523	0.04585	0.690336	no
ENSMUSG00000081453	ENSMUSG00000081453	Gm6767	16:51362564-51363945	Shank3wt	Shank3ko	OK	0.227604	0.392094	0.784675	1.17466	0.046	0.690739	no
ENSMUSG00000045573	ENSMUSG00000045573	Penk	4:4060677-4115850	Shank3wt	Shank3ko	OK	1345.32	1054.37	-0.35157	-1.15398	0.046	0.690739	no
ENSMUSG00000025427	ENSMUSG00000025427	Rnf165	18:77694851-77952749	Shank3wt	Shank3ko	OK	6.86171	5.18786	-0.403427	-1.15792	0.046	0.690739	no
ENSMUSG00000029334	ENSMUSG00000029334	Prkg2	5:99358791-99466370	Shank3wt	Shank3ko	OK	2.03135	2.59744	0.354647	1.03636	0.0461	0.691623	no
ENSMUSG00000015452	ENSMUSG00000015452	Ager	17:34734806-34737879	Shank3wt	Shank3ko	OK	0.522377	1.0592	1.01981	0.935094	0.04615	0.691756	no
ENSMUSG00000057143	ENSMUSG00000057143	Trim12c	7:111392970-111501876	Shank3wt	Shank3ko	OK	0.653824	1.03654	0.664806	1.12216	0.04625	0.692638	no
ENSMUSG00000040703	ENSMUSG00000040703	Cyp2s1	7:26587493-26605673	Shank3wt	Shank3ko	OK	9.9285	7.45727	-0.412928	-1.13619	0.0464	0.694266	no
ENSMUSG00000070000	ENSMUSG00000070000	Fcho1	8:74232285-74249615	Shank3wt	Shank3ko	OK	37.9163	29.2561	-0.374079	-1.11804	0.04655	0.695891	no
ENSMUSG00000024397	ENSMUSG00000024397	Aif1	17:35307935-35313013	Shank3wt	Shank3ko	OK	12.4928	9.03311	-0.467798	-1.15759	0.0466	0.69602	no
ENSMUSG00000029735	ENSMUSG00000029735	Tpk1	6:43294999-43616277	Shank3wt	Shank3ko	OK	1.95678	4.20386	1.10323	1.26323	0.0468	0.697277	no
ENSMUSG00000026830	ENSMUSG00000026830	Ermn	2:57850294-57905275	Shank3wt	Shank3ko	OK	62.3009	75.7141	0.281308	1.14908	0.04685	0.697277	no
ENSMUSG00000031837	ENSMUSG00000031837	Necab2	8:121970618-121996540	Shank3wt	Shank3ko	OK	98.7101	80.3864	-0.296247	-1.15065	0.04685	0.697277	no
ENSMUSG00000030228	ENSMUSG00000030228	Pik3c2g	6:139570408-139916464	Shank3wt	Shank3ko	OK	0.204235	0.336719	0.721313	1.11518	0.04685	0.697277	no
ENSMUSG00000044933	ENSMUSG00000044933	Sstr3	15:78367444-78374775	Shank3wt	Shank3ko	OK	0.727714	0.95441	0.391237	1.1468	0.0469	0.697404	no
ENSMUSG00000068551	ENSMUSG00000068551	Zfp467	6:48377695-48395824	Shank3wt	Shank3ko	OK	19.1991	14.2358	-0.431518	-1.08446	0.047	0.698274	no
ENSMUSG00000034732	ENSMUSG00000034732	Pabpc5	X:117040804-117043774	Shank3wt	Shank3ko	OK	1.16954	0.843768	-0.471028	-1.16428	0.04715	0.699884	no
ENSMUSG00000032939	ENSMUSG00000032939	Nup93	8:96738496-96838966	Shank3wt	Shank3ko	OK	11.3355	9.24068	-0.294779	-1.16015	0.0472	0.700008	no
ENSMUSG00000062949	ENSMUSG00000062949	Atp11c	X:57476466-58061168	Shank3wt	Shank3ko	OK	5.53517	7.26623	0.392578	1.14038	0.0475	0.703837	no
ENSMUSG00000040740	ENSMUSG00000040740	Slc25a34	4:141174738-141179736	Shank3wt	Shank3ko	OK	2.07506	1.61535	-0.361307	-1.13653	0.0476	0.704198	no
ENSMUSG00000032766	ENSMUSG00000032766	Gng11	6:3953942-3958445	Shank3wt	Shank3ko	OK	30.3621	37.2071	0.293308	1.12945	0.04765	0.704198	no
ENSMUSG00000059456	ENSMUSG00000059456	Ptk2b	14:66772093-66899889	Shank3wt	Shank3ko	OK	119.483	95.7462	-0.319513	-1.12657	0.04765	0.704198	no
ENSMUSG00000045667	ENSMUSG00000045667	Smtnl2	11:72202665-72225215	Shank3wt	Shank3ko	OK	1.2214	1.9355	0.664179	1.0599	0.0477	0.704318	no
ENSMUSG00000047490	ENSMUSG00000047490	4932411E22Rik	11:89251536-89280262	Shank3wt	Shank3ko	OK	0.431551	0.611947	0.503874	1.14588	0.04775	0.704438	no
ENSMUSG00000039620	ENSMUSG00000039620	6430573F11Rik	8:37520601-37577374	Shank3wt	Shank3ko	OK	6.13097	4.71523	-0.378788	-1.12194	0.0478	0.704558	no
ENSMUSG00000022103	ENSMUSG00000022103	Gfra2	14:71289926-71379645	Shank3wt	Shank3ko	OK	4.83197	6.0637	0.327588	1.12861	0.04785	0.704677	no
ENSMUSG00000046215	ENSMUSG00000046215	Rprml	11:103510822-103511894	Shank3wt	Shank3ko	OK	33.4568	27.2574	-0.295651	-1.12666	0.04795	0.705532	no
ENSMUSG00000060568	ENSMUSG00000060568	Fam78b	1:168931547-169021433	Shank3wt	Shank3ko	OK	8.02534	6.45967	-0.313103	-1.12668	0.04825	0.708706	no
ENSMUSG00000031497	ENSMUSG00000031497	Tnfsf13b	8:10006842-10035441	Shank3wt	Shank3ko	OK	0.659483	1.01273	0.618835	1.07228	0.04825	0.708706	no
ENSMUSG00000022309	ENSMUSG00000022309	Angpt1	15:42256272-42536162	Shank3wt	Shank3ko	OK	0.678476	0.908433	0.421083	1.14844	0.04835	0.709555	no
ENSMUSG00000037922	ENSMUSG00000037922	Bank1	3:135716326-135989030	Shank3wt	Shank3ko	OK	1.25314	0.629523	-0.993217	-1.12734	0.04865	0.712826	no
ENSMUSG00000060591	ENSMUSG00000060591	Ifitm2	7:148140735-148141882	Shank3wt	Shank3ko	OK	4.12823	5.58024	0.434804	1.14152	0.0487	0.712826	no
ENSMUSG00000027568	ENSMUSG00000027568	Ntsr1	2:180234680-180279685	Shank3wt	Shank3ko	OK	0.675352	0.496751	-0.443116	-1.13285	0.0487	0.712826	no
ENSMUSG00000030096	ENSMUSG00000030096	Slc6a6	6:91634060-91709057	Shank3wt	Shank3ko	OK	34.9492	28.8456	-0.276908	-1.12756	0.04885	0.714399	no
ENSMUSG00000029917	ENSMUSG00000029917	C130060K24Rik	6:65331098-65408144	Shank3wt	Shank3ko	OK	2.74811	1.90178	-0.53109	-1.03884	0.0489	0.714509	no
ENSMUSG00000039813	ENSMUSG00000039813	Tbc1d2	4:46617261-46663081	Shank3wt	Shank3ko	OK	0.502148	0.672165	0.420702	1.12655	0.04895	0.714619	no
ENSMUSG00000029798	ENSMUSG00000029798	Herc6	6:57530985-57615130	Shank3wt	Shank3ko	OK	1.38178	1.97565	0.515796	1.1366	0.049	0.714729	no
ENSMUSG00000033610	ENSMUSG00000033610	Pank1	19:34885383-34953945	Shank3wt	Shank3ko	OK	7.6045	9.39151	0.304504	1.13382	0.04925	0.717753	no
ENSMUSG00000045382	ENSMUSG00000045382	Cxcr4	1:130484775-130488870	Shank3wt	Shank3ko	OK	0.957412	1.41043	0.558918	1.14488	0.04945	0.720043	no
ENSMUSG00000020154	ENSMUSG00000020154	Ptprb	10:115712578-115826594	Shank3wt	Shank3ko	OK	5.55062	4.58936	-0.274356	-1.10455	0.0495	0.720148	no
ENSMUSG00000089876	ENSMUSG00000089876	Tmem102	11:69617104-69619126	Shank3wt	Shank3ko	OK	0.618231	0.409733	-0.593462	-1.14298	0.0497	0.722433	no
ENSMUSG00000029095	ENSMUSG00000029095	Ablim2	5:36100528-36227622	Shank3wt	Shank3ko	OK	200.819	141.186	-0.508298	-1.12121	0.04975	0.722535	no
ENSMUSG00000028641	ENSMUSG00000028641	Lepre1	4:118905519-118921580	Shank3wt	Shank3ko	OK	4.05439	2.68698	-0.593497	-1.12196	0.0498	0.722637	no
ENSMUSG00000040751	ENSMUSG00000040751	Lat2	5:135076137-135090893	Shank3wt	Shank3ko	OK	1.49383	1.09056	-0.453949	-1.13544	0.04985	0.722739	no
ENSMUSG00000074505	ENSMUSG00000074505	Fat3	9:15714648-16182681	Shank3wt	Shank3ko	OK	7.04241	5.77783	-0.285541	-1.09802	0.04995	0.722942	no
ENSMUSG00000026028	ENSMUSG00000026028	Trak2	1:58957292-59030274	Shank3wt	Shank3ko	OK	72.8779	59.5674	-0.290958	-1.0063	0.04995	0.722942	no
ENSMUSG00000042249	ENSMUSG00000042249	Adrbk2	5:113339497-113444811	Shank3wt	Shank3ko	OK	7.22973	8.74647	0.274759	1.10894	0.0501	0.72449	no
ENSMUSG00000032382	ENSMUSG00000032382	Snx1	9:65935939-65974394	Shank3wt	Shank3ko	OK	35.0999	42.6087	0.27968	1.06808	0.05015	0.72459	no
ENSMUSG00000031139	ENSMUSG00000031139	Mcf2	X:57309130-57432266	Shank3wt	Shank3ko	OK	4.18688	5.309	0.342563	1.13699	0.05025	0.725412	no
ENSMUSG00000027827	ENSMUSG00000027827	Kcnab1	3:64913305-65182145	Shank3wt	Shank3ko	OK	174.948	142.077	-0.300256	-1.06434	0.0504	0.726526	no
ENSMUSG00000030785	ENSMUSG00000030785	Cox6a2	7:135297889-135367330	Shank3wt	Shank3ko	OK	13.059	16.8839	0.370606	1.14277	0.05045	0.726526	no
ENSMUSG00000038059	ENSMUSG00000038059	2010002N04Rik	18:60633846-60661637	Shank3wt	Shank3ko	OK	4.79423	5.99737	0.323033	1.11626	0.0505	0.726526	no
ENSMUSG00000037148	ENSMUSG00000037148	Arhgap10	8:79774264-80041806	Shank3wt	Shank3ko	OK	8.22679	6.70024	-0.296117	-1.13513	0.0505	0.726526	no
ENSMUSG00000029154	ENSMUSG00000029154	Cwh43	5:73797314-73844674	Shank3wt	Shank3ko	OK	0.475942	0.966908	1.02259	0.989104	0.05075	0.729352	no
ENSMUSG00000030089	ENSMUSG00000030089	Slc41a3	6:90554718-90596406	Shank3wt	Shank3ko	OK	2.34235	2.9821	0.348373	1.12963	0.05085	0.729352	no
ENSMUSG00000022212	ENSMUSG00000022212	Cpne6	14:56129281-56136268	Shank3wt	Shank3ko	OK	14.412	11.6637	-0.305247	-1.11376	0.05095	0.729352	no
ENSMUSG00000035268	ENSMUSG00000035268	Pkig	2:163484121-163551894	Shank3wt	Shank3ko	OK	60.611	49.5055	-0.291992	-1.11662	0.05095	0.729352	no
ENSMUSG00000044937	ENSMUSG00000044937	BC030307	10:86168555-86239588	Shank3wt	Shank3ko	OK	0.312285	0.480471	0.621587	1.1246	0.051	0.729352	no
ENSMUSG00000022528	ENSMUSG00000022528	Hes1	16:30064469-30067882	Shank3wt	Shank3ko	OK	3.48481	4.83463	0.472325	1.12762	0.051	0.729352	no
ENSMUSG00000038351	ENSMUSG00000038351	Sgsm2	11:74662762-74710562	Shank3wt	Shank3ko	OK	18.4175	15.0537	-0.290957	-1.04682	0.051	0.729352	no
ENSMUSG00000021495	ENSMUSG00000021495	Fam193b	13:55640679-55672481	Shank3wt	Shank3ko	OK	9.56247	7.77959	-0.297689	-1.11479	0.05105	0.729447	no
ENSMUSG00000020562	ENSMUSG00000020562	Efcab10	12:34079718-34086134	Shank3wt	Shank3ko	OK	1.22271	1.82833	0.580442	1.13749	0.05115	0.72973	no
ENSMUSG00000085260	ENSMUSG00000085260	1700013G23Rik	11:59760390-59761644	Shank3wt	Shank3ko	OK	1.38707	2.46534	0.829747	1.04904	0.0512	0.72973	no
ENSMUSG00000031337	ENSMUSG00000031337	Mtm1	X:68463941-68568866	Shank3wt	Shank3ko	OK	2.9099	3.63945	0.322748	1.09664	0.0512	0.72973	no
ENSMUSG00000040511	ENSMUSG00000040511	Pvr	7:20488926-20512956	Shank3wt	Shank3ko	OK	3.53031	2.35782	-0.582345	-1.09604	0.05145	0.730942	no
ENSMUSG00000046668	ENSMUSG00000046668	Cxxc5	18:35989471-36021341	Shank3wt	Shank3ko	OK	20.839	25.2958	0.279615	1.11642	0.0515	0.730942	no
ENSMUSG00000063646	ENSMUSG00000063646	Jakmip1	5:37419573-37539240	Shank3wt	Shank3ko	OK	53.8539	41.9607	-0.360013	-1.06913	0.0515	0.730942	no
ENSMUSG00000019831	ENSMUSG00000019831	Wasf1	10:40603280-40658376	Shank3wt	Shank3ko	OK	83.8875	69.2301	-0.277056	-1.13415	0.0515	0.730942	no
ENSMUSG00000026930	ENSMUSG00000026930	Gpsm1	2:26171034-26207630	Shank3wt	Shank3ko	OK	29.9385	22.5935	-0.406092	-1.06814	0.05155	0.730942	no
ENSMUSG00000050071	ENSMUSG00000050071	Bex1	X:132748510-132760639	Shank3wt	Shank3ko	OK	51.7908	42.1734	-0.296363	-1.12238	0.0516	0.730942	no
ENSMUSG00000036523	ENSMUSG00000036523	Greb1	12:16677420-16807692	Shank3wt	Shank3ko	OK	0.213329	0.469622	1.13842	0.656964	0.0516	0.730942	no
ENSMUSG00000024517	ENSMUSG00000024517	Grp	18:66032473-66046232	Shank3wt	Shank3ko	OK	0.250206	0.483088	0.949172	0.96079	0.05165	0.730942	no
ENSMUSG00000033960	ENSMUSG00000033960	9430020K01Rik	18:4634926-4682866	Shank3wt	Shank3ko	OK	46.5054	38.3497	-0.278183	-1.11044	0.0518	0.730942	no
ENSMUSG00000079339	ENSMUSG00000079339	Gm14446	19:34667377-34676458	Shank3wt	Shank3ko	OK	0.316704	0.469014	0.566494	1.12226	0.0518	0.730942	no
ENSMUSG00000060639	ENSMUSG00000060639	Hist1h4i	13:22132684-22133221	Shank3wt	Shank3ko	OK	2.23405	3.27843	0.553344	1.15345	0.0518	0.730942	no
ENSMUSG00000029761	ENSMUSG00000029761	Cald1	6:34548499-34725473	Shank3wt	Shank3ko	OK	6.88496	8.65571	0.330203	0.911602	0.05185	0.730942	no
ENSMUSG00000034919	ENSMUSG00000034919	Ttc22	4:106295036-106312794	Shank3wt	Shank3ko	OK	1.08741	0.798579	-0.445386	-1.10974	0.05185	0.730942	no
ENSMUSG00000028161	ENSMUSG00000028161	Ppp3ca	3:136333087-136600691	Shank3wt	Shank3ko	OK	875.629	682.007	-0.360532	-1.05581	0.052	0.732442	no
ENSMUSG00000005233	ENSMUSG00000005233	Spc25	2:69031951-69044251	Shank3wt	Shank3ko	OK	0.356067	0.616457	0.791852	0.736632	0.05205	0.732533	no
ENSMUSG00000031490	ENSMUSG00000031490	Eif4ebp1	8:28370798-28386128	Shank3wt	Shank3ko	OK	1.10825	1.56722	0.499925	1.11667	0.05225	0.734733	no
ENSMUSG00000071015	ENSMUSG00000071015	Gm136	4:34691032-34703512	Shank3wt	Shank3ko	OK	0.390832	0.234663	-0.735958	-1.1592	0.05235	0.735524	no
ENSMUSG00000032303	ENSMUSG00000032303	Chrna3	9:54859149-54874366	Shank3wt	Shank3ko	OK	0.307308	0.441193	0.521723	1.11159	0.05245	0.735875	no
ENSMUSG00000037735	ENSMUSG00000037735	2810032G03Rik	12:5382675-5423436	Shank3wt	Shank3ko	OK	6.3709	5.13084	-0.312304	-1.12007	0.05255	0.735875	no
ENSMUSG00000028926	ENSMUSG00000028926	Cdk14	5:4803390-5420312	Shank3wt	Shank3ko	OK	23.7255	29.3713	0.30797	0.78846	0.05255	0.735875	no
ENSMUSG00000042826	ENSMUSG00000042826	Fgf11	11:69609569-69615359	Shank3wt	Shank3ko	OK	18.3571	15.1346	-0.278485	-1.1183	0.05255	0.735875	no
ENSMUSG00000030047	ENSMUSG00000030047	Arhgap25	6:87408538-87483253	Shank3wt	Shank3ko	OK	0.813914	0.601304	-0.436782	-1.10997	0.0526	0.735962	no
ENSMUSG00000004056	ENSMUSG00000004056	Akt2	7:28376570-28425845	Shank3wt	Shank3ko	OK	39.1455	32.1068	-0.285967	-0.997863	0.05265	0.73605	no
ENSMUSG00000028111	ENSMUSG00000028111	Ctsk	3:95303207-95313284	Shank3wt	Shank3ko	OK	2.35693	3.07429	0.383343	1.12541	0.0528	0.737534	no
ENSMUSG00000091064	ENSMUSG00000091064	Gm996	2:25430935-25435619	Shank3wt	Shank3ko	OK	21.1014	15.9467	-0.404081	-1.15488	0.0529	0.737876	no
ENSMUSG00000049100	ENSMUSG00000049100	Pcdh10	3:45182319-45238488	Shank3wt	Shank3ko	OK	46.8838	38.552	-0.282283	-1.11326	0.05295	0.737876	no
ENSMUSG00000036062	ENSMUSG00000036062	N28178	4:42929531-42957624	Shank3wt	Shank3ko	OK	84.9893	59.8776	-0.505265	-0.939591	0.053	0.737876	no
ENSMUSG00000026812	ENSMUSG00000026812	Tsc1	2:28496747-28546687	Shank3wt	Shank3ko	OK	11.447	9.44378	-0.277537	-0.948385	0.053	0.737876	no
ENSMUSG00000005373	ENSMUSG00000005373	Mlxipl	5:135582760-135614254	Shank3wt	Shank3ko	OK	1.33951	0.831365	-0.688155	-1.10905	0.0531	0.738657	no
ENSMUSG00000033416	ENSMUSG00000033416	1110038D17Rik	10:74813855-74980717	Shank3wt	Shank3ko	OK	6.52127	4.86455	-0.422848	-1.05372	0.05325	0.739603	no
ENSMUSG00000026807	ENSMUSG00000026807	Ak8	2:28555683-28668685	Shank3wt	Shank3ko	OK	0.633519	1.04844	0.726784	0.973904	0.0533	0.739603	no
ENSMUSG00000046380	ENSMUSG00000046380	Jrk	15:74532841-74540804	Shank3wt	Shank3ko	OK	1.71025	2.12035	0.310096	1.10627	0.0533	0.739603	no
ENSMUSG00000021585	ENSMUSG00000021585	Cast	13:74831690-74945958	Shank3wt	Shank3ko	OK	3.66493	4.60622	0.329797	1.1168	0.05335	0.739687	no
ENSMUSG00000015133	ENSMUSG00000015133	Lrrk1	7:73371797-73533236	Shank3wt	Shank3ko	OK	1.19287	0.720092	-0.728177	-0.840005	0.0534	0.73977	no
ENSMUSG00000044513	ENSMUSG00000044513	9930014A18Rik	15:60650550-60663348	Shank3wt	Shank3ko	OK	2.05394	1.39727	-0.555786	-1.12388	0.0535	0.739937	no
ENSMUSG00000026894	ENSMUSG00000026894	Morn5	2:35904977-35935238	Shank3wt	Shank3ko	OK	0.563308	0.916239	0.701798	1.11122	0.0535	0.739937	no
ENSMUSG00000045709	ENSMUSG00000045709	1700023L04Rik	6:29935328-29943776	Shank3wt	Shank3ko	OK	0.267686	0.500181	0.901909	1.01889	0.05365	0.740793	no
ENSMUSG00000056708	ENSMUSG00000056708	Ier5	1:156943496-156946766	Shank3wt	Shank3ko	OK	18.0162	14.8662	-0.277264	-1.10399	0.05365	0.740793	no
ENSMUSG00000064247	ENSMUSG00000064247	Plcxd1	5:110528987-110537216	Shank3wt	Shank3ko	OK	10.7148	7.19285	-0.574972	-0.993216	0.05375	0.741121	no
ENSMUSG00000037709	ENSMUSG00000037709	Fam13a	6:58882083-58974543	Shank3wt	Shank3ko	OK	3.82106	4.8706	0.350126	1.09119	0.0538	0.741121	no
ENSMUSG00000031706	ENSMUSG00000031706	Rfx1	8:86589134-86620891	Shank3wt	Shank3ko	OK	4.31558	3.46356	-0.3173	-1.1125	0.05385	0.741121	no
ENSMUSG00000064264	ENSMUSG00000064264	Zfp428	7:25292024-25300701	Shank3wt	Shank3ko	OK	24.1026	19.292	-0.321187	-1.12631	0.05385	0.741121	no
ENSMUSG00000038704	ENSMUSG00000038704	Aspdh	7:51720760-51723127	Shank3wt	Shank3ko	OK	1.77275	1.11005	-0.675357	-1.0717	0.05395	0.741608	no
ENSMUSG00000085189	ENSMUSG00000085189	Gm11963	11:5398842-5405702	Shank3wt	Shank3ko	OK	0.493681	0.119587	-2.04552	-1.2549	0.05405	0.741608	no
ENSMUSG00000033318	ENSMUSG00000033318	Gstt2	10:75294589-75297626	Shank3wt	Shank3ko	OK	1.03858	1.43117	0.462577	1.11908	0.05405	0.741608	no
ENSMUSG00000091971	ENSMUSG00000091971	Hspa1a	17:35106143-35109081	Shank3wt	Shank3ko	OK	0.409006	0.595441	0.541835	1.09965	0.0541	0.741608	no
ENSMUSG00000075277	ENSMUSG00000075277	6720416L17Rik	2:74586478-74600953	Shank3wt	Shank3ko	OK	1.02417	0.504029	-1.02288	-1.14793	0.05415	0.741608	no
ENSMUSG00000090378	ENSMUSG00000090378	Gm10925	1:24620813-24621627	Shank3wt	Shank3ko	OK	522.781	433.349	-0.270677	-1.10893	0.05415	0.741608	no
ENSMUSG00000046844	ENSMUSG00000046844	Vat1l	8:116729511-116897971	Shank3wt	Shank3ko	OK	63.2953	51.5774	-0.29536	-0.932939	0.0542	0.741689	no
ENSMUSG00000049287	ENSMUSG00000049287	A230051G13Rik	11:58968870-58977241	Shank3wt	Shank3ko	OK	2.80282	2.05523	-0.447578	-1.07667	0.05425	0.74177	no
ENSMUSG00000021280	ENSMUSG00000021280	1200009I06Rik	12:112655227-112669393	Shank3wt	Shank3ko	OK	0.647768	0.886804	0.453139	1.11693	0.0543	0.74185	no
ENSMUSG00000040860	ENSMUSG00000040860	Crocc	4:140572551-140616465	Shank3wt	Shank3ko	OK	14.6454	10.3009	-0.507673	-1.0718	0.05445	0.743296	no
ENSMUSG00000066058	ENSMUSG00000066058	Cldn19	4:118925126-118935043	Shank3wt	Shank3ko	OK	0.413947	0.734212	0.82675	1.09455	0.05455	0.743611	no
ENSMUSG00000055805	ENSMUSG00000055805	Fmnl1	11:103032420-103060215	Shank3wt	Shank3ko	OK	32.0843	22.5795	-0.506852	-1.09048	0.0546	0.743611	no
ENSMUSG00000006241	ENSMUSG00000006241	Ccdc159	9:21731914-21740316	Shank3wt	Shank3ko	OK	2.60255	2.01977	-0.365734	-1.09639	0.05465	0.743611	no
ENSMUSG00000029015	ENSMUSG00000029015	Slc26a5	5:21316472-21371422	Shank3wt	Shank3ko	OK	0.58943	0.267466	-1.13997	-0.81427	0.05465	0.743611	no
ENSMUSG00000085850	ENSMUSG00000085850	4833412C05Rik	7:74929610-74948382	Shank3wt	Shank3ko	OK	0.145583	0.354991	1.28594	1.14799	0.0547	0.74369	no
ENSMUSG00000030231	ENSMUSG00000030231	Plekha5	6:140372619-140544804	Shank3wt	Shank3ko	OK	14.9735	12.3633	-0.276344	-1.10256	0.0549	0.744159	no
ENSMUSG00000041660	ENSMUSG00000041660	Bbox1	2:110102853-110154717	Shank3wt	Shank3ko	OK	1.89621	2.72404	0.522632	1.11604	0.05495	0.744159	no
ENSMUSG00000083044	ENSMUSG00000083044	Gm12416	4:83750798-83751806	Shank3wt	Shank3ko	OK	0.316886	0.157726	-1.00654	-1.12708	0.05495	0.744159	no
ENSMUSG00000045179	ENSMUSG00000045179	Sox3	X:58144544-58146605	Shank3wt	Shank3ko	OK	0.970933	1.35239	0.47807	1.1153	0.05495	0.744159	no
ENSMUSG00000043773	ENSMUSG00000043773	1700048O20Rik	9:121847252-121856132	Shank3wt	Shank3ko	OK	6.76503	5.40365	-0.324162	-1.10667	0.055	0.744159	no
ENSMUSG00000024134	ENSMUSG00000024134	Six2	17:86083607-86087614	Shank3wt	Shank3ko	OK	0.409608	0.254266	-0.687907	-1.0839	0.055	0.744159	no
ENSMUSG00000044390	ENSMUSG00000044390	Tigd3	19:5891138-5894107	Shank3wt	Shank3ko	OK	1.28343	0.956343	-0.424406	-1.10234	0.0555	0.750321	no
ENSMUSG00000039270	ENSMUSG00000039270	Megf9	4:70088098-70196029	Shank3wt	Shank3ko	OK	23.3807	28.1938	0.270058	1.05204	0.05565	0.751744	no
ENSMUSG00000071073	ENSMUSG00000071073	Gm88	17:46391113-46394265	Shank3wt	Shank3ko	OK	16.6577	13.5862	-0.294047	-1.09493	0.05575	0.752243	no
ENSMUSG00000030757	ENSMUSG00000030757	Zkscan2	7:130623029-130643963	Shank3wt	Shank3ko	OK	4.20695	2.9783	-0.498285	-1.09305	0.0558	0.752243	no
ENSMUSG00000045053	ENSMUSG00000045053	Kcng3	17:83985296-84031235	Shank3wt	Shank3ko	OK	1.10411	0.821432	-0.426674	-1.1147	0.05585	0.752243	no
ENSMUSG00000031217	ENSMUSG00000031217	Efnb1	X:96331468-96344330	Shank3wt	Shank3ko	OK	2.99621	2.332	-0.361572	-1.08709	0.0559	0.752243	no
ENSMUSG00000039166	ENSMUSG00000039166	Akap7	10:24888895-25027676	Shank3wt	Shank3ko	OK	10.6637	13.3717	0.326466	1.02277	0.056	0.752243	no
ENSMUSG00000022096	ENSMUSG00000022096	Hr	14:70952018-70973355	Shank3wt	Shank3ko	OK	7.83523	10.1355	0.371372	0.662968	0.056	0.752243	no
ENSMUSG00000042873	ENSMUSG00000042873	Lhfpl4	6:113118083-113145378	Shank3wt	Shank3ko	OK	39.8366	33.0261	-0.270491	-1.09041	0.056	0.752243	no
ENSMUSG00000031790	ENSMUSG00000031790	Mmp15	8:97876167-97898193	Shank3wt	Shank3ko	OK	8.70681	10.5232	0.273352	1.08816	0.05605	0.752314	no
ENSMUSG00000042489	ENSMUSG00000042489	Clspn	4:126234178-126271147	Shank3wt	Shank3ko	OK	7.66612	5.28337	-0.537038	-1.06707	0.0561	0.752384	no
ENSMUSG00000079157	ENSMUSG00000079157	Fam155a	8:9207237-9771018	Shank3wt	Shank3ko	OK	15.6237	18.9661	0.279686	1.09036	0.0562	0.753125	no
ENSMUSG00000052557	ENSMUSG00000052557	Gan	8:119682034-119729734	Shank3wt	Shank3ko	OK	1.73347	1.35296	-0.357542	-1.10645	0.05645	0.754808	no
ENSMUSG00000038884	ENSMUSG00000038884	A230050P20Rik	9:20673085-20684171	Shank3wt	Shank3ko	OK	27.182	20.649	-0.39658	-1.09663	0.0565	0.754808	no
ENSMUSG00000048163	ENSMUSG00000048163	Selplg	5:114267806-114280510	Shank3wt	Shank3ko	OK	19.6577	16.1322	-0.285151	-1.10166	0.0565	0.754808	no
ENSMUSG00000041378	ENSMUSG00000041378	Cldn5	16:18776939-18778353	Shank3wt	Shank3ko	OK	35.9378	29.518	-0.283907	-1.06644	0.05655	0.754808	no
ENSMUSG00000031586	ENSMUSG00000031586	Rbpms	8:34893115-35040313	Shank3wt	Shank3ko	OK	1.59724	2.21578	0.472228	1.10523	0.05655	0.754808	no
ENSMUSG00000005547	ENSMUSG00000005547	Cyp2a5	7:27620323-27628567	Shank3wt	Shank3ko	OK	0.731866	1.27643	0.802462	0.964045	0.05695	0.759544	no
ENSMUSG00000045991	ENSMUSG00000045991	Onecut2	18:64500017-64558140	Shank3wt	Shank3ko	OK	1.28699	1.04142	-0.305461	-1.0698	0.0571	0.760941	no
ENSMUSG00000003032	ENSMUSG00000003032	Klf4	4:55540012-55545347	Shank3wt	Shank3ko	OK	1.74966	2.21554	0.340578	1.0437	0.0572	0.76167	no
ENSMUSG00000020090	ENSMUSG00000020090	Npffr1	10:61058231-61089133	Shank3wt	Shank3ko	OK	0.244698	0.435136	0.830463	1.05937	0.0573	0.762398	no
ENSMUSG00000033355	ENSMUSG00000033355	Rtp4	16:23610004-23614308	Shank3wt	Shank3ko	OK	1.44295	1.91994	0.412038	1.10616	0.0575	0.763851	no
ENSMUSG00000026429	ENSMUSG00000026429	Ube2t	1:136859141-136870739	Shank3wt	Shank3ko	OK	0.485082	0.750815	0.630227	1.0366	0.0575	0.763851	no
ENSMUSG00000092959	ENSMUSG00000092959	CT030685.2	9:4371268-4371335	Shank3wt	Shank3ko	OK	640.924	1657.63	1.3709	1.31538	0.05755	0.763912	no
ENSMUSG00000063681	ENSMUSG00000063681	Crb1	1:141093632-141273677	Shank3wt	Shank3ko	OK	0.336358	0.569198	0.758935	0.984565	0.0576	0.763972	no
ENSMUSG00000027859	ENSMUSG00000027859	Ngf	3:102273850-102324936	Shank3wt	Shank3ko	OK	1.33842	1.83349	0.454056	1.10032	0.05765	0.764033	no
ENSMUSG00000027359	ENSMUSG00000027359	Slc27a2	2:126346937-126413979	Shank3wt	Shank3ko	OK	3.56884	2.42558	-0.557124	-1.08371	0.0577	0.764093	no
ENSMUSG00000040189	ENSMUSG00000040189	Ccdc114	7:53179441-53204326	Shank3wt	Shank3ko	OK	1.01598	1.42508	0.48818	1.08043	0.0578	0.764815	no
ENSMUSG00000020882	ENSMUSG00000020882	Cacnb1	11:97862821-97891806	Shank3wt	Shank3ko	OK	46.0542	34.0434	-0.435959	-1.09672	0.0579	0.765536	no
ENSMUSG00000046159	ENSMUSG00000046159	Chrm3	13:9876380-9878329	Shank3wt	Shank3ko	OK	5.32999	4.2808	-0.316252	-1.09146	0.05795	0.765596	no
ENSMUSG00000020374	ENSMUSG00000020374	Rasgef1c	11:49715336-49794496	Shank3wt	Shank3ko	OK	9.99345	7.60191	-0.394621	-1.10121	0.0581	0.766373	no
ENSMUSG00000030337	ENSMUSG00000030337	Vamp1	6:125165568-125194561	Shank3wt	Shank3ko	OK	102.646	124.599	0.279616	1.0906	0.0581	0.766373	no
ENSMUSG00000028413	ENSMUSG00000028413	B4galt1	4:40751634-40801038	Shank3wt	Shank3ko	OK	1.42878	1.80899	0.340399	1.07833	0.05815	0.766432	no
ENSMUSG00000062896	ENSMUSG00000062896	Gm9154	3:94408329-94408706	Shank3wt	Shank3ko	OK	1.13408	0.494214	-1.19832	-1.06774	0.0584	0.769124	no
ENSMUSG00000035561	ENSMUSG00000035561	Aldh1b1	4:45811893-45817476	Shank3wt	Shank3ko	OK	6.91961	4.88204	-0.503208	-1.0765	0.05845	0.76918	no
ENSMUSG00000043659	ENSMUSG00000043659	Npsr1	9:23902439-24120842	Shank3wt	Shank3ko	OK	0.301868	0.715126	1.24428	0.779095	0.0586	0.770551	no
ENSMUSG00000061589	ENSMUSG00000061589	Dot1l	10:80217950-80258206	Shank3wt	Shank3ko	OK	11.0549	8.7023	-0.345224	-1.05299	0.0587	0.771263	no
ENSMUSG00000039804	ENSMUSG00000039804	Ncoa5	2:164825856-164860367	Shank3wt	Shank3ko	OK	17.7066	14.0289	-0.335882	-0.903328	0.0588	0.771974	no
ENSMUSG00000089737	ENSMUSG00000089737	Gm15688	3:141120939-141128297	Shank3wt	Shank3ko	OK	0.285418	0.428447	0.586041	1.10296	0.0589	0.772683	no
ENSMUSG00000090273	ENSMUSG00000090273	Prr22	17:56909672-56911631	Shank3wt	Shank3ko	OK	0.372302	0.243978	-0.609719	-1.04301	0.05905	0.774047	no
ENSMUSG00000070427	ENSMUSG00000070427	Il18bp	7:109163592-109166669	Shank3wt	Shank3ko	OK	1.06523	0.753071	-0.500313	-1.09905	0.05915	0.774754	no
ENSMUSG00000028838	ENSMUSG00000028838	Extl1	4:133912286-133939765	Shank3wt	Shank3ko	OK	10.877	8.54906	-0.347439	-1.02491	0.0593	0.775613	no
ENSMUSG00000022754	ENSMUSG00000022754	Tmem45a	16:56805273-56886279	Shank3wt	Shank3ko	OK	0.499033	1.08173	1.11613	1.06749	0.05935	0.775613	no
ENSMUSG00000042388	ENSMUSG00000042388	Dlgap3	4:126846447-126914266	Shank3wt	Shank3ko	OK	145.743	116.236	-0.326375	-0.819192	0.0594	0.775613	no
ENSMUSG00000054580	ENSMUSG00000054580	Pla2r1	2:60255599-60391980	Shank3wt	Shank3ko	OK	0.225168	0.555976	1.30402	0.970375	0.0594	0.775613	no
ENSMUSG00000013974	ENSMUSG00000013974	1810033B17Rik	8:3665761-3668905	Shank3wt	Shank3ko	OK	0.224715	0.385602	0.779016	1.08951	0.05945	0.775663	no
ENSMUSG00000046463	ENSMUSG00000046463	5930403N24Rik	10:36859363-36861485	Shank3wt	Shank3ko	OK	0.760473	0.542312	-0.487774	-1.08824	0.05955	0.776366	no
ENSMUSG00000026525	ENSMUSG00000026525	Opn3	1:177592551-177622907	Shank3wt	Shank3ko	OK	3.76925	5.63698	0.580647	1.07641	0.0596	0.776416	no
ENSMUSG00000021991	ENSMUSG00000021991	Cacna2d3	14:29718132-30535050	Shank3wt	Shank3ko	OK	78.5074	65.2383	-0.26711	-1.07154	0.05965	0.776466	no
ENSMUSG00000074813	ENSMUSG00000074813	Gm14005	2:128015722-128255085	Shank3wt	Shank3ko	OK	0.337222	0.719819	1.09394	0.826903	0.05985	0.777962	no
ENSMUSG00000035314	ENSMUSG00000035314	Gdpd5	7:106530058-106609493	Shank3wt	Shank3ko	OK	14.3823	17.3269	0.268719	1.10353	0.0599	0.777962	no
ENSMUSG00000042834	ENSMUSG00000042834	D0H4S114	18:33596672-33623683	Shank3wt	Shank3ko	OK	36.0919	43.4226	0.266772	1.0834	0.05995	0.777962	no
ENSMUSG00000030672	ENSMUSG00000030672	Mylpf	7:134355121-134357812	Shank3wt	Shank3ko	OK	5.64983	2.0728	-1.44663	-0.944701	0.05995	0.777962	no
ENSMUSG00000043541	ENSMUSG00000043541	Casc1	6:145064172-145159490	Shank3wt	Shank3ko	OK	0.180644	0.371081	1.03858	0.821093	0.06005	0.778156	no
ENSMUSG00000022075	ENSMUSG00000022075	Rhobtb2	14:70184796-70212310	Shank3wt	Shank3ko	OK	35.7999	29.067	-0.300573	-1.08572	0.0601	0.778156	no
ENSMUSG00000079553	ENSMUSG00000079553	Kifc1	17:34012610-34027606	Shank3wt	Shank3ko	OK	0.248575	0.492245	0.985694	0.780811	0.06015	0.778156	no
ENSMUSG00000003363	ENSMUSG00000003363	Pld3	7:28317018-28338237	Shank3wt	Shank3ko	OK	360.386	266.528	-0.435254	-1.01341	0.06015	0.778156	no
ENSMUSG00000092885	ENSMUSG00000092885	AL646020.1	11:6372227-6372280	Shank3wt	Shank3ko	OK	4482.21	14990.7	1.74179	1.47373	0.0602	0.778204	no
ENSMUSG00000014329	ENSMUSG00000014329	Bicc1	10:70331416-70622448	Shank3wt	Shank3ko	OK	1.59115	1.98606	0.319838	1.07594	0.06025	0.778252	no
ENSMUSG00000049281	ENSMUSG00000049281	Scn3b	9:40076800-40099203	Shank3wt	Shank3ko	OK	35.5444	27.5673	-0.366664	-1.05378	0.0603	0.7783	no
ENSMUSG00000037679	ENSMUSG00000037679	Inf2	12:113826994-113853767	Shank3wt	Shank3ko	OK	99.291	82.4495	-0.268152	-1.07617	0.06045	0.779638	no
ENSMUSG00000056211	ENSMUSG00000056211	R3hdm1	1:129999882-130134312	Shank3wt	Shank3ko	OK	26.6584	22.1097	-0.269915	-1.0916	0.0605	0.779685	no
ENSMUSG00000022342	ENSMUSG00000022342	Kcnv1	15:44937829-44946480	Shank3wt	Shank3ko	OK	12.9667	10.717	-0.274916	-1.07261	0.0606	0.779779	no
ENSMUSG00000024597	ENSMUSG00000024597	Slc12a2	18:58038331-58106475	Shank3wt	Shank3ko	OK	39.0785	47.0485	0.267774	1.07952	0.0606	0.779779	no
ENSMUSG00000055125	ENSMUSG00000055125	M5C1000I18Rik	9:67606519-67608736	Shank3wt	Shank3ko	OK	0.705539	1.06002	0.587296	1.09427	0.06065	0.779825	no
ENSMUSG00000075555	ENSMUSG00000075555	Gm10863	15:78996470-79057954	Shank3wt	Shank3ko	OK	3.69834	5.08217	0.458569	1.06405	0.0608	0.781157	no
ENSMUSG00000025468	ENSMUSG00000025468	Caly	7:147255785-147268447	Shank3wt	Shank3ko	OK	116.341	96.7146	-0.266554	-1.06651	0.06085	0.781203	no
ENSMUSG00000076441	ENSMUSG00000076441	Ass1	2:31325726-31376192	Shank3wt	Shank3ko	OK	23.4765	19.4652	-0.270326	-1.0596	0.06095	0.781889	no
ENSMUSG00000004994	ENSMUSG00000004994	Ccdc130	8:86781693-86794279	Shank3wt	Shank3ko	OK	9.95036	6.22167	-0.677447	-1.07022	0.06105	0.782575	no
ENSMUSG00000038902	ENSMUSG00000038902	Pogz	3:94641488-94686248	Shank3wt	Shank3ko	OK	14.812	11.5305	-0.361308	-0.799291	0.0612	0.783901	no
ENSMUSG00000034486	ENSMUSG00000034486	Gbx2	1:91824536-91829865	Shank3wt	Shank3ko	OK	0.462509	0.654451	0.500801	1.07822	0.06125	0.783944	no
ENSMUSG00000044362	ENSMUSG00000044362	Ccdc89	7:97574821-97577170	Shank3wt	Shank3ko	OK	0.495435	0.685474	0.468404	1.07538	0.0615	0.786545	no
ENSMUSG00000041014	ENSMUSG00000041014	Nrg3	14:39182137-40286376	Shank3wt	Shank3ko	OK	5.62707	6.8867	0.291428	1.07904	0.06175	0.789142	no
ENSMUSG00000018500	ENSMUSG00000018500	Adora2b	11:62062485-62079955	Shank3wt	Shank3ko	OK	2.49846	3.19392	0.354285	1.07701	0.06195	0.791097	no
ENSMUSG00000026104	ENSMUSG00000026104	Stat1	1:52176281-52218704	Shank3wt	Shank3ko	OK	5.50215	6.64927	0.273201	1.07662	0.06205	0.791286	no
ENSMUSG00000075330	ENSMUSG00000075330	A930003A15Rik	16:19876662-19883990	Shank3wt	Shank3ko	OK	0.959251	0.588567	-0.704701	-1.10212	0.06215	0.791286	no
ENSMUSG00000042607	ENSMUSG00000042607	Asb4	6:5333385-5383022	Shank3wt	Shank3ko	OK	0.417889	0.597385	0.515544	1.08952	0.0622	0.791286	no
ENSMUSG00000069171	ENSMUSG00000069171	Nr2f1	13:78328233-78375825	Shank3wt	Shank3ko	OK	17.3745	23.4312	0.431461	1.07133	0.0622	0.791286	no
ENSMUSG00000037824	ENSMUSG00000037824	Tspan14	14:41719733-41780096	Shank3wt	Shank3ko	OK	17.7062	21.3146	0.267587	1.06861	0.0622	0.791286	no
ENSMUSG00000039349	ENSMUSG00000039349	C130074G19Rik	1:186695804-186707097	Shank3wt	Shank3ko	OK	5.21666	4.27799	-0.286193	-1.05327	0.0623	0.791959	no
ENSMUSG00000021596	ENSMUSG00000021596	Mctp1	13:76521765-77171071	Shank3wt	Shank3ko	OK	48.5499	40.0433	-0.277906	-1.07285	0.06245	0.792667	no
ENSMUSG00000035413	ENSMUSG00000035413	Tmem98	11:80623676-80635535	Shank3wt	Shank3ko	OK	15.543	18.8459	0.277983	1.07685	0.06245	0.792667	no
ENSMUSG00000049354	ENSMUSG00000049354	Dcaf7	11:105898185-105920638	Shank3wt	Shank3ko	OK	45.3502	37.8852	-0.259475	-1.05621	0.06255	0.792776	no
ENSMUSG00000025366	ENSMUSG00000025366	Esyt1	10:127947303-127962926	Shank3wt	Shank3ko	OK	3.05708	3.76038	0.298725	1.07408	0.0626	0.792776	no
ENSMUSG00000064371	ENSMUSG00000064371	mt-Tt	MT:15288-15355	Shank3wt	Shank3ko	OK	2756.16	1686.45	-0.708666	-1.07165	0.0626	0.792776	no
ENSMUSG00000034762	ENSMUSG00000034762	Glis1	4:107107176-107307666	Shank3wt	Shank3ko	OK	0.303964	0.157973	-0.944221	-0.605121	0.0627	0.793445	no
ENSMUSG00000044847	ENSMUSG00000044847	Lsm11	11:45741770-45758437	Shank3wt	Shank3ko	OK	1.76253	2.15822	0.292199	1.05023	0.06275	0.793481	no
ENSMUSG00000060572	ENSMUSG00000060572	Mfap2	4:140566332-140571899	Shank3wt	Shank3ko	OK	1.10216	1.64331	0.576278	1.03827	0.06285	0.794148	no
ENSMUSG00000053070	ENSMUSG00000053070	9230110C19Rik	9:8021671-8042823	Shank3wt	Shank3ko	OK	2.57101	3.42169	0.412373	1.0619	0.0629	0.794183	no
ENSMUSG00000053178	ENSMUSG00000053178	Gm9897	5:4192359-4197652	Shank3wt	Shank3ko	OK	0.308231	0.49676	0.688537	1.04477	0.0631	0.796111	no
ENSMUSG00000014846	ENSMUSG00000014846	Tppp3	8:107991392-107995426	Shank3wt	Shank3ko	OK	46.8598	57.0107	0.282882	1.06788	0.06325	0.797405	no
ENSMUSG00000059852	ENSMUSG00000059852	Kcng2	18:80492367-80493072	Shank3wt	Shank3ko	OK	0.833996	1.34203	0.6863	1.0521	0.06335	0.798068	no
ENSMUSG00000041762	ENSMUSG00000041762	Gpr155	2:73179562-73224629	Shank3wt	Shank3ko	OK	72.1659	54.5252	-0.404393	-1.01434	0.0635	0.798761	no
ENSMUSG00000054986	ENSMUSG00000054986	Sec14l3	11:3964843-3977739	Shank3wt	Shank3ko	OK	1.55831	1.07321	-0.53805	-1.02379	0.0635	0.798761	no
ENSMUSG00000051022	ENSMUSG00000051022	Hs3st1	5:40005173-40146714	Shank3wt	Shank3ko	OK	12.5012	15.2248	0.284357	1.05513	0.0636	0.799421	no
ENSMUSG00000063873	ENSMUSG00000063873	Slc24a3	2:144993489-145467902	Shank3wt	Shank3ko	OK	32.3992	38.8698	0.262689	1.06657	0.06365	0.799452	no
ENSMUSG00000066043	ENSMUSG00000066043	Phactr4	4:131911837-131978404	Shank3wt	Shank3ko	OK	3.7681	5.17462	0.457618	1.04791	0.0638	0.800738	no
ENSMUSG00000031803	ENSMUSG00000031803	B3gnt3	8:74214654-74225688	Shank3wt	Shank3ko	OK	0.383418	0.267373	-0.520064	-1.06246	0.0639	0.801395	no
ENSMUSG00000092798	ENSMUSG00000092798	AL627204.1	4:155303711-155303988	Shank3wt	Shank3ko	OK	0.703786	1.69673	1.26955	1.25207	0.06395	0.801424	no
ENSMUSG00000035455	ENSMUSG00000035455	Fignl1	11:11687433-11708965	Shank3wt	Shank3ko	OK	0.335381	0.504337	0.588588	0.810898	0.064	0.801453	no
ENSMUSG00000027562	ENSMUSG00000027562	Car2	3:14886425-14900769	Shank3wt	Shank3ko	OK	169.737	204.069	0.265754	1.06018	0.0642	0.80336	no
ENSMUSG00000083563	ENSMUSG00000083563	Gm13340	2:22149129-22473772	Shank3wt	Shank3ko	OK	11.8931	9.34542	-0.347792	-1.08266	0.0643	0.804013	no
ENSMUSG00000051669	ENSMUSG00000051669	AU021092	16:5211920-5222392	Shank3wt	Shank3ko	OK	2.01982	1.52265	-0.407641	-1.06922	0.06435	0.80404	no
ENSMUSG00000064350	ENSMUSG00000064350	mt-Ty	MT:5259-5326	Shank3wt	Shank3ko	OK	12648.5	16538.7	0.38688	1.07665	0.0644	0.804068	no
ENSMUSG00000021591	ENSMUSG00000021591	Glrx	13:75977315-75987599	Shank3wt	Shank3ko	OK	23.3711	28.2486	0.273453	1.0575	0.0645	0.804719	no
ENSMUSG00000044912	ENSMUSG00000044912	Syt16	12:75098747-75368903	Shank3wt	Shank3ko	OK	19.4673	16.0913	-0.274778	-1.06267	0.06455	0.804746	no
ENSMUSG00000022935	ENSMUSG00000022935	Grik1	16:87896440-88289947	Shank3wt	Shank3ko	OK	3.36139	4.20901	0.324421	1.06541	0.06465	0.804799	no
ENSMUSG00000042185	ENSMUSG00000042185	Nfrkb	9:31193776-31228918	Shank3wt	Shank3ko	OK	5.55916	4.56087	-0.285556	-0.925993	0.06465	0.804799	no
ENSMUSG00000031562	ENSMUSG00000031562	Dctd	8:49184445-49238587	Shank3wt	Shank3ko	OK	4.92703	3.56669	-0.466132	-1.03702	0.0647	0.804826	no
ENSMUSG00000059049	ENSMUSG00000059049	Frem1	4:82543824-82698243	Shank3wt	Shank3ko	OK	0.256188	0.500325	0.965661	0.954091	0.06475	0.804853	no
ENSMUSG00000022307	ENSMUSG00000022307	Oxr1	15:41279027-41692594	Shank3wt	Shank3ko	OK	59.2098	72.003	0.282221	1.05097	0.0648	0.804879	no
ENSMUSG00000031451	ENSMUSG00000031451	Gas6	8:13465373-13494535	Shank3wt	Shank3ko	OK	35.4944	42.5188	0.260511	1.05963	0.06485	0.804906	no
ENSMUSG00000029401	ENSMUSG00000029401	Rilpl2	5:124913273-124928375	Shank3wt	Shank3ko	OK	5.86915	4.72324	-0.313376	-1.04119	0.06495	0.805552	no
ENSMUSG00000022577	ENSMUSG00000022577	Ly6h	15:75381697-75397685	Shank3wt	Shank3ko	OK	101.134	83.5194	-0.276084	-1.06321	0.06505	0.806198	no
ENSMUSG00000058589	ENSMUSG00000058589	Anks1b	10:89336416-90435730	Shank3wt	Shank3ko	OK	148.396	119.387	-0.313801	-1.06785	0.0652	0.807462	no
ENSMUSG00000064262	ENSMUSG00000064262	Gimap8	6:48597232-48610874	Shank3wt	Shank3ko	OK	0.590384	0.437992	-0.43075	-1.05301	0.0654	0.808772	no
ENSMUSG00000016493	ENSMUSG00000016493	Cd46	1:196867478-196918442	Shank3wt	Shank3ko	OK	0.822694	1.16332	0.499822	0.925496	0.06545	0.808772	no
ENSMUSG00000053964	ENSMUSG00000053964	Lgals4	7:29618812-29626722	Shank3wt	Shank3ko	OK	1.77136	1.17389	-0.593564	-0.966938	0.06545	0.808772	no
ENSMUSG00000038060	ENSMUSG00000038060	Dlec1	9:119011595-119066211	Shank3wt	Shank3ko	OK	0.722281	1.58146	1.13063	0.952198	0.0656	0.808842	no
ENSMUSG00000024620	ENSMUSG00000024620	Pdgfrb	18:61204803-61244715	Shank3wt	Shank3ko	OK	5.03028	4.18022	-0.267059	-1.05007	0.0656	0.808842	no
ENSMUSG00000028173	ENSMUSG00000028173	Wls	3:159502700-159598797	Shank3wt	Shank3ko	OK	14.4692	17.3727	0.263838	1.06586	0.0656	0.808842	no
ENSMUSG00000033031	ENSMUSG00000033031	C330027C09Rik	16:48994297-49019822	Shank3wt	Shank3ko	OK	1.56791	2.41512	0.623257	1.00164	0.06575	0.808913	no
ENSMUSG00000038296	ENSMUSG00000038296	Galntl4	7:118615174-118923491	Shank3wt	Shank3ko	OK	13.3083	11.0641	-0.266444	-1.05194	0.06575	0.808913	no
ENSMUSG00000020914	ENSMUSG00000020914	Top2a	11:98854256-98885503	Shank3wt	Shank3ko	OK	0.833534	1.29065	0.63079	0.9856	0.06575	0.808913	no
ENSMUSG00000032372	ENSMUSG00000032372	Plscr2	9:92170439-92192573	Shank3wt	Shank3ko	OK	1.09688	1.5395	0.489058	1.08674	0.06605	0.811235	no
ENSMUSG00000018428	ENSMUSG00000018428	Akap1	11:88692105-88742709	Shank3wt	Shank3ko	OK	17.8358	14.7307	-0.275945	-1.00113	0.0661	0.811235	no
ENSMUSG00000027015	ENSMUSG00000027015	Cybrd1	2:70955979-70980983	Shank3wt	Shank3ko	OK	0.29485	0.398445	0.434397	1.04756	0.0662	0.811235	no
ENSMUSG00000032036	ENSMUSG00000032036	Kirrel3	9:34293710-34844301	Shank3wt	Shank3ko	OK	22.8109	18.9847	-0.264887	-1.05411	0.0662	0.811235	no
ENSMUSG00000044921	ENSMUSG00000044921	Rassf9	10:101974855-102009194	Shank3wt	Shank3ko	OK	0.501772	0.696056	0.472172	1.07858	0.0662	0.811235	no
ENSMUSG00000062785	ENSMUSG00000062785	Kcnc3	7:51846033-51860124	Shank3wt	Shank3ko	OK	26.6816	32.1232	0.267774	1.07114	0.0663	0.811235	no
ENSMUSG00000002083	ENSMUSG00000002083	Bbc3	7:16894964-16903554	Shank3wt	Shank3ko	OK	4.42547	3.01997	-0.551296	-1.04257	0.06645	0.811235	no
ENSMUSG00000022382	ENSMUSG00000022382	Wnt7b	15:85365868-85424138	Shank3wt	Shank3ko	OK	5.31224	4.33624	-0.292874	-1.05651	0.0665	0.811235	no
ENSMUSG00000058736	ENSMUSG00000058736	Gm10047	5:104884156-104885486	Shank3wt	Shank3ko	OK	3.89206	2.98522	-0.382699	-1.09163	0.06655	0.811235	no
ENSMUSG00000040385	ENSMUSG00000040385	Ppp1ca	19:4192157-4201603	Shank3wt	Shank3ko	OK	263.74	217.541	-0.27783	-1.05553	0.0666	0.811235	no
ENSMUSG00000023885	ENSMUSG00000023885	Thbs2	17:14802506-14831269	Shank3wt	Shank3ko	OK	0.575674	0.741671	0.365527	1.05576	0.0667	0.811235	no
ENSMUSG00000022095	ENSMUSG00000022095	Fam160b2	14:70983102-70999642	Shank3wt	Shank3ko	OK	17.3491	14.4938	-0.259424	-1.05504	0.06675	0.811235	no
ENSMUSG00000028214	ENSMUSG00000028214	Gem	4:11631603-11641899	Shank3wt	Shank3ko	OK	1.16909	1.54249	0.399877	1.06568	0.06675	0.811235	no
ENSMUSG00000072919	ENSMUSG00000072919	4933437F05Rik	12:88562204-88574506	Shank3wt	Shank3ko	OK	0.484239	0.287803	-0.750637	-1.0838	0.0668	0.811235	no
ENSMUSG00000024014	ENSMUSG00000024014	Pim1	17:29598840-29632390	Shank3wt	Shank3ko	OK	1.83124	2.34291	0.355479	1.0456	0.0669	0.811235	no
ENSMUSG00000037138	ENSMUSG00000037138	Aff3	1:38234170-38721800	Shank3wt	Shank3ko	OK	14.3469	11.8926	-0.270677	-1.04148	0.06695	0.811235	no
ENSMUSG00000037280	ENSMUSG00000037280	Galnt6	15:100522243-100559807	Shank3wt	Shank3ko	OK	11.4495	13.8101	0.270434	1.05507	0.06695	0.811235	no
ENSMUSG00000020387	ENSMUSG00000020387	Phf15	11:51626956-51671155	Shank3wt	Shank3ko	OK	12.6611	10.5702	-0.260408	-1.06524	0.06695	0.811235	no
ENSMUSG00000088947	ENSMUSG00000088947	5S_rRNA	4:43705557-43705689	Shank3wt	Shank3ko	OK	65.2189	36.0281	-0.856167	-1.09768	0.067	0.811235	no
ENSMUSG00000091449	ENSMUSG00000091449	Gm10269	18:20841059-20841504	Shank3wt	Shank3ko	OK	1.33199	0.240882	-2.46718	-2.15327	0.067	0.811235	no
ENSMUSG00000017692	ENSMUSG00000017692	Rhbdl3	11:80114413-80169457	Shank3wt	Shank3ko	OK	12.0762	10.041	-0.266268	-0.978554	0.067	0.811235	no
ENSMUSG00000031995	ENSMUSG00000031995	St14	9:30896986-30939438	Shank3wt	Shank3ko	OK	0.271973	0.414991	0.609618	0.788982	0.067	0.811235	no
ENSMUSG00000032332	ENSMUSG00000032332	Col12a1	9:79446797-79566638	Shank3wt	Shank3ko	OK	0.492197	0.883771	0.844436	0.904133	0.0672	0.812487	no
ENSMUSG00000000489	ENSMUSG00000000489	Pdgfb	15:79826329-79845238	Shank3wt	Shank3ko	OK	6.73054	5.52465	-0.284839	-1.06728	0.0672	0.812487	no
ENSMUSG00000042476	ENSMUSG00000042476	Abcb4	5:8893716-8959225	Shank3wt	Shank3ko	OK	1.60454	1.24164	-0.36991	-0.863153	0.0674	0.813151	no
ENSMUSG00000022678	ENSMUSG00000022678	Nde1	16:14163367-14193021	Shank3wt	Shank3ko	OK	16.1658	19.825	0.294379	1.02776	0.0674	0.813151	no
ENSMUSG00000053199	ENSMUSG00000053199	Arhgap20	9:51573441-51683991	Shank3wt	Shank3ko	OK	20.721	16.9858	-0.286766	-0.870469	0.0674	0.813152	no
ENSMUSG00000038859	ENSMUSG00000038859	Baiap2l1	5:145002558-145207626	Shank3wt	Shank3ko	OK	0.19094	0.55355	1.5356	1.00931	0.0675	0.813774	no
ENSMUSG00000027784	ENSMUSG00000027784	Ppm1l	3:69120782-69364724	Shank3wt	Shank3ko	OK	15.4952	18.5139	0.256789	1.02545	0.0676	0.813813	no
ENSMUSG00000093738	ENSMUSG00000093738	RP24-527P22.3.1	3:153993784-153997218	Shank3wt	Shank3ko	OK	2.17799	1.67892	-0.375466	-1.05505	0.0676	0.813813	no
ENSMUSG00000053093	ENSMUSG00000053093	Myh7	14:55589524-55613471	Shank3wt	Shank3ko	OK	2.14425	1.12501	-0.930539	-0.969056	0.06775	0.81389	no
ENSMUSG00000024530	ENSMUSG00000024530	Slmo1	18:67624502-67640235	Shank3wt	Shank3ko	OK	18.8252	15.6549	-0.266045	-1.05375	0.06775	0.81389	no
ENSMUSG00000063260	ENSMUSG00000063260	Syt10	15:89612823-89672291	Shank3wt	Shank3ko	OK	4.9426	3.9815	-0.311957	-1.0566	0.0678	0.81389	no
ENSMUSG00000028514	ENSMUSG00000028514	Usp24	4:105988817-106113927	Shank3wt	Shank3ko	OK	10.8703	8.98264	-0.275176	-0.672672	0.0678	0.81389	no
ENSMUSG00000002980	ENSMUSG00000002980	Bcam	7:20341479-20360752	Shank3wt	Shank3ko	OK	6.27219	8.13101	0.374467	0.853101	0.06815	0.817508	no
ENSMUSG00000050600	ENSMUSG00000050600	Zfp831	2:174469034-174536333	Shank3wt	Shank3ko	OK	2.28595	1.88962	-0.274696	-1.04162	0.06835	0.819323	no
ENSMUSG00000017144	ENSMUSG00000017144	Rnd3	2:50985957-51004631	Shank3wt	Shank3ko	OK	8.40806	6.9466	-0.275465	-1.04395	0.0685	0.8194	no
ENSMUSG00000034324	ENSMUSG00000034324	Tmem132c	5:127722177-128046163	Shank3wt	Shank3ko	OK	2.10169	2.97703	0.502327	0.973994	0.0685	0.8194	no
ENSMUSG00000024376	ENSMUSG00000024376	Epb4.1l4a	18:33955980-34166860	Shank3wt	Shank3ko	OK	1.38267	1.72851	0.32207	1.04766	0.0686	0.8194	no
ENSMUSG00000041064	ENSMUSG00000041064	Pif1	9:65434966-65443774	Shank3wt	Shank3ko	OK	0.200817	0.425417	1.083	0.794011	0.0686	0.8194	no
ENSMUSG00000020290	ENSMUSG00000020290	Xpo1	11:23156040-23198249	Shank3wt	Shank3ko	OK	22.4315	27.6079	0.299551	1.05787	0.0686	0.8194	no
ENSMUSG00000020230	ENSMUSG00000020230	Prmt2	10:75669966-75700610	Shank3wt	Shank3ko	OK	24.991	20.8284	-0.262854	-1.03522	0.0687	0.820012	no
ENSMUSG00000038393	ENSMUSG00000038393	Txnip	3:96359687-96370724	Shank3wt	Shank3ko	OK	11.6076	14.8428	0.354693	0.958324	0.06875	0.820027	no
ENSMUSG00000030897	ENSMUSG00000030897	Cnga4	7:112553081-112557252	Shank3wt	Shank3ko	OK	0.326072	0.219248	-0.572623	-1.06497	0.06895	0.821829	no
ENSMUSG00000067889	ENSMUSG00000067889	Spnb3	19:4711207-4752353	Shank3wt	Shank3ko	OK	71.5078	59.126	-0.274307	-1.06311	0.06915	0.823046	no
ENSMUSG00000041096	ENSMUSG00000041096	Tspyl2	X:148771394-148776968	Shank3wt	Shank3ko	OK	31.3364	26.2986	-0.252856	-1.03502	0.06915	0.823047	no
ENSMUSG00000050840	ENSMUSG00000050840	Cdh20	1:106665105-106892058	Shank3wt	Shank3ko	OK	5.97959	7.19004	0.265953	1.03536	0.0692	0.823059	no
ENSMUSG00000036225	ENSMUSG00000036225	Kctd1	18:15127193-15309955	Shank3wt	Shank3ko	OK	36.8786	30.4296	-0.277308	-1.03916	0.0696	0.826658	no
ENSMUSG00000010048	ENSMUSG00000010048	Ifrd2	9:107490048-107495369	Shank3wt	Shank3ko	OK	3.62716	2.8973	-0.324134	-1.04849	0.06965	0.826658	no
ENSMUSG00000003153	ENSMUSG00000003153	Slc2a3	6:122677826-122751658	Shank3wt	Shank3ko	OK	54.5383	42.6246	-0.355584	-0.848412	0.06965	0.826658	no
ENSMUSG00000029816	ENSMUSG00000029816	Gpnmb	6:48986516-49020928	Shank3wt	Shank3ko	OK	0.272162	0.392849	0.529509	1.05405	0.0697	0.826668	no
ENSMUSG00000025888	ENSMUSG00000025888	Casp1	9:5298516-5307265	Shank3wt	Shank3ko	OK	0.520025	0.748263	0.524963	1.03726	0.06975	0.826678	no
ENSMUSG00000007617	ENSMUSG00000007617	Homer1	13:94073711-94174917	Shank3wt	Shank3ko	OK	83.3695	68.8727	-0.275588	-1.03655	0.07	0.829056	no
ENSMUSG00000032494	ENSMUSG00000032494	Tdgf1	9:110842113-110848662	Shank3wt	Shank3ko	OK	0.702897	0.956919	0.445083	1.03231	0.07035	0.831452	no
ENSMUSG00000086328	ENSMUSG00000086328	2700033N17Rik	2:115891953-115911647	Shank3wt	Shank3ko	OK	4.99395	3.58395	-0.478631	-1.04702	0.0704	0.831452	no
ENSMUSG00000037410	ENSMUSG00000037410	Tbc1d2b	9:90057815-90165642	Shank3wt	Shank3ko	OK	4.90698	3.8522	-0.349155	-0.727726	0.0704	0.831452	no
ENSMUSG00000028952	ENSMUSG00000028952	Zbtb48	4:151393882-151401780	Shank3wt	Shank3ko	OK	5.95113	3.92481	-0.600541	-1.02548	0.0704	0.831452	no
ENSMUSG00000031022	ENSMUSG00000031022	BC051019	7:116847203-116867364	Shank3wt	Shank3ko	OK	0.0955469	0.404072	2.08033	1.11235	0.0706	0.832061	no
ENSMUSG00000024421	ENSMUSG00000024421	Lama3	18:12492532-12741522	Shank3wt	Shank3ko	OK	0.484452	0.366624	-0.402052	-1.0095	0.0706	0.832061	no
ENSMUSG00000028996	ENSMUSG00000028996	Rbp7	4:148823795-148829087	Shank3wt	Shank3ko	OK	0.175106	0.43346	1.30767	0.863458	0.0706	0.832061	no
ENSMUSG00000093778	ENSMUSG00000093778	RP23-71K9.1.1	1:42749784-42751670	Shank3wt	Shank3ko	OK	2.60806	2.01935	-0.36909	-1.04078	0.07075	0.833245	no
ENSMUSG00000020052	ENSMUSG00000020052	Ascl1	10:86953563-86956405	Shank3wt	Shank3ko	OK	1.21669	1.58092	0.377805	1.05314	0.07105	0.835024	no
ENSMUSG00000086475	ENSMUSG00000086475	Gm12139	11:41032338-41034598	Shank3wt	Shank3ko	OK	0.987792	0.393062	-1.32945	-0.947508	0.07105	0.835024	no
ENSMUSG00000019139	ENSMUSG00000019139	Isyna1	8:73118379-73121187	Shank3wt	Shank3ko	OK	25.2863	21.0433	-0.264996	-1.04958	0.07105	0.835024	no
ENSMUSG00000044641	ENSMUSG00000044641	Pard6b	2:167906503-167926703	Shank3wt	Shank3ko	OK	2.64673	2.1433	-0.304378	-1.03108	0.0711	0.835028	no
ENSMUSG00000061414	ENSMUSG00000061414	Efcab4b	6:127527992-127579956	Shank3wt	Shank3ko	OK	0.496733	0.324097	-0.616046	-1.04502	0.07125	0.835626	no
ENSMUSG00000086907	ENSMUSG00000086907	Gm15298	X:138335124-138336998	Shank3wt	Shank3ko	OK	0.576274	0.382126	-0.592707	-1.0354	0.0713	0.835626	no
ENSMUSG00000089762	ENSMUSG00000089762	Ier5l	2:30328167-30329719	Shank3wt	Shank3ko	OK	13.0147	10.6643	-0.287358	-1.05189	0.0713	0.835626	no
ENSMUSG00000040472	ENSMUSG00000040472	Rabggta	14:56334709-56341094	Shank3wt	Shank3ko	OK	19.3274	16.0818	-0.265214	-1.03138	0.0714	0.836215	no
ENSMUSG00000047881	ENSMUSG00000047881	Rell1	5:64300134-64360144	Shank3wt	Shank3ko	OK	6.25092	7.79536	0.318548	1.00516	0.0715	0.836804	no
ENSMUSG00000023868	ENSMUSG00000023868	Pde10a	17:8718236-9179513	Shank3wt	Shank3ko	OK	234.987	192.328	-0.289011	-0.961734	0.07155	0.836807	no
ENSMUSG00000054165	ENSMUSG00000054165	4922502B01Rik	8:111599121-111797711	Shank3wt	Shank3ko	OK	3.13663	2.19497	-0.51501	-1.06839	0.07165	0.837394	no
ENSMUSG00000032050	ENSMUSG00000032050	Rdx	9:51855254-51896842	Shank3wt	Shank3ko	OK	29.3542	35.0345	0.255212	1.04826	0.07205	0.841484	no
ENSMUSG00000040254	ENSMUSG00000040254	Sema3d	5:12383165-12588943	Shank3wt	Shank3ko	OK	1.74389	2.1383	0.294162	1.03774	0.07215	0.842067	no
ENSMUSG00000011877	ENSMUSG00000011877	Git1	11:77307063-77321288	Shank3wt	Shank3ko	OK	75.9799	63.7117	-0.254059	-0.959623	0.07235	0.843228	no
ENSMUSG00000043668	ENSMUSG00000043668	Tox3	8:92770938-92872242	Shank3wt	Shank3ko	OK	1.69003	2.1601	0.354048	1.00899	0.07235	0.843228	no
ENSMUSG00000044141	ENSMUSG00000044141	E130201H02Rik	7:127741138-127741989	Shank3wt	Shank3ko	OK	0.438666	0.70978	0.694248	1.0091	0.07245	0.843228	no
ENSMUSG00000030659	ENSMUSG00000030659	Nucb2	7:123647887-123684098	Shank3wt	Shank3ko	OK	9.69743	8.01415	-0.275053	-1.04012	0.07245	0.843228	no
ENSMUSG00000059999	ENSMUSG00000059999	Gm10072	1:66995103-66995529	Shank3wt	Shank3ko	OK	1.46609	0.871609	-0.750222	-0.998421	0.07255	0.843808	no
ENSMUSG00000024952	ENSMUSG00000024952	Rps6ka4	19:6903574-6915115	Shank3wt	Shank3ko	OK	18.2571	15.319	-0.253138	-1.02284	0.07265	0.844382	no
ENSMUSG00000073877	ENSMUSG00000073877	Gm13306	4:42024158-42029562	Shank3wt	Shank3ko	OK	1.46797	0.718943	-1.02987	-0.904834	0.07275	0.844382	no
ENSMUSG00000023018	ENSMUSG00000023018	Smarcd1	15:99532606-99544426	Shank3wt	Shank3ko	OK	71.1045	59.6541	-0.253319	-1.03228	0.07275	0.844382	no
ENSMUSG00000028019	ENSMUSG00000028019	Pdgfc	3:80840337-81017962	Shank3wt	Shank3ko	OK	2.52443	3.11743	0.304398	1.02691	0.07285	0.844957	no
ENSMUSG00000022623	ENSMUSG00000022623	Shank3	15:89330053-89390692	Shank3wt	Shank3ko	OK	68.8333	99.0267	0.52471	1.02147	0.0729	0.844957	no
ENSMUSG00000076498	ENSMUSG00000076498	Trbc2	6:41496728-41498180	Shank3wt	Shank3ko	OK	0.172466	0.798614	2.21119	1.90397	0.073	0.845533	no
ENSMUSG00000022769	ENSMUSG00000022769	Sdf2l1	16:17130230-17132476	Shank3wt	Shank3ko	OK	7.68428	9.47141	0.301669	1.02627	0.07315	0.846098	no
ENSMUSG00000040605	ENSMUSG00000040605	Bace2	16:97578334-97660619	Shank3wt	Shank3ko	OK	1.32385	1.65366	0.320925	1.01893	0.0732	0.846098	no
ENSMUSG00000039358	ENSMUSG00000039358	Drd5	5:38708571-38713549	Shank3wt	Shank3ko	OK	1.65037	1.29189	-0.353308	-1.01332	0.0732	0.846098	no
ENSMUSG00000022270	ENSMUSG00000022270	Fam134b	15:25773018-25903442	Shank3wt	Shank3ko	OK	24.0621	28.6984	0.254208	1.03838	0.07325	0.846098	no
ENSMUSG00000035620	ENSMUSG00000035620	Ric8b	10:84380360-84479191	Shank3wt	Shank3ko	OK	40.7348	34.209	-0.251886	-1.02701	0.07335	0.846671	no
ENSMUSG00000056481	ENSMUSG00000056481	Cd248	19:5068077-5070637	Shank3wt	Shank3ko	OK	1.29414	1.00692	-0.362057	-1.01276	0.0736	0.848974	no
ENSMUSG00000030604	ENSMUSG00000030604	Zfp626	7:28592222-28603811	Shank3wt	Shank3ko	OK	2.96506	2.23226	-0.409552	-1.02122	0.07375	0.850084	no
ENSMUSG00000021360	ENSMUSG00000021360	Gcnt2	13:40955500-41108388	Shank3wt	Shank3ko	OK	25.0384	19.4478	-0.364536	-1.04423	0.07385	0.850084	no
ENSMUSG00000041193	ENSMUSG00000041193	Pla2g5	4:138355158-138419397	Shank3wt	Shank3ko	OK	0.851403	1.44412	0.762281	0.811646	0.07385	0.850084	no
ENSMUSG00000030798	ENSMUSG00000030798	Cd37	7:52471122-52494485	Shank3wt	Shank3ko	OK	5.46587	3.68598	-0.568403	-0.955259	0.0739	0.850084	no
ENSMUSG00000035842	ENSMUSG00000035842	Ddx11	17:66472859-66501507	Shank3wt	Shank3ko	OK	0.62078	0.477566	-0.378381	-1.0265	0.07395	0.850084	no
ENSMUSG00000083460	ENSMUSG00000083460	Gm12182	11:48548055-48549063	Shank3wt	Shank3ko	OK	1.07223	0.743314	-0.528567	-1.0342	0.074	0.850084	no
ENSMUSG00000055436	ENSMUSG00000055436	Srsf11	3:157673436-157699603	Shank3wt	Shank3ko	OK	58.454	47.4431	-0.301103	-0.919134	0.07405	0.850084	no
ENSMUSG00000037315	ENSMUSG00000037315	Phf16	X:20002813-20097065	Shank3wt	Shank3ko	OK	2.34514	1.91535	-0.292064	-1.01228	0.07425	0.851197	no
ENSMUSG00000039062	ENSMUSG00000039062	Anpep	7:86966688-86993096	Shank3wt	Shank3ko	OK	1.17106	0.772863	-0.599533	-1.12699	0.0743	0.851197	no
ENSMUSG00000070473	ENSMUSG00000070473	Cldn3	5:135462083-135477220	Shank3wt	Shank3ko	OK	0.1328	0.316715	1.25393	0.939119	0.0744	0.851197	no
ENSMUSG00000019756	ENSMUSG00000019756	Prl8a1	13:27665790-27674040	Shank3wt	Shank3ko	OK	3.56042	2.80681	-0.343117	-1.05489	0.0744	0.851197	no
ENSMUSG00000002633	ENSMUSG00000002633	Shh	5:28783354-29260535	Shank3wt	Shank3ko	OK	2.54003	1.91177	-0.409938	-1.02518	0.0744	0.851197	no
ENSMUSG00000049130	ENSMUSG00000049130	C5ar1	7:16832091-16844889	Shank3wt	Shank3ko	OK	0.371548	0.526524	0.50295	0.997045	0.07455	0.852333	no
ENSMUSG00000027199	ENSMUSG00000027199	Gatm	2:122420202-122437039	Shank3wt	Shank3ko	OK	114.516	137.034	0.258986	1.00275	0.0748	0.854601	no
ENSMUSG00000085042	ENSMUSG00000085042	2010001M06Rik	5:135485021-135489123	Shank3wt	Shank3ko	OK	21.1654	14.4945	-0.546199	-1.04619	0.07485	0.854601	no
ENSMUSG00000040287	ENSMUSG00000040287	Stac3	10:126938741-126945879	Shank3wt	Shank3ko	OK	0.581575	0.330596	-0.814895	-0.875907	0.07495	0.855019	no
ENSMUSG00000063439	ENSMUSG00000063439	B9d2	7:26466176-26471577	Shank3wt	Shank3ko	OK	17.4762	14.407	-0.278625	-1.01363	0.075	0.855019	no
ENSMUSG00000026970	ENSMUSG00000026970	Rbms1	2:60588249-60801261	Shank3wt	Shank3ko	OK	18.0193	12.471	-0.53096	-0.640059	0.07505	0.855019	no
ENSMUSG00000020629	ENSMUSG00000020629	Adi1	12:29360095-29367040	Shank3wt	Shank3ko	OK	26.4187	31.7404	0.264758	1.00679	0.07515	0.855019	no
ENSMUSG00000020455	ENSMUSG00000020455	Trim11	11:58791594-58804960	Shank3wt	Shank3ko	OK	10.1713	8.42524	-0.27171	-1.02913	0.07515	0.855019	no
ENSMUSG00000048240	ENSMUSG00000048240	Gng7	10:80411368-80477690	Shank3wt	Shank3ko	OK	385.176	296.584	-0.377077	-0.983826	0.0752	0.855019	no
ENSMUSG00000039097	ENSMUSG00000039097	Rln1	19:29406244-29409160	Shank3wt	Shank3ko	OK	0.244125	0.482454	0.982771	1.0802	0.07525	0.855019	no
ENSMUSG00000027799	ENSMUSG00000027799	Nbea	3:55429126-55987623	Shank3wt	Shank3ko	OK	35.4688	28.0139	-0.340408	-1.00145	0.07535	0.855019	no
ENSMUSG00000035067	ENSMUSG00000035067	Xkr6	14:64221360-64439646	Shank3wt	Shank3ko	OK	1.86454	1.46303	-0.349864	-0.985459	0.0754	0.855019	no
ENSMUSG00000021259	ENSMUSG00000021259	Cyp46a1	12:109572586-109600441	Shank3wt	Shank3ko	OK	118.997	99.7522	-0.2545	-1.0341	0.07545	0.855019	no
ENSMUSG00000092837	ENSMUSG00000092837	AC027184.1	14:51427123-51427442	Shank3wt	Shank3ko	OK	0.797666	1.69564	1.08797	1.05605	0.07555	0.855019	no
ENSMUSG00000063428	ENSMUSG00000063428	Ddo	10:40349816-40401653	Shank3wt	Shank3ko	OK	3.3378	4.10218	0.297492	1.0349	0.07555	0.855019	no
ENSMUSG00000022686	ENSMUSG00000022686	B3gnt5	16:19760300-19772846	Shank3wt	Shank3ko	OK	0.293027	0.498415	0.766314	0.650174	0.0756	0.855019	no
ENSMUSG00000085562	ENSMUSG00000085562	2610028E06Rik	4:125565094-125599661	Shank3wt	Shank3ko	OK	0.681823	0.479576	-0.507637	-0.949653	0.07565	0.855019	no
ENSMUSG00000028862	ENSMUSG00000028862	Map3k6	4:132796732-132808844	Shank3wt	Shank3ko	OK	0.834799	1.34531	0.688436	0.950739	0.07565	0.855019	no
ENSMUSG00000042766	ENSMUSG00000042766	Trim46	3:89038098-89053644	Shank3wt	Shank3ko	OK	27.3709	21.5491	-0.345013	-1.00776	0.0757	0.855019	no
ENSMUSG00000056752	ENSMUSG00000056752	Dnahc9	11:65644783-66339466	Shank3wt	Shank3ko	OK	0.24638	0.671596	1.44671	0.599809	0.0758	0.855573	no
ENSMUSG00000092860	ENSMUSG00000092860	CR956641.1	17:37127410-37127705	Shank3wt	Shank3ko	OK	1.45668	0.402285	-1.85639	-1.45637	0.07595	0.856692	no
ENSMUSG00000042473	ENSMUSG00000042473	Tbc1d8b	X:136219534-136287944	Shank3wt	Shank3ko	OK	1.83545	2.25903	0.299574	0.985923	0.0761	0.857808	no
ENSMUSG00000034997	ENSMUSG00000034997	Htr2a	14:75040646-75106666	Shank3wt	Shank3ko	OK	3.30767	4.0638	0.297013	1.01075	0.07625	0.858923	no
ENSMUSG00000056586	ENSMUSG00000056586	Zar1l	5:151309629-151320739	Shank3wt	Shank3ko	OK	0.158318	0.315732	0.995877	1.07089	0.07635	0.859474	no
ENSMUSG00000039474	ENSMUSG00000039474	Wfs1	5:37357342-37380221	Shank3wt	Shank3ko	OK	46.9507	39.4873	-0.249759	-1.00194	0.07645	0.860024	no
ENSMUSG00000001946	ENSMUSG00000001946	Esam	9:37335662-37345904	Shank3wt	Shank3ko	OK	10.5914	8.56084	-0.307065	-0.965441	0.0766	0.860469	no
ENSMUSG00000026875	ENSMUSG00000026875	Traf1	2:34797269-34817292	Shank3wt	Shank3ko	OK	0.433812	1.02121	1.23514	0.783551	0.0766	0.860469	no
ENSMUSG00000029513	ENSMUSG00000029513	Prkab1	5:116459324-116474517	Shank3wt	Shank3ko	OK	8.92524	6.96051	-0.358697	-1.00904	0.0768	0.860469	no
ENSMUSG00000090605	ENSMUSG00000090605	E230013L22Rik	8:11453391-11480241	Shank3wt	Shank3ko	OK	0.217919	0.363204	0.736984	1.00234	0.07685	0.860469	no
ENSMUSG00000050959	ENSMUSG00000050959	Olfr1392	11:49106798-49107816	Shank3wt	Shank3ko	OK	0.345672	0.0375183	-3.20374	-2.18498	0.07685	0.860469	no
ENSMUSG00000070287	ENSMUSG00000070287	Tmem22	9:100452611-100471504	Shank3wt	Shank3ko	OK	13.6247	16.4058	0.26798	1.01402	0.0769	0.860469	no
ENSMUSG00000039109	ENSMUSG00000039109	F13a1	13:36959046-37142113	Shank3wt	Shank3ko	OK	0.257129	0.360582	0.487833	0.867138	0.07695	0.860469	no
ENSMUSG00000042804	ENSMUSG00000042804	Gpr153	4:151648340-151659446	Shank3wt	Shank3ko	OK	9.95008	14.3198	0.525235	1.01894	0.07695	0.860469	no
ENSMUSG00000022783	ENSMUSG00000022783	Spag6	16:16753108-16829549	Shank3wt	Shank3ko	OK	3.16316	4.45175	0.493008	1.00043	0.07695	0.860469	no
ENSMUSG00000091919	ENSMUSG00000091919	Gm17470	9:20820403-20843480	Shank3wt	Shank3ko	OK	31.3257	22.2455	-0.49383	-1.01518	0.0772	0.862647	no
ENSMUSG00000031027	ENSMUSG00000031027	Stk33	7:116422736-116588407	Shank3wt	Shank3ko	OK	0.612368	0.904881	0.563329	1.05629	0.0773	0.862647	no
ENSMUSG00000035769	ENSMUSG00000035769	Xylb	9:119266498-119302438	Shank3wt	Shank3ko	OK	0.760819	0.980342	0.365733	1.02415	0.0773	0.862647	no
ENSMUSG00000085928	ENSMUSG00000085928	4933427I22Rik	4:139479263-139499434	Shank3wt	Shank3ko	OK	0.420947	0.172118	-1.29024	-1.03375	0.07735	0.862647	no
ENSMUSG00000090386	ENSMUSG00000090386	2810055G20Rik	16:77329503-77602339	Shank3wt	Shank3ko	OK	0.344761	0.189013	-0.86711	-1.08107	0.07745	0.86319	no
ENSMUSG00000047787	ENSMUSG00000047787	Flrt1	19:7131257-7272551	Shank3wt	Shank3ko	OK	4.83813	3.80743	-0.345634	-1.01697	0.07755	0.863732	no
ENSMUSG00000041809	ENSMUSG00000041809	Efhc1	1:20941706-20980919	Shank3wt	Shank3ko	OK	0.631177	1.02912	0.7053	0.98696	0.0778	0.865844	no
ENSMUSG00000032232	ENSMUSG00000032232	Cgnl1	9:71474315-71619409	Shank3wt	Shank3ko	OK	3.5831	4.8227	0.428634	0.85301	0.07785	0.865844	no
ENSMUSG00000071553	ENSMUSG00000071553	Cpa2	6:30491581-30514476	Shank3wt	Shank3ko	OK	2.18638	3.29495	0.591713	1.00156	0.0779	0.865844	no
ENSMUSG00000004951	ENSMUSG00000004951	Hspb1	5:136363788-136365433	Shank3wt	Shank3ko	OK	4.12348	5.30555	0.363641	1.00059	0.07795	0.865844	no
ENSMUSG00000049742	ENSMUSG00000049742	C330006D17Rik	9:7836686-7837064	Shank3wt	Shank3ko	OK	1.95776	3.09997	0.663048	1.04476	0.0781	0.865844	no
ENSMUSG00000044224	ENSMUSG00000044224	Dnajc21	15:10376510-10400271	Shank3wt	Shank3ko	OK	7.06123	8.5875	0.282318	1.00725	0.0781	0.865844	no
ENSMUSG00000084842	ENSMUSG00000084842	Pabpc1l2b-ps	X:100209036-100209726	Shank3wt	Shank3ko	OK	2.40286	1.7305	-0.473569	-0.971584	0.0781	0.865844	no
ENSMUSG00000063234	ENSMUSG00000063234	Gpr84	15:103138666-103140869	Shank3wt	Shank3ko	OK	0.979148	0.708934	-0.465875	-1.00732	0.0784	0.868489	no
ENSMUSG00000039887	ENSMUSG00000039887	Alg14	3:120994734-121064929	Shank3wt	Shank3ko	OK	12.7283	15.5259	0.286629	1.0021	0.0785	0.868489	no
ENSMUSG00000055761	ENSMUSG00000055761	Nkain3	4:20046020-20706013	Shank3wt	Shank3ko	OK	2.25833	1.80447	-0.323682	-1.02564	0.07855	0.868489	no
ENSMUSG00000054423	ENSMUSG00000054423	Cadps	14:13205076-13655593	Shank3wt	Shank3ko	OK	43.1936	51.4601	0.252637	1.01846	0.0786	0.868489	no
ENSMUSG00000047307	ENSMUSG00000047307	Pcdhb13	18:37602170-37605863	Shank3wt	Shank3ko	OK	3.24008	2.64747	-0.291419	-1.01636	0.07865	0.868489	no
ENSMUSG00000056069	ENSMUSG00000056069	Fam105a	15:27584825-27611262	Shank3wt	Shank3ko	OK	17.3905	14.49	-0.263242	-1.01455	0.0787	0.868489	no
ENSMUSG00000022519	ENSMUSG00000022519	Srl	16:4480215-4541816	Shank3wt	Shank3ko	OK	1.85071	3.31292	0.840023	0.95526	0.0787	0.868489	no
ENSMUSG00000053965	ENSMUSG00000053965	Pde5a	3:122432075-122562292	Shank3wt	Shank3ko	OK	0.649808	0.824755	0.343952	1.00639	0.0788	0.869003	no
ENSMUSG00000021867	ENSMUSG00000021867	Gm9746	14:27022840-27026557	Shank3wt	Shank3ko	OK	0.181924	0.314749	0.790865	0.949439	0.07885	0.869003	no
ENSMUSG00000051950	ENSMUSG00000051950	B3galtl	5:150480804-150565174	Shank3wt	Shank3ko	OK	3.7203	4.89916	0.397118	0.974296	0.07925	0.871698	no
ENSMUSG00000034706	ENSMUSG00000034706	Dnaic2	11:114588721-114619203	Shank3wt	Shank3ko	OK	2.06611	2.85012	0.464105	0.995713	0.07925	0.871698	no
ENSMUSG00000038936	ENSMUSG00000038936	Sccpdh	1:181598340-181617320	Shank3wt	Shank3ko	OK	66.2573	80.982	0.289522	0.993256	0.07925	0.871698	no
ENSMUSG00000028488	ENSMUSG00000028488	Sh3gl2	4:84851029-85429031	Shank3wt	Shank3ko	OK	64.7201	76.6468	0.244011	0.989312	0.07945	0.873033	no
ENSMUSG00000079436	ENSMUSG00000079436	Kcnj13	1:89223572-89347371	Shank3wt	Shank3ko	OK	1.19402	10.6156	3.15229	0.755236	0.07965	0.873033	no
ENSMUSG00000044345	ENSMUSG00000044345	Marveld1	19:42221889-42226185	Shank3wt	Shank3ko	OK	2.56464	3.14598	0.294756	0.99918	0.07965	0.873033	no
ENSMUSG00000024228	ENSMUSG00000024228	Nudt12	17:59135673-59164404	Shank3wt	Shank3ko	OK	4.66639	5.91683	0.342517	1.02054	0.07965	0.873033	no
ENSMUSG00000090931	ENSMUSG00000090931	4632411P08Rik	5:29705238-29717028	Shank3wt	Shank3ko	OK	0.358291	0.253374	-0.499862	-1.02257	0.07975	0.873033	no
ENSMUSG00000031007	ENSMUSG00000031007	Atp6ap2	X:12164926-12194175	Shank3wt	Shank3ko	OK	150.897	178.827	0.244995	1.00727	0.07985	0.873033	no
ENSMUSG00000049387	ENSMUSG00000049387	Cox7b2	5:71834062-71939444	Shank3wt	Shank3ko	OK	0.684479	1.17628	0.781149	1.02111	0.07985	0.873033	no
ENSMUSG00000026888	ENSMUSG00000026888	Grb14	2:64750532-64863044	Shank3wt	Shank3ko	OK	44.1001	55.282	0.326028	1.01859	0.0799	0.873033	no
ENSMUSG00000037035	ENSMUSG00000037035	Inhbb	1:121312041-121318825	Shank3wt	Shank3ko	OK	1.8352	2.24883	0.293239	0.997985	0.0799	0.873033	no
ENSMUSG00000025488	ENSMUSG00000025488	Cox8b	7:148084841-148086345	Shank3wt	Shank3ko	OK	1.30299	2.1913	0.749968	1.02545	0.08	0.873033	no
ENSMUSG00000043448	ENSMUSG00000043448	Gjc2	11:58989067-58996715	Shank3wt	Shank3ko	OK	28.9655	34.7207	0.261461	1.02028	0.08	0.873033	no
ENSMUSG00000038194	ENSMUSG00000038194	Lhb	7:52673722-52711989	Shank3wt	Shank3ko	OK	0.152039	0.762567	2.32642	0.570523	0.08005	0.873033	no
ENSMUSG00000040502	ENSMUSG00000040502	38411	10:126492066-126497240	Shank3wt	Shank3ko	OK	7.33365	6.08939	-0.268234	-1.00847	0.0801	0.873033	no
ENSMUSG00000031906	ENSMUSG00000031906	Smpd3	8:108734835-108949628	Shank3wt	Shank3ko	OK	54.7031	42.6559	-0.358879	-1.04085	0.0801	0.873033	no
ENSMUSG00000060924	ENSMUSG00000060924	Csmd1	8:15892536-17535586	Shank3wt	Shank3ko	OK	5.59424	4.32884	-0.369961	-0.959135	0.08015	0.873033	no
ENSMUSG00000025170	ENSMUSG00000025170	Rab40b	11:121217434-121249565	Shank3wt	Shank3ko	OK	25.4895	21.3237	-0.257445	-0.933999	0.0804	0.874623	no
ENSMUSG00000092416	ENSMUSG00000092416	Zfp141	7:49728755-49761096	Shank3wt	Shank3ko	OK	3.87815	3.04552	-0.34868	-0.858243	0.0804	0.874623	no
ENSMUSG00000032680	ENSMUSG00000032680	6820408C15Rik	2:152241322-152270066	Shank3wt	Shank3ko	OK	0.996	1.31581	0.40173	0.99378	0.08055	0.875688	no
ENSMUSG00000066721	ENSMUSG00000066721	Zfp575	7:25368856-25393944	Shank3wt	Shank3ko	OK	2.05445	1.3885	-0.565226	-0.997014	0.08075	0.876706	no
ENSMUSG00000044749	ENSMUSG00000044749	Abca6	11:110038133-110113090	Shank3wt	Shank3ko	OK	0.693357	0.898706	0.37425	0.96087	0.0808	0.876706	no
ENSMUSG00000033282	ENSMUSG00000033282	Rpgrip1l	8:93740928-93837161	Shank3wt	Shank3ko	OK	4.05272	5.07769	0.325281	0.692819	0.0808	0.876706	no
ENSMUSG00000028540	ENSMUSG00000028540	Dph2	4:117561247-117564637	Shank3wt	Shank3ko	OK	5.96312	4.74637	-0.329244	-0.999601	0.081	0.87772	no
ENSMUSG00000059146	ENSMUSG00000059146	Ntrk3	7:85337247-85723294	Shank3wt	Shank3ko	OK	19.5038	15.5143	-0.330157	-0.991568	0.081	0.87772	no
ENSMUSG00000063060	ENSMUSG00000063060	Sox7	14:64562510-64569569	Shank3wt	Shank3ko	OK	0.747477	0.570421	-0.390002	-0.998747	0.08105	0.87772	no
ENSMUSG00000006649	ENSMUSG00000006649	Nphs1	7:31243333-31272242	Shank3wt	Shank3ko	OK	0.922714	0.507352	-0.862896	-0.892819	0.0813	0.879786	no
ENSMUSG00000064370	ENSMUSG00000064370	mt-Cytb	MT:14144-15288	Shank3wt	Shank3ko	OK	11271.2	8926.25	-0.336512	-1.01402	0.08135	0.879786	no
ENSMUSG00000063816	ENSMUSG00000063816	Gm4987	X:43809017-43809523	Shank3wt	Shank3ko	OK	0.193533	0.528855	1.4503	1.06532	0.0814	0.879786	no
ENSMUSG00000051980	ENSMUSG00000051980	Casr	16:36493781-36562227	Shank3wt	Shank3ko	OK	0.271793	0.569256	1.06657	1.06804	0.08145	0.879786	no
ENSMUSG00000068966	ENSMUSG00000068966	Zbtb34	2:33261627-33286844	Shank3wt	Shank3ko	OK	4.19394	3.32943	-0.333033	-0.950649	0.0816	0.880789	no
ENSMUSG00000038604	ENSMUSG00000038604	Fam65a	8:108129128-108146094	Shank3wt	Shank3ko	OK	17.2474	14.5559	-0.244767	-0.995497	0.08165	0.880789	no
ENSMUSG00000056258	ENSMUSG00000056258	Kcnq3	15:65826732-66117786	Shank3wt	Shank3ko	OK	26.6016	22.2657	-0.256691	-0.999413	0.0817	0.880789	no
ENSMUSG00000037344	ENSMUSG00000037344	Slc12a9	5:137755785-137774825	Shank3wt	Shank3ko	OK	12.106	9.85145	-0.297318	-0.787152	0.08185	0.881814	no
ENSMUSG00000089997	ENSMUSG00000089997	1810020O05Rik	6:87622375-87640841	Shank3wt	Shank3ko	OK	1.31871	0.922553	-0.515422	-1.01304	0.0819	0.881814	no
ENSMUSG00000031214	ENSMUSG00000031214	Ophn1	X:95749615-96086364	Shank3wt	Shank3ko	OK	18.3206	11.8967	-0.622907	-0.936172	0.082	0.882247	no
ENSMUSG00000043964	ENSMUSG00000043964	Orai3	7:134913328-134918664	Shank3wt	Shank3ko	OK	5.68287	6.90437	0.280889	0.990059	0.08205	0.882247	no
ENSMUSG00000039081	ENSMUSG00000039081	Zfp503	14:22803183-22808823	Shank3wt	Shank3ko	OK	6.52601	5.3398	-0.289416	-0.999479	0.0821	0.882247	no
ENSMUSG00000029755	ENSMUSG00000029755	Dlx5	6:6827804-6832085	Shank3wt	Shank3ko	OK	10.7537	8.85103	-0.280911	-1.01074	0.08215	0.882247	no
ENSMUSG00000020846	ENSMUSG00000020846	Fam101b	11:75832695-75841284	Shank3wt	Shank3ko	OK	4.87901	5.85417	0.262877	0.995352	0.08225	0.882757	no
ENSMUSG00000084375	ENSMUSG00000084375	Gm11637	11:102592614-102593377	Shank3wt	Shank3ko	OK	0.191823	0.526271	1.45603	1.11345	0.08235	0.883267	no
ENSMUSG00000032261	ENSMUSG00000032261	Sh3bgrl2	9:83441933-83532408	Shank3wt	Shank3ko	OK	16.3385	19.3694	0.245502	0.993003	0.08245	0.883776	no
ENSMUSG00000090648	ENSMUSG00000090648	Gm17446	14:103377436-103381745	Shank3wt	Shank3ko	OK	30.1421	25.4609	-0.243496	-0.986472	0.0826	0.884201	no
ENSMUSG00000027514	ENSMUSG00000027514	Zbp1	2:173032112-173044424	Shank3wt	Shank3ko	OK	0.158658	0.333953	1.07373	0.877276	0.0826	0.884201	no
ENSMUSG00000079559	ENSMUSG00000079559	Gm684	9:51078655-51080522	Shank3wt	Shank3ko	OK	1.2369	0.666435	-0.892197	-1.0501	0.08265	0.884201	no
ENSMUSG00000032202	ENSMUSG00000032202	Rab27a	9:72892671-72945399	Shank3wt	Shank3ko	OK	1.82128	2.2584	0.310351	0.994891	0.0827	0.884201	no
ENSMUSG00000025790	ENSMUSG00000025790	Slco3a1	7:81420304-81699666	Shank3wt	Shank3ko	OK	19.843	23.6421	0.252725	0.977146	0.08285	0.885186	no
ENSMUSG00000085617	ENSMUSG00000085617	G730013B05Rik	16:50526416-50559548	Shank3wt	Shank3ko	OK	0.354535	0.239216	-0.567612	-0.98267	0.0829	0.885186	no
ENSMUSG00000044566	ENSMUSG00000044566	Cage1	13:38097920-38128938	Shank3wt	Shank3ko	OK	0.840693	0.605793	-0.472756	-0.990709	0.08295	0.885186	no
ENSMUSG00000046718	ENSMUSG00000046718	Bst2	8:74058162-74061336	Shank3wt	Shank3ko	OK	4.93452	6.23035	0.336401	0.992178	0.0831	0.886138	no
ENSMUSG00000001995	ENSMUSG00000001995	Sipa1l2	8:127941962-128016610	Shank3wt	Shank3ko	OK	6.34077	7.51535	0.245183	0.986517	0.08315	0.886138	no
ENSMUSG00000034818	ENSMUSG00000034818	Celf5	10:80921971-80945454	Shank3wt	Shank3ko	OK	54.6475	41.2165	-0.406932	-0.951228	0.08325	0.886138	no
ENSMUSG00000082870	ENSMUSG00000082870	Gm12165	11:45849941-45850283	Shank3wt	Shank3ko	OK	0.961839	0.305201	-1.65604	-0.865145	0.08325	0.886138	no
ENSMUSG00000045689	ENSMUSG00000045689	Pcdhb4	18:37467108-37470827	Shank3wt	Shank3ko	OK	0.601356	0.784299	0.383185	1.0099	0.0834	0.887173	no
ENSMUSG00000040899	ENSMUSG00000040899	Ccr6	17:8429076-8449992	Shank3wt	Shank3ko	OK	0.625984	0.425987	-0.555315	-0.935133	0.0836	0.888177	no
ENSMUSG00000030226	ENSMUSG00000030226	Lmo3	6:138311438-138530489	Shank3wt	Shank3ko	OK	74.2421	60.5793	-0.293414	-0.998505	0.0836	0.888177	no
ENSMUSG00000031762	ENSMUSG00000031762	Mt2	8:96696517-96697467	Shank3wt	Shank3ko	OK	246.882	292.138	0.242834	0.999777	0.0837	0.888678	no
ENSMUSG00000040723	ENSMUSG00000040723	Rcsd1	1:167579075-167638225	Shank3wt	Shank3ko	OK	2.41121	2.957	0.294376	1.00668	0.0839	0.889679	no
ENSMUSG00000036432	ENSMUSG00000036432	Siah2	3:58478859-58496322	Shank3wt	Shank3ko	OK	9.27061	7.67494	-0.272509	-1.0025	0.0839	0.889679	no
ENSMUSG00000022996	ENSMUSG00000022996	Wnt10b	15:98602183-98608581	Shank3wt	Shank3ko	OK	0.392775	0.254768	-0.62452	-0.98088	0.084	0.890178	no
ENSMUSG00000051456	ENSMUSG00000051456	Hspb3	13:114453103-114453884	Shank3wt	Shank3ko	OK	0.158634	0.36663	1.20863	1.16368	0.0842	0.891576	no
ENSMUSG00000025145	ENSMUSG00000025145	Lrrc45	11:120575238-120582442	Shank3wt	Shank3ko	OK	10.9662	8.79114	-0.318943	-1.00589	0.08425	0.891576	no
ENSMUSG00000034911	ENSMUSG00000034911	Ushbp1	8:73908172-73919700	Shank3wt	Shank3ko	OK	1.2446	0.999528	-0.316364	-0.984066	0.0843	0.891576	no
ENSMUSG00000045994	ENSMUSG00000045994	B3gat1	9:26541312-26614053	Shank3wt	Shank3ko	OK	36.8981	31.0894	-0.247124	-0.987362	0.08445	0.891576	no
ENSMUSG00000025092	ENSMUSG00000025092	Hspa12a	19:58870240-58935474	Shank3wt	Shank3ko	OK	35.5128	42.0625	0.244197	0.98974	0.08445	0.891576	no
ENSMUSG00000049112	ENSMUSG00000049112	Oxtr	6:112423677-112440884	Shank3wt	Shank3ko	OK	1.22216	0.963398	-0.343226	-1.0047	0.08445	0.891576	no
ENSMUSG00000022178	ENSMUSG00000022178	Jub	14:55186308-55196253	Shank3wt	Shank3ko	OK	0.493712	0.652418	0.402127	1.00286	0.0846	0.892599	no
ENSMUSG00000018547	ENSMUSG00000018547	Pip4k2b	11:97576470-97606018	Shank3wt	Shank3ko	OK	29.9521	25.2991	-0.243571	-0.869767	0.08475	0.893621	no
ENSMUSG00000073452	ENSMUSG00000073452	Zfp97	17:17258378-17283795	Shank3wt	Shank3ko	OK	0.956386	0.69948	-0.451309	-0.990855	0.08575	0.903599	no
ENSMUSG00000070822	ENSMUSG00000070822	Zscan18	7:13353440-13361007	Shank3wt	Shank3ko	OK	4.11487	3.42781	-0.26356	-0.981249	0.08585	0.904046	no
ENSMUSG00000032988	ENSMUSG00000032988	Slc16a8	15:79059602-79087104	Shank3wt	Shank3ko	OK	0.522396	1.56753	1.58527	1.00897	0.0859	0.904046	no
ENSMUSG00000060371	ENSMUSG00000060371	Caln1	5:130845345-131316515	Shank3wt	Shank3ko	OK	57.8889	48.4985	-0.255344	-0.973248	0.086	0.904493	no
ENSMUSG00000041231	ENSMUSG00000041231	Ublcp1	11:44268072-44284000	Shank3wt	Shank3ko	OK	25.9952	32.2649	0.311722	0.911018	0.08605	0.904493	no
ENSMUSG00000050926	ENSMUSG00000050926	Dcaf12l2	X:41718634-41721519	Shank3wt	Shank3ko	OK	0.292161	0.409171	0.485941	0.965441	0.08625	0.906029	no
ENSMUSG00000040138	ENSMUSG00000040138	Ndp	X:16462646-16488900	Shank3wt	Shank3ko	OK	3.98476	4.89994	0.298273	0.996553	0.08645	0.906997	no
ENSMUSG00000039239	ENSMUSG00000039239	Tgfb2	1:188447064-188529871	Shank3wt	Shank3ko	OK	3.41566	4.18341	0.292517	0.991186	0.08645	0.906997	no
ENSMUSG00000020183	ENSMUSG00000020183	Cpm	10:117066555-117124408	Shank3wt	Shank3ko	OK	7.19241	8.97074	0.318752	0.933842	0.08655	0.907439	no
ENSMUSG00000029410	ENSMUSG00000029410	Ppef2	5:92655999-92682185	Shank3wt	Shank3ko	OK	0.367065	0.254232	-0.529888	-1.00602	0.0866	0.907439	no
ENSMUSG00000042579	ENSMUSG00000042579	4632404H12Rik	3:89571432-89577162	Shank3wt	Shank3ko	OK	3.61467	2.96314	-0.286738	-0.981058	0.0869	0.910015	no
ENSMUSG00000027971	ENSMUSG00000027971	Ndst4	3:125107008-125427904	Shank3wt	Shank3ko	OK	1.71158	1.37046	-0.320667	-0.975422	0.08705	0.911019	no
ENSMUSG00000027570	ENSMUSG00000027570	Col9a3	2:180332494-180377413	Shank3wt	Shank3ko	OK	9.87813	13.7625	0.478431	0.977119	0.0874	0.913545	no
ENSMUSG00000064330	ENSMUSG00000064330	Pde6h	6:136903043-136917386	Shank3wt	Shank3ko	OK	0.0504165	0.486393	3.27016	0.560211	0.0874	0.913545	no
ENSMUSG00000090799	ENSMUSG00000090799	Klhl33	14:51511063-51512930	Shank3wt	Shank3ko	OK	1.58733	1.22501	-0.373801	-0.984764	0.08755	0.913976	no
ENSMUSG00000020525	ENSMUSG00000020525	Ppm1d	11:85124745-85160568	Shank3wt	Shank3ko	OK	8.57075	7.17608	-0.256225	-0.970279	0.08755	0.913976	no
ENSMUSG00000017723	ENSMUSG00000017723	Wfdc2	2:164387912-164394010	Shank3wt	Shank3ko	OK	0.161695	3.17446	4.29517	2.42929	0.08765	0.914453	no
ENSMUSG00000050875	ENSMUSG00000050875	A730017C20Rik	18:59221901-59236616	Shank3wt	Shank3ko	OK	28.6974	23.9058	-0.26356	-0.957068	0.08785	0.915971	no
ENSMUSG00000085586	ENSMUSG00000085586	Gm11613	11:97505497-97521681	Shank3wt	Shank3ko	OK	3.52752	2.84627	-0.309581	-0.979236	0.08805	0.917488	no
ENSMUSG00000030584	ENSMUSG00000030584	Dpf1	7:30088969-30102607	Shank3wt	Shank3ko	OK	29.9736	22.0743	-0.441326	-1.01012	0.08815	0.917961	no
ENSMUSG00000004933	ENSMUSG00000004933	Matk	10:80715679-80726110	Shank3wt	Shank3ko	OK	61.7076	49.4887	-0.318351	-0.977377	0.08825	0.918386	no
ENSMUSG00000050930	ENSMUSG00000050930	4933403G14Rik	8:128193717-128197265	Shank3wt	Shank3ko	OK	1.48999	1.84171	0.305739	0.993135	0.0883	0.918386	no
ENSMUSG00000035164	ENSMUSG00000035164	Zc3h12c	9:51920089-51976216	Shank3wt	Shank3ko	OK	4.54301	3.79897	-0.25804	-0.977508	0.08845	0.919329	no
ENSMUSG00000064349	ENSMUSG00000064349	mt-Tc	MT:5191-5257	Shank3wt	Shank3ko	OK	20183.5	25440.7	0.333958	0.991415	0.0885	0.919329	no
ENSMUSG00000034959	ENSMUSG00000034959	5031414D18Rik	14:75415833-75452339	Shank3wt	Shank3ko	OK	0.519673	0.380952	-0.447995	-0.99507	0.08865	0.920269	no
ENSMUSG00000050910	ENSMUSG00000050910	Cdr2l	11:115243229-115257446	Shank3wt	Shank3ko	OK	9.06476	10.7713	0.248857	0.984129	0.0887	0.920269	no
ENSMUSG00000037490	ENSMUSG00000037490	Slc2a12	10:22364816-22451744	Shank3wt	Shank3ko	OK	1.5185	3.26658	1.10513	0.663974	0.0888	0.920739	no
ENSMUSG00000019947	ENSMUSG00000019947	Arid5b	10:67558340-67741474	Shank3wt	Shank3ko	OK	4.18881	5.05255	0.27047	0.976873	0.0889	0.921109	no
ENSMUSG00000028184	ENSMUSG00000028184	Lphn2	3:148478549-148652280	Shank3wt	Shank3ko	OK	23.2914	18.9777	-0.295495	-0.971836	0.089	0.921109	no
ENSMUSG00000041959	ENSMUSG00000041959	S100a10	3:93359001-93368565	Shank3wt	Shank3ko	OK	24.3425	20.1184	-0.274956	-0.967168	0.089	0.921109	no
ENSMUSG00000021366	ENSMUSG00000021366	Hivep1	13:42147389-42280395	Shank3wt	Shank3ko	OK	5.17176	6.10678	0.239758	0.966199	0.0892	0.922611	no
ENSMUSG00000025571	ENSMUSG00000025571	Tnrc6c	11:117515602-117624753	Shank3wt	Shank3ko	OK	11.6211	9.5144	-0.288563	-0.774146	0.08945	0.924628	no
ENSMUSG00000031732	ENSMUSG00000031732	Phlpp2	8:112392441-112468571	Shank3wt	Shank3ko	OK	5.39392	4.5445	-0.247213	-0.953179	0.08955	0.92499	no
ENSMUSG00000074517	ENSMUSG00000074517	Gm10710	3:82929197-82933168	Shank3wt	Shank3ko	OK	0.773684	0.59895	-0.369308	-0.986574	0.0896	0.92499	no
ENSMUSG00000062373	ENSMUSG00000062373	Tmem65	15:58613823-58655085	Shank3wt	Shank3ko	OK	34.039	40.094	0.236199	0.967945	0.08965	0.92499	no
ENSMUSG00000043557	ENSMUSG00000043557	Mdga1	17:29964900-30107032	Shank3wt	Shank3ko	OK	4.27304	2.81324	-0.603027	-0.958154	0.08975	0.925247	no
ENSMUSG00000049649	ENSMUSG00000049649	Gpr3	4:132765254-132780470	Shank3wt	Shank3ko	OK	4.72095	3.58217	-0.398243	-0.953008	0.08985	0.925247	no
ENSMUSG00000033585	ENSMUSG00000033585	Ndn	7:69493162-69494814	Shank3wt	Shank3ko	OK	109.792	130.41	0.248293	0.983979	0.0899	0.925247	no
ENSMUSG00000072980	ENSMUSG00000072980	Oip5	2:119435247-119476980	Shank3wt	Shank3ko	OK	1.20791	0.737708	-0.711397	-0.987326	0.0899	0.925247	no
ENSMUSG00000064267	ENSMUSG00000064267	Hvcn1	5:122656812-122714469	Shank3wt	Shank3ko	OK	4.12944	3.14758	-0.391704	-0.948152	0.08995	0.925247	no
ENSMUSG00000038216	ENSMUSG00000038216	Pnmt	11:98247763-98249495	Shank3wt	Shank3ko	OK	0.463211	1.2688	1.45372	0.823181	0.0904	0.9292	no
ENSMUSG00000029307	ENSMUSG00000029307	Dmp1	5:104631631-104643121	Shank3wt	Shank3ko	OK	0.615406	0.79794	0.374742	0.979427	0.09045	0.9292	no
ENSMUSG00000032478	ENSMUSG00000032478	Nme6	9:109735262-109745630	Shank3wt	Shank3ko	OK	5.56425	7.26351	0.38448	0.954722	0.0905	0.9292	no
ENSMUSG00000030000	ENSMUSG00000030000	Add2	6:86028077-86069549	Shank3wt	Shank3ko	OK	35.5621	30.1158	-0.239821	-0.97025	0.09065	0.929631	no
ENSMUSG00000039835	ENSMUSG00000039835	Nhsl1	10:18110127-18253698	Shank3wt	Shank3ko	OK	3.45099	4.22774	0.292877	0.887189	0.0907	0.929631	no
ENSMUSG00000001911	ENSMUSG00000001911	Nfix	8:87223774-87324243	Shank3wt	Shank3ko	OK	19.1302	25.1496	0.394686	0.606849	0.0908	0.929631	no
ENSMUSG00000031347	ENSMUSG00000031347	Cetn2	X:70158870-70163750	Shank3wt	Shank3ko	OK	28.693	34.1369	0.250632	0.97029	0.09085	0.929631	no
ENSMUSG00000028011	ENSMUSG00000028011	Tdo2	3:81761011-81780124	Shank3wt	Shank3ko	OK	0.36103	0.664004	0.879073	0.875947	0.0909	0.929631	no
ENSMUSG00000060923	ENSMUSG00000060923	Acyp2	11:30405990-30549587	Shank3wt	Shank3ko	OK	31.2132	37.1818	0.252438	0.962194	0.09095	0.929631	no
ENSMUSG00000059142	ENSMUSG00000059142	Zfp945	17:22983663-23004101	Shank3wt	Shank3ko	OK	9.61409	7.14921	-0.427366	-0.968161	0.09095	0.929631	no
ENSMUSG00000021268	ENSMUSG00000021268	Meg3	12:110779210-110809936	Shank3wt	Shank3ko	OK	418.21	280.818	-0.57459	-0.945602	0.091	0.929631	no
ENSMUSG00000052336	ENSMUSG00000052336	Cx3cr1	9:119957810-119977400	Shank3wt	Shank3ko	OK	19.237	16.3177	-0.237444	-0.970462	0.09105	0.929631	no
ENSMUSG00000038368	ENSMUSG00000038368	BC057079	4:87740532-88084832	Shank3wt	Shank3ko	OK	8.43459	6.72318	-0.327174	-0.752107	0.09115	0.929631	no
ENSMUSG00000015766	ENSMUSG00000015766	Eps8	6:137425765-137603397	Shank3wt	Shank3ko	OK	9.24257	12.6188	0.449212	0.899559	0.09115	0.929631	no
ENSMUSG00000022610	ENSMUSG00000022610	Mapk12	15:88961014-88971133	Shank3wt	Shank3ko	OK	1.13684	0.870679	-0.384822	-0.969576	0.09135	0.930996	no
ENSMUSG00000063446	ENSMUSG00000063446	E130309F12Rik	4:49072144-49353131	Shank3wt	Shank3ko	OK	17.0898	14.4421	-0.242847	-0.96522	0.0914	0.930996	no
ENSMUSG00000091996	ENSMUSG00000091996	BC049352	9:44980808-45058103	Shank3wt	Shank3ko	OK	1.5101	1.04443	-0.531929	-0.964638	0.09145	0.930996	no
ENSMUSG00000001348	ENSMUSG00000001348	Acp5	9:21931174-21940190	Shank3wt	Shank3ko	OK	0.336431	0.494561	0.55584	0.915628	0.0916	0.931794	no
ENSMUSG00000034449	ENSMUSG00000034449	Dhrs11	11:84634357-84642496	Shank3wt	Shank3ko	OK	2.02538	2.60301	0.361989	0.96906	0.09165	0.931794	no
ENSMUSG00000031990	ENSMUSG00000031990	Jam3	9:26904968-26963003	Shank3wt	Shank3ko	OK	29.343	34.7125	0.242436	0.965059	0.0917	0.931794	no
ENSMUSG00000028179	ENSMUSG00000028179	Cth	3:157557211-157588041	Shank3wt	Shank3ko	OK	2.75279	3.60441	0.38887	0.963912	0.09175	0.931794	no
ENSMUSG00000005968	ENSMUSG00000005968	Tuft1	3:94416678-94462794	Shank3wt	Shank3ko	OK	1.25684	1.66073	0.402011	0.834637	0.09185	0.932247	no
ENSMUSG00000001493	ENSMUSG00000001493	Meox1	11:101738823-101755688	Shank3wt	Shank3ko	OK	0.477123	0.636121	0.414941	0.960978	0.09225	0.935121	no
ENSMUSG00000030103	ENSMUSG00000030103	Bhlhe40	6:108527032-108616919	Shank3wt	Shank3ko	OK	21.6694	27.5424	0.34599	0.948484	0.0923	0.935121	no
ENSMUSG00000054619	ENSMUSG00000054619	Mettl7a1	15:100135247-100144782	Shank3wt	Shank3ko	OK	11.2055	13.34	0.251552	0.969644	0.0923	0.935121	no
ENSMUSG00000035615	ENSMUSG00000035615	Frmpd1	4:45197746-45298808	Shank3wt	Shank3ko	OK	3.36426	4.298	0.353378	0.938013	0.09255	0.936125	no
ENSMUSG00000033769	ENSMUSG00000033769	Exoc6b	6:84568479-85019507	Shank3wt	Shank3ko	OK	25.7185	21.3535	-0.268332	-0.906962	0.09265	0.936125	no
ENSMUSG00000039568	ENSMUSG00000039568	Fam100a	16:4874777-4880315	Shank3wt	Shank3ko	OK	54.7423	46.3486	-0.240129	-0.964764	0.09265	0.936125	no
ENSMUSG00000080850	ENSMUSG00000080850	Gm12439	4:48688027-48688392	Shank3wt	Shank3ko	OK	0.652776	1.34501	1.04296	0.989589	0.0927	0.936125	no
ENSMUSG00000037465	ENSMUSG00000037465	Klf10	15:38221218-38230464	Shank3wt	Shank3ko	OK	6.72422	5.61914	-0.259016	-0.96027	0.09275	0.936125	no
ENSMUSG00000024174	ENSMUSG00000024174	Pot1b	17:55791322-55851926	Shank3wt	Shank3ko	OK	1.65952	1.33926	-0.30933	-0.974513	0.09275	0.936125	no
ENSMUSG00000007880	ENSMUSG00000007880	Arid1a	4:133234922-133312684	Shank3wt	Shank3ko	OK	20.3343	16.7347	-0.281068	-0.77584	0.09285	0.936125	no
ENSMUSG00000052551	ENSMUSG00000052551	Adarb2	13:8202111-8767993	Shank3wt	Shank3ko	OK	6.70388	7.99688	0.254441	0.963506	0.0929	0.936125	no
ENSMUSG00000063935	ENSMUSG00000063935	Zar1	5:72968352-72972323	Shank3wt	Shank3ko	OK	0.331187	0.203628	-0.701709	-0.940282	0.0929	0.936125	no
ENSMUSG00000089687	ENSMUSG00000089687	Rab42-ps	4:131858111-131859300	Shank3wt	Shank3ko	OK	0.826705	0.540233	-0.613791	-0.964297	0.0931	0.937405	no
ENSMUSG00000078747	ENSMUSG00000078747	Gm13308	4:41763903-41813866	Shank3wt	Shank3ko	OK	9.81374	7.20064	-0.446679	-0.94572	0.0932	0.937405	no
ENSMUSG00000038079	ENSMUSG00000038079	Als2cr4	1:59157437-59177203	Shank3wt	Shank3ko	OK	11.1651	13.2971	0.252107	0.95707	0.09325	0.937405	no
ENSMUSG00000039936	ENSMUSG00000039936	Pik3cd	4:149023276-149076680	Shank3wt	Shank3ko	OK	4.01116	4.88243	0.283582	0.834284	0.09325	0.937405	no
ENSMUSG00000036095	ENSMUSG00000036095	Dgkb	12:38606760-39359997	Shank3wt	Shank3ko	OK	112.893	94.3116	-0.259446	-0.941897	0.0934	0.938294	no
ENSMUSG00000035606	ENSMUSG00000035606	Ky	9:102408077-102448568	Shank3wt	Shank3ko	OK	1.57009	1.27116	-0.304705	-0.963807	0.09345	0.938294	no
ENSMUSG00000040113	ENSMUSG00000040113	Mettl11b	1:165632387-165655363	Shank3wt	Shank3ko	OK	0.658744	0.892207	0.43766	0.935525	0.0939	0.94225	no
ENSMUSG00000037418	ENSMUSG00000037418	Best1	19:10059663-10076123	Shank3wt	Shank3ko	OK	0.774724	0.400252	-0.952776	-0.803449	0.0941	0.94307	no
ENSMUSG00000020524	ENSMUSG00000020524	Gria1	11:56824888-57143746	Shank3wt	Shank3ko	OK	77.7613	64.8387	-0.262198	-0.502096	0.09415	0.94307	no
ENSMUSG00000086180	ENSMUSG00000086180	Rmst	10:91544490-91627923	Shank3wt	Shank3ko	OK	0.351684	0.480786	0.451114	0.965429	0.09415	0.94307	no
ENSMUSG00000032220	ENSMUSG00000032220	Myo1e	9:70055156-70247874	Shank3wt	Shank3ko	OK	5.31883	8.42627	0.663785	0.966681	0.0944	0.944326	no
ENSMUSG00000029402	ENSMUSG00000029402	Snrnp35	5:124933142-124941133	Shank3wt	Shank3ko	OK	6.66267	8.51489	0.353889	0.966655	0.09445	0.944326	no
ENSMUSG00000028778	ENSMUSG00000028778	Hcrtr1	4:129807460-129816603	Shank3wt	Shank3ko	OK	0.525984	0.374581	-0.489741	-0.922984	0.0945	0.944326	no
ENSMUSG00000024743	ENSMUSG00000024743	Syt7	19:10463579-10527671	Shank3wt	Shank3ko	OK	33.7856	41.9093	0.310862	0.962307	0.0945	0.944326	no
ENSMUSG00000059183	ENSMUSG00000059183	Mtfmt	9:65283588-65300861	Shank3wt	Shank3ko	OK	6.80457	5.41163	-0.330441	-0.952742	0.0948	0.946762	no
ENSMUSG00000025762	ENSMUSG00000025762	Larp1b	3:40825860-40844156	Shank3wt	Shank3ko	OK	0.322183	0.514061	0.674057	0.969998	0.0952	0.950192	no
ENSMUSG00000024659	ENSMUSG00000024659	Anxa1	19:20447917-20465434	Shank3wt	Shank3ko	OK	0.637981	1.05256	0.722311	0.685549	0.09535	0.951059	no
ENSMUSG00000037266	ENSMUSG00000037266	D4Wsu53e	4:134479506-134483586	Shank3wt	Shank3ko	OK	193.418	155.388	-0.315847	-0.964596	0.0954	0.951059	no
ENSMUSG00000073779	ENSMUSG00000073779	B230314M03Rik	4:107474865-107549445	Shank3wt	Shank3ko	OK	3.07978	1.92903	-0.674949	-0.972501	0.0956	0.951728	no
ENSMUSG00000073980	ENSMUSG00000073980	Gm9574	17:36273811-36275385	Shank3wt	Shank3ko	OK	0	1.25014	inf	#NAME?	0.09565	0.951728	no
ENSMUSG00000070498	ENSMUSG00000070498	Tmem132b	5:126102857-126179143	Shank3wt	Shank3ko	OK	17.3895	14.5377	-0.258412	-0.969474	0.09565	0.951728	no
ENSMUSG00000027936	ENSMUSG00000027936	Crtc2	3:90058084-90068047	Shank3wt	Shank3ko	OK	12.8834	10.0053	-0.364754	-0.965388	0.0957	0.951728	no
ENSMUSG00000000976	ENSMUSG00000000976	Heatr6	11:83567197-83597256	Shank3wt	Shank3ko	OK	5.70319	4.21371	-0.436679	-0.751875	0.09575	0.951728	no
ENSMUSG00000047810	ENSMUSG00000047810	Ccdc88b	19:6919112-6932701	Shank3wt	Shank3ko	OK	0.662202	0.529552	-0.322499	-0.965746	0.09585	0.952159	no
ENSMUSG00000048562	ENSMUSG00000048562	Sp8	12:120084801-120091051	Shank3wt	Shank3ko	OK	0.684863	0.905345	0.402652	0.96225	0.09605	0.953516	no
ENSMUSG00000040856	ENSMUSG00000040856	Dlk1	12:110691032-110701546	Shank3wt	Shank3ko	OK	4.97911	3.96167	-0.329777	-0.886834	0.0961	0.953516	no
ENSMUSG00000047797	ENSMUSG00000047797	Gjb1	X:98571716-98580968	Shank3wt	Shank3ko	OK	32.4701	38.3701	0.24087	0.95358	0.0964	0.955231	no
ENSMUSG00000060166	ENSMUSG00000060166	Zdhhc8	16:18220846-18235229	Shank3wt	Shank3ko	OK	13.3425	11.318	-0.237414	-0.958566	0.0964	0.955231	no
ENSMUSG00000025916	ENSMUSG00000025916	Ppp1r42	1:9958704-9999217	Shank3wt	Shank3ko	OK	0.46082	0.755094	0.712454	0.836721	0.09645	0.955231	no
ENSMUSG00000031778	ENSMUSG00000031778	Cx3cl1	8:97295908-97306323	Shank3wt	Shank3ko	OK	252.965	212.626	-0.250618	-0.881536	0.0965	0.955231	no
ENSMUSG00000035551	ENSMUSG00000035551	Igfbpl1	4:45822339-45839795	Shank3wt	Shank3ko	OK	0.757977	1.12033	0.563692	0.981404	0.09675	0.957074	no
ENSMUSG00000078853	ENSMUSG00000078853	Igtp	11:58013057-58021093	Shank3wt	Shank3ko	OK	1.93557	2.40631	0.314062	0.960898	0.0968	0.957074	no
ENSMUSG00000009621	ENSMUSG00000009621	Vav2	2:27117623-27282553	Shank3wt	Shank3ko	OK	2.39907	3.64931	0.605148	0.786788	0.0969	0.9575	no
ENSMUSG00000038349	ENSMUSG00000038349	Plcl1	1:55463231-55808646	Shank3wt	Shank3ko	OK	14.9286	17.6728	0.243456	0.954776	0.09705	0.958419	no
ENSMUSG00000037358	ENSMUSG00000037358	4930578C19Rik	X:17992006-18038523	Shank3wt	Shank3ko	OK	0.500516	0.355098	-0.495198	-0.967047	0.09715	0.958843	no
ENSMUSG00000046532	ENSMUSG00000046532	Ar	X:95345059-95518554	Shank3wt	Shank3ko	OK	3.5417	4.19591	0.244541	0.95602	0.0974	0.960184	no
ENSMUSG00000024889	ENSMUSG00000024889	Rce1	19:4622550-4625617	Shank3wt	Shank3ko	OK	13.8883	11.6459	-0.254051	-0.94539	0.0974	0.960184	no
ENSMUSG00000042675	ENSMUSG00000042675	Ypel3	7:133920468-133924028	Shank3wt	Shank3ko	OK	172.432	130.277	-0.404441	-0.577505	0.09755	0.961099	no
ENSMUSG00000074896	ENSMUSG00000074896	Ifit3	19:34658020-34663221	Shank3wt	Shank3ko	OK	2.6277	3.24157	0.302895	0.977666	0.0977	0.961942	no
ENSMUSG00000035621	ENSMUSG00000035621	Midn	10:79611016-79621113	Shank3wt	Shank3ko	OK	14.6851	11.9195	-0.301029	-0.792721	0.09775	0.961942	no
ENSMUSG00000037111	ENSMUSG00000037111	Setd7	3:51319240-51371039	Shank3wt	Shank3ko	OK	39.4871	46.5253	0.236635	0.930351	0.0979	0.962635	no
ENSMUSG00000024866	ENSMUSG00000024866	Acy3	19:3986660-3990007	Shank3wt	Shank3ko	OK	1.18321	1.52692	0.367926	0.949931	0.098	0.962635	no
ENSMUSG00000045648	ENSMUSG00000045648	Vwc2l	1:70772288-70931971	Shank3wt	Shank3ko	OK	2.74771	3.39701	0.306035	0.954742	0.0981	0.962635	no
ENSMUSG00000000982	ENSMUSG00000000982	Ccl3	11:83461345-83462857	Shank3wt	Shank3ko	OK	0.283621	0.504896	0.832023	0.972918	0.09825	0.962635	no
ENSMUSG00000022847	ENSMUSG00000022847	Thpo	16:20725230-20742457	Shank3wt	Shank3ko	OK	0.729763	0.42174	-0.791076	-0.934252	0.09835	0.962635	no
ENSMUSG00000038888	ENSMUSG00000038888	Ctu1	7:50927385-50933668	Shank3wt	Shank3ko	OK	3.5743	2.93138	-0.28608	-0.94177	0.0984	0.962635	no
ENSMUSG00000029211	ENSMUSG00000029211	Gabra4	5:71960972-72049547	Shank3wt	Shank3ko	OK	70.2918	82.6865	0.234295	0.934717	0.0984	0.962635	no
ENSMUSG00000050511	ENSMUSG00000050511	Oprd1	4:131666640-131700401	Shank3wt	Shank3ko	OK	6.7775	5.69575	-0.250868	-0.967134	0.0984	0.962635	no
ENSMUSG00000038020	ENSMUSG00000038020	Rapgefl1	11:98698098-98715011	Shank3wt	Shank3ko	OK	14.0417	11.5221	-0.285319	-0.949669	0.0984	0.962635	no
ENSMUSG00000004035	ENSMUSG00000004035	Gstm7	3:107729251-107734735	Shank3wt	Shank3ko	OK	23.7551	29.5777	0.31627	0.938031	0.09845	0.962635	no
ENSMUSG00000032946	ENSMUSG00000032946	Rasgrp2	19:6399339-6418606	Shank3wt	Shank3ko	OK	205.269	158.114	-0.376551	-0.941759	0.09845	0.962635	no
ENSMUSG00000020701	ENSMUSG00000020701	Tmem132e	11:82202401-82259834	Shank3wt	Shank3ko	OK	5.67225	4.75423	-0.254709	-0.886084	0.09855	0.963053	no
ENSMUSG00000027597	ENSMUSG00000027597	Ahcy	2:154885045-154900233	Shank3wt	Shank3ko	OK	6.55145	5.07277	-0.369039	-0.870302	0.0987	0.963887	no
ENSMUSG00000056427	ENSMUSG00000056427	Slit3	11:34934725-35522009	Shank3wt	Shank3ko	OK	9.58846	8.12318	-0.239255	-0.925576	0.09875	0.963887	no
ENSMUSG00000029484	ENSMUSG00000029484	Anxa3	5:97222403-97274987	Shank3wt	Shank3ko	OK	6.53071	7.84803	0.265092	0.952704	0.09895	0.965207	no
ENSMUSG00000034906	ENSMUSG00000034906	Ncaph	2:126929544-126959690	Shank3wt	Shank3ko	OK	0.899102	0.621426	-0.532902	-0.728775	0.099	0.965207	no
ENSMUSG00000082149	ENSMUSG00000082149	Gm13002	4:136778555-136779237	Shank3wt	Shank3ko	OK	0.500312	0.279122	-0.841935	-1.01417	0.0993	0.967011	no
ENSMUSG00000022076	ENSMUSG00000022076	Klhl1	14:96504477-96918321	Shank3wt	Shank3ko	OK	3.58986	2.99654	-0.260633	-0.938625	0.0993	0.967011	no
ENSMUSG00000036249	ENSMUSG00000036249	Rbm43	2:51779967-51790683	Shank3wt	Shank3ko	OK	7.62091	6.16365	-0.306178	-0.959234	0.0996	0.96881	no
ENSMUSG00000073968	ENSMUSG00000073968	Trim68	7:109826093-109835840	Shank3wt	Shank3ko	OK	1.53953	1.22368	-0.331273	-0.955684	0.0996	0.96881	no
ENSMUSG00000036242	ENSMUSG00000036242	3632451O06Rik	14:50301234-50403058	Shank3wt	Shank3ko	OK	6.8256	8.11525	0.249681	0.861067	0.09985	0.970606	no
ENSMUSG00000005667	ENSMUSG00000005667	Mthfd2	6:83255684-83267600	Shank3wt	Shank3ko	OK	5.28291	6.57498	0.315656	0.893644	0.0999	0.970606	no
ENSMUSG00000020704	ENSMUSG00000020704	Accn1	11:80693670-81781959	Shank3wt	Shank3ko	OK	11.5407	13.6383	0.240935	0.943847	0.10005	0.971502	no
ENSMUSG00000044708	ENSMUSG00000044708	Kcnj10	1:174271340-174304216	Shank3wt	Shank3ko	OK	67.8954	80.1156	0.238771	0.943394	0.10025	0.971943	no
ENSMUSG00000025429	ENSMUSG00000025429	Pstpip2	18:78031997-78120746	Shank3wt	Shank3ko	OK	3.67229	4.54775	0.308471	0.953752	0.1003	0.971943	no
ENSMUSG00000029343	ENSMUSG00000029343	Crybb1	5:112684834-112698605	Shank3wt	Shank3ko	OK	5.25954	4.21799	-0.31838	-0.936633	0.1004	0.971943	no
ENSMUSG00000080712	ENSMUSG00000080712	Hist3h2bb-ps	11:58767549-58768014	Shank3wt	Shank3ko	OK	0.160407	0.519612	1.69569	0.901611	0.1004	0.971943	no
ENSMUSG00000023913	ENSMUSG00000023913	Pla2g7	17:43705046-43749150	Shank3wt	Shank3ko	OK	92.3844	109.462	0.244702	0.941341	0.1004	0.971943	no
ENSMUSG00000060206	ENSMUSG00000060206	Zfp462	4:54957919-55096435	Shank3wt	Shank3ko	OK	10.4145	8.27895	-0.331072	-0.576797	0.10045	0.971943	no
ENSMUSG00000047604	ENSMUSG00000047604	Frat2	19:41920467-41922622	Shank3wt	Shank3ko	OK	2.65909	2.14642	-0.308996	-0.942173	0.1005	0.971943	no
ENSMUSG00000036817	ENSMUSG00000036817	Sun1	5:139676590-139725794	Shank3wt	Shank3ko	OK	24.7885	20.0484	-0.306188	-0.883968	0.1006	0.972351	no
ENSMUSG00000074345	ENSMUSG00000074345	Tnfaip8l3	9:53873412-53916218	Shank3wt	Shank3ko	OK	2.7248	2.20884	-0.30286	-0.94552	0.1008	0.973725	no
ENSMUSG00000021208	ENSMUSG00000021208	Ifi27l2b	12:104680376-104695433	Shank3wt	Shank3ko	OK	0.446622	0.188747	-1.2426	-0.656593	0.1009	0.974131	no
ENSMUSG00000021363	ENSMUSG00000021363	Mak	13:41120488-41175075	Shank3wt	Shank3ko	OK	0.919151	1.15466	0.329089	0.940909	0.10105	0.97446	no
ENSMUSG00000029560	ENSMUSG00000029560	Snx8	5:140816257-140865216	Shank3wt	Shank3ko	OK	5.62466	6.69995	0.252383	0.936335	0.10105	0.97446	no
ENSMUSG00000029070	ENSMUSG00000029070	Mxra8	4:155213600-155218197	Shank3wt	Shank3ko	OK	4.71607	6.86023	0.540674	0.922188	0.1013	0.976079	no
ENSMUSG00000068284	ENSMUSG00000068284	Gm608	16:44173358-44227578	Shank3wt	Shank3ko	OK	6.14258	5.21319	-0.236678	-0.789585	0.10135	0.976079	no
ENSMUSG00000073113	ENSMUSG00000073113	Heatr5b	17:79148357-79150138	Shank3wt	Shank3ko	OK	5.58041	4.62056	-0.272304	-0.937007	0.10145	0.976079	no
ENSMUSG00000014786	ENSMUSG00000014786	Slc9a5	8:107872157-107893781	Shank3wt	Shank3ko	OK	9.52283	8.09643	-0.234104	-0.936561	0.10145	0.976079	no
ENSMUSG00000058624	ENSMUSG00000058624	Gda	19:21465796-21547935	Shank3wt	Shank3ko	OK	31.9368	26.9814	-0.243256	-0.957438	0.10165	0.977444	no
ENSMUSG00000033342	ENSMUSG00000033342	4833424O15Rik	3:117278144-117392425	Shank3wt	Shank3ko	OK	19.0599	16.1924	-0.235221	-0.937408	0.1018	0.977858	no
ENSMUSG00000060950	ENSMUSG00000060950	Trmt61a	12:112916315-112922113	Shank3wt	Shank3ko	OK	9.36538	7.89237	-0.246878	-0.939964	0.10185	0.977858	no
ENSMUSG00000027316	ENSMUSG00000027316	Gfra4	2:130865367-130868824	Shank3wt	Shank3ko	OK	32.6035	27.3816	-0.251822	-0.937966	0.102	0.977858	no
ENSMUSG00000064363	ENSMUSG00000064363	mt-Nd4	MT:9876-11544	Shank3wt	Shank3ko	OK	9911.44	8004.04	-0.308366	-0.948382	0.102	0.977858	no
ENSMUSG00000085936	ENSMUSG00000085936	2610307P16Rik	13:28551902-28977489	Shank3wt	Shank3ko	OK	0.256531	0.517765	1.01316	0.710869	0.10205	0.977858	no
ENSMUSG00000021696	ENSMUSG00000021696	Elovl7	13:109004597-109077299	Shank3wt	Shank3ko	OK	12.3831	14.5376	0.231412	0.944221	0.1021	0.977858	no
ENSMUSG00000032495	ENSMUSG00000032495	Lrrc2	9:110854048-110886570	Shank3wt	Shank3ko	OK	0.734627	0.929096	0.338815	0.944592	0.1021	0.977858	no
ENSMUSG00000036395	ENSMUSG00000036395	Glb1l2	9:26541312-26614053	Shank3wt	Shank3ko	OK	0.124737	0.543697	2.12391	0.435559	0.10225	0.97858	no
ENSMUSG00000022351	ENSMUSG00000022351	Sqle	15:59146631-59162747	Shank3wt	Shank3ko	OK	21.312	25.0291	0.231936	0.940085	0.1023	0.97858	no
ENSMUSG00000051062	ENSMUSG00000051062	Fbll1	11:35610882-35612386	Shank3wt	Shank3ko	OK	22.5545	19.0376	-0.244565	-0.946732	0.10235	0.97858	no
ENSMUSG00000032418	ENSMUSG00000032418	Me1	9:86474969-86593867	Shank3wt	Shank3ko	OK	20.0431	23.5246	0.231063	0.934357	0.10265	0.980653	no
ENSMUSG00000028382	ENSMUSG00000028382	Rod1	4:59484739-59562832	Shank3wt	Shank3ko	OK	9.71362	8.05452	-0.270211	-0.806821	0.10275	0.980653	no
ENSMUSG00000062961	ENSMUSG00000062961	Gm1568	12:81855032-81862254	Shank3wt	Shank3ko	OK	1.4924	1.82526	0.290464	0.939634	0.1028	0.980653	no
ENSMUSG00000039194	ENSMUSG00000039194	Rlbp1	7:86519756-86531913	Shank3wt	Shank3ko	OK	3.57888	4.32612	0.273567	0.942802	0.1028	0.980653	no
ENSMUSG00000013787	ENSMUSG00000013787	Ehmt2	17:35035413-35050997	Shank3wt	Shank3ko	OK	55.767	45.7924	-0.284302	-0.852103	0.10295	0.981527	no
ENSMUSG00000047409	ENSMUSG00000047409	Ctdspl	9:118835570-118953116	Shank3wt	Shank3ko	OK	9.59376	8.05145	-0.252848	-0.847246	0.1031	0.9824	no
ENSMUSG00000051379	ENSMUSG00000051379	Flrt3	2:140221044-142218702	Shank3wt	Shank3ko	OK	15.9642	12.4158	-0.362662	-0.940504	0.10335	0.98357	no
ENSMUSG00000018339	ENSMUSG00000018339	Gpx3	11:54715954-54723879	Shank3wt	Shank3ko	OK	3.22487	4.00988	0.314316	0.935056	0.10335	0.98357	no
ENSMUSG00000060988	ENSMUSG00000060988	Galnt13	2:54288727-54970720	Shank3wt	Shank3ko	OK	20.6051	16.6775	-0.305097	-0.878346	0.1035	0.98357	no
ENSMUSG00000041852	ENSMUSG00000041852	Tcf20	15:82639058-82742564	Shank3wt	Shank3ko	OK	18.6877	15.9476	-0.228746	-0.926081	0.10365	0.98357	no
ENSMUSG00000040943	ENSMUSG00000040943	Tet2	3:133126642-133207354	Shank3wt	Shank3ko	OK	3.18326	2.68641	-0.244825	-0.941584	0.10365	0.98357	no
ENSMUSG00000034842	ENSMUSG00000034842	Art3	5:92760852-92843654	Shank3wt	Shank3ko	OK	6.24676	9.15012	0.550682	0.853748	0.1037	0.98357	no
ENSMUSG00000076434	ENSMUSG00000076434	Wfdc3	2:164556679-164571431	Shank3wt	Shank3ko	OK	0.43179	0.212773	-1.02102	-0.866464	0.10385	0.98357	no
ENSMUSG00000043587	ENSMUSG00000043587	Acpl2	9:96723762-96793088	Shank3wt	Shank3ko	OK	4.71541	3.5721	-0.400611	-0.848257	0.1039	0.98357	no
ENSMUSG00000031780	ENSMUSG00000031780	Ccl17	8:97334352-97335935	Shank3wt	Shank3ko	OK	1.08424	0.672105	-0.689931	-0.953897	0.1039	0.98357	no
ENSMUSG00000024235	ENSMUSG00000024235	Map3k8	18:4331324-4353013	Shank3wt	Shank3ko	OK	0.45825	0.652435	0.5097	0.866717	0.10395	0.98357	no
ENSMUSG00000052516	ENSMUSG00000052516	Robo2	16:73892550-74412070	Shank3wt	Shank3ko	OK	39.3688	30.3042	-0.377537	-0.753644	0.10395	0.98357	no
ENSMUSG00000032295	ENSMUSG00000032295	Man2c1	9:56919846-56990529	Shank3wt	Shank3ko	OK	40.1408	29.8236	-0.428614	-0.872863	0.104	0.98357	no
ENSMUSG00000002475	ENSMUSG00000002475	Abhd3	18:10644408-10706769	Shank3wt	Shank3ko	OK	48.047	56.7983	0.241402	0.947437	0.10405	0.98357	no
ENSMUSG00000026385	ENSMUSG00000026385	Dbi	1:122009856-122017655	Shank3wt	Shank3ko	OK	315.598	375.866	0.252128	0.941767	0.10405	0.98357	no
ENSMUSG00000091596	ENSMUSG00000091596	3110083C13Rik	14:58618159-58622532	Shank3wt	Shank3ko	OK	0.498191	0.762413	0.613873	0.943373	0.1041	0.98357	no
ENSMUSG00000078572	ENSMUSG00000078572	1810043H04Rik	11:119960241-119962018	Shank3wt	Shank3ko	OK	16.2722	13.4489	-0.274923	-0.933648	0.1043	0.984273	no
ENSMUSG00000043298	ENSMUSG00000043298	C030030A07Rik	6:136777363-136789057	Shank3wt	Shank3ko	OK	10.7096	12.8327	0.260919	0.932823	0.10435	0.984273	no
ENSMUSG00000035891	ENSMUSG00000035891	Cerk	15:85969557-86017582	Shank3wt	Shank3ko	OK	25.6176	30.2322	0.238952	0.943712	0.10435	0.984273	no
ENSMUSG00000029093	ENSMUSG00000029093	Sorcs2	5:36359828-36740788	Shank3wt	Shank3ko	OK	18.309	15.6424	-0.22709	-0.913055	0.10445	0.984664	no
ENSMUSG00000056089	ENSMUSG00000056089	Gm5468	15:25343946-25344599	Shank3wt	Shank3ko	OK	0.133383	0.42695	1.6785	1.40021	0.1046	0.985525	no
ENSMUSG00000044667	ENSMUSG00000044667	D3Bwg0562e	3:117022062-117063794	Shank3wt	Shank3ko	OK	72.5919	61.6802	-0.234999	-0.923357	0.10475	0.985591	no
ENSMUSG00000028289	ENSMUSG00000028289	Epha7	4:28740280-28894649	Shank3wt	Shank3ko	OK	21.9755	17.2667	-0.347909	-0.908603	0.10485	0.985591	no
ENSMUSG00000038886	ENSMUSG00000038886	Man2a2	7:87495299-87516072	Shank3wt	Shank3ko	OK	47.4817	40.464	-0.230732	-0.940934	0.10485	0.985591	no
ENSMUSG00000046916	ENSMUSG00000046916	Myct1	10:4739753-4752813	Shank3wt	Shank3ko	OK	0.473697	0.344635	-0.458894	-0.955999	0.10485	0.985591	no
ENSMUSG00000042625	ENSMUSG00000042625	Safb2	17:56700387-56724008	Shank3wt	Shank3ko	OK	39.6229	31.0139	-0.353417	-0.953836	0.1049	0.985591	no
ENSMUSG00000020692	ENSMUSG00000020692	Nle1	11:82705625-82721913	Shank3wt	Shank3ko	OK	6.76723	5.05835	-0.419898	-0.924508	0.105	0.98598	no
ENSMUSG00000085385	ENSMUSG00000085385	9430008C03Rik	2:158181042-158187316	Shank3wt	Shank3ko	OK	3.64344	2.33042	-0.644708	-0.897294	0.1051	0.986287	no
ENSMUSG00000060032	ENSMUSG00000060032	H2afj	6:136756768-136758595	Shank3wt	Shank3ko	OK	18.2683	15.4151	-0.244991	-0.931444	0.10515	0.986287	no
ENSMUSG00000053137	ENSMUSG00000053137	Mapk11	15:88972915-88980036	Shank3wt	Shank3ko	OK	2.5657	3.10852	0.276876	0.925879	0.1053	0.987143	no
ENSMUSG00000024909	ENSMUSG00000024909	Efemp2	19:5473972-5481853	Shank3wt	Shank3ko	OK	8.01149	10.5787	0.401014	0.864296	0.10545	0.987449	no
ENSMUSG00000030067	ENSMUSG00000030067	Foxp1	6:98875331-99616791	Shank3wt	Shank3ko	OK	84.2989	64.0913	-0.395386	-0.71273	0.10545	0.987449	no
ENSMUSG00000051650	ENSMUSG00000051650	B3gnt2	11:22658596-22882382	Shank3wt	Shank3ko	OK	35.935	23.3688	-0.620805	-0.930586	0.10585	0.99056	no
ENSMUSG00000021493	ENSMUSG00000021493	Pdlim7	13:55597155-55615037	Shank3wt	Shank3ko	OK	26.3039	21.6458	-0.281192	-0.916923	0.1059	0.99056	no
ENSMUSG00000037990	ENSMUSG00000037990	Sh3rf3	10:58276106-58601664	Shank3wt	Shank3ko	OK	4.51379	3.75057	-0.26723	-0.780516	0.10625	0.993281	no
ENSMUSG00000026688	ENSMUSG00000026688	Mgst3	1:169302096-169323972	Shank3wt	Shank3ko	OK	46.9611	55.223	0.233804	0.925246	0.10635	0.993664	no
ENSMUSG00000006356	ENSMUSG00000006356	Crip2	12:114378446-114383715	Shank3wt	Shank3ko	OK	74.3103	63.5126	-0.226519	-0.922153	0.1066	0.995389	no
ENSMUSG00000040003	ENSMUSG00000040003	Magi2	5:18732863-20211867	Shank3wt	Shank3ko	OK	16.9997	14.5257	-0.226899	-0.919619	0.10675	0.995389	no
ENSMUSG00000020340	ENSMUSG00000020340	Cyfip2	11:46007356-46125852	Shank3wt	Shank3ko	OK	154.251	129.717	-0.249913	-0.600982	0.10685	0.995389	no
ENSMUSG00000071637	ENSMUSG00000071637	Cebpd	16:15887378-15888559	Shank3wt	Shank3ko	OK	3.74687	2.97256	-0.333981	-0.958301	0.10695	0.995389	no
ENSMUSG00000070436	ENSMUSG00000070436	Serpinh1	7:106493884-106501740	Shank3wt	Shank3ko	OK	7.10869	8.43752	0.247235	0.921469	0.107	0.995389	no
ENSMUSG00000050912	ENSMUSG00000050912	Tmem123	9:7764040-7794333	Shank3wt	Shank3ko	OK	12.8265	15.0898	0.234441	0.922189	0.10705	0.995389	no
ENSMUSG00000056023	ENSMUSG00000056023	Gm9989	3:81725189-81728385	Shank3wt	Shank3ko	OK	0.507958	0.375717	-0.435065	-0.932154	0.1071	0.995389	no
ENSMUSG00000019942	ENSMUSG00000019942	Cdk1	10:68799382-68815686	Shank3wt	Shank3ko	OK	0.894111	1.73128	0.953315	0.859626	0.1072	0.995389	no
ENSMUSG00000023935	ENSMUSG00000023935	Spats1	17:45582829-45611887	Shank3wt	Shank3ko	OK	1.93279	1.47295	-0.391971	-0.93068	0.1072	0.995389	no
ENSMUSG00000090626	ENSMUSG00000090626	Tex9	9:72308908-72339965	Shank3wt	Shank3ko	OK	1.70453	2.31434	0.441222	0.935	0.1072	0.995389	no
ENSMUSG00000001774	ENSMUSG00000001774	Chordc1	9:18096710-18118444	Shank3wt	Shank3ko	OK	27.4589	32.1425	0.227205	0.931023	0.10725	0.995389	no
ENSMUSG00000024621	ENSMUSG00000024621	Csf1r	18:61265225-61336704	Shank3wt	Shank3ko	OK	32.6755	27.0348	-0.273391	-0.929716	0.1074	0.995389	no
ENSMUSG00000042751	ENSMUSG00000042751	Nmnat2	1:154802230-154966390	Shank3wt	Shank3ko	OK	27.1459	31.723	0.224793	0.920713	0.1074	0.995389	no
ENSMUSG00000038352	ENSMUSG00000038352	Arl5c	11:97850891-97857495	Shank3wt	Shank3ko	OK	2.18523	1.62866	-0.424096	-0.928584	0.10745	0.995389	no
ENSMUSG00000026384	ENSMUSG00000026384	Ptpn4	1:121554620-121734190	Shank3wt	Shank3ko	OK	48.1036	65.3533	0.442115	0.923297	0.10745	0.995389	no
ENSMUSG00000034544	ENSMUSG00000034544	Rsrc1	3:66775216-67162318	Shank3wt	Shank3ko	OK	18.0968	22.2892	0.300606	0.811074	0.10755	0.995389	no
ENSMUSG00000014773	ENSMUSG00000014773	Dll1	17:15504317-15516439	Shank3wt	Shank3ko	OK	5.78998	3.79357	-0.610002	-0.977377	0.1076	0.995389	no
ENSMUSG00000058400	ENSMUSG00000058400	Qrfpr	3:36078345-36121197	Shank3wt	Shank3ko	OK	0.691452	0.977458	0.499404	0.91203	0.1076	0.995389	no
ENSMUSG00000037419	ENSMUSG00000037419	Endod1	9:14158433-14185951	Shank3wt	Shank3ko	OK	39.127	46.3135	0.24327	0.931406	0.1077	0.995766	no
ENSMUSG00000032827	ENSMUSG00000032827	Ppp1r9a	6:4852916-5115661	Shank3wt	Shank3ko	OK	75.0574	63.5069	-0.24108	-0.89363	0.108	0.997357	no
ENSMUSG00000074207	ENSMUSG00000074207	Adh1	3:137923954-137969986	Shank3wt	Shank3ko	OK	0.597003	0.857103	0.521731	0.875147	0.10805	0.997357	no
ENSMUSG00000026360	ENSMUSG00000026360	Rgs2	1:145846467-145851291	Shank3wt	Shank3ko	OK	86.022	68.6958	-0.324484	-0.925545	0.10805	0.997357	no
ENSMUSG00000020932	ENSMUSG00000020932	Gfap	11:102699786-102962972	Shank3wt	Shank3ko	OK	51.1127	71.5479	0.485227	0.928779	0.1082	0.998194	no
ENSMUSG00000083547	ENSMUSG00000083547	Gm13321	2:12343251-12343650	Shank3wt	Shank3ko	OK	0.347816	0.125017	-1.4762	-0.943286	0.1083	0.99831	no
ENSMUSG00000045996	ENSMUSG00000045996	Polr2k	15:36103771-36106767	Shank3wt	Shank3ko	OK	15.6246	18.8256	0.268879	0.907344	0.10835	0.99831	no
ENSMUSG00000024873	ENSMUSG00000024873	Cnih2	19:5092870-5098418	Shank3wt	Shank3ko	OK	153.129	130.982	-0.225376	-0.913645	0.1084	0.99831	no
ENSMUSG00000001985	ENSMUSG00000001985	Grik3	4:125167943-125391417	Shank3wt	Shank3ko	OK	13.8411	11.7947	-0.230821	-0.926303	0.10845	0.99831	no
ENSMUSG00000016496	ENSMUSG00000016496	Cd274	19:29441944-29462585	Shank3wt	Shank3ko	OK	0.738327	0.936612	0.343192	0.935999	0.1088	0.999488	no
ENSMUSG00000026874	ENSMUSG00000026874	Hc	2:34838850-34916958	Shank3wt	Shank3ko	OK	0.204506	0.513965	1.32953	0.804152	0.1089	0.999488	no
ENSMUSG00000051777	ENSMUSG00000051777	Iqcj	3:67696141-67860515	Shank3wt	Shank3ko	OK	0.274384	0.416695	0.602798	0.922294	0.10895	0.999488	no
ENSMUSG00000051067	ENSMUSG00000051067	Lingo3	10:80295551-80306784	Shank3wt	Shank3ko	OK	34.5531	29.4936	-0.22841	-0.944767	0.10905	0.999488	no
ENSMUSG00000041571	ENSMUSG00000041571	Sepw1	7:16502556-16507751	Shank3wt	Shank3ko	OK	640.517	545.235	-0.232361	-0.919215	0.10905	0.999488	no
ENSMUSG00000018774	ENSMUSG00000018774	Cd68	11:69477714-69479655	Shank3wt	Shank3ko	OK	16.3695	13.2259	-0.30765	-0.914175	0.1091	0.999488	no
ENSMUSG00000050212	ENSMUSG00000050212	Fam176b	4:125824987-125827119	Shank3wt	Shank3ko	OK	1.77512	1.37475	-0.368751	-0.947656	0.1091	0.999488	no
ENSMUSG00000071722	ENSMUSG00000071722	Spin4	X:92217845-92222021	Shank3wt	Shank3ko	OK	0.402153	0.537323	0.418047	0.946736	0.10925	0.999488	no
ENSMUSG00000049300	ENSMUSG00000049300	Prmt6	3:110049026-110053916	Shank3wt	Shank3ko	OK	5.76369	6.84722	0.248526	0.908935	0.1094	0.999488	no
ENSMUSG00000078349	ENSMUSG00000078349	AW011738	4:155577412-155579260	Shank3wt	Shank3ko	OK	1.15934	1.48058	0.352858	0.932457	0.1095	0.999488	no
ENSMUSG00000030878	ENSMUSG00000030878	Cdr2	7:128100549-128125826	Shank3wt	Shank3ko	OK	12.2857	14.4889	0.237958	0.924066	0.10955	0.999488	no
ENSMUSG00000032718	ENSMUSG00000032718	Mansc1	6:134559227-134582506	Shank3wt	Shank3ko	OK	4.39724	5.26881	0.260878	0.918955	0.1096	0.999488	no
ENSMUSG00000029759	ENSMUSG00000029759	Pon3	6:5170851-5206286	Shank3wt	Shank3ko	OK	1.70368	2.38497	0.485319	0.898487	0.1096	0.999488	no
ENSMUSG00000075271	ENSMUSG00000075271	Ttc30a1	2:75817162-75820024	Shank3wt	Shank3ko	OK	1.26307	1.56697	0.311042	0.914662	0.10975	0.999488	no
ENSMUSG00000026608	ENSMUSG00000026608	Kctd3	1:190794976-190831719	Shank3wt	Shank3ko	OK	24.9014	29.3432	0.236799	0.909998	0.10985	0.999488	no
ENSMUSG00000030269	ENSMUSG00000030269	Mtmr14	6:113187836-113231386	Shank3wt	Shank3ko	OK	9.72104	12.7509	0.391422	0.923377	0.1099	0.999488	no
ENSMUSG00000036151	ENSMUSG00000036151	Tm6sf2	8:72596822-72603965	Shank3wt	Shank3ko	OK	0.706451	0.434172	-0.702324	-0.747417	0.10995	0.999488	no
ENSMUSG00000037805	ENSMUSG00000037805	Rpl10a	17:28465415-28467977	Shank3wt	Shank3ko	OK	60.1815	49.8487	-0.271765	-0.921478	0.11005	0.999488	no
ENSMUSG00000087550	ENSMUSG00000087550	Gm14343	2:180500918-180511605	Shank3wt	Shank3ko	OK	0.361458	0.148497	-1.2834	-1.00629	0.11015	0.999488	no
ENSMUSG00000039236	ENSMUSG00000039236	Isg20	7:86058309-86065248	Shank3wt	Shank3ko	OK	0.614545	0.894677	0.541848	0.845455	0.1103	0.999488	no
ENSMUSG00000060791	ENSMUSG00000060791	Gmfg	7:29222465-29233252	Shank3wt	Shank3ko	OK	1.9272	1.38428	-0.477368	-0.864874	0.1105	0.999488	no
ENSMUSG00000026322	ENSMUSG00000026322	Htr4	18:62483857-62627456	Shank3wt	Shank3ko	OK	1.57589	1.29242	-0.286091	-0.922256	0.1105	0.999488	no
ENSMUSG00000038822	ENSMUSG00000038822	Hace1	10:45297634-45432151	Shank3wt	Shank3ko	OK	20.4734	16.1916	-0.338509	-0.852522	0.11065	0.999488	no
ENSMUSG00000022033	ENSMUSG00000022033	Pbk	14:66424673-66436659	Shank3wt	Shank3ko	OK	0.576083	0.968044	0.748794	0.76058	0.1108	0.999488	no
ENSMUSG00000026568	ENSMUSG00000026568	Brp44	1:167391167-167411345	Shank3wt	Shank3ko	OK	109.537	132.764	0.27745	0.912363	0.11095	0.999488	no
ENSMUSG00000061536	ENSMUSG00000061536	Sec22c	9:121589164-121614608	Shank3wt	Shank3ko	OK	12.5105	9.73981	-0.361168	-0.702353	0.11125	0.999488	no
ENSMUSG00000031932	ENSMUSG00000031932	Gpr83	9:14664653-14675233	Shank3wt	Shank3ko	OK	28.6149	24.4535	-0.226723	-0.911925	0.1113	0.999488	no
ENSMUSG00000028581	ENSMUSG00000028581	Laptm5	4:130469039-130492056	Shank3wt	Shank3ko	OK	34.0812	26.4862	-0.363731	-0.878918	0.1113	0.999488	no
ENSMUSG00000029084	ENSMUSG00000029084	Cd38	5:44260047-44303614	Shank3wt	Shank3ko	OK	5.62172	6.67902	0.248625	0.912623	0.11135	0.999488	no
ENSMUSG00000032171	ENSMUSG00000032171	Pin1	9:20456573-20471028	Shank3wt	Shank3ko	OK	16.1968	13.8604	-0.224741	-0.908038	0.11155	0.999488	no
ENSMUSG00000029389	ENSMUSG00000029389	Ddx55	5:125002872-125019669	Shank3wt	Shank3ko	OK	7.28273	5.98173	-0.283917	-0.875518	0.1116	0.999488	no
ENSMUSG00000019917	ENSMUSG00000019917	38960	10:58604397-58684595	Shank3wt	Shank3ko	OK	3.91612	4.76306	0.282461	0.923987	0.1117	0.999488	no
ENSMUSG00000016534	ENSMUSG00000016534	Lamp2	X:35754533-35809631	Shank3wt	Shank3ko	OK	52.1925	61.3282	0.232709	0.917675	0.1117	0.999488	no
ENSMUSG00000033409	ENSMUSG00000033409	Syce1l	8:116167112-116179433	Shank3wt	Shank3ko	OK	0.763485	0.533446	-0.517257	-0.885175	0.11175	0.999488	no
ENSMUSG00000074555	ENSMUSG00000074555	Gm10714	2:173950538-174009419	Shank3wt	Shank3ko	OK	0.11081	1.31976	3.57412	1.05358	0.1118	0.999488	no
ENSMUSG00000020388	ENSMUSG00000020388	Pdlim4	11:53868429-53882516	Shank3wt	Shank3ko	OK	6.50788	8.51248	0.387392	0.891785	0.11195	0.999488	no
ENSMUSG00000049265	ENSMUSG00000049265	Kcnk3	5:30890542-30927643	Shank3wt	Shank3ko	OK	4.94659	5.834	0.23805	0.903173	0.1121	0.999488	no
ENSMUSG00000039530	ENSMUSG00000039530	Tusc3	8:40068898-40250466	Shank3wt	Shank3ko	OK	177.595	151.799	-0.226431	-0.915564	0.1121	0.999488	no
ENSMUSG00000037972	ENSMUSG00000037972	Snn	16:11066390-11134743	Shank3wt	Shank3ko	OK	103.43	87.7938	-0.236459	-0.90874	0.11215	0.999488	no
ENSMUSG00000029847	ENSMUSG00000029847	2010107G12Rik	6:34895277-34929054	Shank3wt	Shank3ko	OK	0.32416	0.194389	-0.737757	-0.725932	0.1122	0.999488	no
ENSMUSG00000035352	ENSMUSG00000035352	Ccl12	11:81915346-81916902	Shank3wt	Shank3ko	OK	0.775982	1.19565	0.623694	0.873626	0.11235	0.999488	no
ENSMUSG00000036357	ENSMUSG00000036357	Gpr101	X:54749844-54756934	Shank3wt	Shank3ko	OK	3.71269	3.1375	-0.242848	-0.922961	0.1124	0.999488	no
ENSMUSG00000025776	ENSMUSG00000025776	Crispld1	1:17666107-17756425	Shank3wt	Shank3ko	OK	2.08538	1.68984	-0.303423	-0.888803	0.11245	0.999488	no
ENSMUSG00000061702	ENSMUSG00000061702	Tmem91	7:26454157-26460185	Shank3wt	Shank3ko	OK	36.8027	28.6536	-0.361098	-0.902957	0.11245	0.999488	no
ENSMUSG00000026834	ENSMUSG00000026834	Acvr1c	2:58119863-58210306	Shank3wt	Shank3ko	OK	12.2292	10.4164	-0.231473	-0.892307	0.1125	0.999488	no
ENSMUSG00000034168	ENSMUSG00000034168	6430527G18Rik	12:88221652-88225764	Shank3wt	Shank3ko	OK	22.3604	19.1303	-0.225089	-0.914191	0.11255	0.999488	no
ENSMUSG00000028601	ENSMUSG00000028601	Echdc2	4:107838041-107851913	Shank3wt	Shank3ko	OK	2.8835	3.75041	0.37923	0.857449	0.1126	0.999488	no
ENSMUSG00000005131	ENSMUSG00000005131	4930550C14Rik	9:53213390-53240908	Shank3wt	Shank3ko	OK	0.181773	0.303817	0.741064	0.857417	0.1127	0.999488	no
ENSMUSG00000025213	ENSMUSG00000025213	Kazald1	19:45149730-45153779	Shank3wt	Shank3ko	OK	1.88677	2.38363	0.337246	0.922602	0.1127	0.999488	no
ENSMUSG00000025380	ENSMUSG00000025380	Fscn2	11:120222847-120229482	Shank3wt	Shank3ko	OK	0.201352	0.412566	1.0349	0.848018	0.11275	0.999488	no
ENSMUSG00000047342	ENSMUSG00000047342	Zfp286	11:62563353-62602964	Shank3wt	Shank3ko	OK	6.67823	5.11046	-0.386014	-0.914988	0.11275	0.999488	no
ENSMUSG00000036292	ENSMUSG00000036292	Gramd1c	16:43980467-44028058	Shank3wt	Shank3ko	OK	0.29508	0.397366	0.429362	0.933634	0.11285	0.999488	no
ENSMUSG00000066885	ENSMUSG00000066885	Ptprv	1:137007745-137008883	Shank3wt	Shank3ko	OK	7.13004	5.06686	-0.49282	-0.913125	0.11285	0.999488	no
ENSMUSG00000030279	ENSMUSG00000030279	5730419I09Rik	6:142959439-143048627	Shank3wt	Shank3ko	OK	14.3269	12.188	-0.233259	-0.911078	0.113	0.999488	no
ENSMUSG00000045930	ENSMUSG00000045930	Clec14a	12:59365706-59370245	Shank3wt	Shank3ko	OK	1.25689	1.02607	-0.292728	-0.896146	0.113	0.999488	no
ENSMUSG00000032875	ENSMUSG00000032875	Arhgef17	7:108018259-108080675	Shank3wt	Shank3ko	OK	34.222	29.2657	-0.225713	-0.911408	0.11305	0.999488	no
ENSMUSG00000032224	ENSMUSG00000032224	Fam81a	9:69937116-69990367	Shank3wt	Shank3ko	OK	12.4972	14.6704	0.231304	0.843741	0.1131	0.999488	no
ENSMUSG00000045506	ENSMUSG00000045506	A930002H24Rik	17:64212648-64213140	Shank3wt	Shank3ko	OK	0.499648	0.237597	-1.0724	-0.947679	0.11315	0.999488	no
ENSMUSG00000020173	ENSMUSG00000020173	Cobl	11:12136610-12364963	Shank3wt	Shank3ko	OK	18.0484	15.1549	-0.252087	-0.762949	0.1132	0.999488	no
ENSMUSG00000053693	ENSMUSG00000053693	Mast1	8:87432458-87461258	Shank3wt	Shank3ko	OK	8.2539	9.77251	0.243653	0.87021	0.1132	0.999488	no
ENSMUSG00000029104	ENSMUSG00000029104	Htt	5:35104388-35255183	Shank3wt	Shank3ko	OK	14.5916	12.4807	-0.225435	-0.819333	0.1133	0.999488	no
ENSMUSG00000036766	ENSMUSG00000036766	Dner	1:84366415-84692796	Shank3wt	Shank3ko	OK	38.8904	45.31	0.220415	0.897294	0.11335	0.999488	no
ENSMUSG00000087656	ENSMUSG00000087656	Gm13390	2:7317484-7317627	Shank3wt	Shank3ko	OK	59.4035	38.0529	-0.642543	-0.911257	0.1134	0.999488	no
ENSMUSG00000079038	ENSMUSG00000079038	D130040H23Rik	8:71824674-71827061	Shank3wt	Shank3ko	OK	3.04497	2.38759	-0.350875	-0.892771	0.11365	0.999488	no
ENSMUSG00000051627	ENSMUSG00000051627	Hist1h1e	13:23713623-23714371	Shank3wt	Shank3ko	OK	1.77307	2.35262	0.408023	0.938646	0.1138	0.999488	no
ENSMUSG00000026077	ENSMUSG00000026077	Npas2	1:39250575-39420079	Shank3wt	Shank3ko	OK	13.3359	11.2202	-0.249225	-0.729891	0.1138	0.999488	no
ENSMUSG00000082519	ENSMUSG00000082519	Vamp7-ps	2:173872119-173872774	Shank3wt	Shank3ko	OK	11.4582	13.9762	0.286593	0.917201	0.1139	0.999488	no
ENSMUSG00000053175	ENSMUSG00000053175	Bcl3	7:20393810-20408119	Shank3wt	Shank3ko	OK	0.657386	0.345958	-0.926143	-0.543848	0.1142	0.999488	no
ENSMUSG00000031832	ENSMUSG00000031832	Taf1c	8:122099134-122129122	Shank3wt	Shank3ko	OK	6.10578	4.02421	-0.60147	-0.895041	0.1143	0.999488	no
ENSMUSG00000029483	ENSMUSG00000029483	Tmem132b	5:126259003-126268438	Shank3wt	Shank3ko	OK	20.2102	17.1668	-0.235456	-0.920139	0.1143	0.999488	no
ENSMUSG00000026435	ENSMUSG00000026435	Slc45a3	1:133867185-133879540	Shank3wt	Shank3ko	OK	1.62853	1.98365	0.284589	0.900002	0.11455	0.999488	no
ENSMUSG00000032523	ENSMUSG00000032523	Hhatl	9:121693133-121701625	Shank3wt	Shank3ko	OK	7.29517	8.70878	0.255529	0.903718	0.1146	0.999488	no
ENSMUSG00000036790	ENSMUSG00000036790	Slitrk2	X:63902492-63914568	Shank3wt	Shank3ko	OK	7.41334	6.21543	-0.254269	-0.906267	0.11515	0.999488	no
ENSMUSG00000021414	ENSMUSG00000021414	1700026J04Rik	13:35001832-35011862	Shank3wt	Shank3ko	OK	0.402408	0.294247	-0.45163	-0.909116	0.1152	0.999488	no
ENSMUSG00000044254	ENSMUSG00000044254	Pcsk9	4:106114933-106136934	Shank3wt	Shank3ko	OK	1.68195	2.02999	0.271334	0.918879	0.1152	0.999488	no
ENSMUSG00000086520	ENSMUSG00000086520	9330185C12Rik	1:115787961-115860711	Shank3wt	Shank3ko	OK	0.2992	0.48331	0.691837	0.901304	0.1153	0.999488	no
ENSMUSG00000045629	ENSMUSG00000045629	Sh3tc2	18:62112728-62184019	Shank3wt	Shank3ko	OK	1.66955	1.99934	0.260067	0.893485	0.11535	0.999488	no
ENSMUSG00000085396	ENSMUSG00000085396	6720401G13Rik	X:47908920-47988498	Shank3wt	Shank3ko	OK	14.6474	12.1846	-0.265583	-0.904592	0.1154	0.999488	no
ENSMUSG00000035189	ENSMUSG00000035189	Ano4	10:88411739-88720535	Shank3wt	Shank3ko	OK	8.93672	10.5036	0.233068	0.908504	0.11545	0.999488	no
ENSMUSG00000064354	ENSMUSG00000064354	mt-Co2	MT:7012-7696	Shank3wt	Shank3ko	OK	13984.9	11524.9	-0.279114	-0.91291	0.1155	0.999488	no
ENSMUSG00000054679	ENSMUSG00000054679	Srsf12	4:33295965-33320315	Shank3wt	Shank3ko	OK	10.859	8.83135	-0.298188	-0.893081	0.1157	0.999488	no
ENSMUSG00000037843	ENSMUSG00000037843	Vstm2l	2:157740388-157770455	Shank3wt	Shank3ko	OK	57.4343	48.9657	-0.230142	-0.925749	0.1159	0.999488	no
ENSMUSG00000034758	ENSMUSG00000034758	Tle6	10:81053648-81063818	Shank3wt	Shank3ko	OK	2.03467	2.82729	0.474626	0.832931	0.116	0.999488	no
ENSMUSG00000068154	ENSMUSG00000068154	Insm1	2:146047656-146050752	Shank3wt	Shank3ko	OK	3.26813	2.70426	-0.273231	-0.898324	0.11605	0.999488	no
ENSMUSG00000031548	ENSMUSG00000031548	Sfrp1	8:24521973-24560104	Shank3wt	Shank3ko	OK	1.618	1.94683	0.266914	0.898021	0.11605	0.999488	no
ENSMUSG00000031099	ENSMUSG00000031099	Smarca1	X:45162544-45246151	Shank3wt	Shank3ko	OK	11.851	10.0494	-0.237903	-0.860959	0.11605	0.999488	no
ENSMUSG00000021583	ENSMUSG00000021583	Erap1	13:74777319-74829983	Shank3wt	Shank3ko	OK	2.74831	3.27209	0.251671	0.902352	0.1161	0.999488	no
ENSMUSG00000085207	ENSMUSG00000085207	Gm11767	11:119797116-119804012	Shank3wt	Shank3ko	OK	2.83978	1.8292	-0.634568	-0.880074	0.1161	0.999488	no
ENSMUSG00000030031	ENSMUSG00000030031	Kbtbd8	6:95064010-95079712	Shank3wt	Shank3ko	OK	3.61598	2.60566	-0.472735	-0.837837	0.1161	0.999488	no
ENSMUSG00000052889	ENSMUSG00000052889	Prkcb	7:129432264-129777916	Shank3wt	Shank3ko	OK	239.535	197.318	-0.279714	-0.885973	0.11625	0.999488	no
ENSMUSG00000072662	ENSMUSG00000072662	Gm5887	6:147023581-147035554	Shank3wt	Shank3ko	OK	0.356653	0.535462	0.586263	0.837089	0.1164	0.999488	no
ENSMUSG00000048706	ENSMUSG00000048706	D4Bwg0951e	4:80556549-80601532	Shank3wt	Shank3ko	OK	2.45251	2.96157	0.272103	0.906593	0.1166	0.999488	no
ENSMUSG00000042182	ENSMUSG00000042182	Bend6	1:33908896-33964661	Shank3wt	Shank3ko	OK	53.7816	62.8314	0.224372	0.828372	0.11675	0.999488	no
ENSMUSG00000027186	ENSMUSG00000027186	Elf5	2:103251844-103291146	Shank3wt	Shank3ko	OK	0.313423	0.473965	0.596668	0.654979	0.11685	0.999488	no
ENSMUSG00000044367	ENSMUSG00000044367	Slc16a13	11:70030290-70034496	Shank3wt	Shank3ko	OK	3.91106	2.37743	-0.71816	-0.835212	0.11685	0.999488	no
ENSMUSG00000022707	ENSMUSG00000022707	Gbe1	16:70314193-70569961	Shank3wt	Shank3ko	OK	11.6047	14.827	0.353524	0.889843	0.11695	0.999488	no
ENSMUSG00000032264	ENSMUSG00000032264	Zw10	9:48863736-48886877	Shank3wt	Shank3ko	OK	5.31335	6.28014	0.241177	0.897866	0.11695	0.999488	no
ENSMUSG00000007682	ENSMUSG00000007682	Dio2	12:91962993-91989133	Shank3wt	Shank3ko	OK	12.5161	10.6925	-0.227183	-0.90178	0.11705	0.999488	no
ENSMUSG00000090958	ENSMUSG00000090958	Lrrc32	7:105642731-105650341	Shank3wt	Shank3ko	OK	1.29643	1.05698	-0.294591	-0.906127	0.1172	0.999488	no
ENSMUSG00000047417	ENSMUSG00000047417	Rexo1	10:80003670-80024305	Shank3wt	Shank3ko	OK	8.85874	7.48065	-0.243938	-0.890721	0.11725	0.999488	no
ENSMUSG00000027394	ENSMUSG00000027394	Ttl	2:128891677-128922019	Shank3wt	Shank3ko	OK	21.1046	18.122	-0.219812	-0.878116	0.1174	0.999488	no
ENSMUSG00000022375	ENSMUSG00000022375	Lrrc6	15:66211419-66332472	Shank3wt	Shank3ko	OK	2.94832	2.4276	-0.280362	-0.918504	0.1176	0.999488	no
ENSMUSG00000090152	ENSMUSG00000090152	Gm16285	12:102883652-102956733	Shank3wt	Shank3ko	OK	0	0.378401	inf	#NAME?	0.11765	0.999488	no
ENSMUSG00000019232	ENSMUSG00000019232	Agxt2l1	3:130320365-130338668	Shank3wt	Shank3ko	OK	15.2984	17.9554	0.231037	0.865979	0.1178	0.999488	no
ENSMUSG00000020700	ENSMUSG00000020700	Map3k3	11:105945926-106016760	Shank3wt	Shank3ko	OK	9.4212	7.38117	-0.352061	-0.928975	0.1178	0.999488	no
ENSMUSG00000036022	ENSMUSG00000036022	Fam122b	X:50596591-50622982	Shank3wt	Shank3ko	OK	3.68767	4.4324	0.265378	0.909762	0.11815	0.999488	no
ENSMUSG00000022257	ENSMUSG00000022257	Laptm4b	15:34167780-34214050	Shank3wt	Shank3ko	OK	50.3104	58.7105	0.222761	0.902589	0.11815	0.999488	no
ENSMUSG00000023047	ENSMUSG00000023047	Amhr2	15:102275797-102285061	Shank3wt	Shank3ko	OK	0.522662	0.884981	0.759769	0.8614	0.1182	0.999488	no
ENSMUSG00000029361	ENSMUSG00000029361	Nos1	5:118231040-118408849	Shank3wt	Shank3ko	OK	7.20433	6.16212	-0.225437	-0.799122	0.1189	0.999488	no
ENSMUSG00000037306	ENSMUSG00000037306	Man1c1	4:134117604-134260205	Shank3wt	Shank3ko	OK	8.04983	6.84413	-0.234092	-0.895405	0.119	0.999488	no
ENSMUSG00000079003	ENSMUSG00000079003	Samd1	8:86521570-86524285	Shank3wt	Shank3ko	OK	11.8336	10.0622	-0.233954	-0.889477	0.11905	0.999488	no
ENSMUSG00000018543	ENSMUSG00000018543	1700001P01Rik	11:97632794-97637232	Shank3wt	Shank3ko	OK	0.50613	0.138917	-1.86529	-1.72938	0.1191	0.999488	no
ENSMUSG00000029033	ENSMUSG00000029033	Acap3	4:155265983-155281360	Shank3wt	Shank3ko	OK	32.1371	25.7243	-0.321107	-0.825158	0.11915	0.999488	no
ENSMUSG00000048967	ENSMUSG00000048967	Yjefn3	8:72411686-72414866	Shank3wt	Shank3ko	OK	12.022	9.77892	-0.297934	-0.887962	0.1192	0.999488	no
ENSMUSG00000046101	ENSMUSG00000046101	6030422M02Rik	1:9898718-9932166	Shank3wt	Shank3ko	OK	0.679176	0.518627	-0.389087	-0.836626	0.11925	0.999488	no
ENSMUSG00000034648	ENSMUSG00000034648	Lrrn1	6:107479778-107520204	Shank3wt	Shank3ko	OK	30.2363	35.1787	0.218421	0.89025	0.11935	0.999488	no
ENSMUSG00000029075	ENSMUSG00000029075	Tnfrsf4	4:155387951-155390721	Shank3wt	Shank3ko	OK	0.707617	0.459796	-0.621977	-0.749952	0.1194	0.999488	no
ENSMUSG00000042507	ENSMUSG00000042507	C130039O16Rik	12:85490125-85559831	Shank3wt	Shank3ko	OK	4.64357	3.89744	-0.252708	-0.732916	0.11945	0.999488	no
ENSMUSG00000038855	ENSMUSG00000038855	Itpkb	1:182257101-182354933	Shank3wt	Shank3ko	OK	7.31004	8.53095	0.222829	0.880239	0.1196	0.999488	no
ENSMUSG00000043168	ENSMUSG00000043168	4930426D05Rik	18:21708877-21814606	Shank3wt	Shank3ko	OK	0.54528	0.927242	0.765949	0.845496	0.1197	0.999488	no
ENSMUSG00000046269	ENSMUSG00000046269	Usp27x	X:6948401-6952956	Shank3wt	Shank3ko	OK	3.82175	3.22211	-0.246227	-0.886417	0.11975	0.999488	no
ENSMUSG00000032564	ENSMUSG00000032564	Cpne4	9:104449615-104936874	Shank3wt	Shank3ko	OK	11.6231	14.3428	0.30333	0.880124	0.1198	0.999488	no
ENSMUSG00000034701	ENSMUSG00000034701	Neurod1	2:79095582-79301264	Shank3wt	Shank3ko	OK	0.300557	0.632973	1.07451	0.964479	0.1198	0.999488	no
ENSMUSG00000057615	ENSMUSG00000057615	Ldoc1	X:58962788-58964124	Shank3wt	Shank3ko	OK	1.07307	0.802681	-0.418843	-0.895347	0.11995	0.999488	no
ENSMUSG00000028681	ENSMUSG00000028681	Ptch2	4:116768679-116788706	Shank3wt	Shank3ko	OK	1.04491	0.671801	-0.637272	-0.805716	0.12	0.999488	no
ENSMUSG00000034145	ENSMUSG00000034145	Tmem63c	12:88362289-88430993	Shank3wt	Shank3ko	OK	10.5734	8.60225	-0.297654	-0.834126	0.12	0.999488	no
ENSMUSG00000047613	ENSMUSG00000047613	A430005L14Rik	4:153331345-153336034	Shank3wt	Shank3ko	OK	7.92214	9.73787	0.297716	0.878692	0.12005	0.999488	no
ENSMUSG00000062980	ENSMUSG00000062980	A430107O13Rik	6:21935907-22206404	Shank3wt	Shank3ko	OK	0.397976	0.606234	0.607194	0.593713	0.12035	0.999488	no
ENSMUSG00000045174	ENSMUSG00000045174	Fam123c	1:34636537-34647783	Shank3wt	Shank3ko	OK	5.49619	4.67886	-0.232274	-0.898375	0.12035	0.999488	no
ENSMUSG00000083811	ENSMUSG00000083811	Gm13071	4:148874741-148875117	Shank3wt	Shank3ko	OK	1.96956	1.26268	-0.641387	-0.882303	0.1204	0.999488	no
ENSMUSG00000038780	ENSMUSG00000038780	Smurf1	5:145637363-145726716	Shank3wt	Shank3ko	OK	12.6791	10.8504	-0.224705	-0.899938	0.12055	0.999488	no
ENSMUSG00000008035	ENSMUSG00000008035	Mid1ip1	X:10284301-10296816	Shank3wt	Shank3ko	OK	64.4446	83.3046	0.370336	0.957002	0.1206	0.999488	no
ENSMUSG00000028833	ENSMUSG00000028833	Ncdn	4:126420993-126430682	Shank3wt	Shank3ko	OK	542.414	456.558	-0.248597	-0.884905	0.12075	0.999488	no
ENSMUSG00000045039	ENSMUSG00000045039	Megf8	7:26102182-26150936	Shank3wt	Shank3ko	OK	21.5607	18.1234	-0.250557	-0.886854	0.12115	0.999488	no
ENSMUSG00000027524	ENSMUSG00000027524	Edn3	2:174586119-174609543	Shank3wt	Shank3ko	OK	2.87868	2.27234	-0.341227	-0.864429	0.12125	0.999488	no
ENSMUSG00000085478	ENSMUSG00000085478	Gm11851	4:17583821-17585110	Shank3wt	Shank3ko	OK	0.365437	0.152091	-1.26469	-0.980584	0.1213	0.999488	no
ENSMUSG00000047963	ENSMUSG00000047963	Stbd1	5:93032076-93035605	Shank3wt	Shank3ko	OK	0.24513	0.343367	0.486206	0.869833	0.12135	0.999488	no
ENSMUSG00000047671	ENSMUSG00000047671	Tctex1d4	4:116799398-116806568	Shank3wt	Shank3ko	OK	0.273293	1.36795	2.32349	1.07063	0.12135	0.999488	no
ENSMUSG00000037579	ENSMUSG00000037579	Kcnh3	15:99055291-99073248	Shank3wt	Shank3ko	OK	28.012	24.0879	-0.217737	-0.8912	0.12155	0.999488	no
ENSMUSG00000053877	ENSMUSG00000053877	Srcap	7:134655540-134679890	Shank3wt	Shank3ko	OK	8.99464	7.28765	-0.303612	-0.895166	0.12155	0.999488	no
ENSMUSG00000038115	ENSMUSG00000038115	Ano2	6:125640436-125990144	Shank3wt	Shank3ko	OK	11.7823	9.33442	-0.335993	-0.904409	0.1216	0.999488	no
ENSMUSG00000017417	ENSMUSG00000017417	Plxdc1	11:97784551-97847758	Shank3wt	Shank3ko	OK	11.0487	12.9291	0.226748	0.888935	0.1216	0.999488	no
ENSMUSG00000073469	ENSMUSG00000073469	Rnaset2a	17:8321455-8340697	Shank3wt	Shank3ko	OK	1.21172	0.901894	-0.426023	-0.891071	0.12185	0.999488	no
ENSMUSG00000029059	ENSMUSG00000029059	2810405K02Rik	4:154230308-154273244	Shank3wt	Shank3ko	OK	61.8843	51.2421	-0.272243	-0.887112	0.1221	0.999488	no
ENSMUSG00000040659	ENSMUSG00000040659	Efhd2	4:141414056-141430835	Shank3wt	Shank3ko	OK	28.2834	32.9185	0.218943	0.885935	0.1221	0.999488	no
ENSMUSG00000090536	ENSMUSG00000090536	Scn8a	15:100763859-100771229	Shank3wt	Shank3ko	OK	6.28502	5.16987	-0.281791	-0.885786	0.1221	0.999488	no
ENSMUSG00000028675	ENSMUSG00000028675	Pnrc2	4:135426832-135429765	Shank3wt	Shank3ko	OK	26.3922	31.0653	0.235192	0.882884	0.1222	0.999488	no
ENSMUSG00000051177	ENSMUSG00000051177	Plcb1	2:134611894-135409320	Shank3wt	Shank3ko	OK	93.5917	70.6348	-0.406001	-0.856656	0.12225	0.999488	no
ENSMUSG00000079681	ENSMUSG00000079681	Zglp1	9:20866836-20871537	Shank3wt	Shank3ko	OK	0.436161	0.286434	-0.606661	-0.865548	0.1224	0.999488	no
ENSMUSG00000022665	ENSMUSG00000022665	Ccdc80	16:45093514-45128037	Shank3wt	Shank3ko	OK	1.27778	1.62434	0.346212	0.672264	0.12245	0.999488	no
ENSMUSG00000027952	ENSMUSG00000027952	Pmvk	3:89263039-89272935	Shank3wt	Shank3ko	OK	23.0645	27.4486	0.251059	0.87755	0.12245	0.999488	no
ENSMUSG00000049922	ENSMUSG00000049922	Slc35c1	2:92292920-92300695	Shank3wt	Shank3ko	OK	6.77863	5.62851	-0.268239	-0.881437	0.12245	0.999488	no
ENSMUSG00000092226	ENSMUSG00000092226	Gm9282	12:21993660-22086828	Shank3wt	Shank3ko	OK	0.884473	0.627969	-0.494124	-0.895884	0.1225	0.999488	no
ENSMUSG00000001260	ENSMUSG00000001260	Gabrg1	5:71142285-71233856	Shank3wt	Shank3ko	OK	13.8937	11.695	-0.248543	-0.905964	0.12275	0.999488	no
ENSMUSG00000000732	ENSMUSG00000000732	Icosl	10:77532104-77546000	Shank3wt	Shank3ko	OK	2.15124	2.60618	0.276773	0.893568	0.12275	0.999488	no
ENSMUSG00000064329	ENSMUSG00000064329	Scn1a	2:66108837-66278897	Shank3wt	Shank3ko	OK	28.3172	33.037	0.222404	0.891914	0.1228	0.999488	no
ENSMUSG00000035944	ENSMUSG00000035944	Ttc38	15:85662733-85689252	Shank3wt	Shank3ko	OK	3.95177	2.8912	-0.450832	-0.752036	0.1234	0.999488	no
ENSMUSG00000065406	ENSMUSG00000065406	Mirlet7i	10:122422695-122422780	Shank3wt	Shank3ko	OK	0	28.4951	inf	#NAME?	0.12345	0.999488	no
ENSMUSG00000084521	ENSMUSG00000084521	SNORA40	18:55245218-55245311	Shank3wt	Shank3ko	OK	0	14.8561	inf	#NAME?	0.12345	0.999488	no
ENSMUSG00000093656	ENSMUSG00000093656	RP24-201C14.10.1	3:96070997-96082924	Shank3wt	Shank3ko	OK	0.474969	0.348529	-0.446555	-0.877682	0.1236	0.999488	no
ENSMUSG00000029151	ENSMUSG00000029151	Slc30a3	5:31388478-31395988	Shank3wt	Shank3ko	OK	0.49636	0.65957	0.410139	0.877731	0.12365	0.999488	no
ENSMUSG00000076964	ENSMUSG00000076964	AC132266.1	10:129019841-129019951	Shank3wt	Shank3ko	OK	0	5.95298	inf	#NAME?	0.12375	0.999488	no
ENSMUSG00000080671	ENSMUSG00000080671	AC138299.1	18:16327461-16327550	Shank3wt	Shank3ko	OK	0	24.7826	inf	#NAME?	0.12375	0.999488	no
ENSMUSG00000092654	ENSMUSG00000092654	AL831731.1	2:131393746-131393818	Shank3wt	Shank3ko	OK	0	70.6675	inf	#NAME?	0.12375	0.999488	no
ENSMUSG00000022742	ENSMUSG00000022742	Cpox	16:58670320-58680504	Shank3wt	Shank3ko	OK	23.5963	27.4576	0.218648	0.888232	0.12375	0.999488	no
ENSMUSG00000082073	ENSMUSG00000082073	Gm13114	4:153422131-153422237	Shank3wt	Shank3ko	OK	0	7.25151	inf	#NAME?	0.12375	0.999488	no
ENSMUSG00000026207	ENSMUSG00000026207	Speg	1:75371871-75428895	Shank3wt	Shank3ko	OK	62.4351	47.4669	-0.395434	-0.856747	0.12375	0.999488	no
ENSMUSG00000092657	ENSMUSG00000092657	AC122925.1	1:53500114-53500239	Shank3wt	Shank3ko	OK	4.52677	0	#NAME?	#NAME?	0.12395	0.999488	no
ENSMUSG00000065341	ENSMUSG00000065341	U6	7:133710557-133710663	Shank3wt	Shank3ko	OK	12.7076	0	#NAME?	#NAME?	0.12395	0.999488	no
ENSMUSG00000088873	ENSMUSG00000088873	U6	14:22269695-22269787	Shank3wt	Shank3ko	OK	16.7373	0	#NAME?	#NAME?	0.12395	0.999488	no
ENSMUSG00000059325	ENSMUSG00000059325	Hopx	5:77515467-77544186	Shank3wt	Shank3ko	OK	14.4161	17.4824	0.278219	0.889954	0.124	0.999488	no
ENSMUSG00000065568	ENSMUSG00000065568	Mir344	7:69022655-69022750	Shank3wt	Shank3ko	OK	18.9117	0	#NAME?	#NAME?	0.1241	0.999488	no
[truncated: 35,981 more rows]

## Sheet: Sheet3
test_id	gene_id	gene	locus	sample_1	sample_2	status	value_1	value_2	log2(fold_change)	test_stat	p_value	q_value	significant
ENSMUSG00000028441	ENSMUSG00000028441	1110017D15Rik	4:41452041-41464366	Shank3wt	Shank3ko	OK	1.42972	5.15163	1.8493	3.1545	5e-05	0.0051589	yes
ENSMUSG00000043461	ENSMUSG00000043461	1110032A04Rik	3:69623459-69663818	Shank3wt	Shank3ko	OK	3.37773	5.87395	0.798278	2.57887	5e-05	0.0051589	yes
ENSMUSG00000037086	ENSMUSG00000037086	1110059M19Rik	X:42444080-42445968	Shank3wt	Shank3ko	OK	0.208751	2.45231	3.55428	4.88314	5e-05	0.0051589	yes
ENSMUSG00000026051	ENSMUSG00000026051	1500015O10Rik	1:43787446-43799423	Shank3wt	Shank3ko	OK	1.64592	19.8632	3.59314	8.62639	5e-05	0.0051589	yes
ENSMUSG00000026649	ENSMUSG00000026649	1700009P17Rik	1:173044048-173057098	Shank3wt	Shank3ko	OK	1.40657	4.0366	1.52096	2.9912	5e-05	0.0051589	yes
ENSMUSG00000031927	ENSMUSG00000031927	1700012B09Rik	9:14562643-14575474	Shank3wt	Shank3ko	OK	0.413627	1.58892	1.94165	2.94959	5e-05	0.0051589	yes
ENSMUSG00000043629	ENSMUSG00000043629	1700019D03Rik	1:52979167-53020104	Shank3wt	Shank3ko	OK	4.71068	7.27966	0.627935	2.37188	5e-05	0.0051589	yes
ENSMUSG00000010136	ENSMUSG00000010136	1700027A23Rik	3:105799874-105817523	Shank3wt	Shank3ko	OK	0.55258	2.0564	1.89586	3.35684	5e-05	0.0051589	yes
ENSMUSG00000071398	ENSMUSG00000071398	2410004P03Rik	12:17011763-17018360	Shank3wt	Shank3ko	OK	0.671036	2.13726	1.6713	4.1315	5e-05	0.0051589	yes
ENSMUSG00000086023	ENSMUSG00000086023	2810011L19Rik	12:106574803-106622141	Shank3wt	Shank3ko	OK	5.56147	9.04057	0.700947	2.6242	5e-05	0.0051589	yes
ENSMUSG00000022805	ENSMUSG00000022805	4932425I24Rik	16:38297839-38342229	Shank3wt	Shank3ko	OK	0.358384	0.79358	1.14687	2.41101	5e-05	0.0051589	yes
ENSMUSG00000029659	ENSMUSG00000029659	6330406I15Rik	5:150170210-150234298	Shank3wt	Shank3ko	OK	3.48253	7.21566	1.05099	3.75563	5e-05	0.0051589	yes
ENSMUSG00000030111	ENSMUSG00000030111	A2m	6:121586190-121629255	Shank3wt	Shank3ko	OK	0.771051	2.02173	1.39069	4.44824	5e-05	0.0051589	yes
ENSMUSG00000084796	ENSMUSG00000084796	A430104N18Rik	11:87569078-87570772	Shank3wt	Shank3ko	OK	0.785331	0	#NAME?	#NAME?	5e-05	0.0051589	yes
ENSMUSG00000090121	ENSMUSG00000090121	Abhd12b	12:71255128-71284334	Shank3wt	Shank3ko	OK	1.85045	4.36402	1.23778	2.71478	5e-05	0.0051589	yes
ENSMUSG00000020178	ENSMUSG00000020178	Adora2a	10:74779687-74797533	Shank3wt	Shank3ko	OK	147.378	101.303	-0.540853	-2.16343	5e-05	0.0051589	yes
ENSMUSG00000013076	ENSMUSG00000013076	Amotl1	9:14346409-14447973	Shank3wt	Shank3ko	OK	8.92763	14.6602	0.715552	2.32336	5e-05	0.0051589	yes
ENSMUSG00000004655	ENSMUSG00000004655	Aqp1	6:55286425-55298549	Shank3wt	Shank3ko	OK	0.272423	2.81975	3.37165	7.16874	5e-05	0.0051589	yes
ENSMUSG00000022602	ENSMUSG00000022602	Arc	15:74499512-74503000	Shank3wt	Shank3ko	OK	43.2773	21.1909	-1.03017	-4.06398	5e-05	0.0051589	yes
ENSMUSG00000034936	ENSMUSG00000034936	Arl4d	11:101526854-101529146	Shank3wt	Shank3ko	OK	31.1199	20.0044	-0.637521	-2.49165	5e-05	0.0051589	yes
ENSMUSG00000037683	ENSMUSG00000037683	Armc3	2:19120744-19231868	Shank3wt	Shank3ko	OK	0.204301	0.485442	1.2486	2.50129	5e-05	0.0051589	yes
ENSMUSG00000026278	ENSMUSG00000026278	Bok	1:95582270-95592339	Shank3wt	Shank3ko	OK	17.8844	33.3146	0.89745	3.46818	5e-05	0.0051589	yes
ENSMUSG00000021981	ENSMUSG00000021981	Cab39l	14:60059817-60167740	Shank3wt	Shank3ko	OK	10.2672	16.1317	0.651859	2.48597	5e-05	0.0051589	yes
ENSMUSG00000066189	ENSMUSG00000066189	Cacng3	7:129815257-129912905	Shank3wt	Shank3ko	OK	57.1514	36.8054	-0.634872	-2.55024	5e-05	0.0051589	yes
ENSMUSG00000040373	ENSMUSG00000040373	Cacng5	11:107735918-107776369	Shank3wt	Shank3ko	OK	4.91294	7.91546	0.688085	2.61651	5e-05	0.0051589	yes
ENSMUSG00000003657	ENSMUSG00000003657	Calb2	8:112661401-112692110	Shank3wt	Shank3ko	OK	3.79016	6.86516	0.857033	2.78414	5e-05	0.0051589	yes
ENSMUSG00000067276	ENSMUSG00000067276	Capn6	X:140236773-140261957	Shank3wt	Shank3ko	OK	0.150534	0.413704	1.45851	2.87557	5e-05	0.0051589	yes
ENSMUSG00000039676	ENSMUSG00000039676	Capsl	15:9365782-9395790	Shank3wt	Shank3ko	OK	0.555579	1.51301	1.44536	2.70237	5e-05	0.0051589	yes
ENSMUSG00000047021	ENSMUSG00000047021	Ccdc108	1:74948644-74982173	Shank3wt	Shank3ko	OK	0.273892	0.930589	1.76453	4.13938	5e-05	0.0051589	yes
ENSMUSG00000031786	ENSMUSG00000031786	Ccdc135	8:97579002-97602041	Shank3wt	Shank3ko	OK	0.28912	1.94959	2.75343	6.39544	5e-05	0.0051589	yes
ENSMUSG00000029769	ENSMUSG00000029769	Ccdc136	6:29346308-29376955	Shank3wt	Shank3ko	OK	109.426	178.744	0.70794	2.26584	5e-05	0.0051589	yes
ENSMUSG00000070306	ENSMUSG00000070306	Ccdc153	9:44048759-44055389	Shank3wt	Shank3ko	OK	1.02285	3.87188	1.92043	4.77079	5e-05	0.0051589	yes
ENSMUSG00000026676	ENSMUSG00000026676	Ccdc3	2:5058794-5151924	Shank3wt	Shank3ko	OK	1.5723	2.68383	0.771415	2.30361	5e-05	0.0051589	yes
ENSMUSG00000039391	ENSMUSG00000039391	Ccdc81	7:97014657-97052139	Shank3wt	Shank3ko	OK	0.127121	0.425361	1.74249	3.01726	5e-05	0.0051589	yes
ENSMUSG00000032532	ENSMUSG00000032532	Cck	9:121398942-121404807	Shank3wt	Shank3ko	OK	38.0926	73.4669	0.947583	3.6124	5e-05	0.0051589	yes
ENSMUSG00000000184	ENSMUSG00000000184	Ccnd2	6:127075796-127162429	Shank3wt	Shank3ko	OK	14.3179	9.96973	-0.522194	-2.07369	5e-05	0.0051589	yes
ENSMUSG00000046186	ENSMUSG00000046186	Cd109	9:78463352-78564060	Shank3wt	Shank3ko	OK	0.162244	0.410504	1.33923	2.71205	5e-05	0.0051589	yes
ENSMUSG00000047139	ENSMUSG00000047139	Cd24a	10:43298974-43304068	Shank3wt	Shank3ko	OK	5.38113	10.0919	0.907223	3.19874	5e-05	0.0051589	yes
ENSMUSG00000035860	ENSMUSG00000035860	Cdhr3	12:33718660-33777740	Shank3wt	Shank3ko	OK	0.250202	0.795088	1.66802	3.68943	5e-05	0.0051589	yes
ENSMUSG00000037664	ENSMUSG00000037664	Cdkn1c	7:150644254-150646955	Shank3wt	Shank3ko	OK	1.89935	3.88238	1.03144	3.2477	5e-05	0.0051589	yes
ENSMUSG00000060402	ENSMUSG00000060402	Chst8	7:35459486-35597730	Shank3wt	Shank3ko	OK	3.86034	6.6152	0.777057	2.59825	5e-05	0.0051589	yes
ENSMUSG00000022512	ENSMUSG00000022512	Cldn1	16:26356727-26371927	Shank3wt	Shank3ko	OK	1.3756	2.64557	0.943518	2.8263	5e-05	0.0051589	yes
ENSMUSG00000047230	ENSMUSG00000047230	Cldn2	X:136335366-136345925	Shank3wt	Shank3ko	OK	0.21666	2.8222	3.70332	3.65542	5e-05	0.0051589	yes
ENSMUSG00000022949	ENSMUSG00000022949	Clic6	16:92478987-92541488	Shank3wt	Shank3ko	OK	3.52051	9.73745	1.46776	4.93719	5e-05	0.0051589	yes
ENSMUSG00000068196	ENSMUSG00000068196	Col8a1	16:57624370-57754850	Shank3wt	Shank3ko	OK	0.328509	1.41981	2.11169	5.83381	5e-05	0.0051589	yes
ENSMUSG00000056174	ENSMUSG00000056174	Col8a2	4:125964036-125991574	Shank3wt	Shank3ko	OK	0.313782	2.35924	2.91049	2.88898	5e-05	0.0051589	yes
ENSMUSG00000039714	ENSMUSG00000039714	Cplx3	9:57447825-57454088	Shank3wt	Shank3ko	OK	2.58758	4.46195	0.786068	2.71352	5e-05	0.0051589	yes
ENSMUSG00000032380	ENSMUSG00000032380	Dapk2	9:66006029-66120049	Shank3wt	Shank3ko	OK	1.40822	2.9494	1.06655	2.39518	5e-05	0.0051589	yes
ENSMUSG00000018581	ENSMUSG00000018581	Dnahc11	12:119042761-119437516	Shank3wt	Shank3ko	OK	0.0683695	0.495349	2.85702	1.36974	5e-05	0.0051589	yes
ENSMUSG00000022262	ENSMUSG00000022262	Dnahc5	15:28133506-28401800	Shank3wt	Shank3ko	OK	0.16195	0.313063	0.950904	2.74198	5e-05	0.0051589	yes
ENSMUSG00000052861	ENSMUSG00000052861	Dnahc6	6:72967599-73171645	Shank3wt	Shank3ko	OK	0.123668	0.445104	1.84768	4.9018	5e-05	0.0051589	yes
ENSMUSG00000034467	ENSMUSG00000034467	Dynlrb2	8:119028914-119039796	Shank3wt	Shank3ko	OK	1.53282	4.11949	1.42628	2.80467	5e-05	0.0051589	yes
ENSMUSG00000038418	ENSMUSG00000038418	Egr1	18:35019476-35024763	Shank3wt	Shank3ko	OK	105.855	62.9559	-0.74968	-3.0144	5e-05	0.0051589	yes
ENSMUSG00000037868	ENSMUSG00000037868	Egr2	10:66998222-67004936	Shank3wt	Shank3ko	OK	5.87876	1.78384	-1.72052	-2.5206	5e-05	0.0051589	yes
ENSMUSG00000071341	ENSMUSG00000071341	Egr4	6:85461124-85463583	Shank3wt	Shank3ko	OK	23.2593	12.7282	-0.869784	-3.41435	5e-05	0.0051589	yes
ENSMUSG00000022468	ENSMUSG00000022468	Endou	15:97541449-97561836	Shank3wt	Shank3ko	OK	0.614833	1.26453	1.04034	2.68623	5e-05	0.0051589	yes
ENSMUSG00000022425	ENSMUSG00000022425	Enpp2	15:54670452-54751701	Shank3wt	Shank3ko	OK	180.794	385.569	1.09264	4.14493	5e-05	0.0051589	yes
ENSMUSG00000010080	ENSMUSG00000010080	Epn3	11:94350912-94361288	Shank3wt	Shank3ko	OK	2.68105	5.56898	1.05461	3.05117	5e-05	0.0051589	yes
ENSMUSG00000048376	ENSMUSG00000048376	F2r	13:96371758-96388414	Shank3wt	Shank3ko	OK	4.82183	8.69114	0.849965	3.17462	5e-05	0.0051589	yes
ENSMUSG00000026579	ENSMUSG00000026579	F5	1:166045394-166150408	Shank3wt	Shank3ko	OK	0.361185	2.53266	2.80984	8.42175	5e-05	0.0051589	yes
ENSMUSG00000046500	ENSMUSG00000046500	Fam19a4	6:96781202-97010405	Shank3wt	Shank3ko	OK	1.22114	3.32389	1.44464	4.0971	5e-05	0.0051589	yes
ENSMUSG00000001827	ENSMUSG00000001827	Folr1	7:109006844-109019302	Shank3wt	Shank3ko	OK	1.78477	18.9075	3.40515	4.42353	5e-05	0.0051589	yes
ENSMUSG00000029135	ENSMUSG00000029135	Fosl2	5:32438844-32460204	Shank3wt	Shank3ko	OK	5.86441	3.68638	-0.66978	-2.5748	5e-05	0.0051589	yes
ENSMUSG00000033316	ENSMUSG00000033316	Galnt9	5:110973363-111050401	Shank3wt	Shank3ko	OK	7.78288	14.506	0.898273	3.17891	5e-05	0.0051589	yes
ENSMUSG00000020713	ENSMUSG00000020713	Gh	11:106161584-106163179	Shank3wt	Shank3ko	OK	6.57199	10.9807	0.740568	2.26543	5e-05	0.0051589	yes
ENSMUSG00000084874	ENSMUSG00000084874	Gm12906	4:107432042-107433078	Shank3wt	Shank3ko	OK	0.524373	3.03354	2.53234	4.34158	5e-05	0.0051589	yes
ENSMUSG00000004341	ENSMUSG00000004341	Gpx6	13:21404085-21411493	Shank3wt	Shank3ko	OK	5.22117	2.61925	-0.995221	-2.25538	5e-05	0.0051589	yes
ENSMUSG00000023192	ENSMUSG00000023192	Grm2	9:106546867-106558440	Shank3wt	Shank3ko	OK	0.851207	1.59878	0.909386	2.49479	5e-05	0.0051589	yes
ENSMUSG00000027360	ENSMUSG00000027360	Hdc	2:126419402-126445035	Shank3wt	Shank3ko	OK	0.733029	2.02996	1.46951	1.92366	5e-05	0.0051589	yes
ENSMUSG00000046607	ENSMUSG00000046607	Hrk	5:118619772-118639487	Shank3wt	Shank3ko	OK	13.0891	8.82844	-0.568132	-2.26766	5e-05	0.0051589	yes
ENSMUSG00000090877	ENSMUSG00000090877	Hspa1b	17:35093380-35096183	Shank3wt	Shank3ko	OK	0.28884	0.68589	1.24771	2.57506	5e-05	0.0051589	yes
ENSMUSG00000048583	ENSMUSG00000048583	Igf2	7:149836672-149856261	Shank3wt	Shank3ko	OK	10.4095	25.7301	1.30555	3.20731	5e-05	0.0051589	yes
ENSMUSG00000039323	ENSMUSG00000039323	Igfbp2	1:72871076-72899048	Shank3wt	Shank3ko	OK	7.42448	21.1223	1.50841	5.37915	5e-05	0.0051589	yes
ENSMUSG00000040612	ENSMUSG00000040612	Ildr2	1:168184269-168246954	Shank3wt	Shank3ko	OK	10.7751	19.6094	0.863841	3.36086	5e-05	0.0051589	yes
ENSMUSG00000061859	ENSMUSG00000061859	Inadl	4:98062475-98386294	Shank3wt	Shank3ko	OK	11.4128	20.2797	0.829383	2.86032	5e-05	0.0051589	yes
ENSMUSG00000026301	ENSMUSG00000026301	Iqca	1:91938706-92049976	Shank3wt	Shank3ko	OK	0.0882663	0.522054	2.56426	2.97909	5e-05	0.0051589	yes
ENSMUSG00000037206	ENSMUSG00000037206	Islr	9:58004079-58006949	Shank3wt	Shank3ko	OK	1.21448	2.44081	1.00702	2.90168	5e-05	0.0051589	yes
ENSMUSG00000052837	ENSMUSG00000052837	Junb	8:87500810-87502617	Shank3wt	Shank3ko	OK	32.3093	16.572	-0.963204	-3.7139	5e-05	0.0051589	yes
ENSMUSG00000035681	ENSMUSG00000035681	Kcnc2	10:111708178-111903360	Shank3wt	Shank3ko	OK	23.5878	35.4064	0.585974	2.39152	5e-05	0.0051589	yes
ENSMUSG00000039672	ENSMUSG00000039672	Kcne2	16:92292633-92298374	Shank3wt	Shank3ko	OK	0.367269	4.9396	3.74949	7.54339	5e-05	0.0051589	yes
ENSMUSG00000041695	ENSMUSG00000041695	Kcnj2	11:110927477-110938135	Shank3wt	Shank3ko	OK	15.6346	9.51634	-0.716264	-2.87723	5e-05	0.0051589	yes
ENSMUSG00000032489	ENSMUSG00000032489	Kif9	9:110379461-110427683	Shank3wt	Shank3ko	OK	1.06366	2.14275	1.01043	3.01853	5e-05	0.0051589	yes
ENSMUSG00000058488	ENSMUSG00000058488	Kl	5:151755181-151796384	Shank3wt	Shank3ko	OK	1.34228	9.29084	2.79113	9.779	5e-05	0.0051589	yes
ENSMUSG00000005148	ENSMUSG00000005148	Klf5	14:99697909-99712624	Shank3wt	Shank3ko	OK	5.3344	2.91995	-0.869383	-2.77901	5e-05	0.0051589	yes
ENSMUSG00000023043	ENSMUSG00000023043	Krt18	15:101858646-101862457	Shank3wt	Shank3ko	OK	0.168638	1.4126	3.06635	5.04339	5e-05	0.0051589	yes
ENSMUSG00000049382	ENSMUSG00000049382	Krt8	15:101827141-101834773	Shank3wt	Shank3ko	OK	0.0803986	0.687464	3.09604	4.22548	5e-05	0.0051589	yes
ENSMUSG00000016024	ENSMUSG00000016024	Lbp	2:158132228-158158588	Shank3wt	Shank3ko	OK	0.756333	4.7764	2.65883	4.15792	5e-05	0.0051589	yes
ENSMUSG00000027985	ENSMUSG00000027985	Lef1	3:130813388-130927274	Shank3wt	Shank3ko	OK	4.98816	8.59909	0.785675	2.60677	5e-05	0.0051589	yes
ENSMUSG00000048332	ENSMUSG00000048332	Lhfp	3:52845449-53065601	Shank3wt	Shank3ko	OK	13.8951	22.4342	0.691124	2.67258	5e-05	0.0051589	yes
ENSMUSG00000019230	ENSMUSG00000019230	Lhx9	1:140721762-140745153	Shank3wt	Shank3ko	OK	0.713736	1.71335	1.26336	3.10481	5e-05	0.0051589	yes
ENSMUSG00000063704	ENSMUSG00000063704	Mapk15	15:75824198-75829582	Shank3wt	Shank3ko	OK	0.386904	1.44545	1.90147	2.24405	5e-05	0.0051589	yes
ENSMUSG00000032776	ENSMUSG00000032776	Mctp2	7:79222717-79451481	Shank3wt	Shank3ko	OK	0.749267	1.42498	0.927394	2.93461	5e-05	0.0051589	yes
ENSMUSG00000048416	ENSMUSG00000048416	Mlf1	3:67169382-67203925	Shank3wt	Shank3ko	OK	0.691441	2.4356	1.8166	3.49133	5e-05	0.0051589	yes
ENSMUSG00000048450	ENSMUSG00000048450	Msx1	5:38211723-38215822	Shank3wt	Shank3ko	OK	1.47589	3.60464	1.28827	3.73415	5e-05	0.0051589	yes
ENSMUSG00000039110	ENSMUSG00000039110	Mycbpap	11:94362660-94383056	Shank3wt	Shank3ko	OK	0.56008	2.3061	2.04175	2.25858	5e-05	0.0051589	yes
ENSMUSG00000026697	ENSMUSG00000026697	Myoc	1:164569280-164588304	Shank3wt	Shank3ko	OK	0.778521	2.32741	1.57992	4.17641	5e-05	0.0051589	yes
ENSMUSG00000027489	ENSMUSG00000027489	Necab3	2:154370134-154384626	Shank3wt	Shank3ko	OK	9.36243	16.9929	0.859979	2.48661	5e-05	0.0051589	yes
ENSMUSG00000037738	ENSMUSG00000037738	Nek5	8:23184087-23235525	Shank3wt	Shank3ko	OK	0.118875	0.502094	2.07851	3.0967	5e-05	0.0051589	yes
ENSMUSG00000023034	ENSMUSG00000023034	Nr4a1	15:101097276-101105223	Shank3wt	Shank3ko	OK	44.0594	18.1399	-1.28029	-4.94596	5e-05	0.0051589	yes
ENSMUSG00000039114	ENSMUSG00000039114	Nrn1	13:36817493-36826346	Shank3wt	Shank3ko	OK	13.8116	33.57	1.28129	4.90498	5e-05	0.0051589	yes
ENSMUSG00000059857	ENSMUSG00000059857	Ntng1	3:109582957-109938426	Shank3wt	Shank3ko	OK	28.8945	56.6986	0.972518	3.70348	5e-05	0.0051589	yes
ENSMUSG00000021848	ENSMUSG00000021848	Otx2	14:49277353-49287319	Shank3wt	Shank3ko	OK	0.944608	4.78356	2.3403	4.085	5e-05	0.0051589	yes
ENSMUSG00000082286	ENSMUSG00000082286	Pisd-ps1	11:3025906-3031007	Shank3wt	Shank3ko	OK	42.5442	26.7155	-0.671285	-2.42786	5e-05	0.0051589	yes
ENSMUSG00000040624	ENSMUSG00000040624	Plekhg1	10:6379237-6606177	Shank3wt	Shank3ko	OK	12.8955	23.7512	0.881135	2.57383	5e-05	0.0051589	yes
ENSMUSG00000035486	ENSMUSG00000035486	Plk5	10:79819203-79828234	Shank3wt	Shank3ko	OK	8.75417	5.53655	-0.660982	-2.23795	5e-05	0.0051589	yes
ENSMUSG00000035383	ENSMUSG00000035383	Pmch	10:87553816-87609686	Shank3wt	Shank3ko	OK	4.6821	1.40049	-1.74122	-2.72916	5e-05	0.0051589	yes
ENSMUSG00000090125	ENSMUSG00000090125	Pou3f1	4:124334049-124337899	Shank3wt	Shank3ko	OK	25.9524	17.5389	-0.56531	-2.24864	5e-05	0.0051589	yes
ENSMUSG00000042717	ENSMUSG00000042717	Ppp1r3a	6:14663821-14705274	Shank3wt	Shank3ko	OK	0.271659	0.626292	1.20504	3.05636	5e-05	0.0051589	yes
ENSMUSG00000021948	ENSMUSG00000021948	Prkcd	14:31408541-31439396	Shank3wt	Shank3ko	OK	64.1667	141.431	1.14021	4.17982	5e-05	0.0051589	yes
ENSMUSG00000005268	ENSMUSG00000005268	Prlr	15:10106992-10339908	Shank3wt	Shank3ko	OK	0.641012	2.87685	2.16607	3.07175	5e-05	0.0051589	yes
ENSMUSG00000020732	ENSMUSG00000020732	Rab37	11:114952744-115023550	Shank3wt	Shank3ko	OK	12.2988	22.0037	0.839232	3.1916	5e-05	0.0051589	yes
ENSMUSG00000041046	ENSMUSG00000041046	Ramp3	11:6550150-6577478	Shank3wt	Shank3ko	OK	31.9144	54.0006	0.758767	2.95354	5e-05	0.0051589	yes
ENSMUSG00000049892	ENSMUSG00000049892	Rasd1	11:59776682-59778446	Shank3wt	Shank3ko	OK	7.75788	15.6104	1.00877	3.72539	5e-05	0.0051589	yes
ENSMUSG00000029641	ENSMUSG00000029641	Rasl11a	5:147656646-147659302	Shank3wt	Shank3ko	OK	2.66817	5.40322	1.01797	3.00703	5e-05	0.0051589	yes
ENSMUSG00000026475	ENSMUSG00000026475	Rgs16	1:155587478-155592598	Shank3wt	Shank3ko	OK	10.3762	22.0884	1.09002	4.20984	5e-05	0.0051589	yes
ENSMUSG00000028139	ENSMUSG00000028139	Riiad1	3:94268906-94277513	Shank3wt	Shank3ko	OK	1.36644	3.05792	1.16213	2.42244	5e-05	0.0051589	yes
ENSMUSG00000047496	ENSMUSG00000047496	Rnf152	1:107173493-107258201	Shank3wt	Shank3ko	OK	3.14726	5.23098	0.732981	2.76762	5e-05	0.0051589	yes
ENSMUSG00000032238	ENSMUSG00000032238	Rora	9:68501592-69236053	Shank3wt	Shank3ko	OK	16.2619	25.651	0.657515	2.28315	5e-05	0.0051589	yes
ENSMUSG00000084349	ENSMUSG00000084349	Rpl3-ps1	X:12779696-12780906	Shank3wt	Shank3ko	OK	1.36527	7.58146	2.47329	6.52349	5e-05	0.0051589	yes
ENSMUSG00000024033	ENSMUSG00000024033	Rsph1	17:31391963-31414301	Shank3wt	Shank3ko	OK	1.86539	3.81458	1.03205	2.77177	5e-05	0.0051589	yes
ENSMUSG00000039552	ENSMUSG00000039552	Rsph4a	10:33624916-33635827	Shank3wt	Shank3ko	OK	0.591429	1.4714	1.31491	3.74247	5e-05	0.0051589	yes
ENSMUSG00000043811	ENSMUSG00000043811	Rtn4r	16:18127734-18152501	Shank3wt	Shank3ko	OK	3.58161	6.39645	0.836666	2.84429	5e-05	0.0051589	yes
ENSMUSG00000030592	ENSMUSG00000030592	Ryr1	7:29788358-29910170	Shank3wt	Shank3ko	OK	3.21324	1.96783	-0.707425	-2.71637	5e-05	0.0051589	yes
ENSMUSG00000034810	ENSMUSG00000034810	Scn7a	2:66511481-66622971	Shank3wt	Shank3ko	OK	0.13762	0.360527	1.38941	3.13572	5e-05	0.0051589	yes
ENSMUSG00000057969	ENSMUSG00000057969	Sema3b	9:107500004-107511560	Shank3wt	Shank3ko	OK	0.590818	1.54951	1.39102	3.82289	5e-05	0.0051589	yes
ENSMUSG00000023232	ENSMUSG00000023232	Serinc2	4:129930738-129956449	Shank3wt	Shank3ko	OK	0.410783	1.45524	1.82481	2.63741	5e-05	0.0051589	yes
ENSMUSG00000028082	ENSMUSG00000028082	Sh3d19	3:85888355-85934444	Shank3wt	Shank3ko	OK	4.37002	6.9794	0.675463	2.64685	5e-05	0.0051589	yes
ENSMUSG00000029843	ENSMUSG00000029843	Slc13a4	6:35217956-35258131	Shank3wt	Shank3ko	OK	0.587723	2.76997	2.23666	5.87814	5e-05	0.0051589	yes
ENSMUSG00000030500	ENSMUSG00000030500	Slc17a6	7:58877199-58926495	Shank3wt	Shank3ko	OK	13.5026	31.8459	1.23786	5.03594	5e-05	0.0051589	yes
ENSMUSG00000070570	ENSMUSG00000070570	Slc17a7	7:52419290-52431508	Shank3wt	Shank3ko	OK	16.2662	34.7857	1.09662	4.39239	5e-05	0.0051589	yes
ENSMUSG00000068323	ENSMUSG00000068323	Slc4a5	6:83169821-83254939	Shank3wt	Shank3ko	OK	0.290519	3.01186	3.37395	1.08758	5e-05	0.0051589	yes
ENSMUSG00000032548	ENSMUSG00000032548	Slco2a1	9:102910816-102990179	Shank3wt	Shank3ko	OK	0.694289	1.56654	1.17398	3.42236	5e-05	0.0051589	yes
ENSMUSG00000045871	ENSMUSG00000045871	Slitrk6	14:111147799-111154371	Shank3wt	Shank3ko	OK	2.97643	5.5078	0.887893	3.1984	5e-05	0.0051589	yes
ENSMUSG00000041476	ENSMUSG00000041476	Smpx	X:154136841-154190523	Shank3wt	Shank3ko	OK	0.973621	4.01052	2.04236	3.04773	5e-05	0.0051589	yes
ENSMUSG00000013611	ENSMUSG00000013611	Snx31	15:36433816-36485328	Shank3wt	Shank3ko	OK	0.107786	0.851489	2.98182	1.10225	5e-05	0.0051589	yes
ENSMUSG00000036169	ENSMUSG00000036169	Sostdc1	12:37040755-37045039	Shank3wt	Shank3ko	OK	0.559375	4.84794	3.11549	7.23739	5e-05	0.0051589	yes
ENSMUSG00000053153	ENSMUSG00000053153	Spag16	1:69873561-70771706	Shank3wt	Shank3ko	OK	0.197465	0.999755	2.33997	2.94644	5e-05	0.0051589	yes
ENSMUSG00000029155	ENSMUSG00000029155	Spata18	5:74042618-74070723	Shank3wt	Shank3ko	OK	0.195237	0.915918	2.22999	3.53429	5e-05	0.0051589	yes
ENSMUSG00000015652	ENSMUSG00000015652	Steap1	5:5736316-5749326	Shank3wt	Shank3ko	OK	0.375333	2.50986	2.74136	4.42466	5e-05	0.0051589	yes
ENSMUSG00000016918	ENSMUSG00000016918	Sulf1	1:12708625-12850452	Shank3wt	Shank3ko	OK	2.00866	4.35343	1.11592	4.06617	5e-05	0.0051589	yes
ENSMUSG00000050315	ENSMUSG00000050315	Synpo2	3:122779436-122939067	Shank3wt	Shank3ko	OK	11.3916	18.7243	0.716946	2.71624	5e-05	0.0051589	yes
ENSMUSG00000024985	ENSMUSG00000024985	Tcf7l2	19:55816299-56008144	Shank3wt	Shank3ko	OK	11.452	22.0757	0.946858	2.88353	5e-05	0.0051589	yes
ENSMUSG00000020799	ENSMUSG00000020799	Tekt1	11:72158223-72175944	Shank3wt	Shank3ko	OK	0.819632	2.07238	1.33824	3.33771	5e-05	0.0051589	yes
ENSMUSG00000021702	ENSMUSG00000021702	Thbs4	13:93521544-93564773	Shank3wt	Shank3ko	OK	1.13848	2.49992	1.13477	3.04152	5e-05	0.0051589	yes
ENSMUSG00000043164	ENSMUSG00000043164	Tmem212	3:27764987-27795290	Shank3wt	Shank3ko	OK	1.17412	4.65879	1.98838	3.91527	5e-05	0.0051589	yes
ENSMUSG00000048108	ENSMUSG00000048108	Tmem72	6:116642647-116666931	Shank3wt	Shank3ko	OK	0.129907	1.25287	3.26969	4.55366	5e-05	0.0051589	yes
ENSMUSG00000064179	ENSMUSG00000064179	Tnnt1	7:4456171-4467984	Shank3wt	Shank3ko	OK	16.4293	41.0834	1.32229	3.4946	5e-05	0.0051589	yes
ENSMUSG00000029026	ENSMUSG00000029026	Trp73	4:153430357-153514317	Shank3wt	Shank3ko	OK	0.190398	0.62748	1.72056	2.02268	5e-05	0.0051589	yes
ENSMUSG00000024727	ENSMUSG00000024727	Trpm6	19:18824472-18967000	Shank3wt	Shank3ko	OK	0.274159	0.562176	1.03601	2.79981	5e-05	0.0051589	yes
ENSMUSG00000014158	ENSMUSG00000014158	Trpv4	5:115072160-115108430	Shank3wt	Shank3ko	OK	0.710709	2.00598	1.49697	3.17609	5e-05	0.0051589	yes
ENSMUSG00000001763	ENSMUSG00000001763	Tspan33	6:29644221-29668559	Shank3wt	Shank3ko	OK	7.44144	12.2808	0.722746	2.69359	5e-05	0.0051589	yes
ENSMUSG00000032514	ENSMUSG00000032514	Ttc21a	9:119846723-119876911	Shank3wt	Shank3ko	OK	0.224413	0.811925	1.85519	3.17904	5e-05	0.0051589	yes
ENSMUSG00000061808	ENSMUSG00000061808	Ttr	18:20716574-20832825	Shank3wt	Shank3ko	OK	91.241	1037.46	3.50723	11.3693	5e-05	0.0051589	yes
ENSMUSG00000043621	ENSMUSG00000043621	Ubxn10	4:138265751-138302047	Shank3wt	Shank3ko	OK	0.50624	1.1839	1.22565	2.61259	5e-05	0.0051589	yes
ENSMUSG00000037568	ENSMUSG00000037568	Vash2	1:192771526-192803175	Shank3wt	Shank3ko	OK	1.2535	2.70354	1.10889	3.48604	5e-05	0.0051589	yes
ENSMUSG00000011171	ENSMUSG00000011171	Vipr2	12:117316195-117384734	Shank3wt	Shank3ko	OK	1.53962	3.84427	1.32013	3.33047	5e-05	0.0051589	yes
ENSMUSG00000028730	ENSMUSG00000028730	Wdr65	4:118227155-118293382	Shank3wt	Shank3ko	OK	0.11155	0.324903	1.54231	3.02649	5e-05	0.0051589	yes
ENSMUSG00000029442	ENSMUSG00000029442	Wdr66	5:123702110-123777493	Shank3wt	Shank3ko	OK	0.274253	0.914876	1.73807	2.20908	5e-05	0.0051589	yes
ENSMUSG00000010797	ENSMUSG00000010797	Wnt2	6:17938939-17980585	Shank3wt	Shank3ko	OK	5.75508	3.1287	-0.879272	-2.89355	5e-05	0.0051589	yes
ENSMUSG00000018486	ENSMUSG00000018486	Wnt9b	11:103588677-103611135	Shank3wt	Shank3ko	OK	0.760956	1.57977	1.05383	3.3041	5e-05	0.0051589	yes
ENSMUSG00000066687	ENSMUSG00000066687	Zbtb16	9:48462415-48644050	Shank3wt	Shank3ko	OK	1.25106	2.65553	1.08585	3.47244	5e-05	0.0051589	yes
ENSMUSG00000061524	ENSMUSG00000061524	Zic2	14:122874603-122879074	Shank3wt	Shank3ko	OK	3.93728	7.0349	0.83733	2.69708	5e-05	0.0051589	yes
ENSMUSG00000041703	ENSMUSG00000041703	Zic5	14:122856016-122864899	Shank3wt	Shank3ko	OK	0.537021	0.980634	0.868735	2.12867	5e-05	0.0051589	yes
ENSMUSG00000029994	ENSMUSG00000029994	Anxa4	6:86686833-86743578	Shank3wt	Shank3ko	OK	1.55434	2.84491	0.872081	2.12579	0.0001	0.00929171	yes
ENSMUSG00000031981	ENSMUSG00000031981	Capn9	8:127100010-127142631	Shank3wt	Shank3ko	OK	0.0403231	1.165	4.85258	0.668057	0.0001	0.00929171	yes
ENSMUSG00000050625	ENSMUSG00000050625	Ccdc121	1:183439763-183441582	Shank3wt	Shank3ko	OK	0.137965	0.523284	1.92329	2.84894	0.0001	0.00929171	yes
ENSMUSG00000042417	ENSMUSG00000042417	Ccno	13:113778009-113780986	Shank3wt	Shank3ko	OK	3.61291	2.07671	-0.798859	-2.41668	0.0001	0.00929171	yes
ENSMUSG00000043439	ENSMUSG00000043439	E130012A19Rik	11:97488706-97491030	Shank3wt	Shank3ko	OK	6.91387	4.52262	-0.612335	-2.23668	0.0001	0.00929171	yes
ENSMUSG00000033730	ENSMUSG00000033730	Egr3	14:70477251-70479964	Shank3wt	Shank3ko	OK	47.9499	32.6224	-0.555666	-2.23058	0.0001	0.00929171	yes
ENSMUSG00000026841	ENSMUSG00000026841	Fibcd1	2:31668809-31701525	Shank3wt	Shank3ko	OK	3.9962	2.68435	-0.574055	-2.15231	0.0001	0.00929171	yes
ENSMUSG00000021903	ENSMUSG00000021903	Galntl2	14:32842174-32875383	Shank3wt	Shank3ko	OK	0.649329	1.13945	0.811322	2.34552	0.0001	0.00929171	yes
ENSMUSG00000067023	ENSMUSG00000067023	Gm626	14:34361742-34388440	Shank3wt	Shank3ko	OK	0.122706	0.361881	1.56031	2.73178	0.0001	0.00929171	yes
ENSMUSG00000024957	ENSMUSG00000024957	Kcnk4	19:7000199-7009005	Shank3wt	Shank3ko	OK	1.55278	2.88936	0.895894	2.56389	0.0001	0.00929171	yes
ENSMUSG00000032221	ENSMUSG00000032221	Mns1	9:72286335-72306381	Shank3wt	Shank3ko	OK	0.865125	1.56696	0.856986	2.33848	0.0001	0.00929171	yes
ENSMUSG00000028341	ENSMUSG00000028341	Nr4a3	4:48058024-48099319	Shank3wt	Shank3ko	OK	3.72434	2.42763	-0.617438	-2.13348	0.0001	0.00929171	yes
ENSMUSG00000078451	ENSMUSG00000078451	Ppil6	10:41210244-41234092	Shank3wt	Shank3ko	OK	1.34281	2.59944	0.952948	2.31458	0.0001	0.00929171	yes
ENSMUSG00000063354	ENSMUSG00000063354	Slc39a4	15:76442814-76447322	Shank3wt	Shank3ko	OK	0.142195	0.611145	2.10364	3.64249	0.0001	0.00929171	yes
ENSMUSG00000014813	ENSMUSG00000014813	Stc1	14:69647294-69659861	Shank3wt	Shank3ko	OK	3.25688	2.14299	-0.603868	-2.09968	0.0001	0.00929171	yes
ENSMUSG00000028364	ENSMUSG00000028364	Tnc	4:63620818-63810958	Shank3wt	Shank3ko	OK	0.764535	1.24941	0.708594	2.26759	0.0001	0.00929171	yes
ENSMUSG00000020904	ENSMUSG00000020904	Wdr16	11:67668024-67779153	Shank3wt	Shank3ko	OK	0.285138	1.59783	2.48638	2.53151	0.0001	0.00929171	yes
ENSMUSG00000048483	ENSMUSG00000048483	Zdhhc22	12:88321713-88329626	Shank3wt	Shank3ko	OK	24.6903	37.1582	0.589734	2.17451	0.0001	0.00929171	yes
ENSMUSG00000053783	ENSMUSG00000053783	1700016K19Rik	11:75813413-75817071	Shank3wt	Shank3ko	OK	0.316796	0.978192	1.62656	2.46443	0.00015	0.0126769	yes
ENSMUSG00000037727	ENSMUSG00000037727	Avp	2:130406355-130408290	Shank3wt	Shank3ko	OK	6.62478	3.30712	-1.0023	-2.43104	0.00015	0.0126769	yes
ENSMUSG00000035394	ENSMUSG00000035394	Ccdc11	18:74442743-74519640	Shank3wt	Shank3ko	OK	0.120853	0.632927	2.38878	1.54229	0.00015	0.0126769	yes
ENSMUSG00000030905	ENSMUSG00000030905	Crym	7:127329893-127345625	Shank3wt	Shank3ko	OK	89.0708	60.2779	-0.563322	-2.22389	0.00015	0.0126769	yes
ENSMUSG00000049154	ENSMUSG00000049154	Fam183b	11:58606298-58615462	Shank3wt	Shank3ko	OK	0.969922	2.61999	1.43362	2.49396	0.00015	0.0126769	yes
ENSMUSG00000021760	ENSMUSG00000021760	Gpx8	13:113825586-113881343	Shank3wt	Shank3ko	OK	4.3506	7.1995	0.726682	2.25058	0.00015	0.0126769	yes
ENSMUSG00000026824	ENSMUSG00000026824	Kcnj3	2:55285924-55450556	Shank3wt	Shank3ko	OK	13.2027	20.6464	0.645059	2.31876	0.00015	0.0126769	yes
ENSMUSG00000044968	ENSMUSG00000044968	Napepld	5:21168718-21207214	Shank3wt	Shank3ko	OK	4.72552	7.20414	0.608352	2.27847	0.00015	0.0126769	yes
ENSMUSG00000048540	ENSMUSG00000048540	Nhlh2	3:101814067-101819415	Shank3wt	Shank3ko	OK	0.306506	0.683819	1.1577	2.58128	0.00015	0.0126769	yes
ENSMUSG00000019890	ENSMUSG00000019890	Nts	10:101944393-101953052	Shank3wt	Shank3ko	OK	7.09744	11.2835	0.66884	2.27464	0.00015	0.0126769	yes
ENSMUSG00000035179	ENSMUSG00000035179	Ppp1r32	19:10548746-10557387	Shank3wt	Shank3ko	OK	0.386353	0.986002	1.35167	2.78905	0.00015	0.0126769	yes
ENSMUSG00000049353	ENSMUSG00000049353	Rd3	1:193801269-193810273	Shank3wt	Shank3ko	OK	0.189623	0.636589	1.74723	2.65457	0.00015	0.0126769	yes
ENSMUSG00000029189	ENSMUSG00000029189	Sel1l3	5:53498322-53604691	Shank3wt	Shank3ko	OK	5.76317	8.24095	0.515948	2.01731	0.00015	0.0126769	yes
ENSMUSG00000027744	ENSMUSG00000027744	Stoml3	3:53292648-53312424	Shank3wt	Shank3ko	OK	0.12565	0.496236	1.98161	1.97458	0.00015	0.0126769	yes
ENSMUSG00000062296	ENSMUSG00000062296	Trank1	9:111214242-111298278	Shank3wt	Shank3ko	OK	22.5842	15.2422	-0.56724	-2.2371	0.00015	0.0126769	yes
ENSMUSG00000005892	ENSMUSG00000005892	Trh	6:92192054-92194644	Shank3wt	Shank3ko	OK	5.41155	8.53812	0.657876	2.28458	0.00015	0.0126769	yes
ENSMUSG00000043020	ENSMUSG00000043020	Wdr63	3:145703489-145771094	Shank3wt	Shank3ko	OK	0.219866	0.907037	2.04454	2.16959	0.00015	0.0126769	yes
ENSMUSG00000046886	ENSMUSG00000046886	Zfp474	18:52775568-52799484	Shank3wt	Shank3ko	OK	0.095325	0.436859	2.19624	2.92152	0.00015	0.0126769	yes
ENSMUSG00000024256	ENSMUSG00000024256	Adcyap1	17:93598761-93604825	Shank3wt	Shank3ko	OK	0.329213	0.842367	1.35543	2.65662	0.0002	0.0161712	yes
ENSMUSG00000036777	ENSMUSG00000036777	Anln	9:22135657-22193650	Shank3wt	Shank3ko	OK	19.63	28.4668	0.536221	2.16728	0.0002	0.0161712	yes
ENSMUSG00000030208	ENSMUSG00000030208	Emp1	6:135312948-135333191	Shank3wt	Shank3ko	OK	0.808232	1.37853	0.770292	2.04201	0.0002	0.0161712	yes
ENSMUSG00000026679	ENSMUSG00000026679	Enkur	2:21102357-21126992	Shank3wt	Shank3ko	OK	0.684787	1.62186	1.24392	2.29017	0.0002	0.0161712	yes
ENSMUSG00000028785	ENSMUSG00000028785	Hpca	4:128782791-128799280	Shank3wt	Shank3ko	OK	1022.37	683.604	-0.580681	-2.01922	0.0002	0.0161712	yes
ENSMUSG00000039395	ENSMUSG00000039395	Mreg	1:72205806-72258881	Shank3wt	Shank3ko	OK	2.61722	4.08783	0.643296	2.12619	0.0002	0.0161712	yes
ENSMUSG00000005973	ENSMUSG00000005973	Rcn1	2:105226447-105239476	Shank3wt	Shank3ko	OK	22.2778	15.0695	-0.563977	-2.2679	0.0002	0.0161712	yes
ENSMUSG00000050931	ENSMUSG00000050931	Sgms2	3:131021902-131047858	Shank3wt	Shank3ko	OK	0.945837	1.54535	0.708273	2.16177	0.0002	0.0161712	yes
ENSMUSG00000052387	ENSMUSG00000052387	Trpm3	19:22213608-23064374	Shank3wt	Shank3ko	OK	8.3309	12.5023	0.585647	2.16953	0.0002	0.0161712	yes
ENSMUSG00000033053	ENSMUSG00000033053	1700028P14Rik	19:23633249-23727302	Shank3wt	Shank3ko	OK	0.282556	1.09564	1.95516	2.7038	0.00025	0.0190249	yes
ENSMUSG00000055809	ENSMUSG00000055809	6030429G01Rik	7:4469906-4484055	Shank3wt	Shank3ko	OK	0.404432	0.877989	1.11831	2.17373	0.00025	0.0190249	yes
ENSMUSG00000051246	ENSMUSG00000051246	A930005I04Rik	5:35258563-35266488	Shank3wt	Shank3ko	OK	1.37349	0.75608	-0.861239	-2.31575	0.00025	0.0190249	yes
ENSMUSG00000019929	ENSMUSG00000019929	Dcn	10:96942244-96980777	Shank3wt	Shank3ko	OK	4.37607	6.67589	0.609326	2.05784	0.00025	0.0190249	yes
ENSMUSG00000028584	ENSMUSG00000028584	Lrrc38	4:142939659-142960935	Shank3wt	Shank3ko	OK	1.45149	2.34573	0.692501	2.0721	0.00025	0.0190249	yes
ENSMUSG00000030551	ENSMUSG00000030551	Nr2f2	7:77496831-77511621	Shank3wt	Shank3ko	OK	10.457	15.9828	0.612055	2.12016	0.00025	0.0190249	yes
ENSMUSG00000053310	ENSMUSG00000053310	Nrgn	9:37352077-37360330	Shank3wt	Shank3ko	OK	721.377	497.082	-0.537267	-2.08301	0.00025	0.0190249	yes
ENSMUSG00000031636	ENSMUSG00000031636	Pdlim3	8:46970838-47004900	Shank3wt	Shank3ko	OK	1.35808	2.29554	0.757269	2.06323	0.00025	0.0190249	yes
ENSMUSG00000041957	ENSMUSG00000041957	Pkp2	16:16213410-16272805	Shank3wt	Shank3ko	OK	1.41033	2.32124	0.718862	2.28277	0.00025	0.0190249	yes
ENSMUSG00000045659	ENSMUSG00000045659	Plekha7	7:123267007-123451890	Shank3wt	Shank3ko	OK	2.12398	3.14336	0.565538	2.04777	0.00025	0.0190249	yes
ENSMUSG00000024197	ENSMUSG00000024197	Plin3	17:56418384-56429934	Shank3wt	Shank3ko	OK	11.9689	17.1632	0.52003	2.04539	0.00025	0.0190249	yes
ENSMUSG00000045731	ENSMUSG00000045731	Pnoc	14:66019509-66044046	Shank3wt	Shank3ko	OK	3.7259	5.68863	0.61049	2.0741	0.00025	0.0190249	yes
ENSMUSG00000007279	ENSMUSG00000007279	Scube2	7:116942189-117009193	Shank3wt	Shank3ko	OK	0.477728	0.920179	0.945725	1.99487	0.00025	0.0190249	yes
ENSMUSG00000026831	ENSMUSG00000026831	1700007K13Rik	2:28317520-28321852	Shank3wt	Shank3ko	OK	1.73512	3.46048	0.995935	2.19855	0.0003	0.0217474	yes
ENSMUSG00000022759	ENSMUSG00000022759	4930451C15Rik	16:17544557-17561340	Shank3wt	Shank3ko	OK	0.381187	0.803987	1.07667	2.25629	0.0003	0.0217474	yes
ENSMUSG00000048482	ENSMUSG00000048482	Bdnf	2:109514856-109567164	Shank3wt	Shank3ko	OK	0.380105	0.685198	0.850123	1.91955	0.0003	0.0217474	yes
ENSMUSG00000025784	ENSMUSG00000025784	Clec3b	9:123060063-123066548	Shank3wt	Shank3ko	OK	1.05394	2.0424	0.954476	2.14976	0.0003	0.0217474	yes
ENSMUSG00000019767	ENSMUSG00000019767	Gm221	10:5784309-5864039	Shank3wt	Shank3ko	OK	0.137745	0.527115	1.93612	1.53927	0.0003	0.0217474	yes
ENSMUSG00000025813	ENSMUSG00000025813	Homer2	7:88745366-88851811	Shank3wt	Shank3ko	OK	2.70521	3.92716	0.537745	2.09589	0.0003	0.0217474	yes
ENSMUSG00000046093	ENSMUSG00000046093	Hpcal4	4:122860469-122871944	Shank3wt	Shank3ko	OK	98.7625	68.8103	-0.521338	-1.9336	0.0003	0.0217474	yes
ENSMUSG00000020396	ENSMUSG00000020396	Nefh	11:4838756-4848067	Shank3wt	Shank3ko	OK	28.2067	39.9506	0.502182	2.01544	0.0003	0.0217474	yes
ENSMUSG00000031506	ENSMUSG00000031506	Ptpn7	1:137029301-137041897	Shank3wt	Shank3ko	OK	3.94795	2.56109	-0.624346	-2.16785	0.0003	0.0217474	yes
ENSMUSG00000022114	ENSMUSG00000022114	Spry2	14:106291165-106296036	Shank3wt	Shank3ko	OK	32.1915	22.7263	-0.50232	-2.01697	0.0003	0.0217474	yes
ENSMUSG00000030889	ENSMUSG00000030889	Vwa3a	7:127883070-127949256	Shank3wt	Shank3ko	OK	0.350204	1.15352	1.71978	1.64957	0.0003	0.0217474	yes
ENSMUSG00000050623	ENSMUSG00000050623	1700019N12Rik	19:6996915-6999870	Shank3wt	Shank3ko	OK	1.01361	2.0488	1.01527	2.18437	0.00035	0.0247324	yes
ENSMUSG00000050541	ENSMUSG00000050541	Adra1b	11:43588107-43714712	Shank3wt	Shank3ko	OK	7.58193	11.5411	0.606147	2.08485	0.00035	0.0247324	yes
ENSMUSG00000030708	ENSMUSG00000030708	Dnajb13	7:107651526-107663469	Shank3wt	Shank3ko	OK	0.303158	0.871536	1.52349	2.10179	0.00035	0.0247324	yes
ENSMUSG00000052221	ENSMUSG00000052221	Ppp1r36	12:77518585-77540460	Shank3wt	Shank3ko	OK	0.434618	0.977852	1.16987	2.349	0.00035	0.0247324	yes
ENSMUSG00000024552	ENSMUSG00000024552	Slc14a2	18:78342882-78405833	Shank3wt	Shank3ko	OK	0.12153	0.597062	2.29657	2.51103	0.00035	0.0247324	yes
ENSMUSG00000044772	ENSMUSG00000044772	Sntn	14:14503389-14515662	Shank3wt	Shank3ko	OK	0.121645	0.905214	2.89558	3.34754	0.00035	0.0247324	yes
ENSMUSG00000020262	ENSMUSG00000020262	Adarb1	10:76753470-76881015	Shank3wt	Shank3ko	OK	54.2303	77.4459	0.514089	1.52996	0.0004	0.0273463	yes
ENSMUSG00000043144	ENSMUSG00000043144	Aqp6	15:99431830-99435908	Shank3wt	Shank3ko	OK	0.0769581	0.364809	2.245	2.78478	0.0004	0.0273463	yes
ENSMUSG00000021728	ENSMUSG00000021728	Emb	13:118007507-118062905	Shank3wt	Shank3ko	OK	11.1888	16.2782	0.540883	2.07451	0.0004	0.0273463	yes
ENSMUSG00000027386	ENSMUSG00000027386	Fbln7	2:128688716-128722770	Shank3wt	Shank3ko	OK	0.629574	1.09865	0.803282	2.12025	0.0004	0.0273463	yes
ENSMUSG00000040978	ENSMUSG00000040978	Gm11992	11:8916056-8969359	Shank3wt	Shank3ko	OK	0.546556	1.04941	0.94114	2.23639	0.0004	0.0273463	yes
ENSMUSG00000004698	ENSMUSG00000004698	Hdac9	12:34732450-35213754	Shank3wt	Shank3ko	OK	7.27392	10.3446	0.508068	1.95857	0.0004	0.0273463	yes
ENSMUSG00000050836	ENSMUSG00000050836	Ntng1	3:109946602-109946929	Shank3wt	Shank3ko	OK	2.53593	7.32836	1.53098	2.5663	0.0004	0.0273463	yes
ENSMUSG00000000126	ENSMUSG00000000126	Wnt9a	11:59120429-59147054	Shank3wt	Shank3ko	OK	0.64434	1.12277	0.801166	2.18783	0.0004	0.0273463	yes
ENSMUSG00000035365	ENSMUSG00000035365	4930547N16Rik	10:87553816-87609686	Shank3wt	Shank3ko	OK	0.989857	0.433852	-1.19002	-1.66327	0.00045	0.0301518	yes
ENSMUSG00000050994	ENSMUSG00000050994	9130014G24Rik	10:10055506-10192124	Shank3wt	Shank3ko	OK	0.0837061	0.309515	1.8866	2.24575	0.00045	0.0301518	yes
ENSMUSG00000027577	ENSMUSG00000027577	Chrna4	2:180753084-180778251	Shank3wt	Shank3ko	OK	8.90941	12.6699	0.507999	1.92953	0.00045	0.0301518	yes
ENSMUSG00000005611	ENSMUSG00000005611	Mrvi1	7:118011779-118125975	Shank3wt	Shank3ko	OK	1.50232	3.29726	1.13408	1.86131	0.00045	0.0301518	yes
ENSMUSG00000070780	ENSMUSG00000070780	Rbm47	5:66407787-66566183	Shank3wt	Shank3ko	OK	0.214755	0.774403	1.85039	1.13318	0.00045	0.0301518	yes
ENSMUSG00000042540	ENSMUSG00000042540	Acot5	12:85410274-85416970	Shank3wt	Shank3ko	OK	0.118907	0.465311	1.96837	2.07253	0.0005	0.0323423	yes
ENSMUSG00000070695	ENSMUSG00000070695	Cntnap5a	1:117581332-118478603	Shank3wt	Shank3ko	OK	6.94736	4.78191	-0.538879	-2.09412	0.0005	0.0323423	yes
ENSMUSG00000025504	ENSMUSG00000025504	Eps8l2	7:148524778-148551009	Shank3wt	Shank3ko	OK	13.3317	25.0702	0.911119	2.0297	0.0005	0.0323423	yes
ENSMUSG00000040434	ENSMUSG00000040434	Gyltl1b	2:92205202-92221374	Shank3wt	Shank3ko	OK	0.0903067	0.67819	2.90878	0.750211	0.0005	0.0323423	yes
ENSMUSG00000031750	ENSMUSG00000031750	Il34	8:113265728-113331377	Shank3wt	Shank3ko	OK	37.4782	22.9943	-0.704779	-2.017	0.0005	0.0323423	yes
ENSMUSG00000039208	ENSMUSG00000039208	Metrnl	11:121562857-121577620	Shank3wt	Shank3ko	OK	2.47475	4.35482	0.815328	1.98197	0.0005	0.0323423	yes
ENSMUSG00000036834	ENSMUSG00000036834	Plch1	3:63500155-63703394	Shank3wt	Shank3ko	OK	3.42024	5.17293	0.596883	1.83651	0.0005	0.0323423	yes
ENSMUSG00000032890	ENSMUSG00000032890	Rims3	4:120527420-120569184	Shank3wt	Shank3ko	OK	25.9613	36.2162	0.480271	1.94703	0.0005	0.0323423	yes
ENSMUSG00000043091	ENSMUSG00000043091	Tuba1c	15:98860321-98868536	Shank3wt	Shank3ko	OK	0.235968	0.564747	1.25901	2.25578	0.0005	0.0323423	yes
ENSMUSG00000048644	ENSMUSG00000048644	Ctxn1	8:4257647-4259274	Shank3wt	Shank3ko	OK	282.575	201.52	-0.487709	-1.96313	0.00055	0.0347741	yes
ENSMUSG00000035095	ENSMUSG00000035095	Fam167a	14:64055230-64084335	Shank3wt	Shank3ko	OK	0.27096	0.600447	1.14796	1.63242	0.00055	0.0347741	yes
ENSMUSG00000021250	ENSMUSG00000021250	Fos	12:86814839-86818223	Shank3wt	Shank3ko	OK	7.2323	4.67845	-0.628424	-1.95946	0.00055	0.0347741	yes
ENSMUSG00000041390	ENSMUSG00000041390	Mdfic	6:15670660-15752169	Shank3wt	Shank3ko	OK	1.69726	2.83792	0.741623	2.0697	0.00055	0.0347741	yes
ENSMUSG00000041653	ENSMUSG00000041653	Pnpla3	15:83998245-84019942	Shank3wt	Shank3ko	OK	0.785713	1.23686	0.654609	2.01173	0.00055	0.0347741	yes
ENSMUSG00000052087	ENSMUSG00000052087	Rgs14	13:55471092-55486048	Shank3wt	Shank3ko	OK	32.2312	20.9115	-0.624158	-2.14789	0.00055	0.0347741	yes
ENSMUSG00000051065	ENSMUSG00000051065	1600021P15Rik	16:28826261-28929784	Shank3wt	Shank3ko	OK	14.3941	20.2619	0.493294	1.94617	0.0006	0.0372354	yes
ENSMUSG00000059412	ENSMUSG00000059412	Fxyd2	9:45207956-45218361	Shank3wt	Shank3ko	OK	9.97188	6.16676	-0.693353	-1.99643	0.0006	0.0372354	yes
ENSMUSG00000035397	ENSMUSG00000035397	Klf16	10:80029868-80040066	Shank3wt	Shank3ko	OK	30.4997	21.584	-0.498831	-2.00547	0.0006	0.0372354	yes
ENSMUSG00000027702	ENSMUSG00000027702	Lrrc34	3:30523188-30571353	Shank3wt	Shank3ko	OK	0.0725579	0.417466	2.52446	2.82372	0.0006	0.0372354	yes
ENSMUSG00000026668	ENSMUSG00000026668	Ucma	2:4897167-4906794	Shank3wt	Shank3ko	OK	0.409352	1.29541	1.66199	1.97015	0.0006	0.0372354	yes
ENSMUSG00000031112	ENSMUSG00000031112	2610018G03Rik	X:48194223-48246274	Shank3wt	Shank3ko	OK	13.4559	9.35685	-0.524149	-1.93571	0.00065	0.0398967	yes
ENSMUSG00000026650	ENSMUSG00000026650	Meig1	2:3326314-3339920	Shank3wt	Shank3ko	OK	1.84099	3.98744	1.11498	2.01496	0.00065	0.0398967	yes
ENSMUSG00000036192	ENSMUSG00000036192	Rorb	19:19005094-19185686	Shank3wt	Shank3ko	OK	3.72301	5.31712	0.514175	2.01838	0.00065	0.0398967	yes
ENSMUSG00000025370	ENSMUSG00000025370	Cdh9	15:16707855-16786849	Shank3wt	Shank3ko	OK	9.29083	6.5213	-0.510649	-1.96746	0.0007	0.0423475	yes
ENSMUSG00000045246	ENSMUSG00000045246	Kcng4	8:122147753-122159580	Shank3wt	Shank3ko	OK	5.01015	7.17357	0.517837	1.99574	0.0007	0.0423475	yes
ENSMUSG00000041708	ENSMUSG00000041708	Mpped1	15:83609896-83688924	Shank3wt	Shank3ko	OK	13.3709	9.54278	-0.486612	-1.78928	0.0007	0.0423475	yes
ENSMUSG00000027301	ENSMUSG00000027301	Oxt	2:130401908-130402790	Shank3wt	Shank3ko	OK	1.93797	0.539249	-1.84552	-2.38336	0.0007	0.0423475	yes
ENSMUSG00000020878	ENSMUSG00000020878	Lrrc46	11:96895915-96902721	Shank3wt	Shank3ko	OK	0.446761	0.956482	1.09824	2.14162	0.00075	0.0452097	yes
ENSMUSG00000046242	ENSMUSG00000046242	1600029I14Rik	9:99356661-99375369	Shank3wt	Shank3ko	OK	0.286541	0.976932	1.76952	2.42558	0.0008	0.0473746	yes
ENSMUSG00000025196	ENSMUSG00000025196	Cpn1	19:44030796-44061046	Shank3wt	Shank3ko	OK	0.151888	0.405955	1.41831	2.2527	0.0008	0.0473746	yes
ENSMUSG00000031734	ENSMUSG00000031734	Irx3	8:94322423-94331438	Shank3wt	Shank3ko	OK	0.127788	0.371791	1.54074	2.09674	0.0008	0.0473746	yes
ENSMUSG00000041577	ENSMUSG00000041577	Prelp	1:135793772-135817991	Shank3wt	Shank3ko	OK	3.87486	6.77023	0.80506	1.97736	0.0008	0.0473746	yes
ENSMUSG00000071234	ENSMUSG00000071234	Tmem90a	12:86018227-86039757	Shank3wt	Shank3ko	OK	120.575	87.3475	-0.46509	-1.87662	0.0008	0.0473746	yes
ENSMUSG00000028125	ENSMUSG00000028125	Abca4	3:121747360-121882979	Shank3wt	Shank3ko	OK	0.628215	1.70009	1.43628	1.61234	0.00085	0.0496365	yes
ENSMUSG00000008845	ENSMUSG00000008845	Cd163	6:124254668-124280545	Shank3wt	Shank3ko	OK	1.15256	0.732063	-0.654802	-1.96676	0.00085	0.0496365	yes
ENSMUSG00000027171	ENSMUSG00000027171	Prrg4	2:104670897-104690033	Shank3wt	Shank3ko	OK	0.238736	0.581127	1.28344	1.7559	0.00085	0.0496365	yes
ENSMUSG00000029359	ENSMUSG00000029359	Tesc	5:118477751-118511887	Shank3wt	Shank3ko	OK	99.2538	71.0425	-0.482439	-1.897	0.00085	0.0496365	yes
