# Supplementary material for: Gene network analysis reveals a role for striatal glutamatergic receptors in dysregulated risk-assessment behavior of autism mouse models
Source: Transl Psychiatry. 2019 Oct 17;9:257. doi: 10.1038/s41398-019-0584-5 (PMC6797764; doi:10.1038/s41398-019-0584-5)
Supplement: Supplementary file 4 — Supplementary Table 3 [file 41398_2019_584_MOESM4_ESM.xlsx]

## Sheet: Sheet1
test_id	gene_id	gene	locus	sample_1	sample_2	status	value_1	value_2	log2(fold_change)	test_stat	p_value	q_value	significant
ENSMUSG00000037086	ENSMUSG00000037086	1110059M19Rik	X:42444080-42445968	Chr16wt	Chr16df	OK	0.901327	2.41942	1.42454	3.13517	5e-05	0.00998095	yes
ENSMUSG00000026051	ENSMUSG00000026051	1500015O10Rik	1:43787446-43799423	Chr16wt	Chr16df	OK	5.5618	14.0696	1.33895	4.1211	5e-05	0.00998095	yes
ENSMUSG00000029659	ENSMUSG00000029659	6330406I15Rik	5:150170210-150234298	Chr16wt	Chr16df	OK	4.06927	6.64588	0.707691	2.19855	0.0002	0.0322462	yes
ENSMUSG00000065037	ENSMUSG00000065037	7SK	9:78023109-78023440	Chr16wt	Chr16df	OK	41.6967	3.81959	-3.44844	-6.62891	5e-05	0.00998095	yes
ENSMUSG00000030111	ENSMUSG00000030111	A2m	6:121586190-121629255	Chr16wt	Chr16df	OK	1.0162	1.82388	0.843822	2.59426	5e-05	0.00998095	yes
ENSMUSG00000092837	ENSMUSG00000092837	AC027184.1	14:51427123-51427442	Chr16wt	Chr16df	OK	10.4161	1.07416	-3.27753	-3.62717	5e-05	0.00998095	yes
ENSMUSG00000052374	ENSMUSG00000052374	Actn2	13:12361692-12433027	Chr16wt	Chr16df	OK	29.2707	19.7742	-0.565841	-2.07159	0.0002	0.0322462	yes
ENSMUSG00000013584	ENSMUSG00000013584	Aldh1a2	9:71063595-71144050	Chr16wt	Chr16df	OK	0.761256	1.42225	0.901726	2.27501	0.00025	0.0384587	yes
ENSMUSG00000030695	ENSMUSG00000030695	Aldoa	7:133938747-133944265	Chr16wt	Chr16df	OK	807.254	442.251	-0.868157	-2.52521	5e-05	0.00998095	yes
ENSMUSG00000004655	ENSMUSG00000004655	Aqp1	6:55286425-55298549	Chr16wt	Chr16df	OK	0.884311	2.06347	1.22245	3.34171	5e-05	0.00998095	yes
ENSMUSG00000030220	ENSMUSG00000030220	Arhgdib	6:136872043-136890420	Chr16wt	Chr16df	OK	24.0425	15.202	-0.661327	-2.29604	5e-05	0.00998095	yes
ENSMUSG00000045655	ENSMUSG00000045655	AU021034	14:78470523-78490593	Chr16wt	Chr16df	OK	0.330942	0.872797	1.39907	2.13288	5e-05	0.00998095	yes
ENSMUSG00000045999	ENSMUSG00000045999	AY036118	17:39985047-39985772	Chr16wt	Chr16df	OK	284.575	20.1577	-3.81941	-9.5534	5e-05	0.00998095	yes
ENSMUSG00000048482	ENSMUSG00000048482	Bdnf	2:109514856-109567164	Chr16wt	Chr16df	OK	0.649221	1.37794	1.08574	2.61225	5e-05	0.00998095	yes
ENSMUSG00000025128	ENSMUSG00000025128	Bhlhe22	3:17954324-17957509	Chr16wt	Chr16df	OK	0.844741	2.05609	1.28332	3.42122	5e-05	0.00998095	yes
ENSMUSG00000026278	ENSMUSG00000026278	Bok	1:95582270-95592339	Chr16wt	Chr16df	OK	18.983	32.4375	0.77296	2.5343	5e-05	0.00998095	yes
ENSMUSG00000049630	ENSMUSG00000049630	C1ql3	2:12925083-12933374	Chr16wt	Chr16df	OK	2.36587	4.00504	0.759449	2.34437	5e-05	0.00998095	yes
ENSMUSG00000003657	ENSMUSG00000003657	Calb2	8:112661401-112692110	Chr16wt	Chr16df	OK	2.79829	6.83734	1.28889	3.68832	5e-05	0.00998095	yes
ENSMUSG00000058626	ENSMUSG00000058626	Capn11	17:45767152-45796274	Chr16wt	Chr16df	OK	0.0615945	0.353015	2.51885	1.60689	0.00025	0.0384587	yes
ENSMUSG00000039676	ENSMUSG00000039676	Capsl	15:9365782-9395790	Chr16wt	Chr16df	OK	0.717784	1.59154	1.1488	2.34361	0.0002	0.0322462	yes
ENSMUSG00000031654	ENSMUSG00000031654	Cbln1	8:89992760-89996508	Chr16wt	Chr16df	OK	1.78605	4.5321	1.34341	2.89195	5e-05	0.00998095	yes
ENSMUSG00000024647	ENSMUSG00000024647	Cbln2	18:86880501-86887675	Chr16wt	Chr16df	OK	1.68712	3.85233	1.19117	3.09487	5e-05	0.00998095	yes
ENSMUSG00000067578	ENSMUSG00000067578	Cbln4	2:171861732-171868966	Chr16wt	Chr16df	OK	1.93661	3.58308	0.887669	2.6284	5e-05	0.00998095	yes
ENSMUSG00000046318	ENSMUSG00000046318	Ccbe1	18:66204955-66479261	Chr16wt	Chr16df	OK	0.539578	1.0635	0.978922	2.31184	0.0001	0.0182261	yes
ENSMUSG00000047021	ENSMUSG00000047021	Ccdc108	1:74948644-74982173	Chr16wt	Chr16df	OK	0.291884	0.636039	1.12372	2.59359	5e-05	0.00998095	yes
ENSMUSG00000031786	ENSMUSG00000031786	Ccdc135	8:97579002-97602041	Chr16wt	Chr16df	OK	0.701218	1.5311	1.12663	3.09635	5e-05	0.00998095	yes
ENSMUSG00000070306	ENSMUSG00000070306	Ccdc153	9:44048759-44055389	Chr16wt	Chr16df	OK	1.19166	2.37476	0.994815	2.39398	5e-05	0.00998095	yes
ENSMUSG00000032532	ENSMUSG00000032532	Cck	9:121398942-121404807	Chr16wt	Chr16df	OK	56.462	94.4835	0.742783	2.5646	5e-05	0.00998095	yes
ENSMUSG00000042502	ENSMUSG00000042502	Cd2bp2	7:134335173-134339514	Chr16wt	Chr16df	OK	20.8191	11.4734	-0.859608	-3.19303	5e-05	0.00998095	yes
ENSMUSG00000015396	ENSMUSG00000015396	Cd83	13:43880475-43898499	Chr16wt	Chr16df	OK	3.86901	6.16136	0.671285	2.18348	0.00015	0.025152	yes
ENSMUSG00000030682	ENSMUSG00000030682	Cdipt	7:134119862-134124013	Chr16wt	Chr16df	OK	52.0671	27.7973	-0.905429	-3.55244	5e-05	0.00998095	yes
ENSMUSG00000090546	ENSMUSG00000090546	Cdr1	X:58436420-58438733	Chr16wt	Chr16df	OK	7.28733	4.11792	-0.823473	-2.90281	5e-05	0.00998095	yes
ENSMUSG00000060402	ENSMUSG00000060402	Chst8	7:35459486-35597730	Chr16wt	Chr16df	OK	4.48226	7.83821	0.806299	2.4418	5e-05	0.00998095	yes
ENSMUSG00000047230	ENSMUSG00000047230	Cldn2	X:136335366-136345925	Chr16wt	Chr16df	OK	0.827593	2.17015	1.3908	1.95075	5e-05	0.00998095	yes
ENSMUSG00000022949	ENSMUSG00000022949	Clic6	16:92478987-92541488	Chr16wt	Chr16df	OK	5.19711	7.83791	0.592761	2.03378	0.0003	0.0437426	yes
ENSMUSG00000068196	ENSMUSG00000068196	Col8a1	16:57624370-57754850	Chr16wt	Chr16df	OK	0.563246	1.13792	1.01456	2.84898	5e-05	0.00998095	yes
ENSMUSG00000022212	ENSMUSG00000022212	Cpne6	14:56129281-56136268	Chr16wt	Chr16df	OK	10.7497	19.0176	0.823042	2.90371	5e-05	0.00998095	yes
ENSMUSG00000030560	ENSMUSG00000030560	Ctsc	7:95426594-95459398	Chr16wt	Chr16df	OK	4.45191	11.1467	1.32413	4.48347	5e-05	0.00998095	yes
ENSMUSG00000019929	ENSMUSG00000019929	Dcn	10:96942244-96980777	Chr16wt	Chr16df	OK	4.83064	7.60195	0.654155	2.15869	0.00015	0.025152	yes
ENSMUSG00000060962	ENSMUSG00000060962	Dmkn	7:31548774-31566085	Chr16wt	Chr16df	OK	17.1139	9.5016	-0.848928	-2.54845	5e-05	0.00998095	yes
ENSMUSG00000052861	ENSMUSG00000052861	Dnahc6	6:72967599-73171645	Chr16wt	Chr16df	OK	0.161469	0.330112	1.0317	2.66912	5e-05	0.00998095	yes
ENSMUSG00000018648	ENSMUSG00000018648	Dusp14	11:83861542-83882763	Chr16wt	Chr16df	OK	32.6858	20.3422	-0.684191	-2.53961	5e-05	0.00998095	yes
ENSMUSG00000034467	ENSMUSG00000034467	Dynlrb2	8:119028914-119039796	Chr16wt	Chr16df	OK	1.82952	4.03245	1.14019	2.38176	0.0002	0.0322462	yes
ENSMUSG00000033730	ENSMUSG00000033730	Egr3	14:70477251-70479964	Chr16wt	Chr16df	OK	49.9491	32.704	-0.610992	-2.30261	0.0001	0.0182261	yes
ENSMUSG00000022468	ENSMUSG00000022468	Endou	15:97541449-97561836	Chr16wt	Chr16df	OK	0.636536	1.42458	1.16222	2.71001	5e-05	0.00998095	yes
ENSMUSG00000026579	ENSMUSG00000026579	F5	1:166045394-166150408	Chr16wt	Chr16df	OK	0.832835	2.13004	1.35478	4.35135	5e-05	0.00998095	yes
ENSMUSG00000049154	ENSMUSG00000049154	Fam183b	11:58606298-58615462	Chr16wt	Chr16df	OK	0.800696	2.06867	1.36938	2.32774	0.00015	0.025152	yes
ENSMUSG00000059187	ENSMUSG00000059187	Fam19a1	6:96063147-96607192	Chr16wt	Chr16df	OK	0.718112	2.23265	1.63648	2.82472	5e-05	0.00998095	yes
ENSMUSG00000058966	ENSMUSG00000058966	Fam57b	7:133960398-133973733	Chr16wt	Chr16df	OK	18.1789	10.8856	-0.739848	-2.74463	5e-05	0.00998095	yes
ENSMUSG00000021732	ENSMUSG00000021732	Fgf10	13:119458597-119580922	Chr16wt	Chr16df	OK	0.42941	1.07003	1.31722	2.01466	5e-05	0.00998095	yes
ENSMUSG00000001827	ENSMUSG00000001827	Folr1	7:109006844-109019302	Chr16wt	Chr16df	OK	5.81018	13.7585	1.24367	2.14966	0.00015	0.025152	yes
ENSMUSG00000003545	ENSMUSG00000003545	Fosb	7:19888069-19895394	Chr16wt	Chr16df	OK	3.18485	1.96095	-0.699674	-2.22609	5e-05	0.00998095	yes
ENSMUSG00000029135	ENSMUSG00000029135	Fosl2	5:32438844-32460204	Chr16wt	Chr16df	OK	6.74485	4.48912	-0.587355	-2.18536	0.00015	0.025152	yes
ENSMUSG00000020713	ENSMUSG00000020713	Gh	11:106161584-106163179	Chr16wt	Chr16df	OK	1.50174	3.50868	1.2243	2.82343	5e-05	0.00998095	yes
ENSMUSG00000084403	ENSMUSG00000084403	Gm12471	4:53803941-53804328	Chr16wt	Chr16df	OK	2.71625	18.6377	2.77853	6.96093	5e-05	0.00998095	yes
ENSMUSG00000082697	ENSMUSG00000082697	Gm12913	4:78419580-78420125	Chr16wt	Chr16df	OK	877.265	133.984	-2.71095	-6.40649	5e-05	0.00998095	yes
ENSMUSG00000090348	ENSMUSG00000090348	Gm17236	8:70742071-70752312	Chr16wt	Chr16df	OK	0.481831	0.161941	-1.57306	-2.95985	5e-05	0.00998095	yes
ENSMUSG00000004341	ENSMUSG00000004341	Gpx6	13:21404085-21411493	Chr16wt	Chr16df	OK	3.98675	1.81576	-1.13464	-2.74385	5e-05	0.00998095	yes
ENSMUSG00000000531	ENSMUSG00000000531	Grasp	15:101054637-101063186	Chr16wt	Chr16df	OK	21.9232	14.5822	-0.588254	-2.18592	0.00025	0.0384587	yes
ENSMUSG00000023192	ENSMUSG00000023192	Grm2	9:106546867-106558440	Chr16wt	Chr16df	OK	0.753402	1.70014	1.17416	3.06564	5e-05	0.00998095	yes
ENSMUSG00000007617	ENSMUSG00000007617	Homer1	13:94073711-94174917	Chr16wt	Chr16df	OK	94.1376	62.3196	-0.595084	-2.04654	0.00015	0.025152	yes
ENSMUSG00000048583	ENSMUSG00000048583	Igf2	7:149836672-149856261	Chr16wt	Chr16df	OK	12.8067	22.6888	0.825083	2.31822	0.0001	0.0182261	yes
ENSMUSG00000039323	ENSMUSG00000039323	Igfbp2	1:72871076-72899048	Chr16wt	Chr16df	OK	11.2532	20.1519	0.840586	3.02753	5e-05	0.00998095	yes
ENSMUSG00000039672	ENSMUSG00000039672	Kcne2	16:92292633-92298374	Chr16wt	Chr16df	OK	1.41601	3.88943	1.45773	3.90919	5e-05	0.00998095	yes
ENSMUSG00000058488	ENSMUSG00000058488	Kl	5:151755181-151796384	Chr16wt	Chr16df	OK	3.00375	7.65398	1.34944	4.81594	5e-05	0.00998095	yes
ENSMUSG00000023043	ENSMUSG00000023043	Krt18	15:101858646-101862457	Chr16wt	Chr16df	OK	0.436763	1.17171	1.42369	3.08758	5e-05	0.00998095	yes
ENSMUSG00000049382	ENSMUSG00000049382	Krt8	15:101827141-101834773	Chr16wt	Chr16df	OK	0.248811	0.55703	1.16271	2.31474	0.0003	0.0437426	yes
ENSMUSG00000051617	ENSMUSG00000051617	Krt9	11:100048094-100054560	Chr16wt	Chr16df	OK	5.90523	2.79691	-1.07816	-3.73487	5e-05	0.00998095	yes
ENSMUSG00000026822	ENSMUSG00000026822	Lcn2	2:32240152-32243317	Chr16wt	Chr16df	OK	1.30149	0.12777	-3.34855	-2.56355	5e-05	0.00998095	yes
ENSMUSG00000019230	ENSMUSG00000019230	Lhx9	1:140721762-140745153	Chr16wt	Chr16df	OK	0.588759	1.56273	1.40832	2.8965	5e-05	0.00998095	yes
ENSMUSG00000039883	ENSMUSG00000039883	Lrrc17	5:20989664-21151423	Chr16wt	Chr16df	OK	5.06441	1.95382	-1.3741	-3.91609	5e-05	0.00998095	yes
ENSMUSG00000030678	ENSMUSG00000030678	Maz	7:134165656-134170533	Chr16wt	Chr16df	OK	44.8743	22.3597	-1.00499	-3.96212	5e-05	0.00998095	yes
ENSMUSG00000048450	ENSMUSG00000048450	Msx1	5:38211723-38215822	Chr16wt	Chr16df	OK	2.00938	3.78868	0.914944	2.69685	5e-05	0.00998095	yes
ENSMUSG00000042064	ENSMUSG00000042064	Myo3b	2:69876967-70267255	Chr16wt	Chr16df	OK	2.40662	1.26159	-0.931759	-2.73507	5e-05	0.00998095	yes
ENSMUSG00000026697	ENSMUSG00000026697	Myoc	1:164569280-164588304	Chr16wt	Chr16df	OK	1.64378	2.91079	0.824397	2.43054	5e-05	0.00998095	yes
ENSMUSG00000038255	ENSMUSG00000038255	Neurod2	11:98186728-98190962	Chr16wt	Chr16df	OK	0.714134	2.02977	1.50705	3.12293	5e-05	0.00998095	yes
ENSMUSG00000037984	ENSMUSG00000037984	Neurod6	6:55627811-55631257	Chr16wt	Chr16df	OK	0.85274	6.07262	2.83214	5.97661	5e-05	0.00998095	yes
ENSMUSG00000048540	ENSMUSG00000048540	Nhlh2	3:101814067-101819415	Chr16wt	Chr16df	OK	0.4089	0.89442	1.1292	2.42687	5e-05	0.00998095	yes
ENSMUSG00000025582	ENSMUSG00000025582	Nptx1	11:119400032-119409067	Chr16wt	Chr16df	OK	7.82146	13.7076	0.80947	2.75601	5e-05	0.00998095	yes
ENSMUSG00000023034	ENSMUSG00000023034	Nr4a1	15:101097276-101105223	Chr16wt	Chr16df	OK	44.1053	27.8447	-0.663549	-2.4224	0.0001	0.0182261	yes
ENSMUSG00000039114	ENSMUSG00000039114	Nrn1	13:36817493-36826346	Chr16wt	Chr16df	OK	18.8506	41.2158	1.12859	3.62574	5e-05	0.00998095	yes
ENSMUSG00000059857	ENSMUSG00000059857	Ntng1	3:109582957-109938426	Chr16wt	Chr16df	OK	34.6632	56.2478	0.698392	1.98653	0.00025	0.0384587	yes
ENSMUSG00000030697	ENSMUSG00000030697	Ppp4c	7:133929420-133935985	Chr16wt	Chr16df	OK	18.2747	9.48095	-0.946743	-3.35661	5e-05	0.00998095	yes
ENSMUSG00000035456	ENSMUSG00000035456	Prdm8	5:98609887-98616467	Chr16wt	Chr16df	OK	0.338864	1.48807	2.13467	4.56954	5e-05	0.00998095	yes
ENSMUSG00000021342	ENSMUSG00000021342	Prl	13:27149438-27157073	Chr16wt	Chr16df	OK	0.188532	0.939152	2.31655	2.5038	0.0003	0.0437426	yes
ENSMUSG00000045114	ENSMUSG00000045114	Prrt2	7:134130373-134164725	Chr16wt	Chr16df	OK	76.9985	38.1306	-1.01388	-2.11326	0.0003	0.0437426	yes
ENSMUSG00000032487	ENSMUSG00000032487	Ptgs2	1:151947253-151955140	Chr16wt	Chr16df	OK	0.494539	1.00853	1.0281	2.53098	5e-05	0.00998095	yes
ENSMUSG00000049892	ENSMUSG00000049892	Rasd1	11:59776682-59778446	Chr16wt	Chr16df	OK	9.17036	15.4034	0.7482	2.36718	0.0001	0.0182261	yes
ENSMUSG00000029641	ENSMUSG00000029641	Rasl11a	5:147656646-147659302	Chr16wt	Chr16df	OK	2.63428	5.28205	1.00369	2.59225	5e-05	0.00998095	yes
ENSMUSG00000066362	ENSMUSG00000066362	Rps13-ps1	8:89571618-89572074	Chr16wt	Chr16df	OK	0.982557	7.17411	2.86819	5.15793	5e-05	0.00998095	yes
ENSMUSG00000043811	ENSMUSG00000043811	Rtn4r	16:18127734-18152501	Chr16wt	Chr16df	OK	4.40828	7.42505	0.752185	2.36199	5e-05	0.00998095	yes
ENSMUSG00000015843	ENSMUSG00000015843	Rxrg	1:169528514-169569754	Chr16wt	Chr16df	OK	54.2445	34.3674	-0.658437	-2.42947	5e-05	0.00998095	yes
ENSMUSG00000030592	ENSMUSG00000030592	Ryr1	7:29788358-29910170	Chr16wt	Chr16df	OK	2.91249	1.62833	-0.838862	-3.10492	5e-05	0.00998095	yes
ENSMUSG00000057969	ENSMUSG00000057969	Sema3b	9:107500004-107511560	Chr16wt	Chr16df	OK	0.798411	1.52669	0.935201	2.51889	5e-05	0.00998095	yes
ENSMUSG00000023232	ENSMUSG00000023232	Serinc2	4:129930738-129956449	Chr16wt	Chr16df	OK	0.551294	1.24639	1.17687	1.92105	0.0001	0.0182261	yes
ENSMUSG00000057719	ENSMUSG00000057719	Sh3rf2	18:42213320-42318614	Chr16wt	Chr16df	OK	15.6455	10.1992	-0.61729	-2.04884	0.0003	0.0437426	yes
ENSMUSG00000029843	ENSMUSG00000029843	Slc13a4	6:35217956-35258131	Chr16wt	Chr16df	OK	1.09869	2.50728	1.19034	3.45407	5e-05	0.00998095	yes
ENSMUSG00000030500	ENSMUSG00000030500	Slc17a6	7:58877199-58926495	Chr16wt	Chr16df	OK	15.864	28.6691	0.85374	2.68169	5e-05	0.00998095	yes
ENSMUSG00000070570	ENSMUSG00000070570	Slc17a7	7:52419290-52431508	Chr16wt	Chr16df	OK	30.2936	59.8823	0.983116	3.22253	5e-05	0.00998095	yes
ENSMUSG00000029151	ENSMUSG00000029151	Slc30a3	5:31388478-31395988	Chr16wt	Chr16df	OK	0.829439	2.02965	1.29102	3.13808	5e-05	0.00998095	yes
ENSMUSG00000068323	ENSMUSG00000068323	Slc4a5	6:83169821-83254939	Chr16wt	Chr16df	OK	0.753431	2.32751	1.62724	2.13267	0.0001	0.0182261	yes
ENSMUSG00000023886	ENSMUSG00000023886	Smoc2	17:14416512-14541797	Chr16wt	Chr16df	OK	0.168795	0.766691	2.18337	3.00324	5e-05	0.00998095	yes
ENSMUSG00000036169	ENSMUSG00000036169	Sostdc1	12:37040755-37045039	Chr16wt	Chr16df	OK	1.22693	3.86099	1.65392	4.36395	5e-05	0.00998095	yes
ENSMUSG00000053153	ENSMUSG00000053153	Spag16	1:69873561-70771706	Chr16wt	Chr16df	OK	0.333969	0.77036	1.20582	1.77044	0.00015	0.025152	yes
ENSMUSG00000015652	ENSMUSG00000015652	Steap1	5:5736316-5749326	Chr16wt	Chr16df	OK	0.701961	1.46184	1.05832	2.10195	0.00015	0.025152	yes
ENSMUSG00000059981	ENSMUSG00000059981	Taok2	7:134009191-134028217	Chr16wt	Chr16df	OK	27.8753	15.1414	-0.880483	-2.0515	0.00025	0.0384587	yes
ENSMUSG00000020096	ENSMUSG00000020096	Tbata	10:60634701-60651589	Chr16wt	Chr16df	OK	0.0689253	0.519166	2.91309	1.06036	5e-05	0.00998095	yes
ENSMUSG00000024985	ENSMUSG00000024985	Tcf7l2	19:55816299-56008144	Chr16wt	Chr16df	OK	11.6816	21.418	0.874588	2.25058	5e-05	0.00998095	yes
ENSMUSG00000079733	ENSMUSG00000079733	Tmem181b-ps	17:6310546-6582266	Chr16wt	Chr16df	OK	12.4265	7.66074	-0.69787	-2.42133	5e-05	0.00998095	yes
ENSMUSG00000043164	ENSMUSG00000043164	Tmem212	3:27764987-27795290	Chr16wt	Chr16df	OK	1.16201	2.80279	1.27024	2.50638	0.0001	0.0182261	yes
ENSMUSG00000050663	ENSMUSG00000050663	Trhde	10:113835878-114253887	Chr16wt	Chr16df	OK	1.18941	2.09151	0.814297	2.29096	5e-05	0.00998095	yes
ENSMUSG00000061808	ENSMUSG00000061808	Ttr	18:20716574-20832825	Chr16wt	Chr16df	OK	289.775	840.113	1.53565	4.94982	5e-05	0.00998095	yes
ENSMUSG00000004651	ENSMUSG00000004651	Tyr	7:94574909-94641943	Chr16wt	Chr16df	OK	0.129516	0.500831	1.95119	3.56895	5e-05	0.00998095	yes
ENSMUSG00000037568	ENSMUSG00000037568	Vash2	1:192771526-192803175	Chr16wt	Chr16df	OK	1.49227	2.49096	0.739192	2.0918	0.0003	0.0437426	yes
ENSMUSG00000061524	ENSMUSG00000061524	Zic2	14:122874603-122879074	Chr16wt	Chr16df	OK	4.20846	7.59221	0.851228	2.65327	5e-05	0.00998095	yes
ENSMUSG00000036469	ENSMUSG00000036469	35489	8:68141798-68995536	Chr16wt	Chr16df	OK	5.14773	4.95493	-0.0550728	-0.192276	0.73575	0.999798	no
ENSMUSG00000000486	ENSMUSG00000000486	35673	7:134357960-134362012	Chr16wt	Chr16df	OK	1.8607	1.03226	-0.850034	-1.39344	0.00945	0.432944	no
ENSMUSG00000079557	ENSMUSG00000079557	35854	17:33783177-33855615	Chr16wt	Chr16df	OK	51.6558	54.3185	0.0725127	0.140391	0.8065	0.999798	no
ENSMUSG00000026276	ENSMUSG00000026276	36038	1:95375540-95406837	Chr16wt	Chr16df	OK	41.3168	41.9858	0.0231709	0.068822	0.89505	0.999798	no
ENSMUSG00000032656	ENSMUSG00000032656	36219	18:56921369-57085202	Chr16wt	Chr16df	OK	2.09757	2.47822	0.240588	0.512892	0.36795	0.999798	no
ENSMUSG00000022456	ENSMUSG00000022456	36403	15:82105364-82124872	Chr16wt	Chr16df	OK	79.8574	82.0094	0.0383634	0.134195	0.8143	0.999798	no
ENSMUSG00000039372	ENSMUSG00000039372	36585	1:72473685-72583504	Chr16wt	Chr16df	OK	10.3959	7.90796	-0.394643	-1.5074	0.00805	0.394685	no
ENSMUSG00000020486	ENSMUSG00000020486	36769	11:87380154-87404041	Chr16wt	Chr16df	OK	255.002	289.125	0.181185	0.515334	0.36025	0.999798	no
ENSMUSG00000023307	ENSMUSG00000023307	36950	19:37095780-37296629	Chr16wt	Chr16df	OK	48.3995	47.7096	-0.0207113	-0.048268	0.9299	0.999798	no
ENSMUSG00000072214	ENSMUSG00000072214	37134	16:18620411-18630004	Chr16wt	Chr16df	OK	211.498	187.73	-0.171983	-0.562373	0.32935	0.999798	no
ENSMUSG00000039100	ENSMUSG00000039100	37315	15:31385653-31460792	Chr16wt	Chr16df	OK	62.889	62.9195	0.000701653	0.00251145	0.99545	0.999798	no
ENSMUSG00000050379	ENSMUSG00000050379	37499	X:34450828-34531789	Chr16wt	Chr16df	OK	18.0956	20.7133	0.194925	0.577353	0.2796	0.999798	no
ENSMUSG00000026977	ENSMUSG00000026977	37680	2:60047943-60088733	Chr16wt	Chr16df	OK	27.4942	27.8775	0.0199724	0.0258623	0.94875	0.999798	no
ENSMUSG00000001833	ENSMUSG00000001833	37864	9:25056203-25116150	Chr16wt	Chr16df	OK	193.652	195.015	0.0101204	0.0354185	0.94875	0.999798	no
ENSMUSG00000025702	ENSMUSG00000025702	38046	6:116288041-116359558	Chr16wt	Chr16df	OK	38.2589	42.7066	0.158662	0.23375	0.4727	0.999798	no
ENSMUSG00000018398	ENSMUSG00000018398	38230	11:53332758-53363067	Chr16wt	Chr16df	OK	103.446	104.596	0.0159472	0.0458306	0.93485	0.999798	no
ENSMUSG00000040502	ENSMUSG00000040502	38411	10:126492066-126497240	Chr16wt	Chr16df	OK	7.14961	6.37484	-0.165476	-0.601245	0.29395	0.999798	no
ENSMUSG00000059248	ENSMUSG00000059248	38595	11:117060974-117223639	Chr16wt	Chr16df	OK	8.78608	8.64678	-0.0230558	-0.0420579	0.934	0.999798	no
ENSMUSG00000078627	ENSMUSG00000078627	38776	11:105222111-105318049	Chr16wt	Chr16df	OK	0.423475	0.660438	0.641147	0.627538	0.28115	0.999798	no
ENSMUSG00000019917	ENSMUSG00000019917	38960	10:58604397-58684595	Chr16wt	Chr16df	OK	3.65564	4.83213	0.402534	1.23836	0.031	0.788783	no
ENSMUSG00000022269	ENSMUSG00000022269	39141	15:26238802-26339331	Chr16wt	Chr16df	OK	5.56671	5.88977	0.0813856	0.212277	0.71615	0.999798	no
ENSMUSG00000058013	ENSMUSG00000058013	39325	5:93522482-93605473	Chr16wt	Chr16df	OK	34.0139	27.0279	-0.331676	-1.12523	0.0532	0.988977	no
ENSMUSG00000022542	ENSMUSG00000022542	39691	16:4987416-4997882	Chr16wt	Chr16df	NOTEST	0	0	0	0	1	1	no
ENSMUSG00000034219	ENSMUSG00000034219	40421	5:130189276-130210134	Chr16wt	Chr16df	NOTEST	0	0	0	0	1	1	no
ENSMUSG00000037072	ENSMUSG00000037072	40786	3:144233267-144260644	Chr16wt	Chr16df	OK	179.741	186.936	0.0566276	0.21229	0.71355	0.999798	no
ENSMUSG00000085214	ENSMUSG00000085214	0610005C13Rik	7:52823164-52845080	Chr16wt	Chr16df	OK	0.350718	0.384035	0.130927	0.0696059	0.86615	0.999798	no
ENSMUSG00000013622	ENSMUSG00000013622	0610007C21Rik	5:31338408-31357006	Chr16wt	Chr16df	OK	78.0904	80.3183	0.0405827	0.107629	0.8559	0.999798	no
ENSMUSG00000053094	ENSMUSG00000053094	0610007L01Rik	5:130695613-130719635	Chr16wt	Chr16df	OK	17.1807	18.2014	0.0832639	0.278445	0.6264	0.999798	no
ENSMUSG00000089317	ENSMUSG00000089317	0610007N19Rik	15:32170323-32174417	Chr16wt	Chr16df	NOTEST	0	0	0	0	1	1	no
ENSMUSG00000021470	ENSMUSG00000021470	0610007P08Rik	13:63916547-64001610	Chr16wt	Chr16df	OK	8.81867	9.40638	0.0930778	0.265588	0.64325	0.999798	no
ENSMUSG00000021252	ENSMUSG00000021252	0610007P14Rik	12:87156397-87165500	Chr16wt	Chr16df	OK	61.7199	64.1791	0.0563671	0.18844	0.7394	0.999798	no
ENSMUSG00000015126	ENSMUSG00000015126	0610007P22Rik	17:25377114-25393309	Chr16wt	Chr16df	OK	13.2586	13.1242	-0.0147003	-0.02712	0.9595	0.999798	no
ENSMUSG00000046840	ENSMUSG00000046840	0610008F07Rik	2:163318053-163398646	Chr16wt	Chr16df	NOTEST	0	0	0	0	1	1	no
ENSMUSG00000044062	ENSMUSG00000044062	0610009B14Rik	12:81787356-81793453	Chr16wt	Chr16df	NOTEST	0.0260214	0.0247286	-0.0735167	0	1	1	no
ENSMUSG00000007777	ENSMUSG00000007777	0610009B22Rik	11:51498887-51502376	Chr16wt	Chr16df	OK	23.8351	22.4034	-0.089372	-0.313301	0.5796	0.999798	no
ENSMUSG00000037361	ENSMUSG00000037361	0610009D07Rik	12:4824413-4834464	Chr16wt	Chr16df	OK	29.7828	31.9556	0.101593	0.379893	0.5054	0.999798	no
ENSMUSG00000086714	ENSMUSG00000086714	0610009E02Rik	2:26301215-26372183	Chr16wt	Chr16df	OK	0.485291	0.631805	0.380629	0.113567	0.82395	0.999798	no
ENSMUSG00000043644	ENSMUSG00000043644	0610009L18Rik	11:120209991-120212504	Chr16wt	Chr16df	OK	4.26904	5.33163	0.320666	0.812973	0.15895	0.999798	no
ENSMUSG00000024442	ENSMUSG00000024442	0610009O20Rik	18:38398058-38422283	Chr16wt	Chr16df	OK	12.9606	13.0637	0.0114339	0.0429512	0.939	0.999798	no
ENSMUSG00000042208	ENSMUSG00000042208	0610010F05Rik	11:23464960-23533639	Chr16wt	Chr16df	OK	18.4885	19.1373	0.0497572	0.145378	0.79375	0.999798	no
ENSMUSG00000020831	ENSMUSG00000020831	0610010K14Rik	11:70048707-70053344	Chr16wt	Chr16df	OK	28.4523	25.8073	-0.140769	-0.208267	0.74535	0.999798	no
ENSMUSG00000046727	ENSMUSG00000046727	0610010O12Rik	18:36505272-36562634	Chr16wt	Chr16df	OK	76.2298	66.9871	-0.186473	-0.711024	0.2153	0.999798	no
ENSMUSG00000025731	ENSMUSG00000025731	0610011F06Rik	17:25931515-26122741	Chr16wt	Chr16df	OK	16.2823	19.5113	0.261004	0.0399469	0.73745	0.999798	no
ENSMUSG00000027628	ENSMUSG00000027628	0610011L14Rik	2:156373319-156394708	Chr16wt	Chr16df	OK	15.1445	16.7004	0.141089	0.51635	0.3395	0.999798	no
ENSMUSG00000089755	ENSMUSG00000089755	0610012D04Rik	17:87682225-87781110	Chr16wt	Chr16df	NOTEST	0.0636394	0.0300162	-1.08418	0	1	1	no
ENSMUSG00000047112	ENSMUSG00000047112	0610012G03Rik	16:31947136-31948580	Chr16wt	Chr16df	OK	22.18	21.3179	-0.0571932	-0.215513	0.7096	0.999798	no
ENSMUSG00000055312	ENSMUSG00000055312	0610012H03Rik	2:105064476-105219953	Chr16wt	Chr16df	NOTEST	0	0.0208754	inf	0	1	1	no
ENSMUSG00000046683	ENSMUSG00000046683	0610025J13Rik	4:97988088-97998482	Chr16wt	Chr16df	NOTEST	0.0868981	0.064302	-0.434461	0	1	1	no
ENSMUSG00000058706	ENSMUSG00000058706	0610030E20Rik	6:72297310-72303152	Chr16wt	Chr16df	OK	3.81606	3.50936	-0.120877	-0.429522	0.45555	0.999798	no
ENSMUSG00000001418	ENSMUSG00000001418	0610031J06Rik	3:88128944-88138426	Chr16wt	Chr16df	OK	78.9096	79.7455	0.0152027	0.047218	0.9348	0.999798	no
ENSMUSG00000028608	ENSMUSG00000028608	0610037L13Rik	4:107562417-107571989	Chr16wt	Chr16df	OK	28.281	27.702	-0.0298395	-0.0796201	0.88615	0.999798	no
ENSMUSG00000022677	ENSMUSG00000022677	0610037P05Rik	16:14299336-14317468	Chr16wt	Chr16df	OK	40.5112	43.692	0.10905	0.367237	0.5219	0.999798	no
ENSMUSG00000089900	ENSMUSG00000089900	0610038L08Rik	17:29686732-29853957	Chr16wt	Chr16df	OK	0.821999	0.674207	-0.285944	-0.078344	0.88445	0.999798	no
ENSMUSG00000085010	ENSMUSG00000085010	0610038P03Rik	2:155316114-155420691	Chr16wt	Chr16df	NOTEST	0.104602	0.022945	-2.18866	0	1	1	no
ENSMUSG00000058812	ENSMUSG00000058812	0610039K10Rik	2:163449007-163471536	Chr16wt	Chr16df	OK	7.58358	8.24365	0.120403	0.0610273	0.9329	0.999798	no
ENSMUSG00000085645	ENSMUSG00000085645	0610040B09Rik	11:96152337-96168224	Chr16wt	Chr16df	NOTEST	0	0	0	0	1	1	no
ENSMUSG00000089889	ENSMUSG00000089889	0610040B10Rik	5:144078167-144094383	Chr16wt	Chr16df	OK	2.70192	3.77728	0.483365	0.37703	0.53575	0.999798	no
ENSMUSG00000087341	ENSMUSG00000087341	0610040F04Rik	6:108527032-108616919	Chr16wt	Chr16df	NOTEST	0.19726	0.254569	0.367954	0	1	1	no
ENSMUSG00000060512	ENSMUSG00000060512	0610040J01Rik	5:64203733-64290858	Chr16wt	Chr16df	OK	2.08822	2.07527	-0.00897167	-0.0259888	0.9648	0.999798	no
ENSMUSG00000087361	ENSMUSG00000087361	0610043K17Rik	4:101019135-101071786	Chr16wt	Chr16df	NOTEST	0.190125	0.222902	0.229463	0	1	1	no
ENSMUSG00000050552	ENSMUSG00000050552	0910001L09Rik	5:138696835-138700626	Chr16wt	Chr16df	OK	35.2056	32.3785	-0.12077	-0.445356	0.42995	0.999798	no
ENSMUSG00000091434	ENSMUSG00000091434	1010001B22Rik	5:110424529-110425417	Chr16wt	Chr16df	OK	0.771603	0.658505	-0.228663	-0.289068	0.61145	0.999798	no
ENSMUSG00000087274	ENSMUSG00000087274	1010001N08Rik	18:11049084-11085633	Chr16wt	Chr16df	NOTEST	0	0	0	0	1	1	no
ENSMUSG00000051748	ENSMUSG00000051748	1100001G20Rik	11:83560441-83566144	Chr16wt	Chr16df	NOTEST	0	0	0	0	1	1	no
ENSMUSG00000062691	ENSMUSG00000062691	1110001A16Rik	17:79315838-79336410	Chr16wt	Chr16df	OK	8.38822	8.89543	0.0847003	0.146432	0.8025	0.999798	no
ENSMUSG00000019689	ENSMUSG00000019689	1110001J03Rik	6:38483501-38489449	Chr16wt	Chr16df	OK	42.6111	39.4014	-0.112982	-0.383262	0.5042	0.999798	no
ENSMUSG00000044408	ENSMUSG00000044408	1110002B05Rik	12:55746360-55757559	Chr16wt	Chr16df	OK	39.5869	40.9804	0.0499113	0.193683	0.738	0.999798	no
ENSMUSG00000090066	ENSMUSG00000090066	1110002E22Rik	3:137711724-137744376	Chr16wt	Chr16df	NOTEST	0.0463693	0.0401166	-0.208969	0	1	1	no
ENSMUSG00000087275	ENSMUSG00000087275	1110002J07Rik	10:66375236-66383006	Chr16wt	Chr16df	NOTEST	0.149753	0.167461	0.16124	0	1	1	no
ENSMUSG00000071456	ENSMUSG00000071456	1110002L01Rik	12:3365131-3426644	Chr16wt	Chr16df	OK	15.9352	15.8981	-0.00336697	-0.00389201	0.995	0.999798	no
ENSMUSG00000046909	ENSMUSG00000046909	1110002N22Rik	11:79950179-79955677	Chr16wt	Chr16df	OK	4.86658	4.79281	-0.0220362	-0.0571732	0.9228	0.999798	no
ENSMUSG00000037822	ENSMUSG00000037822	1110003E01Rik	5:65838082-65928423	Chr16wt	Chr16df	OK	96.8387	83.7922	-0.208767	-0.52052	0.34025	0.999798	no
ENSMUSG00000022972	ENSMUSG00000022972	1110004E09Rik	16:90926053-90935172	Chr16wt	Chr16df	OK	21.6747	19.5151	-0.151422	-0.383501	0.5029	0.999798	no
ENSMUSG00000030663	ENSMUSG00000030663	1110004F10Rik	7:123236814-123248724	Chr16wt	Chr16df	OK	65.9633	61.629	-0.0980551	-0.380349	0.50225	0.999798	no
ENSMUSG00000090266	ENSMUSG00000090266	1110005A03Rik	11:116698745-116736949	Chr16wt	Chr16df	OK	12.9457	12.1268	-0.0942772	-0.086403	0.8858	0.999798	no
ENSMUSG00000030664	ENSMUSG00000030664	1110006G14Rik	7:122614857-123182258	Chr16wt	Chr16df	NOTEST	0.171615	0.33857	0.980276	0	1	1	no
ENSMUSG00000037960	ENSMUSG00000037960	1110007C09Rik	13:49298319-49311395	Chr16wt	Chr16df	OK	11.142	12.4057	0.154988	0.503042	0.37905	0.999798	no
ENSMUSG00000046119	ENSMUSG00000046119	1110008E08Rik	16:90554408-90555129	Chr16wt	Chr16df	NOTEST	0.0329191	0.0305047	-0.109896	0	1	1	no
ENSMUSG00000027637	ENSMUSG00000027637	1110008F13Rik	2:156688863-156712928	Chr16wt	Chr16df	OK	20.33	17.8662	-0.186377	-0.452932	0.4378	0.999798	no
ENSMUSG00000029600	ENSMUSG00000029600	1110008J03Rik	5:121039024-121062598	Chr16wt	Chr16df	OK	11.0042	10.7672	-0.0314148	-0.0940851	0.87345	0.999798	no
ENSMUSG00000021023	ENSMUSG00000021023	1110008L16Rik	12:56381800-56483478	Chr16wt	Chr16df	OK	2.55021	2.51903	-0.017748	-0.0309608	0.95725	0.999798	no
ENSMUSG00000039195	ENSMUSG00000039195	1110008P14Rik	2:32163990-32237458	Chr16wt	Chr16df	OK	45.2886	46.2739	0.0310489	0.0165881	0.98095	0.999798	no
ENSMUSG00000052105	ENSMUSG00000052105	1110012J17Rik	17:66686321-66799090	Chr16wt	Chr16df	OK	28.0982	23.6975	-0.245743	-0.397337	0.4507	0.999798	no
ENSMUSG00000045237	ENSMUSG00000045237	1110012L19Rik	X:67639051-67642592	Chr16wt	Chr16df	OK	6.39338	6.40397	0.00238703	0.0075758	0.9866	0.999798	no
ENSMUSG00000024797	ENSMUSG00000024797	1110014N23Rik	19:6062820-6084944	Chr16wt	Chr16df	OK	28.9899	29.2059	0.010705	0.0193969	0.97255	0.999798	no
ENSMUSG00000028441	ENSMUSG00000028441	1110017D15Rik	4:41452041-41464366	Chr16wt	Chr16df	OK	2.62926	3.35828	0.353064	0.697018	0.2088	0.999798	no
ENSMUSG00000075420	ENSMUSG00000075420	1110017F19Rik	11:115722925-115828039	Chr16wt	Chr16df	NOTEST	0.093464	0.0855001	-0.128484	0	1	1	no
ENSMUSG00000042350	ENSMUSG00000042350	1110018G07Rik	12:86259097-86324253	Chr16wt	Chr16df	OK	60.8063	53.4535	-0.185935	-0.494868	0.29225	0.999798	no
ENSMUSG00000021482	ENSMUSG00000021482	1110018J18Rik	13:64391123-64414018	Chr16wt	Chr16df	OK	5.68357	5.46914	-0.0554847	-0.191237	0.7404	0.999798	no
ENSMUSG00000085151	ENSMUSG00000085151	1110018N20Rik	2:166928877-167066104	Chr16wt	Chr16df	OK	3.63335	2.90822	-0.321166	-0.229623	0.77175	0.999798	no
ENSMUSG00000084931	ENSMUSG00000084931	1110019D14Rik	6:13821525-13994373	Chr16wt	Chr16df	OK	2.76551	2.12211	-0.382047	-0.483003	0.4026	0.999798	no
ENSMUSG00000087023	ENSMUSG00000087023	1110020A21Rik	17:85354306-85423331	Chr16wt	Chr16df	OK	0.431652	0.763557	0.822869	0.163149	0.6216	0.999798	no
ENSMUSG00000022253	ENSMUSG00000022253	1110020G09Rik	15:9001008-9040244	Chr16wt	Chr16df	OK	20.0532	21.3451	0.0900696	0.351961	0.5417	0.999798	no
ENSMUSG00000024018	ENSMUSG00000024018	1110021J02Rik	17:29686732-29853957	Chr16wt	Chr16df	OK	12.1509	11.4959	-0.0799414	-0.084584	0.8796	0.999798	no
ENSMUSG00000037455	ENSMUSG00000037455	1110021L09Rik	10:23516791-23547774	Chr16wt	Chr16df	OK	14.22	9.18894	-0.629955	-0.56256	0.2512	0.999798	no
ENSMUSG00000068073	ENSMUSG00000068073	1110025L11Rik	16:89063952-89064189	Chr16wt	Chr16df	NOTEST	0	0	0	0	1	1	no
ENSMUSG00000026004	ENSMUSG00000026004	1110028C15Rik	1:66747404-66864169	Chr16wt	Chr16df	OK	3.70807	3.7112	0.00121518	0.00264629	0.99565	0.999798	no
ENSMUSG00000085972	ENSMUSG00000085972	1110028F11Rik	11:87476223-87549041	Chr16wt	Chr16df	NOTEST	0.0304481	0.0277216	-0.135341	0	1	1	no
ENSMUSG00000025169	ENSMUSG00000025169	1110031I02Rik	11:121038904-121090636	Chr16wt	Chr16df	OK	3.59466	3.86723	0.105448	0.126431	0.82695	0.999798	no
ENSMUSG00000037971	ENSMUSG00000037971	1110032A03Rik	9:50570932-50651647	Chr16wt	Chr16df	OK	36.3437	37.2658	0.0361477	0.0873349	0.88355	0.999798	no
ENSMUSG00000043461	ENSMUSG00000043461	1110032A04Rik	3:69623459-69663818	Chr16wt	Chr16df	OK	4.31893	5.81639	0.429449	1.21288	0.0332	0.806945	no
ENSMUSG00000046999	ENSMUSG00000046999	1110032F04Rik	3:68671838-68676085	Chr16wt	Chr16df	OK	1.2977	1.16291	-0.158217	-0.402293	0.48685	0.999798	no
ENSMUSG00000020973	ENSMUSG00000020973	1110034A24Rik	12:70285144-70300855	Chr16wt	Chr16df	OK	3.86492	4.02872	0.0598816	0.0600339	0.9156	0.999798	no
ENSMUSG00000048495	ENSMUSG00000048495	1110034B05Rik	1:57445080-57474797	Chr16wt	Chr16df	OK	13.5851	14.2058	0.0644488	0.100705	0.86155	0.999798	no
ENSMUSG00000044991	ENSMUSG00000044991	1110034G24Rik	2:132512666-132576791	Chr16wt	Chr16df	OK	8.14594	6.88938	-0.241707	-0.709502	0.2138	0.999798	no
ENSMUSG00000050633	ENSMUSG00000050633	1110035H17Rik	7:29919872-29941937	Chr16wt	Chr16df	OK	3.08991	2.58229	-0.258915	-0.283419	0.6234	0.999798	no
ENSMUSG00000086191	ENSMUSG00000086191	1110035M17Rik	11:95561419-95707048	Chr16wt	Chr16df	OK	2.72538	2.57887	-0.0797227	-0.0323684	0.85655	0.999798	no
ENSMUSG00000086106	ENSMUSG00000086106	1110036E04Rik	9:63897635-63901907	Chr16wt	Chr16df	NOTEST	0	0	0	0	1	1	no
ENSMUSG00000040720	ENSMUSG00000040720	1110037F02Rik	4:11413104-11477831	Chr16wt	Chr16df	OK	9.86804	9.11094	-0.115163	-0.446338	0.4426	0.999798	no
ENSMUSG00000092203	ENSMUSG00000092203	1110038B12Rik	17:35087182-35089416	Chr16wt	Chr16df	OK	8.84895	9.83955	0.153086	0.403611	0.48445	0.999798	no
ENSMUSG00000033416	ENSMUSG00000033416	1110038D17Rik	10:74813855-74980717	Chr16wt	Chr16df	OK	5.49085	5.29811	-0.0515514	-0.11595	0.83245	0.999798	no
ENSMUSG00000063236	ENSMUSG00000063236	1110038F14Rik	15:76778968-76781159	Chr16wt	Chr16df	OK	13.7894	12.1168	-0.186549	-0.636341	0.2656	0.999798	no
ENSMUSG00000085457	ENSMUSG00000085457	1110046J04Rik	13:34009786-34129016	Chr16wt	Chr16df	OK	0.955085	1.67176	0.807666	0.241179	0.7435	0.999798	no
ENSMUSG00000028669	ENSMUSG00000028669	1110049F12Rik	4:135531374-135543179	Chr16wt	Chr16df	OK	45.0086	42.7812	-0.0732231	-0.190645	0.68155	0.999798	no
ENSMUSG00000087156	ENSMUSG00000087156	1110050K14Rik	8:122434259-126869624	Chr16wt	Chr16df	NOTEST	0.181388	0.218425	0.268058	0	1	1	no
ENSMUSG00000040591	ENSMUSG00000040591	1110051M20Rik	2:91105130-91284861	Chr16wt	Chr16df	OK	61.2761	64.0545	0.0639759	0.117741	0.7967	0.999798	no
ENSMUSG00000091210	ENSMUSG00000091210	1110054M08Rik	16:24391697-24992662	Chr16wt	Chr16df	OK	1.16393	1.34994	0.213896	0.280307	0.62515	0.999798	no
ENSMUSG00000038544	ENSMUSG00000038544	1110054O05Rik	4:59782508-59814461	Chr16wt	Chr16df	OK	10.8604	11.875	0.12885	0.429882	0.4463	0.999798	no
ENSMUSG00000037669	ENSMUSG00000037669	1110057K04Rik	12:8214912-8292564	Chr16wt	Chr16df	OK	26.6719	23.9956	-0.152553	-0.519746	0.36255	0.999798	no
ENSMUSG00000068067	ENSMUSG00000068067	1110057P08Rik	16:89174979-89175437	Chr16wt	Chr16df	NOTEST	0	0	0	0	1	1	no
ENSMUSG00000026154	ENSMUSG00000026154	1110058L19Rik	1:24002777-24012495	Chr16wt	Chr16df	OK	26.7751	27.4135	0.0339949	0.118547	0.8295	0.999798	no
ENSMUSG00000035171	ENSMUSG00000035171	1110059E24Rik	19:21671802-21727281	Chr16wt	Chr16df	OK	16.2586	17.0376	0.0675241	0.245335	0.6704	0.999798	no
ENSMUSG00000032551	ENSMUSG00000032551	1110059G10Rik	9:122854206-122860118	Chr16wt	Chr16df	OK	19.1191	19.048	-0.00537563	-0.0158548	0.97685	0.999798	no
ENSMUSG00000078570	ENSMUSG00000078570	1110065P20Rik	4:124479347-124539415	Chr16wt	Chr16df	OK	44.3089	43.2965	-0.0333448	-0.0505996	0.9336	0.999798	no
ENSMUSG00000042363	ENSMUSG00000042363	1110067D22Rik	11:20723578-20731059	Chr16wt	Chr16df	OK	32.919	31.4984	-0.0636448	-0.212102	0.6945	0.999798	no
ENSMUSG00000022018	ENSMUSG00000022018	1190002H23Rik	14:79688562-79701452	Chr16wt	Chr16df	OK	15.4109	15.4345	0.00221059	0.0075564	0.9902	0.999798	no
ENSMUSG00000045414	ENSMUSG00000045414	1190002N15Rik	9:94418282-94438500	Chr16wt	Chr16df	OK	9.36341	9.9334	0.0852525	0.320756	0.57465	0.999798	no
ENSMUSG00000025481	ENSMUSG00000025481	1190003J15Rik	7:148020916-148023865	Chr16wt	Chr16df	NOTEST	0.227282	0.205528	-0.145143	0	1	1	no
ENSMUSG00000053286	ENSMUSG00000053286	1190005F20Rik	1:153275777-153305312	Chr16wt	Chr16df	OK	9.40113	9.13456	-0.0415002	-0.15505	0.7902	0.999798	no
ENSMUSG00000043687	ENSMUSG00000043687	1190005I06Rik	8:122434259-126869624	Chr16wt	Chr16df	OK	9.83278	8.67612	-0.180549	-0.0156182	0.8866	0.999798	no
ENSMUSG00000078350	ENSMUSG00000078350	1190007F08Rik	4:153385839-153400261	Chr16wt	Chr16df	OK	15.4778	15.1786	-0.0281576	-0.0306669	0.9457	0.999798	no
ENSMUSG00000063320	ENSMUSG00000063320	1190007I07Rik	10:82082595-82085941	Chr16wt	Chr16df	OK	6.51957	6.31098	-0.046912	-0.126333	0.8227	0.999798	no
ENSMUSG00000087684	ENSMUSG00000087684	1200007C13Rik	2:167653192-167659146	Chr16wt	Chr16df	NOTEST	0.00427507	0	#NAME?	0	1	1	no
ENSMUSG00000021280	ENSMUSG00000021280	1200009I06Rik	12:112655227-112669393	Chr16wt	Chr16df	OK	0.65662	0.863946	0.395884	0.873847	0.136	0.999798	no
ENSMUSG00000022008	ENSMUSG00000022008	1200011I18Rik	14:76486038-76510622	Chr16wt	Chr16df	OK	10.7295	10.9368	0.0276039	0.108619	0.849	0.999798	no
ENSMUSG00000020495	ENSMUSG00000020495	1200011M11Rik	11:86891233-86900276	Chr16wt	Chr16df	OK	5.12642	5.1996	0.0204465	0.0720577	0.89645	0.999798	no
ENSMUSG00000020783	ENSMUSG00000020783	1200014J11Rik	11:72861284-72893719	Chr16wt	Chr16df	OK	6.58521	6.3535	-0.0516781	-0.186541	0.74865	0.999798	no
ENSMUSG00000052748	ENSMUSG00000052748	1200016B10Rik	1:153214828-153275585	Chr16wt	Chr16df	OK	6.09035	6.16859	0.0184158	0.0191029	0.9716	0.999798	no
ENSMUSG00000020741	ENSMUSG00000020741	1300001I01Rik	11:74462996-74484349	Chr16wt	Chr16df	OK	17.5058	18.2006	0.0561533	0.151975	0.712	0.999798	no
ENSMUSG00000086651	ENSMUSG00000086651	1300002E11Rik	16:21794419-21809110	Chr16wt	Chr16df	OK	8.47919	8.34811	-0.022476	-0.0457266	0.93745	0.999798	no
ENSMUSG00000028327	ENSMUSG00000028327	1300002K09Rik	4:45861535-45899880	Chr16wt	Chr16df	NOTEST	0.0850667	0.0512845	-0.730073	0	1	1	no
ENSMUSG00000058997	ENSMUSG00000058997	1300010F03Rik	14:79248984-79602117	Chr16wt	Chr16df	OK	7.94404	7.54258	-0.0748143	-0.290466	0.59625	0.999798	no
ENSMUSG00000021411	ENSMUSG00000021411	1300014I06Rik	13:34719708-34744550	Chr16wt	Chr16df	OK	3.85712	3.31395	-0.218973	-0.396415	0.47655	0.999798	no
ENSMUSG00000087382	ENSMUSG00000087382	1300015D01Rik	2:172919109-172958705	Chr16wt	Chr16df	NOTEST	0.0265017	0	#NAME?	0	1	1	no
ENSMUSG00000033688	ENSMUSG00000033688	1300017J02Rik	9:103152851-103207412	Chr16wt	Chr16df	NOTEST	0.133229	0.0966619	-0.462889	0	1	1	no
ENSMUSG00000001062	ENSMUSG00000001062	1300018I17Rik	8:122434259-126869624	Chr16wt	Chr16df	OK	23.3055	20.3794	-0.193559	-0.0201541	0.7218	0.999798	no
ENSMUSG00000035757	ENSMUSG00000035757	1300018J18Rik	15:88919513-88953517	Chr16wt	Chr16df	OK	5.78915	6.43084	0.151654	0.283055	0.6263	0.999798	no
ENSMUSG00000030316	ENSMUSG00000030316	1500001M20Rik	6:114954398-114987894	Chr16wt	Chr16df	OK	8.78334	8.87826	0.0155074	0.0402338	0.9446	0.999798	no
ENSMUSG00000073681	ENSMUSG00000073681	1500002C15Rik	4:155078908-155108359	Chr16wt	Chr16df	OK	0.625673	1.5281	1.28826	0.326814	0.56715	0.999798	no
ENSMUSG00000085602	ENSMUSG00000085602	1500002F19Rik	7:137305964-140316037	Chr16wt	Chr16df	NOTEST	0.114248	0.253996	1.15264	0	1	1	no
ENSMUSG00000087264	ENSMUSG00000087264	1500002O10Rik	2:70327996-70440071	Chr16wt	Chr16df	OK	0.386929	0.265936	-0.540987	-0.0264027	0.68215	0.999798	no
ENSMUSG00000002210	ENSMUSG00000002210	1500002O20Rik	7:25184637-25207797	Chr16wt	Chr16df	OK	14.4137	14.3097	-0.0104396	-0.0179326	0.97535	0.999798	no
ENSMUSG00000014077	ENSMUSG00000014077	1500003O03Rik	2:119373432-119412763	Chr16wt	Chr16df	OK	58.1187	63.0012	0.116376	0.39797	0.48575	0.999798	no
ENSMUSG00000068099	ENSMUSG00000068099	1500009C09Rik	15:82082826-82091183	Chr16wt	Chr16df	OK	54.2315	54.0685	-0.00434189	-0.0170929	0.9767	0.999798	no
ENSMUSG00000087651	ENSMUSG00000087651	1500009L16Rik	10:83185609-83225506	Chr16wt	Chr16df	OK	12.6254	13.9875	0.147805	0.503741	0.378	0.999798	no
ENSMUSG00000020898	ENSMUSG00000020898	1500010J02Rik	11:68829412-68849975	Chr16wt	Chr16df	OK	13.1154	13.7328	0.0663662	0.12305	0.8299	0.999798	no
ENSMUSG00000092279	ENSMUSG00000092279	1500011B03Rik	5:115258204-115273477	Chr16wt	Chr16df	OK	3.98469	3.88795	-0.0354593	-0.0193344	0.97345	0.999798	no
ENSMUSG00000072694	ENSMUSG00000072694	1500011B03Rik	5:115258204-115273477	Chr16wt	Chr16df	OK	55.2291	53.5788	-0.0437646	-0.159188	0.7802	0.999798	no
ENSMUSG00000029463	ENSMUSG00000029463	1500011H22Rik	5:122804377-122832911	Chr16wt	Chr16df	OK	29.1796	28.5406	-0.0319398	-0.0626389	0.9123	0.999798	no
ENSMUSG00000051319	ENSMUSG00000051319	1500011K16Rik	2:127617123-127618224	Chr16wt	Chr16df	OK	28.0611	27.7039	-0.0184803	-0.0660986	0.9058	0.999798	no
ENSMUSG00000074578	ENSMUSG00000074578	1500012F01Rik	2:166861292-166891362	Chr16wt	Chr16df	OK	27.4109	28.6177	0.0621533	0.0686407	0.9104	0.999798	no
ENSMUSG00000086403	ENSMUSG00000086403	1500012K07Rik	7:82259782-82476305	Chr16wt	Chr16df	NOTEST	0.0274015	0.0299649	0.129018	0	1	1	no
ENSMUSG00000087211	ENSMUSG00000087211	1500016L03Rik	11:84331478-84349333	Chr16wt	Chr16df	OK	0.230284	0.661415	1.52214	0.984437	0.1026	0.999798	no
ENSMUSG00000087579	ENSMUSG00000087579	1500017E21Rik	19:36629128-36780131	Chr16wt	Chr16df	OK	5.04075	4.0512	-0.31529	-0.554113	0.26895	0.999798	no
ENSMUSG00000087686	ENSMUSG00000087686	1500026H17Rik	10:89149115-89163611	Chr16wt	Chr16df	OK	0.561812	0.647669	0.205168	0.48697	0.3847	0.999798	no
ENSMUSG00000035790	ENSMUSG00000035790	1500031L02Rik	16:32099885-32108155	Chr16wt	Chr16df	OK	30.8757	29.6692	-0.0575058	-0.226135	0.6964	0.999798	no
ENSMUSG00000022452	ENSMUSG00000022452	1500032L24Rik	15:82169371-82179521	Chr16wt	Chr16df	OK	141.854	140.843	-0.0103137	-0.037363	0.9429	0.999798	no
ENSMUSG00000059631	ENSMUSG00000059631	1500035N22Rik	5:24368561-24606460	Chr16wt	Chr16df	OK	1.29283	0.789923	-0.710749	-0.306909	0.70455	0.999798	no
ENSMUSG00000043747	ENSMUSG00000043747	1520401A03Rik	17:23841454-23859751	Chr16wt	Chr16df	NOTEST	0.0518733	0.0407898	-0.346783	0	1	1	no
ENSMUSG00000028701	ENSMUSG00000028701	1520402A15Rik	4:115796444-115832454	Chr16wt	Chr16df	OK	6.50352	6.05888	-0.102168	-0.0799554	0.8483	0.999798	no
ENSMUSG00000086899	ENSMUSG00000086899	1600002D24Rik	16:96052729-96150684	Chr16wt	Chr16df	NOTEST	0.0228936	0.0103582	-1.14417	0	1	1	no
ENSMUSG00000024118	ENSMUSG00000024118	1600002H07Rik	17:24312375-24358675	Chr16wt	Chr16df	OK	2.52225	2.64671	0.06949	0.0649024	0.9047	0.999798	no
ENSMUSG00000035595	ENSMUSG00000035595	1600002K03Rik	10:79635688-79637891	Chr16wt	Chr16df	OK	2.64211	2.56963	-0.0401316	-0.0921075	0.8747	0.999798	no
ENSMUSG00000089688	ENSMUSG00000089688	1600010F14Rik	1:195029232-195090248	Chr16wt	Chr16df	NOTEST	0	0.292103	inf	0	1	1	no
ENSMUSG00000075054	ENSMUSG00000075054	1600012F09Rik	13:18078473-18085185	Chr16wt	Chr16df	OK	4.04349	3.91975	-0.0448411	-0.153093	0.78465	0.999798	no
ENSMUSG00000050088	ENSMUSG00000050088	1600012H06Rik	17:15080188-15129820	Chr16wt	Chr16df	OK	8.88577	8.95146	0.0106256	0.0187195	0.97345	0.999798	no
ENSMUSG00000047661	ENSMUSG00000047661	1600012P17Rik	1:160888257-160910621	Chr16wt	Chr16df	NOTEST	0.0241273	0.0551592	1.19293	0	1	1	no
ENSMUSG00000054676	ENSMUSG00000054676	1600014C10Rik	7:38968235-38982582	Chr16wt	Chr16df	OK	11.2262	11.6811	0.0573113	0.218661	0.7035	0.999798	no
ENSMUSG00000035491	ENSMUSG00000035491	1600014K23Rik	X:82495017-82515627	Chr16wt	Chr16df	NOTEST	0	0.0145892	inf	0	1	1	no
ENSMUSG00000029813	ENSMUSG00000029813	1600015I10Rik	6:48879893-48883686	Chr16wt	Chr16df	NOTEST	0.0109481	0.00723553	-0.597515	0	1	1	no
ENSMUSG00000025500	ENSMUSG00000025500	1600016N20Rik	7:148380055-148399981	Chr16wt	Chr16df	NOTEST	0.0370219	0.0274991	-0.428995	0	1	1	no
ENSMUSG00000086488	ENSMUSG00000086488	1600020E01Rik	6:86476264-86514436	Chr16wt	Chr16df	OK	6.46913	5.84428	-0.146548	-0.34951	0.54455	0.999798	no
ENSMUSG00000051065	ENSMUSG00000051065	1600021P15Rik	16:28826261-28929784	Chr16wt	Chr16df	OK	15.935	19.8887	0.319748	1.19747	0.0377	0.850812	no
ENSMUSG00000085114	ENSMUSG00000085114	1600025M17Rik	X:53570784-53573841	Chr16wt	Chr16df	NOTEST	0.139226	0.0245053	-2.50626	0	1	1	no
ENSMUSG00000027569	ENSMUSG00000027569	1600027N09Rik	2:180316008-180321009	Chr16wt	Chr16df	OK	6.36029	7.34813	0.208285	0.693747	0.23185	0.999798	no
ENSMUSG00000032068	ENSMUSG00000032068	1600029D21Rik	9:50302629-50313744	Chr16wt	Chr16df	NOTEST	0.100278	0.242506	1.27402	0	1	1	no
ENSMUSG00000046242	ENSMUSG00000046242	1600029I14Rik	9:99356661-99375369	Chr16wt	Chr16df	OK	0.332153	0.600583	0.854516	1.17479	0.04845	0.943565	no
ENSMUSG00000057818	ENSMUSG00000057818	1600029O15Rik	9:58044104-58056615	Chr16wt	Chr16df	NOTEST	0.0952811	0.17191	0.85139	0	1	1	no
ENSMUSG00000029182	ENSMUSG00000029182	1700001C02Rik	5:30768419-30786461	Chr16wt	Chr16df	OK	0.480133	1.04661	1.12422	1.37611	0.0085	0.408451	no
ENSMUSG00000047150	ENSMUSG00000047150	1700001C19Rik	17:47549682-47607587	Chr16wt	Chr16df	NOTEST	0.0824953	0.0206333	-1.99934	0	1	1	no
ENSMUSG00000072603	ENSMUSG00000072603	1700001F09Rik	14:44020915-44026359	Chr16wt	Chr16df	NOTEST	0.0134807	0	#NAME?	0	1	1	no
ENSMUSG00000087170	ENSMUSG00000087170	1700001G01Rik	18:17177559-17296068	Chr16wt	Chr16df	NOTEST	0	0.037664	inf	0	1	1	no
ENSMUSG00000085984	ENSMUSG00000085984	1700001G11Rik	14:66914170-66930261	Chr16wt	Chr16df	OK	0.832916	0.58995	-0.497579	-0.0807782	0.64185	0.999798	no
ENSMUSG00000044744	ENSMUSG00000044744	1700001G17Rik	1:33726687-33727557	Chr16wt	Chr16df	NOTEST	0.279163	0.299415	0.101039	0	1	1	no
ENSMUSG00000086135	ENSMUSG00000086135	1700001J04Rik	11:114046752-114048091	Chr16wt	Chr16df	NOTEST	0	0.028557	inf	0	1	1	no
ENSMUSG00000066639	ENSMUSG00000066639	1700001J11Rik	9:39858207-39860496	Chr16wt	Chr16df	NOTEST	0.0902983	0.123782	0.45503	0	1	1	no
ENSMUSG00000056508	ENSMUSG00000056508	1700001K19Rik	12:111905898-111920829	Chr16wt	Chr16df	OK	1.36697	1.00637	-0.441825	-0.946927	0.09745	0.999798	no
ENSMUSG00000075511	ENSMUSG00000075511	1700001L05Rik	15:83187989-83197707	Chr16wt	Chr16df	NOTEST	0.199152	0.278917	0.485969	0	1	1	no
ENSMUSG00000021534	ENSMUSG00000021534	1700001L19Rik	13:68736315-68753108	Chr16wt	Chr16df	OK	1.00112	1.01456	0.0192512	0.0459823	0.92955	0.999798	no
ENSMUSG00000044320	ENSMUSG00000044320	1700001O22Rik	2:30650288-30659181	Chr16wt	Chr16df	OK	3.02462	2.83719	-0.0922897	-0.191217	0.7208	0.999798	no
ENSMUSG00000018543	ENSMUSG00000018543	1700001P01Rik	11:97632794-97637232	Chr16wt	Chr16df	OK	0.333612	0.32372	-0.0434221	-0.0391456	0.9372	0.999798	no
ENSMUSG00000085944	ENSMUSG00000085944	1700003D09Rik	11:98209717-98219597	Chr16wt	Chr16df	OK	4.34398	2.9438	-0.561339	-0.0752956	0.68325	0.999798	no
ENSMUSG00000030030	ENSMUSG00000030030	1700003E16Rik	6:83106397-83112969	Chr16wt	Chr16df	OK	5.00057	4.76623	-0.0692462	-0.233949	0.6811	0.999798	no
ENSMUSG00000067647	ENSMUSG00000067647	1700003E24Rik	X:90401492-90402212	Chr16wt	Chr16df	NOTEST	0	0	0	0	1	1	no
ENSMUSG00000038523	ENSMUSG00000038523	1700003F12Rik	2:154370134-154384626	Chr16wt	Chr16df	OK	0.746184	0.890666	0.255353	0.125421	0.83615	0.999798	no
ENSMUSG00000086327	ENSMUSG00000086327	1700003F17Rik	11:82724051-82776443	Chr16wt	Chr16df	OK	0.198413	0.385101	0.956731	0.323629	0.7152	0.999798	no
ENSMUSG00000085831	ENSMUSG00000085831	1700003G13Rik	9:45126347-45155664	Chr16wt	Chr16df	NOTEST	0	0	0	0	1	1	no
ENSMUSG00000087621	ENSMUSG00000087621	1700003G18Rik	7:123225272-123236656	Chr16wt	Chr16df	NOTEST	0	0	0	0	1	1	no
ENSMUSG00000039174	ENSMUSG00000039174	1700003H04Rik	3:124259269-124284009	Chr16wt	Chr16df	NOTEST	0	0	0	0	1	1	no
ENSMUSG00000028294	ENSMUSG00000028294	1700003M02Rik	4:34635807-34677455	Chr16wt	Chr16df	OK	0.48546	1.08457	1.1597	1.44902	0.0037	0.244258	no
ENSMUSG00000085389	ENSMUSG00000085389	1700003M07Rik	4:129637617-129640901	Chr16wt	Chr16df	OK	7.39682	7.86265	0.088111	0.237629	0.6748	0.999798	no
ENSMUSG00000027973	ENSMUSG00000027973	1700006A11Rik	3:124103907-124128957	Chr16wt	Chr16df	NOTEST	0	0	0	0	1	1	no
ENSMUSG00000086433	ENSMUSG00000086433	1700006D18Rik	7:104728405-104867389	Chr16wt	Chr16df	NOTEST	0	0	0	0	1	1	no
ENSMUSG00000010841	ENSMUSG00000010841	1700006E09Rik	11:101832456-101853578	Chr16wt	Chr16df	NOTEST	0.126213	0.120171	-0.0707758	0	1	1	no
ENSMUSG00000034764	ENSMUSG00000034764	1700006J14Rik	10:119798330-119913525	Chr16wt	Chr16df	NOTEST	0.113392	0.164017	0.532522	0	1	1	no
ENSMUSG00000084984	ENSMUSG00000084984	1700006P19Rik	7:120657347-120715025	Chr16wt	Chr16df	OK	3.39016	3.64289	0.103729	0.0355094	0.96465	0.999798	no
ENSMUSG00000031620	ENSMUSG00000031620	1700007B14Rik	8:77972592-78508402	Chr16wt	Chr16df	NOTEST	0.0231345	0.0301531	0.382261	0	1	1	no
ENSMUSG00000057816	ENSMUSG00000057816	1700007G11Rik	5:98758372-99230929	Chr16wt	Chr16df	OK	0.283854	0.607772	1.09838	1.35911	0.02405	0.702562	no
ENSMUSG00000078129	ENSMUSG00000078129	1700007I08Rik	2:154370134-154384626	Chr16wt	Chr16df	NOTEST	0.0853407	0.149472	0.808575	0	1	1	no
ENSMUSG00000086330	ENSMUSG00000086330	1700007J10Rik	11:59474806-59594362	Chr16wt	Chr16df	OK	0.359112	0.378603	0.0762538	0.00783046	0.95395	0.999798	no
ENSMUSG00000030858	ENSMUSG00000030858	1700007K09Rik	7:137305964-140316037	Chr16wt	Chr16df	OK	0.136743	0.491136	1.84466	0.0355183	0.38105	0.999798	no
ENSMUSG00000026831	ENSMUSG00000026831	1700007K13Rik	2:28317520-28321852	Chr16wt	Chr16df	OK	1.89324	2.5576	0.433936	0.94992	0.08725	0.999798	no
ENSMUSG00000090918	ENSMUSG00000090918	1700007L15Rik	16:33379940-33380813	Chr16wt	Chr16df	OK	0.745236	0.70806	-0.0738265	-0.122057	0.8344	0.999798	no
ENSMUSG00000086613	ENSMUSG00000086613	1700007M16Rik	2:171018768-171096850	Chr16wt	Chr16df	NOTEST	0	0	0	0	1	1	no
ENSMUSG00000089730	ENSMUSG00000089730	1700007P06Rik	1:188868526-189039344	Chr16wt	Chr16df	NOTEST	0	0.0207168	inf	0	1	1	no
ENSMUSG00000020270	ENSMUSG00000020270	1700008A04Rik	11:32718528-32724605	Chr16wt	Chr16df	NOTEST	0	0	0	0	1	1	no
ENSMUSG00000056018	ENSMUSG00000056018	1700008F21Rik	8:131591033-131707632	Chr16wt	Chr16df	NOTEST	0.249622	0.19084	-0.387381	0	1	1	no
ENSMUSG00000058252	ENSMUSG00000058252	1700008I05Rik	X:132189236-132228329	Chr16wt	Chr16df	NOTEST	0	0	0	0	1	1	no
ENSMUSG00000008028	ENSMUSG00000008028	1700008O03Rik	7:51615412-51655557	Chr16wt	Chr16df	OK	2.75932	2.34902	-0.232252	-0.125614	0.81315	0.999798	no
ENSMUSG00000069118	ENSMUSG00000069118	1700008P02Rik	3:6615412-6620443	Chr16wt	Chr16df	NOTEST	0	0	0	0	1	1	no
ENSMUSG00000055826	ENSMUSG00000055826	1700008P20Rik	7:25118098-25118984	Chr16wt	Chr16df	NOTEST	0	0	0	0	1	1	no
ENSMUSG00000028287	ENSMUSG00000028287	1700009N14Rik	4:39397327-39398809	Chr16wt	Chr16df	NOTEST	0	0	0	0	1	1	no
ENSMUSG00000026649	ENSMUSG00000026649	1700009P17Rik	1:173044048-173057098	Chr16wt	Chr16df	OK	1.79187	3.09777	0.789761	1.65805	0.00195	0.1595	no
ENSMUSG00000057047	ENSMUSG00000057047	1700010B08Rik	2:173544915-173547590	Chr16wt	Chr16df	NOTEST	0	0	0	0	1	1	no
ENSMUSG00000071721	ENSMUSG00000071721	1700010D01Rik	X:92907016-93127831	Chr16wt	Chr16df	NOTEST	0	0.0259358	inf	0	1	1	no
ENSMUSG00000067101	ENSMUSG00000067101	1700010H22Rik	5:98758372-99230929	Chr16wt	Chr16df	NOTEST	0	0	0	0	1	1	no
ENSMUSG00000023873	ENSMUSG00000023873	1700010I14Rik	17:9181197-9201184	Chr16wt	Chr16df	OK	0.356607	0.40751	0.1925	0.374638	0.4909	0.999798	no
ENSMUSG00000085413	ENSMUSG00000085413	1700010K10Rik	6:95064010-95079712	Chr16wt	Chr16df	NOTEST	0.0441134	0.167399	1.924	0	1	1	no
ENSMUSG00000092599	ENSMUSG00000092599	1700010K23Rik	16:66655665-67621153	Chr16wt	Chr16df	OK	12.5212	11.8231	-0.0827665	-0.0218195	0.9644	0.999798	no
ENSMUSG00000085102	ENSMUSG00000085102	1700010K24Rik	3:108051826-108082892	Chr16wt	Chr16df	OK	0.241033	0.914571	1.92387	0.562375	0.4763	0.999798	no
ENSMUSG00000030636	ENSMUSG00000030636	1700010L04Rik	7:90004772-90007914	Chr16wt	Chr16df	NOTEST	0	0.0879971	inf	0	1	1	no
ENSMUSG00000027431	ENSMUSG00000027431	1700010M22Rik	2:144649401-144650151	Chr16wt	Chr16df	NOTEST	0	0.0145169	inf	0	1	1	no
ENSMUSG00000063971	ENSMUSG00000063971	1700011A15Rik	15:101278175-101284340	Chr16wt	Chr16df	NOTEST	0	0	0	0	1	1	no
ENSMUSG00000036557	ENSMUSG00000036557	1700011E24Rik	17:87788910-87827081	Chr16wt	Chr16df	NOTEST	0.029101	0.0281405	-0.0484238	0	1	1	no
ENSMUSG00000051896	ENSMUSG00000051896	1700011F03Rik	6:70863080-70868921	Chr16wt	Chr16df	NOTEST	0	0	0	0	1	1	no
ENSMUSG00000025090	ENSMUSG00000025090	1700011F14Rik	19:58586491-58627575	Chr16wt	Chr16df	NOTEST	0	0	0	0	1	1	no
ENSMUSG00000021850	ENSMUSG00000021850	1700011H14Rik	14:49846032-49865103	Chr16wt	Chr16df	NOTEST	0.0305037	0.0128081	-1.25193	0	1	1	no
ENSMUSG00000058925	ENSMUSG00000058925	1700011I03Rik	18:57514386-57890719	Chr16wt	Chr16df	NOTEST	0.130878	0.220173	0.750409	0	1	1	no
ENSMUSG00000063714	ENSMUSG00000063714	1700011J10Rik	2:72774483-72826734	Chr16wt	Chr16df	OK	15.5153	15.8369	0.0296032	0.0285709	0.96295	0.999798	no
ENSMUSG00000031682	ENSMUSG00000031682	1700011L22Rik	8:81734328-81772482	Chr16wt	Chr16df	NOTEST	0	0	0	0	1	1	no
ENSMUSG00000079476	ENSMUSG00000079476	1700011M02Rik	X:100104243-100104990	Chr16wt	Chr16df	NOTEST	0	0	0	0	1	1	no
ENSMUSG00000029766	ENSMUSG00000029766	1700012A03Rik	6:32000245-32008921	Chr16wt	Chr16df	NOTEST	0	0	0	0	1	1	no
ENSMUSG00000042708	ENSMUSG00000042708	1700012A16Rik	1:155272291-155299704	Chr16wt	Chr16df	OK	1.01154	0.925775	-0.127817	-0.232273	0.69155	0.999798	no
ENSMUSG00000020617	ENSMUSG00000020617	1700012B07Rik	11:109647205-109689360	Chr16wt	Chr16df	NOTEST	0	0	0	0	1	1	no
ENSMUSG00000031927	ENSMUSG00000031927	1700012B09Rik	9:14562643-14575474	Chr16wt	Chr16df	OK	0.303816	0.528334	0.798254	1.03423	0.07875	0.999798	no
ENSMUSG00000079179	ENSMUSG00000079179	1700012B15Rik	12:3236610-3309969	Chr16wt	Chr16df	OK	5.66374	5.98997	0.0807923	0.0447812	0.9345	0.999798	no
ENSMUSG00000086482	ENSMUSG00000086482	1700012C08Rik	4:116885937-116941187	Chr16wt	Chr16df	NOTEST	0.108072	0.150107	0.474002	0	1	1	no
ENSMUSG00000085470	ENSMUSG00000085470	1700012C14Rik	6:30410127-30413313	Chr16wt	Chr16df	NOTEST	0.188	0.0923417	-1.02568	0	1	1	no
ENSMUSG00000078347	ENSMUSG00000078347	1700012L04Rik	X:8849881-8890376	Chr16wt	Chr16df	NOTEST	0	0	0	0	1	1	no
ENSMUSG00000028589	ENSMUSG00000028589	1700012P22Rik	4:144008091-144028675	Chr16wt	Chr16df	NOTEST	0	0	0	0	1	1	no
ENSMUSG00000079346	ENSMUSG00000079346	1700013D24Rik	6:124297610-124307104	Chr16wt	Chr16df	NOTEST	0.0305692	0	#NAME?	0	1	1	no
ENSMUSG00000027886	ENSMUSG00000027886	1700013F07Rik	3:108258611-108347641	Chr16wt	Chr16df	OK	1.62811	1.49858	-0.119596	-0.0599241	0.9272	0.999798	no
ENSMUSG00000085260	ENSMUSG00000085260	1700013G23Rik	11:59760390-59761644	Chr16wt	Chr16df	OK	0.921668	1.23672	0.424203	0.399411	0.3939	0.999798	no
ENSMUSG00000041399	ENSMUSG00000041399	1700013G24Rik	4:137009198-137011376	Chr16wt	Chr16df	NOTEST	0	0	0	0	1	1	no
ENSMUSG00000054727	ENSMUSG00000054727	1700013H16Rik	X:51046077-51061008	Chr16wt	Chr16df	NOTEST	0.00817233	0.0487341	2.57611	0	1	1	no
ENSMUSG00000085801	ENSMUSG00000085801	1700013N06Rik	12:108076191-108117051	Chr16wt	Chr16df	NOTEST	0	0	0	0	1	1	no
ENSMUSG00000063447	ENSMUSG00000063447	1700013N18Rik	5:108173813-108304126	Chr16wt	Chr16df	NOTEST	0.0362526	0.0350604	-0.0482439	0	1	1	no
ENSMUSG00000051054	ENSMUSG00000051054	1700014D04Rik	13:59843316-59844111	Chr16wt	Chr16df	OK	0.201892	0.37833	0.906062	0.9097	0.11585	0.999798	no
ENSMUSG00000048155	ENSMUSG00000048155	1700014N06Rik	X:133461863-133462912	Chr16wt	Chr16df	NOTEST	0	0	0	0	1	1	no
ENSMUSG00000042800	ENSMUSG00000042800	1700015E13Rik	1:172231276-172519992	Chr16wt	Chr16df	NOTEST	0.0330111	0.0618015	0.904692	0	1	1	no
ENSMUSG00000079666	ENSMUSG00000079666	1700015F17Rik	5:5437826-5479143	Chr16wt	Chr16df	OK	0.603641	0.501219	-0.268252	-0.132611	0.7784	0.999798	no
ENSMUSG00000087631	ENSMUSG00000087631	1700015O11Rik	6:113581638-113583138	Chr16wt	Chr16df	NOTEST	0	0	0	0	1	1	no
ENSMUSG00000015962	ENSMUSG00000015962	1700016C15Rik	1:179659944-179683455	Chr16wt	Chr16df	NOTEST	0.103304	0.0504711	-1.03337	0	1	1	no
ENSMUSG00000031509	ENSMUSG00000031509	1700016D06Rik	8:11654920-11678750	Chr16wt	Chr16df	NOTEST	0.0186062	0.0327233	0.814532	0	1	1	no
ENSMUSG00000085861	ENSMUSG00000085861	1700016G14Rik	13:24833100-24838461	Chr16wt	Chr16df	NOTEST	0.154877	0.174575	0.172729	0	1	1	no
ENSMUSG00000029320	ENSMUSG00000029320	1700016H13Rik	5:104077057-104085029	Chr16wt	Chr16df	NOTEST	0.059158	0.0547618	-0.111404	0	1	1	no
ENSMUSG00000053783	ENSMUSG00000053783	1700016K19Rik	11:75813413-75817071	Chr16wt	Chr16df	OK	0.420272	0.76474	0.863647	1.44581	0.01365	0.527381	no
ENSMUSG00000022603	ENSMUSG00000022603	1700016M24Rik	15:74436458-74466728	Chr16wt	Chr16df	NOTEST	0.177075	0.141467	-0.323893	0	1	1	no
ENSMUSG00000085609	ENSMUSG00000085609	1700016P03Rik	11:74986061-75004743	Chr16wt	Chr16df	OK	1.07028	0.539947	-0.987098	-0.48084	0.529	0.999798	no
ENSMUSG00000032300	ENSMUSG00000032300	1700017B05Rik	9:57100128-57110406	Chr16wt	Chr16df	OK	2.97963	3.51334	0.237709	0.714016	0.216	0.999798	no
ENSMUSG00000024729	ENSMUSG00000024729	1700017D01Rik	19:11171305-11205368	Chr16wt	Chr16df	NOTEST	0	0	0	0	1	1	no
ENSMUSG00000037884	ENSMUSG00000037884	1700017G19Rik	3:40403805-40421834	Chr16wt	Chr16df	NOTEST	0.00484347	0	#NAME?	0	1	1	no
ENSMUSG00000086348	ENSMUSG00000086348	1700017J07Rik	2:168803767-168804406	Chr16wt	Chr16df	NOTEST	0.0405212	0	#NAME?	0	1	1	no
ENSMUSG00000056912	ENSMUSG00000056912	1700017N19Rik	10:100055019-100081025	Chr16wt	Chr16df	NOTEST	0.0315242	0.0514145	0.705715	0	1	1	no
ENSMUSG00000038408	ENSMUSG00000038408	1700018A04Rik	13:31656617-31674382	Chr16wt	Chr16df	NOTEST	0.0586476	0.153475	1.38786	0	1	1	no
ENSMUSG00000033993	ENSMUSG00000033993	1700018A14Rik	18:46324955-46372261	Chr16wt	Chr16df	NOTEST	0.081955	0.038772	-1.07982	0	1	1	no
ENSMUSG00000031809	ENSMUSG00000031809	1700018B08Rik	8:122434259-126869624	Chr16wt	Chr16df	NOTEST	0	0	0	0	1	1	no
ENSMUSG00000037910	ENSMUSG00000037910	1700018B24Rik	3:48409653-48413023	Chr16wt	Chr16df	NOTEST	0	0	0	0	1	1	no
ENSMUSG00000058935	ENSMUSG00000058935	1700018C11Rik	4:63268122-63283462	Chr16wt	Chr16df	NOTEST	0.0616773	0.0381333	-0.693687	0	1	1	no
ENSMUSG00000029620	ENSMUSG00000029620	1700018F24Rik	5:145744387-145869630	Chr16wt	Chr16df	NOTEST	0	0	0	0	1	1	no
ENSMUSG00000031512	ENSMUSG00000031512	1700018L24Rik	8:11840473-11855761	Chr16wt	Chr16df	NOTEST	0.1383	0	#NAME?	0	1	1	no
ENSMUSG00000046145	ENSMUSG00000046145	1700018M17Rik	4:59484739-59562832	Chr16wt	Chr16df	OK	0.477878	0.645532	0.433848	0.157828	0.8131	0.999798	no
ENSMUSG00000060715	ENSMUSG00000060715	1700019A02Rik	1:53215420-53244461	Chr16wt	Chr16df	NOTEST	0.0712213	0.0827301	0.216103	0	1	1	no
ENSMUSG00000040340	ENSMUSG00000040340	1700019B03Rik	8:3470861-3487181	Chr16wt	Chr16df	NOTEST	0.0429343	0.029587	-0.537169	0	1	1	no
ENSMUSG00000085757	ENSMUSG00000085757	1700019B21Rik	X:59763713-59780186	Chr16wt	Chr16df	NOTEST	0	0	0	0	1	1	no
ENSMUSG00000043629	ENSMUSG00000043629	1700019D03Rik	1:52979167-53020104	Chr16wt	Chr16df	OK	5.23398	6.60569	0.335803	1.1678	0.0388	0.861689	no
ENSMUSG00000086202	ENSMUSG00000086202	1700019E08Rik	2:45552124-45553967	Chr16wt	Chr16df	NOTEST	0	0.0392069	inf	0	1	1	no
ENSMUSG00000007867	ENSMUSG00000007867	1700019E19Rik	12:87423512-87503408	Chr16wt	Chr16df	OK	8.69005	8.95175	0.0428053	0.133876	0.8138	0.999798	no
ENSMUSG00000030623	ENSMUSG00000030623	1700019G06Rik	7:96656294-96666096	Chr16wt	Chr16df	OK	7.06557	6.97374	-0.0188736	-0.0203101	0.97065	0.999798	no
ENSMUSG00000068299	ENSMUSG00000068299	1700019G17Rik	6:85849044-85854878	Chr16wt	Chr16df	OK	5.21889	4.9336	-0.0811028	-0.26312	0.65005	0.999798	no
ENSMUSG00000085416	ENSMUSG00000085416	1700019G24Rik	6:5675638-5978039	Chr16wt	Chr16df	OK	0.150887	0.407374	1.43289	0.161945	0.42735	0.999798	no
ENSMUSG00000038987	ENSMUSG00000038987	1700019L03Rik	2:32631305-32703688	Chr16wt	Chr16df	OK	0.434039	0.509901	0.232393	0.010881	0.86965	0.999798	no
ENSMUSG00000059695	ENSMUSG00000059695	1700019M22Rik	12:97284830-97285432	Chr16wt	Chr16df	NOTEST	0	0	0	0	1	1	no
ENSMUSG00000050623	ENSMUSG00000050623	1700019N12Rik	19:6996915-6999870	Chr16wt	Chr16df	OK	1.16384	1.64066	0.49538	0.977183	0.08795	0.999798	no
ENSMUSG00000026931	ENSMUSG00000026931	1700019N19Rik	19:58860292-58868951	Chr16wt	Chr16df	NOTEST	0.119111	0.0912059	-0.385112	0	1	1	no
ENSMUSG00000036574	ENSMUSG00000036574	1700019O17Rik	1:88322945-88324538	Chr16wt	Chr16df	NOTEST	0	0	0	0	1	1	no
ENSMUSG00000027409	ENSMUSG00000027409	1700020A23Rik	2:130230994-130231810	Chr16wt	Chr16df	NOTEST	0.207907	0.0774106	-1.42533	0	1	1	no
ENSMUSG00000017767	ENSMUSG00000017767	1700020C07Rik	2:164648185-164654037	Chr16wt	Chr16df	OK	5.58347	6.12068	0.13253	0.146709	0.80085	0.999798	no
ENSMUSG00000085438	ENSMUSG00000085438	1700020I14Rik	2:119420032-119433238	Chr16wt	Chr16df	OK	63.9428	67.8801	0.0862073	0.279939	0.60305	0.999798	no
ENSMUSG00000035085	ENSMUSG00000035085	1700020L24Rik	11:83251187-83276573	Chr16wt	Chr16df	OK	0.911463	0.80215	-0.184312	-0.171866	0.76815	0.999798	no
ENSMUSG00000050844	ENSMUSG00000050844	1700020N01Rik	10:21312963-21341582	Chr16wt	Chr16df	NOTEST	0	0	0	0	1	1	no
ENSMUSG00000059690	ENSMUSG00000059690	1700020N15Rik	X:67198474-67199153	Chr16wt	Chr16df	NOTEST	0	0	0	0	1	1	no
ENSMUSG00000021254	ENSMUSG00000021254	1700020O03Rik	12:87582818-87646956	Chr16wt	Chr16df	OK	8.70925	8.53659	-0.0288889	-0.0968221	0.86695	0.999798	no
ENSMUSG00000037535	ENSMUSG00000037535	1700021A07Rik	10:21145109-21145552	Chr16wt	Chr16df	NOTEST	0	0	0	0	1	1	no
ENSMUSG00000010538	ENSMUSG00000010538	1700021C14Rik	3:88046795-88100921	Chr16wt	Chr16df	OK	5.04297	3.97553	-0.343126	-0.332477	0.5792	0.999798	no
ENSMUSG00000019797	ENSMUSG00000019797	1700021F05Rik	10:43244926-43260800	Chr16wt	Chr16df	OK	15.5492	16.4232	0.0788915	0.237893	0.664	0.999798	no
ENSMUSG00000027518	ENSMUSG00000027518	1700021F07Rik	2:173348086-173354002	Chr16wt	Chr16df	NOTEST	0.122889	0.0389302	-1.65839	0	1	1	no
ENSMUSG00000086890	ENSMUSG00000086890	1700021J08Rik	4:116667921-116677882	Chr16wt	Chr16df	OK	5.56173	5.29909	-0.0697881	-0.0553132	0.9237	0.999798	no
ENSMUSG00000035629	ENSMUSG00000035629	1700021K19Rik	16:32821792-32909049	Chr16wt	Chr16df	OK	20.2687	18.4197	-0.138	-0.307276	0.5272	0.999798	no
ENSMUSG00000086955	ENSMUSG00000086955	1700021L23Rik	4:123980079-123988704	Chr16wt	Chr16df	NOTEST	0	0	0	0	1	1	no
ENSMUSG00000087343	ENSMUSG00000087343	1700021N21Rik	4:134004680-134006086	Chr16wt	Chr16df	NOTEST	0.150026	0.129556	-0.211634	0	1	1	no
ENSMUSG00000079528	ENSMUSG00000079528	1700021O21Rik	5:39097700-39268051	Chr16wt	Chr16df	NOTEST	0.118688	0	#NAME?	0	1	1	no
ENSMUSG00000038165	ENSMUSG00000038165	1700022A21Rik	5:24153501-24154557	Chr16wt	Chr16df	NOTEST	0	0	0	0	1	1	no
ENSMUSG00000028451	ENSMUSG00000028451	1700022I11Rik	4:42982817-43013379	Chr16wt	Chr16df	NOTEST	0.193533	0.156992	-0.301891	0	1	1	no
ENSMUSG00000072918	ENSMUSG00000072918	1700022K14Rik	5:66152229-66221347	Chr16wt	Chr16df	OK	0.954889	0.273041	-1.80622	-0.61139	0.3921	0.999798	no
ENSMUSG00000090452	ENSMUSG00000090452	1700022N22Rik	17:26122759-26125414	Chr16wt	Chr16df	OK	0.620514	0.352838	-0.814457	-1.02869	0.0885	0.999798	no
ENSMUSG00000057072	ENSMUSG00000057072	1700022P22Rik	1:192860700-192866821	Chr16wt	Chr16df	NOTEST	0.0693902	0.0387242	-0.841494	0	1	1	no
ENSMUSG00000030292	ENSMUSG00000030292	1700023A16Rik	6:146798625-146819928	Chr16wt	Chr16df	NOTEST	0.0156155	0.0350675	1.16716	0	1	1	no
ENSMUSG00000087393	ENSMUSG00000087393	1700023C21Rik	11:109707191-109709790	Chr16wt	Chr16df	NOTEST	0	0	0	0	1	1	no
ENSMUSG00000029248	ENSMUSG00000029248	1700023E05Rik	5:77433079-77490554	Chr16wt	Chr16df	NOTEST	0.0982813	0.166764	0.762815	0	1	1	no
ENSMUSG00000020940	ENSMUSG00000020940	1700023F06Rik	11:103060259-103079746	Chr16wt	Chr16df	OK	1.03669	1.22606	0.242051	0.465902	0.38055	0.999798	no
ENSMUSG00000089827	ENSMUSG00000089827	1700023H06Rik	13:81022644-81035296	Chr16wt	Chr16df	NOTEST	0.143902	0.144444	0.00542368	0	1	1	no
ENSMUSG00000045709	ENSMUSG00000045709	1700023L04Rik	6:29935328-29943776	Chr16wt	Chr16df	OK	0.146131	0.322625	1.1426	0.85336	0.1013	0.999798	no
ENSMUSG00000052334	ENSMUSG00000052334	1700024B05Rik	14:42522801-42582626	Chr16wt	Chr16df	NOTEST	0.0274098	0.0264468	-0.051599	0	1	1	no
ENSMUSG00000072473	ENSMUSG00000072473	1700024G13Rik	14:33189687-33201559	Chr16wt	Chr16df	OK	0.514144	1.16669	1.18217	1.12302	0.0862	0.999798	no
ENSMUSG00000069890	ENSMUSG00000069890	1700024J04Rik	11:49400142-49401964	Chr16wt	Chr16df	NOTEST	0	0	0	0	1	1	no
ENSMUSG00000091154	ENSMUSG00000091154	1700024N20Rik	8:28152853-28166603	Chr16wt	Chr16df	OK	0.511752	0.703208	0.458508	0.120862	0.82115	0.999798	no
ENSMUSG00000086186	ENSMUSG00000086186	1700024P03Rik	2:109857973-110013517	Chr16wt	Chr16df	NOTEST	0.0213224	0	#NAME?	0	1	1	no
ENSMUSG00000045022	ENSMUSG00000045022	1700024P04Rik	13:99754044-99754520	Chr16wt	Chr16df	NOTEST	0	0	0	0	1	1	no
ENSMUSG00000078612	ENSMUSG00000078612	1700024P16Rik	4:104586060-104689468	Chr16wt	Chr16df	NOTEST	0.0394095	0.0648559	0.718694	0	1	1	no
ENSMUSG00000078935	ENSMUSG00000078935	1700025C18Rik	2:164904192-164916250	Chr16wt	Chr16df	NOTEST	0	0	0	0	1	1	no
ENSMUSG00000086760	ENSMUSG00000086760	1700025D23Rik	11:113952719-113956650	Chr16wt	Chr16df	NOTEST	0	0	0	0	1	1	no
ENSMUSG00000029784	ENSMUSG00000029784	1700025E21Rik	6:30459848-30470254	Chr16wt	Chr16df	NOTEST	0.0938738	0.0545154	-0.784057	0	1	1	no
ENSMUSG00000024728	ENSMUSG00000024728	1700025F22Rik	19:11214153-11239810	Chr16wt	Chr16df	NOTEST	0	0	0	0	1	1	no
ENSMUSG00000032666	ENSMUSG00000032666	1700025G04Rik	1:153731653-153937450	Chr16wt	Chr16df	OK	15.2565	16.0104	0.0695865	0.149331	0.7922	0.999798	no
ENSMUSG00000051736	ENSMUSG00000051736	1700025K23Rik	10:38838609-38853720	Chr16wt	Chr16df	OK	12.0579	10.9056	-0.144905	-0.423071	0.454	0.999798	no
ENSMUSG00000090200	ENSMUSG00000090200	1700025N21Rik	10:82448242-82658645	Chr16wt	Chr16df	NOTEST	0	0	0	0	1	1	no
ENSMUSG00000028244	ENSMUSG00000028244	1700025O08Rik	4:22855313-22865582	Chr16wt	Chr16df	NOTEST	0	0	0	0	1	1	no
ENSMUSG00000011154	ENSMUSG00000011154	1700026D08Rik	7:90922610-90943390	Chr16wt	Chr16df	OK	0.409433	0.946204	1.20852	1.75566	0.00105	0.109357	no
ENSMUSG00000086379	ENSMUSG00000086379	1700026D11Rik	2:132308947-132349793	Chr16wt	Chr16df	NOTEST	0	0.00511615	inf	0	1	1	no
ENSMUSG00000021414	ENSMUSG00000021414	1700026J04Rik	13:35001832-35011862	Chr16wt	Chr16df	OK	0.421729	0.327014	-0.366962	-0.757694	0.1914	0.999798	no
ENSMUSG00000073976	ENSMUSG00000073976	1700026J12Rik	16:49210753-49255885	Chr16wt	Chr16df	NOTEST	0	0	0	0	1	1	no
ENSMUSG00000091168	ENSMUSG00000091168	1700026J14Rik	6:48486580-48487473	Chr16wt	Chr16df	NOTEST	0.1219	0.118135	-0.0452658	0	1	1	no
ENSMUSG00000026809	ENSMUSG00000026809	1700026L06Rik	2:28547599-28555247	Chr16wt	Chr16df	OK	0.251191	0.432786	0.784866	0.474698	0.3797	0.999798	no
ENSMUSG00000084864	ENSMUSG00000084864	1700027A07Rik	15:78730096-78749947	Chr16wt	Chr16df	OK	0.72238	0.80079	0.148666	0.024703	0.92795	0.999798	no
ENSMUSG00000010136	ENSMUSG00000010136	1700027A23Rik	3:105799874-105817523	Chr16wt	Chr16df	OK	0.709661	1.16791	0.718728	1.33989	0.01835	0.62286	no
ENSMUSG00000009115	ENSMUSG00000009115	1700027D21Rik	10:76025016-76033277	Chr16wt	Chr16df	NOTEST	0.0252857	0.0158469	-0.674122	0	1	1	no
ENSMUSG00000087548	ENSMUSG00000087548	1700028E10Rik	5:152171283-152216658	Chr16wt	Chr16df	NOTEST	0.239094	0.161526	-0.565815	0	1	1	no
ENSMUSG00000056821	ENSMUSG00000056821	1700028I16Rik	10:82274867-82286987	Chr16wt	Chr16df	NOTEST	0.0134417	0.0247069	0.878193	0	1	1	no
ENSMUSG00000038782	ENSMUSG00000038782	1700028J19Rik	7:51485302-51491492	Chr16wt	Chr16df	OK	0.617684	0.838014	0.440104	0.848757	0.1462	0.999798	no
ENSMUSG00000089798	ENSMUSG00000089798	1700028K03Rik	5:107924916-108117034	Chr16wt	Chr16df	NOTEST	0.259535	0.291155	0.165857	0	1	1	no
ENSMUSG00000078635	ENSMUSG00000078635	1700028N14Rik	11:103081075-103129059	Chr16wt	Chr16df	NOTEST	0.0407098	0.0220843	-0.882359	0	1	1	no
ENSMUSG00000033053	ENSMUSG00000033053	1700028P14Rik	19:23633249-23727302	Chr16wt	Chr16df	OK	0.341662	0.784686	1.19954	1.7875	0.00585	0.332518	no
ENSMUSG00000086823	ENSMUSG00000086823	1700028P15Rik	2:171782378-171788324	Chr16wt	Chr16df	NOTEST	0	0	0	0	1	1	no
ENSMUSG00000026049	ENSMUSG00000026049	1700029F09Rik	1:44143457-44175653	Chr16wt	Chr16df	OK	4.26939	5.59228	0.389405	0.573088	0.29235	0.999798	no
ENSMUSG00000052075	ENSMUSG00000052075	1700029F12Rik	13:97791818-97804317	Chr16wt	Chr16df	NOTEST	0.0096899	0	#NAME?	0	1	1	no
ENSMUSG00000073758	ENSMUSG00000073758	1700029G01Rik	4:125827845-125840735	Chr16wt	Chr16df	OK	0.724898	0.600441	-0.271756	-0.590339	0.2872	0.999798	no
ENSMUSG00000031452	ENSMUSG00000031452	1700029H14Rik	8:13550732-13562461	Chr16wt	Chr16df	NOTEST	0	0	0	0	1	1	no
ENSMUSG00000084350	ENSMUSG00000084350	1700029I01Rik	4:145415139-145419845	Chr16wt	Chr16df	OK	0.197344	0.318993	0.692812	1.22955	0.0385	0.860639	no
ENSMUSG00000044916	ENSMUSG00000044916	1700029I15Rik	2:92223074-92241420	Chr16wt	Chr16df	OK	9.74582	9.41628	-0.049627	-0.0119494	0.97155	0.999798	no
ENSMUSG00000071103	ENSMUSG00000071103	1700029J07Rik	8:47038959-47060606	Chr16wt	Chr16df	OK	0.981032	1.16621	0.249452	0.521265	0.36705	0.999798	no
ENSMUSG00000027505	ENSMUSG00000027505	1700029J11Rik	2:172298019-172299831	Chr16wt	Chr16df	NOTEST	0.0195663	0.0367067	0.907673	0	1	1	no
ENSMUSG00000086788	ENSMUSG00000086788	1700029M20Rik	4:135182569-135186113	Chr16wt	Chr16df	NOTEST	0.0426648	0.0229141	-0.89681	0	1	1	no
ENSMUSG00000061633	ENSMUSG00000061633	1700029P11Rik	15:81810974-81811993	Chr16wt	Chr16df	NOTEST	0	0	0	0	1	1	no
ENSMUSG00000085333	ENSMUSG00000085333	1700030A11Rik	17:29033341-29052269	Chr16wt	Chr16df	NOTEST	0.016118	0.028791	0.836946	0	1	1	no
ENSMUSG00000091071	ENSMUSG00000091071	1700030C10Rik	12:20820117-20821588	Chr16wt	Chr16df	OK	0.360926	0.416112	0.205271	0.343599	0.54435	0.999798	no
ENSMUSG00000086459	ENSMUSG00000086459	1700030C12Rik	11:23206915-23399661	Chr16wt	Chr16df	OK	5.04682	4.67739	-0.10967	-0.0270039	0.94845	0.999798	no
ENSMUSG00000087148	ENSMUSG00000087148	1700030C14Rik	2:152478618-152480066	Chr16wt	Chr16df	OK	0.828439	0.928643	0.164729	0.297868	0.61385	0.999798	no
ENSMUSG00000045350	ENSMUSG00000045350	1700030F18Rik	15:99748778-99797378	Chr16wt	Chr16df	NOTEST	0.0331843	0.0355649	0.0999548	0	1	1	no
ENSMUSG00000031847	ENSMUSG00000031847	1700030J22Rik	8:119493498-119502843	Chr16wt	Chr16df	OK	2.96121	2.61897	-0.177186	-0.569743	0.31635	0.999798	no
ENSMUSG00000052794	ENSMUSG00000052794	1700030K09Rik	8:74967778-74999132	Chr16wt	Chr16df	OK	4.87829	7.22571	0.566764	0.175931	0.5299	0.999798	no
ENSMUSG00000092239	ENSMUSG00000092239	1700031A10Rik	17:37060736-37070377	Chr16wt	Chr16df	NOTEST	0	0.0245649	inf	0	1	1	no
ENSMUSG00000032894	ENSMUSG00000032894	1700031F05Rik	X:100054525-100063310	Chr16wt	Chr16df	NOTEST	0	0	0	0	1	1	no
ENSMUSG00000047046	ENSMUSG00000047046	1700031F10Rik	6:88172261-88175672	Chr16wt	Chr16df	NOTEST	0	0	0	0	1	1	no
ENSMUSG00000024532	ENSMUSG00000024532	1700034E13Rik	18:52805862-52823387	Chr16wt	Chr16df	NOTEST	0	0	0	0	1	1	no
ENSMUSG00000020461	ENSMUSG00000020461	1700034F02Rik	11:29445845-29478367	Chr16wt	Chr16df	NOTEST	0.152804	0.0481673	-1.66556	0	1	1	no
ENSMUSG00000024645	ENSMUSG00000024645	1700034H14Rik	18:85104549-85150768	Chr16wt	Chr16df	OK	8.02909	8.31436	0.0503694	0.147117	0.7948	0.999798	no
ENSMUSG00000055833	ENSMUSG00000055833	1700034H15Rik	1:193714111-193737126	Chr16wt	Chr16df	OK	0.874779	0.856797	-0.029965	-0.012951	0.9674	0.999798	no
ENSMUSG00000074619	ENSMUSG00000074619	1700034I23Rik	3:40650891-40742060	Chr16wt	Chr16df	NOTEST	0.0116136	0.00489241	-1.2472	0	1	1	no
ENSMUSG00000050325	ENSMUSG00000050325	1700034J04Rik	12:11228266-11229016	Chr16wt	Chr16df	NOTEST	0	0	0	0	1	1	no
ENSMUSG00000040163	ENSMUSG00000040163	1700034J05Rik	6:146837008-146980547	Chr16wt	Chr16df	NOTEST	0	0	0	0	1	1	no
ENSMUSG00000029867	ENSMUSG00000029867	1700034O15Rik	6:41634429-41635716	Chr16wt	Chr16df	NOTEST	0	0	0	0	1	1	no
ENSMUSG00000085661	ENSMUSG00000085661	1700034P13Rik	1:9708702-9782003	Chr16wt	Chr16df	OK	4.78413	4.84094	0.0170312	0.018885	0.975	0.999798	no
ENSMUSG00000052481	ENSMUSG00000052481	1700036A12Rik	9:60590926-60618082	Chr16wt	Chr16df	NOTEST	0.0185084	0.00542329	-1.77094	0	1	1	no
ENSMUSG00000086185	ENSMUSG00000086185	1700036O09Rik	X:64711370-64712378	Chr16wt	Chr16df	NOTEST	0	0	0	0	1	1	no
ENSMUSG00000085542	ENSMUSG00000085542	1700037C06Rik	4:136672623-136674058	Chr16wt	Chr16df	NOTEST	0	0	0	0	1	1	no
ENSMUSG00000005983	ENSMUSG00000005983	1700037C18Rik	16:3847267-3941147	Chr16wt	Chr16df	OK	9.83583	9.12437	-0.108322	-0.110736	0.8038	0.999798	no
ENSMUSG00000091344	ENSMUSG00000091344	1700037F24Rik	1:134088012-134153958	Chr16wt	Chr16df	NOTEST	0.0455968	0.00993789	-2.19792	0	1	1	no
ENSMUSG00000027327	ENSMUSG00000027327	1700037H04Rik	2:130972059-131024233	Chr16wt	Chr16df	OK	70.1829	59.2676	-0.243876	-0.324637	0.52425	0.999798	no
ENSMUSG00000070568	ENSMUSG00000070568	1700039E15Rik	7:52532882-52544368	Chr16wt	Chr16df	NOTEST	0	0.00375044	inf	0	1	1	no
ENSMUSG00000092369	ENSMUSG00000092369	1700039E22Rik	19:44830538-44912758	Chr16wt	Chr16df	NOTEST	0	0	0	0	1	1	no
ENSMUSG00000091883	ENSMUSG00000091883	1700039M10Rik	14:58190460-58191205	Chr16wt	Chr16df	NOTEST	0	0.036485	inf	0	1	1	no
ENSMUSG00000090420	ENSMUSG00000090420	1700040D17Rik	3:94213316-94216805	Chr16wt	Chr16df	OK	2.14533	2.13235	-0.0087552	-0.019391	0.9832	0.999798	no
ENSMUSG00000030008	ENSMUSG00000030008	1700040I03Rik	6:85396803-85418471	Chr16wt	Chr16df	OK	16.0276	13.9886	-0.19631	-0.1604	0.73765	0.999798	no
ENSMUSG00000019945	ENSMUSG00000019945	1700040L02Rik	10:67893700-68004644	Chr16wt	Chr16df	OK	2.00784	2.00454	-0.00237284	-0.0041393	0.9934	0.999798	no
ENSMUSG00000086999	ENSMUSG00000086999	1700040N02Rik	2:170172490-170253345	Chr16wt	Chr16df	OK	0.316593	0.219587	-0.527837	-0.0618169	0.74195	0.999798	no
ENSMUSG00000054822	ENSMUSG00000054822	1700041G16Rik	8:23918746-23919204	Chr16wt	Chr16df	NOTEST	0.154071	0.143926	-0.0982628	0	1	1	no
ENSMUSG00000087010	ENSMUSG00000087010	1700041M05Rik	4:124905840-124919296	Chr16wt	Chr16df	NOTEST	0.105313	0	#NAME?	0	1	1	no
ENSMUSG00000057402	ENSMUSG00000057402	1700042B14Rik	X:151559459-151562955	Chr16wt	Chr16df	NOTEST	0	0	0	0	1	1	no
ENSMUSG00000078593	ENSMUSG00000078593	1700042G07Rik	4:115845976-115846895	Chr16wt	Chr16df	NOTEST	0	0	0	0	1	1	no
ENSMUSG00000087044	ENSMUSG00000087044	1700042G15Rik	4:57373739-57377164	Chr16wt	Chr16df	NOTEST	0	0	0	0	1	1	no
ENSMUSG00000086391	ENSMUSG00000086391	1700042O10Rik	11:11714103-11798047	Chr16wt	Chr16df	NOTEST	0.0253303	0.0111842	-1.1794	0	1	1	no
ENSMUSG00000078492	ENSMUSG00000078492	1700045H11Rik	4:150199841-150243001	Chr16wt	Chr16df	NOTEST	0	0	0	0	1	1	no
ENSMUSG00000091473	ENSMUSG00000091473	1700045I11Rik	4:42041567-42042058	Chr16wt	Chr16df	NOTEST	0	0	0	0	1	1	no
ENSMUSG00000083695	ENSMUSG00000083695	1700045I19Rik	X:160198071-160199261	Chr16wt	Chr16df	OK	0.334086	0.615052	0.880491	1.17898	0.05015	0.963777	no
ENSMUSG00000085561	ENSMUSG00000085561	1700046C09Rik	11:14460357-14499228	Chr16wt	Chr16df	NOTEST	0	0	0	0	1	1	no
ENSMUSG00000085437	ENSMUSG00000085437	1700047A11Rik	8:27131892-27229696	Chr16wt	Chr16df	NOTEST	0.0717775	0.0221094	-1.69887	0	1	1	no
ENSMUSG00000085549	ENSMUSG00000085549	1700047F07Rik	4:107362305-107431590	Chr16wt	Chr16df	NOTEST	0.2484	0.34922	0.491473	0	1	1	no
ENSMUSG00000053206	ENSMUSG00000053206	1700047G07Rik	8:99036239-99037431	Chr16wt	Chr16df	OK	0.426112	0.269081	-0.663188	-0.395983	0.44535	0.999798	no
ENSMUSG00000034953	ENSMUSG00000034953	1700047I17Rik2	12:56300578-56318129	Chr16wt	Chr16df	NOTEST	0	0	0	0	1	1	no
ENSMUSG00000087347	ENSMUSG00000087347	1700047K16Rik	11:58128615-58137941	Chr16wt	Chr16df	OK	0.36408	0.273197	-0.414315	-0.155808	0.7965	0.999798	no
ENSMUSG00000043773	ENSMUSG00000043773	1700048O20Rik	9:121847252-121856132	Chr16wt	Chr16df	OK	5.5071	4.16902	-0.401585	-1.24324	0.03175	0.793419	no
ENSMUSG00000085077	ENSMUSG00000085077	1700049E15Rik	6:147638762-147650896	Chr16wt	Chr16df	NOTEST	0	0	0	0	1	1	no
ENSMUSG00000079271	ENSMUSG00000079271	1700049E17Rik1	14:42503755-42511844	Chr16wt	Chr16df	NOTEST	0	0	0	0	1	1	no
ENSMUSG00000072613	ENSMUSG00000072613	1700049E17Rik2	14:42383984-42394594	Chr16wt	Chr16df	NOTEST	0.0162351	0.0142959	-0.183519	0	1	1	no
ENSMUSG00000070709	ENSMUSG00000070709	1700049G17Rik	7:28692410-28716022	Chr16wt	Chr16df	OK	2.15413	2.20848	0.03595	0.0842183	0.8675	0.999798	no
ENSMUSG00000011052	ENSMUSG00000011052	1700049J03Rik	17:26691198-26793876	Chr16wt	Chr16df	NOTEST	0.190516	0.136514	-0.480864	0	1	1	no
ENSMUSG00000043859	ENSMUSG00000043859	1700049L16Rik	10:71442637-71443442	Chr16wt	Chr16df	NOTEST	0	0	0	0	1	1	no
ENSMUSG00000086951	ENSMUSG00000086951	1700051A21Rik	11:72055495-72082077	Chr16wt	Chr16df	OK	0.246784	0.305632	0.308549	0.179469	0.7587	0.999798	no
ENSMUSG00000061759	ENSMUSG00000061759	1700052N19Rik	10:5891399-5914074	Chr16wt	Chr16df	OK	12.4216	11.3866	-0.125517	-0.409732	0.4682	0.999798	no
ENSMUSG00000085889	ENSMUSG00000085889	1700054M17Rik	2:118102845-118199155	Chr16wt	Chr16df	NOTEST	0.0725245	0.193868	1.41854	0	1	1	no
ENSMUSG00000031971	ENSMUSG00000031971	1700054N08Rik	8:122434259-126869624	Chr16wt	Chr16df	OK	20.3661	16.8159	-0.276341	-0.0601876	0.85615	0.999798	no
ENSMUSG00000040456	ENSMUSG00000040456	1700054O13Rik	X:9424072-9424626	Chr16wt	Chr16df	NOTEST	0	0	0	0	1	1	no
ENSMUSG00000057293	ENSMUSG00000057293	1700054O19Rik	14:26525991-26526561	Chr16wt	Chr16df	OK	0.514123	0.210959	-1.28515	-1.17724	0.05035	0.963777	no
ENSMUSG00000070997	ENSMUSG00000070997	1700055D18Rik	4:45025701-45027271	Chr16wt	Chr16df	NOTEST	0.138842	0.22415	0.691014	0	1	1	no
ENSMUSG00000037263	ENSMUSG00000037263	1700055N04Rik	19:3965901-3970438	Chr16wt	Chr16df	NOTEST	0.078883	0.0461233	-0.774218	0	1	1	no
ENSMUSG00000044854	ENSMUSG00000044854	1700056E22Rik	1:185837180-185899515	Chr16wt	Chr16df	OK	0.216146	0.316231	0.548973	0.188547	0.79175	0.999798	no
ENSMUSG00000084792	ENSMUSG00000084792	1700056N10Rik	16:17047612-17049204	Chr16wt	Chr16df	OK	0.855509	0.952266	0.154582	0.305559	0.5871	0.999798	no
ENSMUSG00000074139	ENSMUSG00000074139	1700057G04Rik	9:92204214-92252714	Chr16wt	Chr16df	NOTEST	0.0747613	0.0718512	-0.0572806	0	1	1	no
ENSMUSG00000084757	ENSMUSG00000084757	1700057H15Rik	4:124091658-124163202	Chr16wt	Chr16df	NOTEST	0.0850705	0	#NAME?	0	1	1	no
ENSMUSG00000086007	ENSMUSG00000086007	1700057H21Rik	2:51276503-51294305	Chr16wt	Chr16df	NOTEST	0	0	0	0	1	1	no
ENSMUSG00000026592	ENSMUSG00000026592	1700057K13Rik	1:159029278-159038811	Chr16wt	Chr16df	NOTEST	0	0	0	0	1	1	no
ENSMUSG00000020164	ENSMUSG00000020164	1700058G18Rik	10:115854916-115912375	Chr16wt	Chr16df	OK	15.3974	16.0479	0.0596913	0.131722	0.8143	0.999798	no
ENSMUSG00000089636	ENSMUSG00000089636	1700058P15Rik	7:19842277-19857166	Chr16wt	Chr16df	OK	0.38571	0.452421	0.23015	0.0746745	0.86395	0.999798	no
ENSMUSG00000086887	ENSMUSG00000086887	1700060C16Rik	6:143541872-143599808	Chr16wt	Chr16df	NOTEST	0	0	0	0	1	1	no
ENSMUSG00000078957	ENSMUSG00000078957	1700060C20Rik	2:158008268-158054958	Chr16wt	Chr16df	NOTEST	0	0.0275547	inf	0	1	1	no
ENSMUSG00000084970	ENSMUSG00000084970	1700060J05Rik	4:53453284-53635350	Chr16wt	Chr16df	OK	2.64288	3.39576	0.361622	0.151535	0.7582	0.999798	no
ENSMUSG00000085759	ENSMUSG00000085759	1700061E18Rik	13:41858516-41943053	Chr16wt	Chr16df	NOTEST	0	0	0	0	1	1	no
ENSMUSG00000085580	ENSMUSG00000085580	1700061F12Rik	2:9111141-9119104	Chr16wt	Chr16df	NOTEST	0	0	0	0	1	1	no
ENSMUSG00000024209	ENSMUSG00000024209	1700061G19Rik	17:57014899-57028327	Chr16wt	Chr16df	NOTEST	0.0236262	0.0438479	0.892123	0	1	1	no
ENSMUSG00000084948	ENSMUSG00000084948	1700061H18Rik	18:70085079-70129263	Chr16wt	Chr16df	NOTEST	0.0977415	0.0506022	-0.949771	0	1	1	no
ENSMUSG00000028009	ENSMUSG00000028009	1700061I17Rik	3:116763439-116780683	Chr16wt	Chr16df	NOTEST	0.0197438	0.0206117	0.0620633	0	1	1	no
ENSMUSG00000062154	ENSMUSG00000062154	1700061J05Rik	15:78208829-78226342	Chr16wt	Chr16df	NOTEST	0.0111716	0.0100814	-0.148137	0	1	1	no
ENSMUSG00000086366	ENSMUSG00000086366	1700061J23Rik	11:23052139-23066375	Chr16wt	Chr16df	NOTEST	0	0	0	0	1	1	no
ENSMUSG00000086898	ENSMUSG00000086898	1700062I23Rik	17:27194248-27259168	Chr16wt	Chr16df	NOTEST	0.0945108	0.0912385	-0.0508366	0	1	1	no
ENSMUSG00000040657	ENSMUSG00000040657	1700063H04Rik	6:122341396-122342705	Chr16wt	Chr16df	NOTEST	0	0	0	0	1	1	no
ENSMUSG00000085178	ENSMUSG00000085178	1700064E03Rik	11:69212009-69227177	Chr16wt	Chr16df	OK	1.81098	1.60782	-0.171667	-0.126908	0.8257	0.999798	no
ENSMUSG00000082766	ENSMUSG00000082766	1700064H15Rik	3:19408594-19528677	Chr16wt	Chr16df	NOTEST	0.202147	0.193522	-0.062906	0	1	1	no
ENSMUSG00000051368	ENSMUSG00000051368	1700065D16Rik	9:95757819-95953446	Chr16wt	Chr16df	NOTEST	0.037817	0.036923	-0.0345123	0	1	1	no
ENSMUSG00000032900	ENSMUSG00000032900	1700065I17Rik	18:56748003-56754436	Chr16wt	Chr16df	NOTEST	0	0.115215	inf	0	1	1	no
ENSMUSG00000073598	ENSMUSG00000073598	1700066B19Rik	18:35862878-35890523	Chr16wt	Chr16df	NOTEST	0.00386744	0.0489431	3.66165	0	1	1	no
ENSMUSG00000092091	ENSMUSG00000092091	1700066J03Rik	13:58250137-58251053	Chr16wt	Chr16df	NOTEST	0.0385725	0	#NAME?	0	1	1	no
ENSMUSG00000036162	ENSMUSG00000036162	1700066J24Rik	4:41464469-41516571	Chr16wt	Chr16df	OK	0.681248	0.496678	-0.45587	-0.0754091	0.7733	0.999798	no
ENSMUSG00000038323	ENSMUSG00000038323	1700066M21Rik	1:57434463-57442267	Chr16wt	Chr16df	OK	10.4481	11.0989	0.0871709	0.326889	0.5676	0.999798	no
ENSMUSG00000085800	ENSMUSG00000085800	1700066O22Rik	18:57514386-57890719	Chr16wt	Chr16df	NOTEST	0	0.0173646	inf	0	1	1	no
ENSMUSG00000087003	ENSMUSG00000087003	1700067G03Rik	11:69107652-69108979	Chr16wt	Chr16df	NOTEST	0	0	0	0	1	1	no
ENSMUSG00000046408	ENSMUSG00000046408	1700067K01Rik	8:86525400-86528669	Chr16wt	Chr16df	OK	0.546986	0.611427	0.160677	0.256101	0.64	0.999798	no
ENSMUSG00000021545	ENSMUSG00000021545	1700067P10Rik	17:48226581-48227870	Chr16wt	Chr16df	NOTEST	0	0	0	0	1	1	no
ENSMUSG00000053081	ENSMUSG00000053081	1700069B07Rik	7:128785534-128851525	Chr16wt	Chr16df	OK	1.27744	0.66923	-0.932684	-0.218583	0.61005	0.999798	no
ENSMUSG00000042184	ENSMUSG00000042184	1700069L16Rik	5:114142430-114174781	Chr16wt	Chr16df	NOTEST	0	0.0163509	inf	0	1	1	no
ENSMUSG00000086376	ENSMUSG00000086376	1700071G01Rik	5:73411560-73647857	Chr16wt	Chr16df	NOTEST	0	0.0550049	inf	0	1	1	no
ENSMUSG00000080980	ENSMUSG00000080980	1700071K01Rik	11:80693670-81781959	Chr16wt	Chr16df	NOTEST	0	0.0134775	inf	0	1	1	no
ENSMUSG00000090307	ENSMUSG00000090307	1700071M16Rik	17:43705046-43749150	Chr16wt	Chr16df	OK	15.3369	18.7196	0.287545	0.263248	0.64245	0.999798	no
ENSMUSG00000035454	ENSMUSG00000035454	1700072E05Rik	X:83289537-83292652	Chr16wt	Chr16df	NOTEST	0	0	0	0	1	1	no
ENSMUSG00000087204	ENSMUSG00000087204	1700073E17Rik	6:145313653-145562839	Chr16wt	Chr16df	NOTEST	0.0178415	0	#NAME?	0	1	1	no
ENSMUSG00000029883	ENSMUSG00000029883	1700074P13Rik	6:40870435-40890556	Chr16wt	Chr16df	NOTEST	0	0	0	0	1	1	no
ENSMUSG00000032566	ENSMUSG00000032566	1700080E11Rik	9:105045673-105047412	Chr16wt	Chr16df	NOTEST	0	0	0	0	1	1	no
ENSMUSG00000086771	ENSMUSG00000086771	1700080G11Rik	4:127208865-127210129	Chr16wt	Chr16df	NOTEST	0.101552	0.0438768	-1.21068	0	1	1	no
ENSMUSG00000084859	ENSMUSG00000084859	1700080N15Rik	2:3938762-4535089	Chr16wt	Chr16df	NOTEST	0.0173762	0.0087528	-0.989292	0	1	1	no
ENSMUSG00000031118	ENSMUSG00000031118	1700080O16Rik	X:49321871-49325949	Chr16wt	Chr16df	NOTEST	0	0	0	0	1	1	no
ENSMUSG00000085265	ENSMUSG00000085265	1700081H22Rik	7:57230233-58120625	Chr16wt	Chr16df	NOTEST	0.0457297	0	#NAME?	0	1	1	no
ENSMUSG00000018412	ENSMUSG00000018412	1700081L11Rik	11:104194542-104330175	Chr16wt	Chr16df	OK	21.9215	21.0564	-0.0580906	-0.175067	0.73885	0.999798	no
ENSMUSG00000023737	ENSMUSG00000023737	1700082M22Rik	8:107163738-107182487	Chr16wt	Chr16df	OK	0.347866	0.216264	-0.685739	-0.316791	0.5561	0.999798	no
ENSMUSG00000070532	ENSMUSG00000070532	1700084C01Rik	1:171858778-171864784	Chr16wt	Chr16df	OK	3.90962	4.45054	0.186952	0.45741	0.42335	0.999798	no
ENSMUSG00000086016	ENSMUSG00000086016	1700084C06Rik	9:20878611-20932837	Chr16wt	Chr16df	OK	2.9567	2.01904	-0.550318	-0.350505	0.55425	0.999798	no
ENSMUSG00000052222	ENSMUSG00000052222	1700084E18Rik	2:30093012-30199786	Chr16wt	Chr16df	OK	0.46988	0.558135	0.248322	0.0439181	0.8986	0.999798	no
ENSMUSG00000058101	ENSMUSG00000058101	1700084J12Rik	15:33012883-33524307	Chr16wt	Chr16df	NOTEST	0	0	0	0	1	1	no
ENSMUSG00000057805	ENSMUSG00000057805	1700084M14Rik	X:88820548-88821250	Chr16wt	Chr16df	NOTEST	0	0	0	0	1	1	no
ENSMUSG00000087104	ENSMUSG00000087104	1700085B03Rik	5:127722177-128046163	Chr16wt	Chr16df	NOTEST	0	0	0	0	1	1	no
ENSMUSG00000020548	ENSMUSG00000020548	1700086D15Rik	11:64792539-64976463	Chr16wt	Chr16df	NOTEST	0.0110904	0.0198893	0.842681	0	1	1	no
ENSMUSG00000071265	ENSMUSG00000071265	1700086L19Rik	12:75389721-75396932	Chr16wt	Chr16df	OK	21.0611	15.4336	-0.448507	-1.48631	0.00875	0.413296	no
ENSMUSG00000086988	ENSMUSG00000086988	1700086O06Rik	18:38398058-38422283	Chr16wt	Chr16df	OK	2.2238	2.00709	-0.147921	-0.12535	0.8275	0.999798	no
ENSMUSG00000085085	ENSMUSG00000085085	1700086P04Rik	4:128727340-128735227	Chr16wt	Chr16df	NOTEST	0.159098	0.2658	0.740423	0	1	1	no
ENSMUSG00000087653	ENSMUSG00000087653	1700087M22Rik	14:31528034-31635899	Chr16wt	Chr16df	NOTEST	0	0	0	0	1	1	no
ENSMUSG00000033029	ENSMUSG00000033029	1700088E04Rik	15:78939412-78971681	Chr16wt	Chr16df	OK	14.8908	15.2265	0.0321645	0.0480173	0.9359	0.999798	no
ENSMUSG00000037689	ENSMUSG00000037689	1700090G07Rik	17:87316687-87321706	Chr16wt	Chr16df	NOTEST	0	0	0	0	1	1	no
ENSMUSG00000086128	ENSMUSG00000086128	1700091E21Rik	18:64317374-64436834	Chr16wt	Chr16df	OK	185.879	148.208	-0.326744	-0.443754	0.41325	0.999798	no
ENSMUSG00000090741	ENSMUSG00000090741	1700091H14Rik	14:43426786-43432284	Chr16wt	Chr16df	NOTEST	0	0	0	0	1	1	no
ENSMUSG00000086781	ENSMUSG00000086781	1700092C02Rik	8:80134758-80292869	Chr16wt	Chr16df	NOTEST	0	0	0	0	1	1	no
ENSMUSG00000092499	ENSMUSG00000092499	1700092C10Rik	14:69782853-69793596	Chr16wt	Chr16df	NOTEST	0	0	0	0	1	1	no
ENSMUSG00000085353	ENSMUSG00000085353	1700092C17Rik	2:22611503-22617793	Chr16wt	Chr16df	NOTEST	0.43786	0	#NAME?	0	1	1	no
ENSMUSG00000084811	ENSMUSG00000084811	1700092E19Rik	13:26376019-26404275	Chr16wt	Chr16df	NOTEST	0	0	0	0	1	1	no
ENSMUSG00000078600	ENSMUSG00000078600	1700092K14Rik	11:114059571-114060513	Chr16wt	Chr16df	NOTEST	0.0419906	0.179011	2.09191	0	1	1	no
ENSMUSG00000090840	ENSMUSG00000090840	1700092M07Rik	19:8815207-8815715	Chr16wt	Chr16df	OK	0.23968	0.324723	0.438101	0.236995	0.66875	0.999798	no
ENSMUSG00000022915	ENSMUSG00000022915	1700093J21Rik	16:96304282-96310677	Chr16wt	Chr16df	NOTEST	0.0871832	0.0429096	-1.02275	0	1	1	no
ENSMUSG00000020286	ENSMUSG00000020286	1700093K21Rik	11:23416202-23421155	Chr16wt	Chr16df	NOTEST	0.0398864	0	#NAME?	0	1	1	no
ENSMUSG00000087250	ENSMUSG00000087250	1700094C10Rik	5:74394486-74464455	Chr16wt	Chr16df	NOTEST	0.109512	0	#NAME?	0	1	1	no
ENSMUSG00000078667	ENSMUSG00000078667	1700094D03Rik	3:89803510-89872269	Chr16wt	Chr16df	OK	1.31959	1.61616	0.292477	0.169467	0.76475	0.999798	no
ENSMUSG00000086046	ENSMUSG00000086046	1700095A21Rik	4:145651165-145696012	Chr16wt	Chr16df	NOTEST	0	0	0	0	1	1	no
ENSMUSG00000074346	ENSMUSG00000074346	1700095B22Rik	3:105244512-105476920	Chr16wt	Chr16df	OK	0.417663	0.459015	0.136201	0.0340991	0.92125	0.999798	no
ENSMUSG00000085407	ENSMUSG00000085407	1700095J03Rik	7:116422736-116588407	Chr16wt	Chr16df	NOTEST	0.120195	0.159664	0.409658	0	1	1	no
ENSMUSG00000084861	ENSMUSG00000084861	1700095J07Rik	6:30254604-30281779	Chr16wt	Chr16df	NOTEST	0.0561807	0.0271396	-1.04967	0	1	1	no
ENSMUSG00000084804	ENSMUSG00000084804	1700095J12Rik	4:137548936-137764423	Chr16wt	Chr16df	NOTEST	0	0	0	0	1	1	no
ENSMUSG00000091906	ENSMUSG00000091906	1700099I09Rik	13:103483637-104124577	Chr16wt	Chr16df	OK	1.45517	2.12869	0.548777	0.216874	0.71055	0.999798	no
ENSMUSG00000079502	ENSMUSG00000079502	1700101E01Rik	2:28810892-28910584	Chr16wt	Chr16df	NOTEST	0.213286	0.236268	0.147638	0	1	1	no
ENSMUSG00000074571	ENSMUSG00000074571	1700101G07Rik	2:169407580-169408733	Chr16wt	Chr16df	NOTEST	0.0139832	0.0255649	0.870473	0	1	1	no
ENSMUSG00000091870	ENSMUSG00000091870	1700101I11Rik	6:129482111-129492349	Chr16wt	Chr16df	OK	1.89007	1.70341	-0.150013	-0.0251773	0.91685	0.999798	no
ENSMUSG00000045815	ENSMUSG00000045815	1700101I19Rik	1:34636068-34636458	Chr16wt	Chr16df	NOTEST	0	0	0	0	1	1	no
ENSMUSG00000032611	ENSMUSG00000032611	1700102P08Rik	9:108295164-108300094	Chr16wt	Chr16df	OK	0.456033	0.325996	-0.484285	-0.783399	0.18015	0.999798	no
ENSMUSG00000074343	ENSMUSG00000074343	1700104A03Rik	9:54116384-54189593	Chr16wt	Chr16df	NOTEST	0	0	0	0	1	1	no
ENSMUSG00000049476	ENSMUSG00000049476	1700104B16Rik	8:34841020-34842286	Chr16wt	Chr16df	NOTEST	0.0978345	0.090666	-0.109781	0	1	1	no
ENSMUSG00000034031	ENSMUSG00000034031	1700106J16Rik	11:88107544-88108763	Chr16wt	Chr16df	NOTEST	0	0	0	0	1	1	no
ENSMUSG00000071037	ENSMUSG00000071037	1700106N22Rik	17:85489945-85857479	Chr16wt	Chr16df	OK	5.49325	5.23349	-0.0698866	-0.210773	0.71175	0.999798	no
ENSMUSG00000020545	ENSMUSG00000020545	1700108M19Rik	12:36934931-36979985	Chr16wt	Chr16df	NOTEST	0	0	0	0	1	1	no
ENSMUSG00000084837	ENSMUSG00000084837	1700108N11Rik	2:144130910-144158375	Chr16wt	Chr16df	NOTEST	0	0.0149595	inf	0	1	1	no
ENSMUSG00000052371	ENSMUSG00000052371	1700109F18Rik	2:74541304-74586331	Chr16wt	Chr16df	NOTEST	0	0	0	0	1	1	no
ENSMUSG00000085044	ENSMUSG00000085044	1700109G15Rik	11:84530477-84533934	Chr16wt	Chr16df	NOTEST	0	0	0	0	1	1	no
ENSMUSG00000008307	ENSMUSG00000008307	1700109H08Rik	5:3571565-3647934	Chr16wt	Chr16df	OK	0.204153	0.361474	0.824242	0.117575	0.4132	0.999798	no
ENSMUSG00000087126	ENSMUSG00000087126	1700109K24Rik	15:76909419-77137483	Chr16wt	Chr16df	OK	0.349707	0.485196	0.472421	0.0752146	0.7566	0.999798	no
ENSMUSG00000079407	ENSMUSG00000079407	1700110I01Rik	14:3133996-3354810	Chr16wt	Chr16df	NOTEST	0.159473	0.213869	0.423415	0	1	1	no
ENSMUSG00000087047	ENSMUSG00000087047	1700110K17Rik	9:40100817-40341205	Chr16wt	Chr16df	OK	0.409447	0.322904	-0.34257	-0.0497183	0.81215	0.999798	no
ENSMUSG00000042888	ENSMUSG00000042888	1700110M21Rik	14:101596907-101599286	Chr16wt	Chr16df	NOTEST	0.0175121	0.0961394	2.45678	0	1	1	no
ENSMUSG00000029837	ENSMUSG00000029837	1700111E14Rik	6:36796021-37250184	Chr16wt	Chr16df	NOTEST	0	0	0	0	1	1	no
ENSMUSG00000091329	ENSMUSG00000091329	1700112D23Rik	3:28596824-28680030	Chr16wt	Chr16df	OK	1.17669	0.752206	-0.645533	-0.826102	0.1566	0.999798	no
ENSMUSG00000063458	ENSMUSG00000063458	1700112E06Rik	14:22838933-23913793	Chr16wt	Chr16df	OK	0.607132	0.876441	0.529647	0.43917	0.33485	0.999798	no
ENSMUSG00000086632	ENSMUSG00000086632	1700112J05Rik	5:77433079-77490554	Chr16wt	Chr16df	NOTEST	0	0	0	0	1	1	no
ENSMUSG00000086357	ENSMUSG00000086357	1700112J16Rik	7:74348967-74367344	Chr16wt	Chr16df	OK	0.475343	0.519359	0.127762	0.27958	0.63165	0.999798	no
ENSMUSG00000087510	ENSMUSG00000087510	1700112K13Rik	4:127487881-127489417	Chr16wt	Chr16df	NOTEST	0	0	0	0	1	1	no
ENSMUSG00000086234	ENSMUSG00000086234	1700112M01Rik	5:74394486-74464455	Chr16wt	Chr16df	OK	5.11673	5.50894	0.106553	0.0792464	0.8935	0.999798	no
ENSMUSG00000086082	ENSMUSG00000086082	1700113A16Rik	3:87946293-87981707	Chr16wt	Chr16df	OK	15.382	15.2202	-0.015259	-0.0145236	0.9792	0.999798	no
ENSMUSG00000047129	ENSMUSG00000047129	1700113H08Rik	10:86520790-86693344	Chr16wt	Chr16df	NOTEST	0.0588847	0.0187782	-1.64883	0	1	1	no
ENSMUSG00000092276	ENSMUSG00000092276	1700116B05Rik	16:50783521-50784203	Chr16wt	Chr16df	NOTEST	0	0	0	0	1	1	no
ENSMUSG00000082488	ENSMUSG00000082488	1700119I11Rik	13:91992991-92016490	Chr16wt	Chr16df	NOTEST	0	0	0	0	1	1	no
ENSMUSG00000045391	ENSMUSG00000045391	1700120B22Rik	10:62705821-62780622	Chr16wt	Chr16df	NOTEST	0.203262	0.268178	0.39985	0	1	1	no
ENSMUSG00000086333	ENSMUSG00000086333	1700120E14Rik	18:74600589-74931147	Chr16wt	Chr16df	NOTEST	0	0	0	0	1	1	no
ENSMUSG00000086068	ENSMUSG00000086068	1700120G11Rik	4:14146642-14164597	Chr16wt	Chr16df	NOTEST	0	0	0	0	1	1	no
ENSMUSG00000086275	ENSMUSG00000086275	1700121C08Rik	4:123510864-123536756	Chr16wt	Chr16df	NOTEST	0.0774237	0.0177017	-2.12889	0	1	1	no
ENSMUSG00000085286	ENSMUSG00000085286	1700121F15Rik	4:148702524-148800858	Chr16wt	Chr16df	NOTEST	0.241762	0.201294	-0.264286	0	1	1	no
ENSMUSG00000092066	ENSMUSG00000092066	1700121N20Rik	12:107680862-107685876	Chr16wt	Chr16df	NOTEST	0.0114376	0.0108681	-0.0736866	0	1	1	no
ENSMUSG00000087685	ENSMUSG00000087685	1700122E12Rik	8:87371086-87372314	Chr16wt	Chr16df	NOTEST	0.0699085	0.0585178	-0.256592	0	1	1	no
ENSMUSG00000024786	ENSMUSG00000024786	1700123I01Rik	19:6184387-6224225	Chr16wt	Chr16df	NOTEST	0.0498879	0.06635	0.411405	0	1	1	no
ENSMUSG00000029526	ENSMUSG00000029526	1700123K08Rik	5:139003067-139005922	Chr16wt	Chr16df	NOTEST	0	0	0	0	1	1	no
ENSMUSG00000072878	ENSMUSG00000072878	1700123L14Rik	6:96063147-96607192	Chr16wt	Chr16df	NOTEST	0.0114228	0.0210029	0.878672	0	1	1	no
ENSMUSG00000085614	ENSMUSG00000085614	1700123M08Rik	4:11893711-11921427	Chr16wt	Chr16df	OK	5.24989	5.84026	0.153746	0.349154	0.54425	0.999798	no
ENSMUSG00000086080	ENSMUSG00000086080	1700123O12Rik	4:10407108-10724958	Chr16wt	Chr16df	NOTEST	0	0	0	0	1	1	no
ENSMUSG00000040822	ENSMUSG00000040822	1700123O20Rik	14:55250828-55309579	Chr16wt	Chr16df	OK	8.25338	9.05264	0.133354	0.187038	0.7434	0.999798	no
ENSMUSG00000078554	ENSMUSG00000078554	1700125D06Rik	4:129168433-129169200	Chr16wt	Chr16df	NOTEST	0.196699	0.129267	-0.605635	0	1	1	no
ENSMUSG00000085263	ENSMUSG00000085263	1700125G02Rik	4:124558142-124595044	Chr16wt	Chr16df	NOTEST	0.197001	0.190376	-0.0493473	0	1	1	no
ENSMUSG00000086956	ENSMUSG00000086956	1700125G22Rik	3:27052947-27055941	Chr16wt	Chr16df	NOTEST	0.0287758	0.0267764	-0.103896	0	1	1	no
ENSMUSG00000085197	ENSMUSG00000085197	1700125H03Rik	8:70880679-71259045	Chr16wt	Chr16df	NOTEST	0.14334	0.181751	0.342524	0	1	1	no
ENSMUSG00000018479	ENSMUSG00000018479	1700125H20Rik	11:84983905-84994647	Chr16wt	Chr16df	NOTEST	0.173283	0.167435	-0.0495256	0	1	1	no
ENSMUSG00000031510	ENSMUSG00000031510	1700128E19Rik	8:11713263-11722620	Chr16wt	Chr16df	NOTEST	0	0.00410085	inf	0	1	1	no
ENSMUSG00000031998	ENSMUSG00000031998	1700128F08Rik	9:8221888-8241987	Chr16wt	Chr16df	NOTEST	0.104279	0.105791	0.0207646	0	1	1	no
ENSMUSG00000021977	ENSMUSG00000021977	1700129C05Rik	14:59751876-59761730	Chr16wt	Chr16df	NOTEST	0	0	0	0	1	1	no
ENSMUSG00000036372	ENSMUSG00000036372	1810006K21Rik	19:10272857-10282314	Chr16wt	Chr16df	OK	63.3594	58.9908	-0.103068	-0.290258	0.61535	0.999798	no
ENSMUSG00000086550	ENSMUSG00000086550	1810007I06Rik	16:13715149-13737673	Chr16wt	Chr16df	NOTEST	0	0	0	0	1	1	no
ENSMUSG00000032977	ENSMUSG00000032977	1810008A18Rik	10:76949400-76979175	Chr16wt	Chr16df	OK	11.6735	11.7241	0.00624248	0.0232218	0.9674	0.999798	no
ENSMUSG00000089745	ENSMUSG00000089745	1810008B01Rik	8:122434259-126869624	Chr16wt	Chr16df	OK	2.38586	2.08149	-0.196897	-0.00824497	0.8768	0.999798	no
ENSMUSG00000071653	ENSMUSG00000071653	1810009A15Rik	19:8963392-8965230	Chr16wt	Chr16df	OK	17.074	16.7293	-0.0294224	-0.0980601	0.86225	0.999798	no
ENSMUSG00000036996	ENSMUSG00000036996	1810009J06Rik	6:40914767-40918437	Chr16wt	Chr16df	NOTEST	0	0	0	0	1	1	no
ENSMUSG00000090062	ENSMUSG00000090062	1810009N23Rik	15:100522243-100559807	Chr16wt	Chr16df	OK	1.74059	1.94316	0.158828	0.126908	0.8255	0.999798	no
ENSMUSG00000078607	ENSMUSG00000078607	1810010H24Rik	11:106889431-106891757	Chr16wt	Chr16df	OK	2.02345	1.99135	-0.0230754	-0.0565402	0.9208	0.999798	no
ENSMUSG00000056329	ENSMUSG00000056329	1810010K12Rik	2:19373454-19376622	Chr16wt	Chr16df	OK	0.561484	0.675165	0.265995	0.498082	0.38605	0.999798	no
ENSMUSG00000041707	ENSMUSG00000041707	1810011H11Rik	14:33599148-33631154	Chr16wt	Chr16df	OK	0.382907	0.351589	-0.123106	-0.217092	0.70745	0.999798	no
ENSMUSG00000056313	ENSMUSG00000056313	1810011O10Rik	8:25532875-25550480	Chr16wt	Chr16df	OK	0.985379	0.845398	-0.221049	-0.456289	0.4298	0.999798	no
ENSMUSG00000087595	ENSMUSG00000087595	1810012K08Rik	2:25992333-25996041	Chr16wt	Chr16df	OK	31.7354	26.6679	-0.250991	-0.376852	0.50995	0.999798	no
ENSMUSG00000072640	ENSMUSG00000072640	1810012P15Rik	11:78640085-78660372	Chr16wt	Chr16df	OK	15.4022	16.3696	0.0878822	0.0904573	0.87175	0.999798	no
ENSMUSG00000061461	ENSMUSG00000061461	1810013D10Rik	5:53658344-53674749	Chr16wt	Chr16df	OK	43.3599	51.2596	0.241461	0.210076	0.71375	0.999798	no
ENSMUSG00000028177	ENSMUSG00000028177	1810013D15Rik	3:157588232-157590111	Chr16wt	Chr16df	NOTEST	0.025863	0.177514	2.77898	0	1	1	no
ENSMUSG00000022507	ENSMUSG00000022507	1810013L24Rik	16:8830192-8859009	Chr16wt	Chr16df	OK	18.2913	18.0604	-0.0183245	-0.0722705	0.9016	0.999798	no
ENSMUSG00000085814	ENSMUSG00000085814	1810014B01Rik	10:86148345-86168254	Chr16wt	Chr16df	OK	1.8912	2.17908	0.204414	0.062025	0.9235	0.999798	no
ENSMUSG00000025466	ENSMUSG00000025466	1810014F10Rik	7:147279293-147288340	Chr16wt	Chr16df	OK	41.8298	42.6667	0.0285778	0.0886571	0.8778	0.999798	no
ENSMUSG00000086390	ENSMUSG00000086390	1810019D21Rik	8:108582739-108662425	Chr16wt	Chr16df	NOTEST	0.0140172	0.0391329	1.48119	0	1	1	no
ENSMUSG00000037600	ENSMUSG00000037600	1810019J16Rik	4:133074877-133086705	Chr16wt	Chr16df	NOTEST	0.0306062	0.0224396	-0.447779	0	1	1	no
ENSMUSG00000091727	ENSMUSG00000091727	1810019N24Rik	7:13533940-13547117	Chr16wt	Chr16df	NOTEST	0	0.0302916	inf	0	1	1	no
ENSMUSG00000035642	ENSMUSG00000035642	1810020D17Rik	7:104698843-104728007	Chr16wt	Chr16df	OK	32.0527	33.7595	0.0748467	0.185465	0.7374	0.999798	no
ENSMUSG00000089997	ENSMUSG00000089997	1810020O05Rik	6:87622375-87640841	Chr16wt	Chr16df	OK	1.06716	0.943368	-0.177884	-0.334291	0.57085	0.999798	no
ENSMUSG00000087331	ENSMUSG00000087331	1810021B22Rik	15:88890155-88917507	Chr16wt	Chr16df	OK	3.70617	3.43616	-0.109131	-0.0356076	0.90985	0.999798	no
ENSMUSG00000078784	ENSMUSG00000078784	1810022K09Rik	3:14606319-14611221	Chr16wt	Chr16df	OK	12.3176	13.4513	0.127027	0.366861	0.5219	0.999798	no
ENSMUSG00000044145	ENSMUSG00000044145	1810024B03Rik	2:127012090-127034016	Chr16wt	Chr16df	OK	0.633852	0.491763	-0.366184	-0.675748	0.24415	0.999798	no
ENSMUSG00000048429	ENSMUSG00000048429	1810026J23Rik	9:21351337-21400390	Chr16wt	Chr16df	OK	25.133	23.8669	-0.0745707	-0.195023	0.73245	0.999798	no
ENSMUSG00000070394	ENSMUSG00000070394	1810027O10Rik	11:69652015-69653120	Chr16wt	Chr16df	OK	93.8469	91.0665	-0.0433888	-0.158162	0.78875	0.999798	no
ENSMUSG00000025591	ENSMUSG00000025591	1810029B16Rik	8:68998228-69010429	Chr16wt	Chr16df	OK	5.89086	5.86267	-0.00692067	-0.0187972	0.9737	0.999798	no
ENSMUSG00000026531	ENSMUSG00000026531	1810030J14Rik	1:176260648-176263004	Chr16wt	Chr16df	NOTEST	0	0	0	0	1	1	no
ENSMUSG00000028295	ENSMUSG00000028295	1810030N24Rik	4:34715912-34725672	Chr16wt	Chr16df	OK	22.2396	21.4966	-0.0490231	-0.161551	0.77735	0.999798	no
ENSMUSG00000044148	ENSMUSG00000044148	1810030O07Rik	X:12232004-12250794	Chr16wt	Chr16df	OK	8.08315	7.74219	-0.062175	-0.229826	0.68075	0.999798	no
ENSMUSG00000033159	ENSMUSG00000033159	1810031K17Rik	1:75131127-75139271	Chr16wt	Chr16df	OK	13.6233	12.3779	-0.138308	-0.526651	0.36405	0.999798	no
ENSMUSG00000020812	ENSMUSG00000020812	1810032O08Rik	11:116532973-116556182	Chr16wt	Chr16df	OK	2.04398	1.93087	-0.0821319	-0.0996091	0.8656	0.999798	no
ENSMUSG00000013974	ENSMUSG00000013974	1810033B17Rik	8:3665761-3668905	Chr16wt	Chr16df	NOTEST	0.177475	0.15229	-0.220799	0	1	1	no
ENSMUSG00000074861	ENSMUSG00000074861	1810034E14Rik	13:64293852-64376281	Chr16wt	Chr16df	NOTEST	0.107156	0.140781	0.393735	0	1	1	no
ENSMUSG00000086818	ENSMUSG00000086818	1810035I16Rik	4:141349526-141402905	Chr16wt	Chr16df	NOTEST	0.139647	0.212887	0.608304	0	1	1	no
ENSMUSG00000021040	ENSMUSG00000021040	1810035L17Rik	12:88767118-88813249	Chr16wt	Chr16df	OK	75.0308	71.1632	-0.0763501	-0.0829335	0.88495	0.999798	no
ENSMUSG00000054091	ENSMUSG00000054091	1810037I17Rik	3:122627279-122629111	Chr16wt	Chr16df	OK	52.252	49.2591	-0.0850976	-0.32841	0.5616	0.999798	no
ENSMUSG00000062760	ENSMUSG00000062760	1810041L15Rik	15:84209634-84277527	Chr16wt	Chr16df	OK	16.6816	23.4646	0.492223	1.75688	0.00195	0.1595	no
ENSMUSG00000020284	ENSMUSG00000020284	1810043G02Rik	10:77441268-77449650	Chr16wt	Chr16df	OK	16.3693	16.9327	0.0488137	0.0791126	0.8539	0.999798	no
ENSMUSG00000078572	ENSMUSG00000078572	1810043H04Rik	11:119960241-119962018	Chr16wt	Chr16df	OK	15.686	13.7711	-0.187843	-0.613392	0.2841	0.999798	no
ENSMUSG00000002580	ENSMUSG00000002580	1810046J19Rik	11:98273783-98300360	Chr16wt	Chr16df	OK	54.7089	49.7349	-0.137519	-0.450377	0.43105	0.999798	no
ENSMUSG00000036027	ENSMUSG00000036027	1810046K07Rik	9:51097790-51137022	Chr16wt	Chr16df	NOTEST	0.0179635	0.00857138	-1.06747	0	1	1	no
ENSMUSG00000034501	ENSMUSG00000034501	1810048J11Rik	12:73637343-73681200	Chr16wt	Chr16df	OK	10.4097	10.9034	0.0668573	0.26001	0.64025	0.999798	no
ENSMUSG00000039670	ENSMUSG00000039670	1810049H13Rik	11:120317919-120319382	Chr16wt	Chr16df	OK	8.17858	7.76974	-0.0739847	-0.156098	0.78475	0.999798	no
ENSMUSG00000035372	ENSMUSG00000035372	1810055G02Rik	19:3708332-3717881	Chr16wt	Chr16df	OK	6.25736	6.10513	-0.0355325	-0.122976	0.8303	0.999798	no
ENSMUSG00000073155	ENSMUSG00000073155	1810058I24Rik	6:35202653-35213496	Chr16wt	Chr16df	OK	22.181	23.8604	0.105295	0.32324	0.57845	0.999798	no
ENSMUSG00000087476	ENSMUSG00000087476	1810058N05Rik	4:137220640-137285782	Chr16wt	Chr16df	NOTEST	0	0.0338611	inf	0	1	1	no
ENSMUSG00000086340	ENSMUSG00000086340	1810059C17Rik	2:17975819-18314457	Chr16wt	Chr16df	NOTEST	0.0700386	0.065991	-0.08588	0	1	1	no
ENSMUSG00000085455	ENSMUSG00000085455	1810059H22Rik	5:149685907-149827389	Chr16wt	Chr16df	OK	0.404599	0.644281	0.671195	0.183401	0.4937	0.999798	no
ENSMUSG00000027713	ENSMUSG00000027713	1810062G17Rik	3:36375056-36380898	Chr16wt	Chr16df	OK	0.0556574	0.321543	2.53037	0.94792	0.23675	0.999798	no
ENSMUSG00000084925	ENSMUSG00000084925	1810062O18Rik	14:21318585-21437576	Chr16wt	Chr16df	OK	2.74221	2.68576	-0.0300133	-0.00494403	0.97025	0.999798	no
ENSMUSG00000051671	ENSMUSG00000051671	1810063B05Rik	8:128946400-128949334	Chr16wt	Chr16df	OK	17.6662	17.6286	-0.00306667	-0.0104045	0.98395	0.999798	no
ENSMUSG00000045107	ENSMUSG00000045107	1810063B07Rik	14:20894867-20902394	Chr16wt	Chr16df	OK	2.36683	2.36413	-0.00164263	-0.0048495	0.99335	0.999798	no
ENSMUSG00000085551	ENSMUSG00000085551	1810063I02Rik	11:59735000-59735391	Chr16wt	Chr16df	NOTEST	0	0	0	0	1	1	no
ENSMUSG00000090925	ENSMUSG00000090925	1810064F22Rik	9:22011784-22012990	Chr16wt	Chr16df	NOTEST	0.044315	0.0545276	0.299193	0	1	1	no
ENSMUSG00000013653	ENSMUSG00000013653	1810065E05Rik	11:58234612-58239526	Chr16wt	Chr16df	NOTEST	0	0	0	0	1	1	no
ENSMUSG00000040359	ENSMUSG00000040359	1810074P20Rik	4:24887936-25208968	Chr16wt	Chr16df	OK	15.8238	16.304	0.0431297	0.0997312	0.8531	0.999798	no
ENSMUSG00000087165	ENSMUSG00000087165	2010001A14Rik	11:57609000-57614919	Chr16wt	Chr16df	OK	7.60598	7.37231	-0.0450187	-0.119573	0.83255	0.999798	no
ENSMUSG00000039339	ENSMUSG00000039339	2010001E11Rik	10:39640187-39646729	Chr16wt	Chr16df	NOTEST	0.168911	0.183671	0.120863	0	1	1	no
ENSMUSG00000051606	ENSMUSG00000051606	2010001K21Rik	13:47106041-47106564	Chr16wt	Chr16df	OK	0.422283	0.277066	-0.60798	-0.510072	0.4322	0.999798	no
ENSMUSG00000085042	ENSMUSG00000085042	2010001M06Rik	5:135485021-135489123	Chr16wt	Chr16df	OK	20.9224	13.1814	-0.66655	-1.10837	0.06355	0.999798	no
ENSMUSG00000024353	ENSMUSG00000024353	2010001M09Rik	18:35806919-35809021	Chr16wt	Chr16df	NOTEST	0.0398003	0.12521	1.6535	0	1	1	no
ENSMUSG00000067297	ENSMUSG00000067297	2010002M12Rik	19:34691538-34715233	Chr16wt	Chr16df	NOTEST	0.118464	0.143041	0.271979	0	1	1	no
ENSMUSG00000038059	ENSMUSG00000038059	2010002N04Rik	18:60633846-60661637	Chr16wt	Chr16df	OK	5.33208	4.25981	-0.32391	-1.05202	0.06355	0.999798	no
ENSMUSG00000042041	ENSMUSG00000042041	2010003K11Rik	19:4496789-4498583	Chr16wt	Chr16df	NOTEST	0	0	0	0	1	1	no
ENSMUSG00000028407	ENSMUSG00000028407	2010003O02Rik	4:40206633-40226454	Chr16wt	Chr16df	OK	2.78001	2.27302	-0.29048	-0.16972	0.77025	0.999798	no
ENSMUSG00000051949	ENSMUSG00000051949	2010005H15Rik	16:36253102-36257482	Chr16wt	Chr16df	NOTEST	0.126761	0	#NAME?	0	1	1	no
ENSMUSG00000044694	ENSMUSG00000044694	2010007H06Rik	9:51088399-51089025	Chr16wt	Chr16df	NOTEST	0.207071	0.222137	0.101325	0	1	1	no
ENSMUSG00000027495	ENSMUSG00000027495	2010011I20Rik	2:172171064-172181249	Chr16wt	Chr16df	OK	11.7562	11.8405	0.0103126	0.0399248	0.9468	0.999798	no
ENSMUSG00000062376	ENSMUSG00000062376	2010012O05Rik	19:46764395-46777872	Chr16wt	Chr16df	OK	9.40894	10.0949	0.101519	0.364016	0.53205	0.999798	no
ENSMUSG00000085890	ENSMUSG00000085890	2010012P19Rik	11:69495639-69509600	Chr16wt	Chr16df	NOTEST	0.319842	0.15529	-1.04239	0	1	1	no
ENSMUSG00000087277	ENSMUSG00000087277	2010013B24Rik	6:145251671-145257471	Chr16wt	Chr16df	NOTEST	0.0338656	0	#NAME?	0	1	1	no
ENSMUSG00000042233	ENSMUSG00000042233	2010015L04Rik	4:154772871-154822053	Chr16wt	Chr16df	OK	3.80449	3.95797	0.0570557	0.145513	0.79355	0.999798	no
ENSMUSG00000091914	ENSMUSG00000091914	2010015M23Rik	11:87825492-87867257	Chr16wt	Chr16df	OK	0.632541	0.447613	-0.498907	-0.122385	0.78615	0.999798	no
ENSMUSG00000091575	ENSMUSG00000091575	2010016I18Rik	3:106284930-106377763	Chr16wt	Chr16df	NOTEST	0	0	0	0	1	1	no
ENSMUSG00000025528	ENSMUSG00000025528	2010106E10Rik	X:109608882-109671952	Chr16wt	Chr16df	NOTEST	0.0244145	0.0238193	-0.0356017	0	1	1	no
ENSMUSG00000027366	ENSMUSG00000027366	2010106G01Rik	2:126716126-126758971	Chr16wt	Chr16df	OK	20.1572	21.2821	0.0783458	0.191346	0.7346	0.999798	no
ENSMUSG00000021290	ENSMUSG00000021290	2010107E04Rik	12:113199586-113205188	Chr16wt	Chr16df	OK	358.804	370.542	0.0464385	0.182582	0.7473	0.999798	no
ENSMUSG00000029847	ENSMUSG00000029847	2010107G12Rik	6:34895277-34929054	Chr16wt	Chr16df	NOTEST	0.249162	0.168745	-0.562236	0	1	1	no
ENSMUSG00000020083	ENSMUSG00000020083	2010107G23Rik	10:61570402-61606668	Chr16wt	Chr16df	OK	12.6859	12.1528	-0.0619466	-0.189725	0.7318	0.999798	no
ENSMUSG00000058351	ENSMUSG00000058351	2010107H07Rik	14:31832323-31942116	Chr16wt	Chr16df	OK	18.0694	18.001	-0.00547302	-0.00413477	0.99565	0.999798	no
ENSMUSG00000029384	ENSMUSG00000029384	2010109A12Rik	5:93635543-93642501	Chr16wt	Chr16df	NOTEST	0.0541247	0.0534336	-0.0185378	0	1	1	no
ENSMUSG00000063522	ENSMUSG00000063522	2010109I03Rik	15:74708765-74712134	Chr16wt	Chr16df	NOTEST	0.0334795	0.0311906	-0.102168	0	1	1	no
ENSMUSG00000078373	ENSMUSG00000078373	2010109K11Rik	12:33063568-33067808	Chr16wt	Chr16df	OK	2.66173	3.09154	0.21596	0.225637	0.6961	0.999798	no
ENSMUSG00000090946	ENSMUSG00000090946	2010109K11Rik	12:33063568-33067808	Chr16wt	Chr16df	OK	4.56189	4.35679	-0.0663656	-0.221503	0.69615	0.999798	no
ENSMUSG00000085410	ENSMUSG00000085410	2010110K18Rik	18:34911462-34918339	Chr16wt	Chr16df	NOTEST	0.0326129	0.0366103	0.166805	0	1	1	no
ENSMUSG00000030865	ENSMUSG00000030865	2010110P09Rik	7:129363009-129366338	Chr16wt	Chr16df	OK	0.746078	0.87442	0.229	0.287958	0.5467	0.999798	no
ENSMUSG00000021458	ENSMUSG00000021458	2010111I01Rik	13:63066252-63598586	Chr16wt	Chr16df	OK	6.10766	6.3702	0.0607204	0.146171	0.8058	0.999798	no
ENSMUSG00000063018	ENSMUSG00000063018	2010204K13Rik	X:6988942-7022269	Chr16wt	Chr16df	OK	22.0288	18.0208	-0.289722	-0.852655	0.14295	0.999798	no
ENSMUSG00000026090	ENSMUSG00000026090	2010300C02Rik	1:37668521-37776930	Chr16wt	Chr16df	OK	75.3774	58.8292	-0.357601	-0.814664	0.141	0.999798	no
ENSMUSG00000091444	ENSMUSG00000091444	2010300F17Rik	11:96325906-96620791	Chr16wt	Chr16df	NOTEST	0.0367365	0.0266718	-0.461896	0	1	1	no
ENSMUSG00000048351	ENSMUSG00000048351	2010305A19Rik	4:108000744-108014149	Chr16wt	Chr16df	OK	11.9416	13.189	0.143347	0.252298	0.6526	0.999798	no
ENSMUSG00000026955	ENSMUSG00000026955	2010317E24Rik	2:25227840-25233733	Chr16wt	Chr16df	OK	1.16253	1.40309	0.271341	0.415981	0.44305	0.999798	no
ENSMUSG00000089983	ENSMUSG00000089983	2010320O07Rik	18:38345568-38388799	Chr16wt	Chr16df	NOTEST	0.137789	0.256918	0.89885	0	1	1	no
ENSMUSG00000034263	ENSMUSG00000034263	2010321M09Rik	9:64808638-64834781	Chr16wt	Chr16df	OK	6.69514	6.65042	-0.00966853	-0.0352156	0.9517	0.999798	no
ENSMUSG00000030587	ENSMUSG00000030587	2200002D01Rik	7:30023347-30033451	Chr16wt	Chr16df	OK	2.97388	2.83244	-0.0702972	-0.0967624	0.85545	0.999798	no
ENSMUSG00000013083	ENSMUSG00000013083	2200002J24Rik	7:31484801-31485399	Chr16wt	Chr16df	NOTEST	0	0	0	0	1	1	no
ENSMUSG00000031937	ENSMUSG00000031937	2200002K05Rik	9:15043488-15063837	Chr16wt	Chr16df	OK	5.16174	5.24285	0.0224933	0.0755577	0.8977	0.999798	no
ENSMUSG00000091461	ENSMUSG00000091461	2210008F06Rik	11:77303355-77304911	Chr16wt	Chr16df	OK	2.08029	1.93405	-0.105157	-0.254173	0.6546	0.999798	no
ENSMUSG00000027281	ENSMUSG00000027281	2210009G21Rik	2:136699515-136897686	Chr16wt	Chr16df	OK	2.62767	2.37979	-0.142949	-0.210255	0.67935	0.999798	no
ENSMUSG00000029882	ENSMUSG00000029882	2210010C04Rik	6:40980266-40985508	Chr16wt	Chr16df	NOTEST	0.00574051	0.0178859	1.63957	0	1	1	no
ENSMUSG00000040498	ENSMUSG00000040498	2210010C17Rik	7:20522653-20536092	Chr16wt	Chr16df	NOTEST	0.00560015	0.0106124	0.922209	0	1	1	no
ENSMUSG00000074217	ENSMUSG00000074217	2210011C24Rik	8:86534128-86535341	Chr16wt	Chr16df	OK	1.50211	1.41511	-0.0860717	-0.165203	0.7823	0.999798	no
ENSMUSG00000028619	ENSMUSG00000028619	2210012G02Rik	4:106799217-106873601	Chr16wt	Chr16df	OK	17.3637	31.3052	0.850324	0.0849475	0.5384	0.999798	no
ENSMUSG00000086316	ENSMUSG00000086316	2210013O21Rik	X:150158132-150175807	Chr16wt	Chr16df	OK	36.0956	37.0059	0.0359306	0.126355	0.83025	0.999798	no
ENSMUSG00000083844	ENSMUSG00000083844	2210015D19Rik	11:5603985-5684713	Chr16wt	Chr16df	OK	12.461	12.2595	-0.0235215	-0.0299044	0.9556	0.999798	no
ENSMUSG00000021550	ENSMUSG00000021550	2210016F16Rik	13:58481406-58486586	Chr16wt	Chr16df	OK	3.74462	3.606	-0.0544183	-0.18215	0.7497	0.999798	no
ENSMUSG00000029559	ENSMUSG00000029559	2210016L21Rik	5:115392166-115448055	Chr16wt	Chr16df	OK	69.5734	68.1688	-0.0294245	-0.0612954	0.912	0.999798	no
ENSMUSG00000035401	ENSMUSG00000035401	2210018M11Rik	7:105739124-105805079	Chr16wt	Chr16df	OK	10.7456	9.15875	-0.230518	-0.899079	0.11635	0.999798	no
ENSMUSG00000092570	ENSMUSG00000092570	2210019I11Rik	5:148040171-148089584	Chr16wt	Chr16df	NOTEST	0	0	0	0	1	1	no
ENSMUSG00000048442	ENSMUSG00000048442	2210020M01Rik	11:115722925-115828039	Chr16wt	Chr16df	OK	0.563849	1.065	0.917478	0.361471	0.51805	0.999798	no
ENSMUSG00000064284	ENSMUSG00000064284	2210021J22Rik	15:85637401-85642127	Chr16wt	Chr16df	OK	9.66059	10.506	0.121026	0.344719	0.54865	0.999798	no
ENSMUSG00000085148	ENSMUSG00000085148	2210403K04Rik	11:75275040-75284401	Chr16wt	Chr16df	OK	8.86115	9.80578	0.146139	0.361513	0.5241	0.999798	no
ENSMUSG00000036552	ENSMUSG00000036552	2210404J11Rik	17:15178604-15201196	Chr16wt	Chr16df	OK	4.29177	4.12767	-0.0562456	-0.173091	0.76245	0.999798	no
ENSMUSG00000078439	ENSMUSG00000078439	2210404O07Rik	10:80855795-80858137	Chr16wt	Chr16df	OK	0.572737	0.63651	0.15231	0.21499	0.6747	0.999798	no
ENSMUSG00000078546	ENSMUSG00000078546	2210404O09Rik	17:22016536-22045059	Chr16wt	Chr16df	OK	3.26385	3.24466	-0.00850996	-0.0250488	0.96755	0.999798	no
ENSMUSG00000039563	ENSMUSG00000039563	2210406O10Rik	5:36790259-36807502	Chr16wt	Chr16df	OK	1.45176	1.78888	0.301261	0.581012	0.31485	0.999798	no
ENSMUSG00000037145	ENSMUSG00000037145	2210407C18Rik	11:58421705-58429577	Chr16wt	Chr16df	NOTEST	0.0333821	0.10712	1.68208	0	1	1	no
ENSMUSG00000087380	ENSMUSG00000087380	2210408F21Rik	6:31170350-31287404	Chr16wt	Chr16df	OK	12.757	11.604	-0.13666	-0.31088	0.56845	0.999798	no
ENSMUSG00000071252	ENSMUSG00000071252	2210408I21Rik	13:77274796-77752940	Chr16wt	Chr16df	OK	2.05478	2.34314	0.189457	0.621109	0.27425	0.999798	no
ENSMUSG00000081766	ENSMUSG00000081766	2210409E12Rik	11:88831565-88852927	Chr16wt	Chr16df	NOTEST	0	0.0637926	inf	0	1	1	no
ENSMUSG00000030431	ENSMUSG00000030431	2210411K11Rik	7:4736196-4741258	Chr16wt	Chr16df	OK	1.63268	1.91212	0.227929	0.54856	0.33275	0.999798	no
ENSMUSG00000085563	ENSMUSG00000085563	2210411M09Rik	1:182872474-182905243	Chr16wt	Chr16df	OK	2.42962	2.74871	0.178021	0.0766778	0.7152	0.999798	no
ENSMUSG00000085394	ENSMUSG00000085394	2210414B05Rik	4:3583654-3590255	Chr16wt	Chr16df	NOTEST	0	0	0	0	1	1	no
ENSMUSG00000013643	ENSMUSG00000013643	2210415F13Rik	11:58192544-58204230	Chr16wt	Chr16df	NOTEST	0	0	0	0	1	1	no
ENSMUSG00000087498	ENSMUSG00000087498	2210416O15Rik	11:87911559-88007642	Chr16wt	Chr16df	OK	0.423214	0.592432	0.485262	0.245604	0.7256	0.999798	no
ENSMUSG00000086494	ENSMUSG00000086494	2210417A02Rik	5:149553415-149554715	Chr16wt	Chr16df	NOTEST	0	0	0	0	1	1	no
ENSMUSG00000085347	ENSMUSG00000085347	2210417K05Rik	10:61731602-61842656	Chr16wt	Chr16df	OK	1.56224	1.70034	0.122205	0.0201966	0.9171	0.999798	no
ENSMUSG00000078894	ENSMUSG00000078894	2210418O10Rik	2:175454410-175468170	Chr16wt	Chr16df	NOTEST	0	0	0	0	1	1	no
ENSMUSG00000039269	ENSMUSG00000039269	2300002M23Rik	17:35704394-35705897	Chr16wt	Chr16df	NOTEST	0	0	0	0	1	1	no
ENSMUSG00000078257	ENSMUSG00000078257	2300003K06Rik	11:99698461-99699380	Chr16wt	Chr16df	NOTEST	0	0	0	0	1	1	no
ENSMUSG00000075605	ENSMUSG00000075605	2300005B03Rik	15:74573268-74577117	Chr16wt	Chr16df	NOTEST	0	0.0405968	inf	0	1	1	no
ENSMUSG00000032403	ENSMUSG00000032403	2300009A05Rik	9:63242253-63247051	Chr16wt	Chr16df	OK	10.4822	11.6377	0.150862	0.427622	0.45945	0.999798	no
ENSMUSG00000033096	ENSMUSG00000033096	2310001A20Rik	2:150408815-150435990	Chr16wt	Chr16df	OK	25.5764	25.4415	-0.00762645	-0.0269752	0.9578	0.999798	no
ENSMUSG00000085930	ENSMUSG00000085930	2310001H17Rik	6:129158429-129188000	Chr16wt	Chr16df	NOTEST	0.255764	0.283706	0.149585	0	1	1	no
ENSMUSG00000074433	ENSMUSG00000074433	2310001H18Rik	3:92771898-92772201	Chr16wt	Chr16df	NOTEST	0	0	0	0	1	1	no
ENSMUSG00000053353	ENSMUSG00000053353	2310001K24Rik	2:163292114-163298647	Chr16wt	Chr16df	OK	0.627184	0.0994846	-2.65634	-0.48928	0.37765	0.999798	no
ENSMUSG00000093141	ENSMUSG00000093141	2310002D06Rik	12:81610937-81704883	Chr16wt	Chr16df	OK	22.7873	22.9374	0.00947697	0.0190043	0.84045	0.999798	no
ENSMUSG00000085370	ENSMUSG00000085370	2310002F09Rik	7:50945787-51059192	Chr16wt	Chr16df	OK	0.0824552	0.321397	1.96267	0.977355	0.3408	0.999798	no
ENSMUSG00000036731	ENSMUSG00000036731	2310002J15Rik	2:25094346-25099782	Chr16wt	Chr16df	NOTEST	0.0161035	0.0156376	-0.0423502	0	1	1	no
ENSMUSG00000028396	ENSMUSG00000028396	2310002L09Rik	4:73585274-73596750	Chr16wt	Chr16df	NOTEST	0.0289563	0.0466028	0.686538	0	1	1	no
ENSMUSG00000024512	ENSMUSG00000024512	2310002L13Rik	18:70400082-70404052	Chr16wt	Chr16df	NOTEST	0	0	0	0	1	1	no
ENSMUSG00000027573	ENSMUSG00000027573	2310003C23Rik	2:180444821-180453438	Chr16wt	Chr16df	OK	24.622	25.5284	0.0521565	0.198372	0.71935	0.999798	no
ENSMUSG00000027245	ENSMUSG00000027245	2310003F16Rik	2:121264745-121284408	Chr16wt	Chr16df	OK	25.9372	23.2442	-0.158154	-0.174131	0.7583	0.999798	no
ENSMUSG00000025384	ENSMUSG00000025384	2310003H01Rik	11:120230368-120240078	Chr16wt	Chr16df	OK	4.36556	3.75227	-0.218404	-0.456629	0.36385	0.999798	no
ENSMUSG00000007457	ENSMUSG00000007457	2310003L06Rik	5:88398483-88401895	Chr16wt	Chr16df	NOTEST	0	0	0	0	1	1	no
ENSMUSG00000027384	ENSMUSG00000027384	2310003L22Rik	2:139996381-140030988	Chr16wt	Chr16df	OK	26.2433	25.971	-0.0150472	-0.0556256	0.92515	0.999798	no
ENSMUSG00000020910	ENSMUSG00000020910	2310004I24Rik	11:66851406-66866096	Chr16wt	Chr16df	OK	11.1178	12.7105	0.193141	0.473534	0.4012	0.999798	no
ENSMUSG00000020778	ENSMUSG00000020778	2310004N24Rik	11:116033201-116076632	Chr16wt	Chr16df	OK	25.5671	24.6176	-0.0546024	-0.0487717	0.92645	0.999798	no
ENSMUSG00000087254	ENSMUSG00000087254	2310005A03Rik	2:154923524-154925817	Chr16wt	Chr16df	NOTEST	0.0100864	0	#NAME?	0	1	1	no
ENSMUSG00000046748	ENSMUSG00000046748	2310005G13Rik	16:57037079-57071459	Chr16wt	Chr16df	NOTEST	0.00503962	0.00494007	-0.0287839	0	1	1	no
ENSMUSG00000087230	ENSMUSG00000087230	2310006M14Rik	1:138078050-138103674	Chr16wt	Chr16df	NOTEST	0.222509	0.297844	0.420691	0	1	1	no
ENSMUSG00000034159	ENSMUSG00000034159	2310007B03Rik	1:95047925-95057525	Chr16wt	Chr16df	NOTEST	0.0269801	0.0589668	1.12801	0	1	1	no
ENSMUSG00000009210	ENSMUSG00000009210	2310007L24Rik	11:106226787-106238428	Chr16wt	Chr16df	NOTEST	0.060147	0.219309	1.8664	0	1	1	no
ENSMUSG00000041974	ENSMUSG00000041974	2310008H04Rik	16:15889319-16146944	Chr16wt	Chr16df	OK	1.14603	1.14063	-0.00681736	-0.0188353	0.9731	0.999798	no
ENSMUSG00000030980	ENSMUSG00000030980	2310008H09Rik	7:125883739-126138725	Chr16wt	Chr16df	OK	5.78303	6.5918	0.188848	0.141492	0.7594	0.999798	no
ENSMUSG00000079283	ENSMUSG00000079283	2310009B15Rik	1:140748555-140753431	Chr16wt	Chr16df	OK	8.38406	8.18096	-0.0353778	-0.0974093	0.86825	0.999798	no
ENSMUSG00000090647	ENSMUSG00000090647	2310010G23Rik	X:34354765-34357195	Chr16wt	Chr16df	NOTEST	0	0	0	0	1	1	no
ENSMUSG00000085650	ENSMUSG00000085650	2310010J17Rik	7:97273367-97277984	Chr16wt	Chr16df	OK	2.15697	2.68369	0.315212	0.579132	0.3159	0.999798	no
ENSMUSG00000046345	ENSMUSG00000046345	2310010M20Rik	16:32271553-32274865	Chr16wt	Chr16df	NOTEST	0.195588	0.120853	-0.694569	0	1	1	no
ENSMUSG00000020133	ENSMUSG00000020133	2310011J03Rik	10:79758721-79783282	Chr16wt	Chr16df	OK	16.4661	16.2658	-0.0176542	-0.0241027	0.96515	0.999798	no
ENSMUSG00000085945	ENSMUSG00000085945	2310014F06Rik	7:119756981-120050321	Chr16wt	Chr16df	NOTEST	0.163878	0.0614358	-1.41547	0	1	1	no
ENSMUSG00000033967	ENSMUSG00000033967	2310014L17Rik	7:13512764-13516421	Chr16wt	Chr16df	OK	0.350629	0.39732	0.180358	0.38923	0.49475	0.999798	no
ENSMUSG00000085644	ENSMUSG00000085644	2310015A10Rik	12:81221534-81233831	Chr16wt	Chr16df	OK	2.83297	2.90824	0.0378282	0.131369	0.81945	0.999798	no
ENSMUSG00000019933	ENSMUSG00000019933	2310015B20Rik	10:69667431-69682458	Chr16wt	Chr16df	OK	0.202128	0.45938	1.18442	0.861721	0.3005	0.999798	no
ENSMUSG00000085965	ENSMUSG00000085965	2310016D23Rik	1:60833508-60860634	Chr16wt	Chr16df	NOTEST	0	0	0	0	1	1	no
ENSMUSG00000070574	ENSMUSG00000070574	2310016G11Rik	7:51932334-51933605	Chr16wt	Chr16df	NOTEST	0.139238	0.109049	-0.352571	0	1	1	no
ENSMUSG00000023020	ENSMUSG00000023020	2310016M24Rik	15:99556048-99558567	Chr16wt	Chr16df	OK	67.8442	66.4869	-0.0291568	-0.112526	0.8449	0.999798	no
ENSMUSG00000021819	ENSMUSG00000021819	2310021P13Rik	14:21526773-21542840	Chr16wt	Chr16df	OK	16.2569	16.1477	-0.00971971	-0.038277	0.9464	0.999798	no
ENSMUSG00000049643	ENSMUSG00000049643	2310022A10Rik	7:28338313-28367113	Chr16wt	Chr16df	OK	8.60732	8.34863	-0.0440246	-0.156794	0.78475	0.999798	no
ENSMUSG00000031983	ENSMUSG00000031983	2310022B05Rik	8:127159665-127187269	Chr16wt	Chr16df	OK	30.7144	35.9244	0.22605	0.884229	0.1226	0.999798	no
ENSMUSG00000087447	ENSMUSG00000087447	2310026I22Rik	18:33075479-33355421	Chr16wt	Chr16df	NOTEST	0.168019	0.174267	0.0526763	0	1	1	no
ENSMUSG00000078519	ENSMUSG00000078519	2310026L22Rik	4:137771628-137772104	Chr16wt	Chr16df	OK	1.46843	0.96059	-0.612279	-0.740915	0.17455	0.999798	no
ENSMUSG00000028439	ENSMUSG00000028439	2310028H24Rik	4:41464469-41516571	Chr16wt	Chr16df	OK	62.6205	57.7147	-0.117696	-0.39691	0.44345	0.999798	no
ENSMUSG00000032062	ENSMUSG00000032062	2310030G06Rik	9:50547795-50554626	Chr16wt	Chr16df	OK	1.194	1.45063	0.280878	0.635592	0.2708	0.999798	no
ENSMUSG00000050323	ENSMUSG00000050323	2310030N02Rik	4:10978191-11003352	Chr16wt	Chr16df	OK	8.88797	8.71598	-0.0281906	-0.0373604	0.94725	0.999798	no
ENSMUSG00000091190	ENSMUSG00000091190	2310031A07Rik	11:46250426-46260750	Chr16wt	Chr16df	OK	12.9087	12.6194	-0.0327068	-0.0813613	0.88675	0.999798	no
ENSMUSG00000011632	ENSMUSG00000011632	2310033E01Rik	7:25326717-25331090	Chr16wt	Chr16df	NOTEST	0.0183626	0.0170241	-0.10919	0	1	1	no
ENSMUSG00000020441	ENSMUSG00000020441	2310033P09Rik	11:59021747-59024240	Chr16wt	Chr16df	OK	8.4681	7.49033	-0.17701	-0.59685	0.29405	0.999798	no
ENSMUSG00000068078	ENSMUSG00000068078	2310034C09Rik	16:88759144-88759774	Chr16wt	Chr16df	NOTEST	0	0	0	0	1	1	no
ENSMUSG00000026319	ENSMUSG00000026319	2310035C23Rik	1:107560437-107651708	Chr16wt	Chr16df	OK	14.9603	14.9703	0.000966873	0.00374693	0.99565	0.999798	no
ENSMUSG00000068264	ENSMUSG00000068264	2310035K24Rik	2:131032813-131039250	Chr16wt	Chr16df	OK	15.5	15.5601	0.00557969	0.0163435	0.97675	0.999798	no
ENSMUSG00000041203	ENSMUSG00000041203	2310036O22Rik	8:87550731-87554184	Chr16wt	Chr16df	OK	45.0569	42.803	-0.0740345	-0.286145	0.6221	0.999798	no
ENSMUSG00000022992	ENSMUSG00000022992	2310037I24Rik	15:98349242-98364669	Chr16wt	Chr16df	OK	12.8629	12.0287	-0.0967254	-0.362515	0.534	0.999798	no
ENSMUSG00000062619	ENSMUSG00000062619	2310039H08Rik	17:46579396-46968362	Chr16wt	Chr16df	OK	2.97611	3.10091	0.0592629	0.00900797	0.965	0.999798	no
ENSMUSG00000072852	ENSMUSG00000072852	2310040G07Rik	5:77342273-77396534	Chr16wt	Chr16df	OK	0.0648832	0.434986	2.74505	0.214373	0.1423	0.999798	no
ENSMUSG00000078486	ENSMUSG00000078486	2310042D19Rik	4:155590035-155595416	Chr16wt	Chr16df	OK	0.572572	0.526171	-0.121926	-0.30962	0.5926	0.999798	no
ENSMUSG00000090356	ENSMUSG00000090356	2310042E22Rik	16:21152763-21154014	Chr16wt	Chr16df	NOTEST	0.0907197	0.0581029	-0.642805	0	1	1	no
ENSMUSG00000086486	ENSMUSG00000086486	2310043D23Rik	14:58042898-58136773	Chr16wt	Chr16df	NOTEST	0.0787532	0.143641	0.867058	0	1	1	no
ENSMUSG00000006143	ENSMUSG00000006143	2310043J07Rik	5:136530361-136540196	Chr16wt	Chr16df	NOTEST	0.145491	0.0239925	-2.60027	0	1	1	no
ENSMUSG00000091302	ENSMUSG00000091302	2310043M15Rik	16:93712151-93810830	Chr16wt	Chr16df	OK	1.50422	1.3267	-0.181176	-0.0939841	0.8868	0.999798	no
ENSMUSG00000034157	ENSMUSG00000034157	2310044G17Rik	12:88288363-88306312	Chr16wt	Chr16df	OK	33.5629	32.8109	-0.0326904	-0.127671	0.8294	0.999798	no
ENSMUSG00000008140	ENSMUSG00000008140	2310044H10Rik	7:51745306-51751899	Chr16wt	Chr16df	OK	123.103	116.878	-0.0748597	-0.258235	0.6333	0.999798	no
ENSMUSG00000085080	ENSMUSG00000085080	2310044K18Rik	7:90780468-90894236	Chr16wt	Chr16df	NOTEST	0	0.0915447	inf	0	1	1	no
ENSMUSG00000002345	ENSMUSG00000002345,ENSMUSG00000079033	2310045N01Rik,Mef2b	8:72663397-72691387	Chr16wt	Chr16df	OK	23.9829	23.6683	-0.019052	-0.0674346	0.9064	0.999798	no
ENSMUSG00000032355	ENSMUSG00000032355	2310046A06Rik	9:76949890-77195677	Chr16wt	Chr16df	OK	4.26386	3.7289	-0.193409	-0.544891	0.34635	0.999798	no
ENSMUSG00000027463	ENSMUSG00000027463	2310046K01Rik	2:151822246-151834994	Chr16wt	Chr16df	OK	0.860473	0.893421	0.0542112	0.13442	0.8119	0.999798	no
ENSMUSG00000032305	ENSMUSG00000032305	2310046O06Rik	9:57369038-57390994	Chr16wt	Chr16df	OK	6.34948	6.24757	-0.0233429	-0.027787	0.96115	0.999798	no
ENSMUSG00000051238	ENSMUSG00000051238	2310047B19Rik	9:21760196-21762714	Chr16wt	Chr16df	OK	5.57484	5.82762	0.0639767	0.213551	0.7042	0.999798	no
ENSMUSG00000045176	ENSMUSG00000045176	2310047M10Rik	11:68871219-68875078	Chr16wt	Chr16df	OK	12.4332	11.5703	-0.103761	-0.372037	0.5167	0.999798	no
ENSMUSG00000085779	ENSMUSG00000085779	2310050B05Rik	10:80657353-80693578	Chr16wt	Chr16df	NOTEST	0.183569	0.219467	0.257678	0	1	1	no
ENSMUSG00000090314	ENSMUSG00000090314	2310050C09Rik	3:92672280-92674127	Chr16wt	Chr16df	NOTEST	0	0	0	0	1	1	no
ENSMUSG00000015519	ENSMUSG00000015519	2310057J18Rik	10:28692093-28706109	Chr16wt	Chr16df	NOTEST	0.0208836	0	#NAME?	0	1	1	no
ENSMUSG00000040177	ENSMUSG00000040177	2310057M21Rik	7:137305964-140316037	Chr16wt	Chr16df	OK	7.88314	7.56063	-0.0602633	-0.019165	0.9736	0.999798	no
ENSMUSG00000048830	ENSMUSG00000048830	2310057N15Rik	16:88773425-88774451	Chr16wt	Chr16df	NOTEST	0	0	0	0	1	1	no
ENSMUSG00000085379	ENSMUSG00000085379	2310058D17Rik	11:58768186-58791552	Chr16wt	Chr16df	OK	0.84512	0.719675	-0.231811	-0.195683	0.73645	0.999798	no
ENSMUSG00000014633	ENSMUSG00000014633	2310061C15Rik	8:119412584-119445355	Chr16wt	Chr16df	OK	13.2694	15.0088	0.17771	0.401037	0.4816	0.999798	no
ENSMUSG00000050705	ENSMUSG00000050705	2310061I04Rik	17:36029621-36053334	Chr16wt	Chr16df	OK	50.6257	49.1121	-0.0437923	-0.0892723	0.8717	0.999798	no
ENSMUSG00000050704	ENSMUSG00000050704	2310061N02Rik	16:88707415-88708207	Chr16wt	Chr16df	NOTEST	0	0	0	0	1	1	no
ENSMUSG00000087410	ENSMUSG00000087410	2310065F04Rik	11:66925962-66933582	Chr16wt	Chr16df	NOTEST	0	0.0116773	inf	0	1	1	no
ENSMUSG00000020747	ENSMUSG00000020747	2310067B10Rik	11:115626746-115674953	Chr16wt	Chr16df	OK	17.5078	15.4633	-0.179153	-0.407993	0.41765	0.999798	no
ENSMUSG00000085947	ENSMUSG00000085947	2310069G16Rik	15:44503404-44637373	Chr16wt	Chr16df	OK	5.24237	5.53601	0.0786274	0.0575643	0.9194	0.999798	no
ENSMUSG00000089718	ENSMUSG00000089718	2310075C17Rik	9:111967594-112251429	Chr16wt	Chr16df	OK	2.39472	1.66291	-0.526148	-0.0249297	0.7095	0.999798	no
ENSMUSG00000029097	ENSMUSG00000029097	2310079F23Rik	5:35899854-35917719	Chr16wt	Chr16df	OK	1.49509	1.86713	0.320586	0.440299	0.41255	0.999798	no
ENSMUSG00000045331	ENSMUSG00000045331	2310079G19Rik	16:88627032-88627911	Chr16wt	Chr16df	NOTEST	0	0	0	0	1	1	no
ENSMUSG00000085020	ENSMUSG00000085020	2310081O03Rik	4:56233488-56237393	Chr16wt	Chr16df	NOTEST	0	0.019149	inf	0	1	1	no
ENSMUSG00000030842	ENSMUSG00000030842	2400001E08Rik	7:109029838-109060415	Chr16wt	Chr16df	OK	50.4843	49.4275	-0.0305222	-0.106765	0.8501	0.999798	no
ENSMUSG00000031729	ENSMUSG00000031729	2400003C14Rik	8:112138416-112217194	Chr16wt	Chr16df	OK	30.4836	28.1	-0.117464	-0.455177	0.43095	0.999798	no
ENSMUSG00000089665	ENSMUSG00000089665	2400009B08Rik	8:3671187-3672336	Chr16wt	Chr16df	OK	13.5653	11.827	-0.197842	-0.501274	0.38835	0.999798	no
ENSMUSG00000027502	ENSMUSG00000027502	2410001C21Rik	2:172219293-172295408	Chr16wt	Chr16df	OK	31.0525	30.9336	-0.0055347	-0.0201165	0.97375	0.999798	no
ENSMUSG00000045411	ENSMUSG00000045411	2410002F23Rik	7:51502091-51518090	Chr16wt	Chr16df	OK	46.5318	50.9124	0.129801	0.0695839	0.8355	0.999798	no
ENSMUSG00000025377	ENSMUSG00000025377	2410002I01Rik	11:119951844-119960045	Chr16wt	Chr16df	OK	5.47546	5.13572	-0.092415	-0.244524	0.67055	0.999798	no
ENSMUSG00000078936	ENSMUSG00000078936	2410002O22Rik	13:104932228-104968549	Chr16wt	Chr16df	OK	1.07366	1.13513	0.0803227	0.0432799	0.94175	0.999798	no
ENSMUSG00000021711	ENSMUSG00000021711	2410002O22Rik	13:104932228-104968549	Chr16wt	Chr16df	OK	19.9075	20.6676	0.0540601	0.208751	0.7135	0.999798	no
ENSMUSG00000029815	ENSMUSG00000029815	2410003K15Rik	6:49023793-49164953	Chr16wt	Chr16df	OK	10.3326	10.8342	0.0683925	0.186938	0.7486	0.999798	no
ENSMUSG00000085860	ENSMUSG00000085860	2410003L11Rik	11:97459824-97484207	Chr16wt	Chr16df	NOTEST	0.0952626	0.137032	0.524528	0	1	1	no
ENSMUSG00000092622	ENSMUSG00000092622	2410004A20Rik	9:72949642-72971140	Chr16wt	Chr16df	NOTEST	0.0896248	0.0446592	-1.00494	0	1	1	no
ENSMUSG00000036873	ENSMUSG00000036873	2410004B18Rik	3:145600977-145607793	Chr16wt	Chr16df	OK	20.0001	21.1046	0.077554	0.229527	0.6952	0.999798	no
ENSMUSG00000085338	ENSMUSG00000085338	2410004I01Rik	11:102699786-102962972	Chr16wt	Chr16df	NOTEST	0.185658	0.268702	0.533362	0	1	1	no
ENSMUSG00000087590	ENSMUSG00000087590	2410004N09Rik	18:33954574-33955640	Chr16wt	Chr16df	OK	11.2562	11.5244	0.0339628	0.087343	0.87815	0.999798	no
ENSMUSG00000071398	ENSMUSG00000071398	2410004P03Rik	12:17011763-17018360	Chr16wt	Chr16df	OK	0.972132	1.55346	0.676257	1.67316	0.0048	0.296998	no
ENSMUSG00000086841	ENSMUSG00000086841	2410006H16Rik	11:62416378-62418309	Chr16wt	Chr16df	OK	28.163	29.7105	0.0771713	0.250564	0.66385	0.999798	no
ENSMUSG00000090470	ENSMUSG00000090470	2410012M07Rik	9:98765185-98766999	Chr16wt	Chr16df	NOTEST	0.0407303	0.0334073	-0.285937	0	1	1	no
ENSMUSG00000049760	ENSMUSG00000049760	2410015M20Rik	17:56746874-56749194	Chr16wt	Chr16df	OK	49.258	49.0368	-0.00649331	-0.0247646	0.9639	0.999798	no
ENSMUSG00000046791	ENSMUSG00000046791	2410016O06Rik	12:85291557-85293903	Chr16wt	Chr16df	OK	4.94888	4.80054	-0.0439061	-0.148286	0.7905	0.999798	no
ENSMUSG00000038311	ENSMUSG00000038311	2410017I17Rik	17:36278702-36299518	Chr16wt	Chr16df	NOTEST	0.022891	0	#NAME?	0	1	1	no
ENSMUSG00000073240	ENSMUSG00000073240	2410017P09Rik	12:4133102-4236693	Chr16wt	Chr16df	OK	11.2236	10.4039	-0.10942	-0.0935031	0.87025	0.999798	no
ENSMUSG00000073164	ENSMUSG00000073164	2410018L13Rik	12:22990655-23046943	Chr16wt	Chr16df	OK	4.95464	5.60669	0.178368	0.508519	0.36625	0.999798	no
ENSMUSG00000034173	ENSMUSG00000034173	2410018M08Rik	5:130322865-130379493	Chr16wt	Chr16df	OK	2.22795	2.35171	0.0779967	0.0576207	0.91835	0.999798	no
ENSMUSG00000087547	ENSMUSG00000087547	2410019O14Rik	2:157421318-157423056	Chr16wt	Chr16df	NOTEST	0.0234094	0	#NAME?	0	1	1	no
ENSMUSG00000031458	ENSMUSG00000031458	2410022L05Rik	8:13884787-13890271	Chr16wt	Chr16df	OK	17.2672	20.9165	0.276614	0.972151	0.08825	0.999798	no
ENSMUSG00000054379	ENSMUSG00000054379	2410024N13Rik	3:103002148-103002898	Chr16wt	Chr16df	NOTEST	0	0.0151303	inf	0	1	1	no
ENSMUSG00000027132	ENSMUSG00000027132	2410042D21Rik	2:112105981-112254397	Chr16wt	Chr16df	OK	5.88286	6.12119	0.0572929	0.0466177	0.9363	0.999798	no
ENSMUSG00000086745	ENSMUSG00000086745	2410057H14Rik	3:102524153-102576215	Chr16wt	Chr16df	NOTEST	0.256959	0.198427	-0.372927	0	1	1	no
ENSMUSG00000038065	ENSMUSG00000038065	2410066E13Rik	6:54631733-54653845	Chr16wt	Chr16df	OK	22.8746	30.1447	0.398154	1.46738	0.0085	0.408451	no
ENSMUSG00000044095	ENSMUSG00000044095	2410075B13Rik	15:75810301-75812715	Chr16wt	Chr16df	OK	2.16954	2.19709	0.0182052	0.0535783	0.9249	0.999798	no
ENSMUSG00000074269	ENSMUSG00000074269	2410076I21Rik	9:58430046-58589366	Chr16wt	Chr16df	OK	0.736857	0.385437	-0.93489	-0.0560054	0.4341	0.999798	no
ENSMUSG00000044387	ENSMUSG00000044387	2410080I02Rik	19:23209389-23210207	Chr16wt	Chr16df	OK	1.05201	0.782576	-0.42685	-0.466407	0.42315	0.999798	no
ENSMUSG00000039801	ENSMUSG00000039801	2410089E03Rik	15:8119105-8221158	Chr16wt	Chr16df	OK	4.09002	4.04263	-0.0168133	-0.0474375	0.92155	0.999798	no
ENSMUSG00000024082	ENSMUSG00000024082	2410091C18Rik	17:79336474-79347392	Chr16wt	Chr16df	OK	13.1383	12.4166	-0.0815047	-0.307676	0.59245	0.999798	no
ENSMUSG00000085824	ENSMUSG00000085824	2410114N07Rik	4:34841027-34858730	Chr16wt	Chr16df	NOTEST	0.175553	0.15049	-0.222236	0	1	1	no
ENSMUSG00000051297	ENSMUSG00000051297	2410124H12Rik	16:92478987-92541488	Chr16wt	Chr16df	NOTEST	0.0579064	0.130834	1.17594	0	1	1	no
ENSMUSG00000024726	ENSMUSG00000024726	2410127L17Rik	19:18745269-18779278	Chr16wt	Chr16df	OK	3.71963	3.89112	0.0650266	0.202424	0.722	0.999798	no
ENSMUSG00000032840	ENSMUSG00000032840	2410131K14Rik	5:118695235-118716102	Chr16wt	Chr16df	OK	8.5155	7.60982	-0.162228	-0.633818	0.2674	0.999798	no
ENSMUSG00000086728	ENSMUSG00000086728	2410133F24Rik	9:56919846-56990529	Chr16wt	Chr16df	OK	2.31779	2.15085	-0.10784	-0.040721	0.93955	0.999798	no
ENSMUSG00000086219	ENSMUSG00000086219	2410137F16Rik	5:116888728-117041826	Chr16wt	Chr16df	NOTEST	0.161454	0.197251	0.28891	0	1	1	no
ENSMUSG00000064308	ENSMUSG00000064308	2410137M14Rik	17:37114645-37118182	Chr16wt	Chr16df	NOTEST	0.0287629	0.0539371	0.907068	0	1	1	no
ENSMUSG00000074832	ENSMUSG00000074832	2410141K09Rik	13:66519049-66542067	Chr16wt	Chr16df	NOTEST	0.334581	0.199667	-0.744763	0	1	1	no
ENSMUSG00000084825	ENSMUSG00000084825	2410152P15Rik	19:6617670-6674548	Chr16wt	Chr16df	NOTEST	0.0129013	0	#NAME?	0	1	1	no
ENSMUSG00000086276	ENSMUSG00000086276	2500002B13Rik	8:59966850-59987674	Chr16wt	Chr16df	OK	0.355911	0.342266	-0.0563989	-0.111174	0.84595	0.999798	no
ENSMUSG00000001017	ENSMUSG00000001017	2500003M10Rik	3:90302877-90313420	Chr16wt	Chr16df	OK	71.6844	67.8288	-0.0797606	-0.29464	0.60135	0.999798	no
ENSMUSG00000073236	ENSMUSG00000073236	2500004C02Rik	2:153166892-153229743	Chr16wt	Chr16df	OK	5.23181	5.14297	-0.0247087	-0.0241629	0.95495	0.999798	no
ENSMUSG00000071632	ENSMUSG00000071632	2510002D24Rik	16:18836670-18840251	Chr16wt	Chr16df	OK	10.1369	9.39266	-0.110016	-0.216228	0.70155	0.999798	no
ENSMUSG00000086438	ENSMUSG00000086438	2510003D18Rik	3:153507172-153518046	Chr16wt	Chr16df	NOTEST	0.0380205	0.0641388	0.754419	0	1	1	no
ENSMUSG00000036955	ENSMUSG00000036955	2510003E04Rik	10:62001373-62041205	Chr16wt	Chr16df	OK	62.379	62.9001	0.0120033	0.0430797	0.9372	0.999798	no
ENSMUSG00000028797	ENSMUSG00000028797	2510006D16Rik	4:129277911-129301336	Chr16wt	Chr16df	OK	62.8007	60.3283	-0.0579455	-0.138464	0.8056	0.999798	no
ENSMUSG00000043391	ENSMUSG00000043391	2510009E07Rik	16:21649117-21694738	Chr16wt	Chr16df	OK	25.4471	23.0681	-0.141598	-0.553218	0.33165	0.999798	no
ENSMUSG00000034889	ENSMUSG00000034889	2510012J08Rik	10:80783847-80788996	Chr16wt	Chr16df	OK	8.72828	8.37653	-0.0593446	-0.223206	0.7025	0.999798	no
ENSMUSG00000044496	ENSMUSG00000044496	2510039O18Rik	4:147315003-147321423	Chr16wt	Chr16df	OK	10.8277	10.6897	-0.0185004	-0.0701249	0.90485	0.999798	no
ENSMUSG00000066175	ENSMUSG00000066175	2510046G10Rik	7:133792736-133819946	Chr16wt	Chr16df	OK	0.771056	0.729383	-0.0801592	-0.0278878	0.88695	0.999798	no
ENSMUSG00000068011	ENSMUSG00000068011	2510049J12Rik	6:115533561-115542594	Chr16wt	Chr16df	OK	0.330695	0.306085	-0.11157	-0.200697	0.70615	0.999798	no
ENSMUSG00000039798	ENSMUSG00000039798	2600006K01Rik	2:29724245-29738360	Chr16wt	Chr16df	OK	0.709573	0.895352	0.335504	0.2609	0.6428	0.999798	no
ENSMUSG00000052419	ENSMUSG00000052419	2610001J05Rik	6:13817734-13821518	Chr16wt	Chr16df	OK	25.9283	24.3752	-0.0891112	-0.318524	0.57315	0.999798	no
ENSMUSG00000078521	ENSMUSG00000078521	2610002D18Rik	4:134066913-134079842	Chr16wt	Chr16df	NOTEST	0.0582096	0.0939759	0.691034	0	1	1	no
ENSMUSG00000054836	ENSMUSG00000054836	2610002I17Rik	9:110207695-110224596	Chr16wt	Chr16df	OK	3.74698	3.56774	-0.070718	-0.228019	0.6859	0.999798	no
ENSMUSG00000073684	ENSMUSG00000073684	2610002J02Rik	4:154623910-154630793	Chr16wt	Chr16df	OK	17.3328	17.4058	0.00606396	0.0179648	0.97425	0.999798	no
ENSMUSG00000031242	ENSMUSG00000031242	2610002M06Rik	X:104978089-105068248	Chr16wt	Chr16df	OK	15.2858	15.8941	0.0562934	0.223436	0.70005	0.999798	no
ENSMUSG00000071793	ENSMUSG00000071793	2610005L07Rik	8:19858190-20020413	Chr16wt	Chr16df	OK	4.21871	3.88792	-0.117803	-0.230297	0.68495	0.999798	no
ENSMUSG00000060301	ENSMUSG00000060301	2610008E11Rik	10:78527118-78560345	Chr16wt	Chr16df	OK	6.3858	6.27123	-0.0261191	-0.098124	0.86345	0.999798	no
ENSMUSG00000022701	ENSMUSG00000022701	2610015P09Rik	16:43861519-43964427	Chr16wt	Chr16df	OK	3.92002	4.50753	0.201476	0.094245	0.83195	0.999798	no
ENSMUSG00000060424	ENSMUSG00000060424	2610017I09Rik	1:42705006-42724517	Chr16wt	Chr16df	OK	178.566	164.108	-0.121812	-0.248805	0.67115	0.999798	no
ENSMUSG00000031112	ENSMUSG00000031112	2610018G03Rik	X:48194223-48246274	Chr16wt	Chr16df	OK	11.8293	9.63711	-0.295694	-1.05534	0.066	0.999798	no
ENSMUSG00000050052	ENSMUSG00000050052	2610019F03Rik	8:13952008-13975032	Chr16wt	Chr16df	OK	12.9668	12.4683	-0.0565589	-0.185129	0.72	0.999798	no
ENSMUSG00000091524	ENSMUSG00000091524	2610020C07Rik	16:11203475-11254418	Chr16wt	Chr16df	OK	0.36735	0.479488	0.384341	0.115938	0.85795	0.999798	no
ENSMUSG00000090380	ENSMUSG00000090380	2610020F03Rik	16:21892041-21931950	Chr16wt	Chr16df	OK	0.322345	0.389323	0.272359	0.0700355	0.88935	0.999798	no
ENSMUSG00000030924	ENSMUSG00000030924	2610020H08Rik	7:126904436-126992457	Chr16wt	Chr16df	OK	1.83984	1.34887	-0.447821	-0.255835	0.63965	0.999798	no
ENSMUSG00000091474	ENSMUSG00000091474	2610021A01Rik	7:48854630-48883903	Chr16wt	Chr16df	OK	4.63821	4.79044	0.0465883	0.168119	0.76825	0.999798	no
ENSMUSG00000021176	ENSMUSG00000021176	2610021K21Rik	12:100955740-101121652	Chr16wt	Chr16df	NOTEST	0.165497	0.222459	0.426734	0	1	1	no
ENSMUSG00000084362	ENSMUSG00000084362	2610024D14Rik	11:20991293-21050326	Chr16wt	Chr16df	NOTEST	0	0	0	0	1	1	no
ENSMUSG00000087013	ENSMUSG00000087013	2610027K06Rik	11:85166668-85645725	Chr16wt	Chr16df	OK	1.11692	0.900278	-0.311082	-0.123007	0.90665	0.999798	no
ENSMUSG00000019297	ENSMUSG00000019297	2610027L16Rik	14:56364529-56377295	Chr16wt	Chr16df	OK	3.06401	2.75563	-0.153038	-0.430905	0.4515	0.999798	no
ENSMUSG00000085562	ENSMUSG00000085562	2610028E06Rik	4:125565094-125599661	Chr16wt	Chr16df	OK	0.563849	0.544451	-0.050506	-0.0908285	0.86645	0.999798	no
ENSMUSG00000009114	ENSMUSG00000009114	2610028H24Rik	10:75911825-75978601	Chr16wt	Chr16df	NOTEST	0.0335839	0.0573327	0.771586	0	1	1	no
ENSMUSG00000031226	ENSMUSG00000031226	2610029G23Rik	X:102275094-102312429	Chr16wt	Chr16df	OK	7.33357	7.03442	-0.0600846	-0.179328	0.7514	0.999798	no
ENSMUSG00000028251	ENSMUSG00000028251	2610029I01Rik	4:21654847-21765019	Chr16wt	Chr16df	OK	11.3136	11.5287	0.0271676	0.0371904	0.9492	0.999798	no
ENSMUSG00000039043	ENSMUSG00000039043	2610034B18Rik	7:87070246-87080245	Chr16wt	Chr16df	OK	10.1364	10.0835	-0.00754788	-0.0281618	0.9618	0.999798	no
ENSMUSG00000024227	ENSMUSG00000024227	2610034M16Rik	17:59018230-59130798	Chr16wt	Chr16df	OK	2.80941	2.55214	-0.138558	-0.287775	0.61705	0.999798	no
ENSMUSG00000087259	ENSMUSG00000087259	2610035D17Rik	11:112905208-113063152	Chr16wt	Chr16df	OK	7.65673	8.03372	0.0693403	0.234052	0.68495	0.999798	no
ENSMUSG00000085555	ENSMUSG00000085555	2610035F20Rik	14:122869505-122874421	Chr16wt	Chr16df	OK	0.813095	0.943616	0.214776	0.38621	0.4836	0.999798	no
ENSMUSG00000086809	ENSMUSG00000086809	2610037D02Rik	15:95965249-96114039	Chr16wt	Chr16df	NOTEST	0.112578	0.117755	0.0648645	0	1	1	no
ENSMUSG00000022978	ENSMUSG00000022978	2610039C10Rik	16:90719556-90727649	Chr16wt	Chr16df	OK	4.03561	3.94926	-0.0312046	-0.0828272	0.8839	0.999798	no
ENSMUSG00000079388	ENSMUSG00000079388	2610042L04Rik	14:4437801-4457726	Chr16wt	Chr16df	NOTEST	0.0558543	0.118402	1.08395	0	1	1	no
ENSMUSG00000066057	ENSMUSG00000066057	2610044O15Rik	17:95160589-95164271	Chr16wt	Chr16df	OK	18.8856	17.4312	-0.115611	-0.315595	0.58535	0.999798	no
ENSMUSG00000032407	ENSMUSG00000032407	2610101N10Rik	9:95357312-95412415	Chr16wt	Chr16df	OK	11.8977	11.242	-0.0817731	-0.324841	0.5716	0.999798	no
ENSMUSG00000029005	ENSMUSG00000029005	2610109H07Rik	4:147472545-147519808	Chr16wt	Chr16df	NOTEST	0.110985	0.146218	0.397756	0	1	1	no
ENSMUSG00000074415	ENSMUSG00000074415	2610203C20Rik	9:41283019-41423263	Chr16wt	Chr16df	OK	4.96569	5.50406	0.1485	0.494402	0.39235	0.999798	no
ENSMUSG00000079671	ENSMUSG00000079671	2610203C22Rik	1:9538028-9621256	Chr16wt	Chr16df	OK	1.48806	1.73107	0.218237	0.117593	0.87085	0.999798	no
ENSMUSG00000084860	ENSMUSG00000084860	2610204G07Rik	13:105421219-105629354	Chr16wt	Chr16df	NOTEST	0	0.0100421	inf	0	1	1	no
ENSMUSG00000054514	ENSMUSG00000054514	2610204G22Rik	4:155135286-155150270	Chr16wt	Chr16df	OK	3.07096	2.97871	-0.0440053	-0.0140258	0.9783	0.999798	no
ENSMUSG00000085236	ENSMUSG00000085236	2610206C17Rik	7:91838149-91925059	Chr16wt	Chr16df	NOTEST	0.0831109	0.124681	0.585129	0	1	1	no
ENSMUSG00000059482	ENSMUSG00000059482	2610301B20Rik	4:10801644-10826572	Chr16wt	Chr16df	OK	19.4186	18.5764	-0.0639704	-0.221268	0.6824	0.999798	no
ENSMUSG00000033712	ENSMUSG00000033712	2610301G19Rik	14:70499951-70553618	Chr16wt	Chr16df	OK	18.9322	18.6177	-0.0241682	-0.0916528	0.875	0.999798	no
ENSMUSG00000046995	ENSMUSG00000046995	2610303G11Rik	9:98086945-98087571	Chr16wt	Chr16df	NOTEST	0	0	0	0	1	1	no
ENSMUSG00000066000	ENSMUSG00000066000	2610305D13Rik	4:146986045-147076662	Chr16wt	Chr16df	OK	0.492805	0.711823	0.530501	0.539744	0.31405	0.999798	no
ENSMUSG00000085936	ENSMUSG00000085936	2610307P16Rik	13:28551902-28977489	Chr16wt	Chr16df	OK	0.178616	0.364776	1.03015	0.48193	0.19945	0.999798	no
ENSMUSG00000086101	ENSMUSG00000086101	2610316D01Rik	3:45084361-45182182	Chr16wt	Chr16df	OK	4.25149	4.46565	0.0709036	0.192113	0.74035	0.999798	no
ENSMUSG00000049916	ENSMUSG00000049916	2610318N02Rik	16:17113491-17125199	Chr16wt	Chr16df	OK	0.549197	0.317666	-0.789812	-1.37806	0.0213	0.661404	no
ENSMUSG00000010277	ENSMUSG00000010277	2610507B11Rik	11:78075253-78104125	Chr16wt	Chr16df	OK	58.5147	56.8183	-0.0424425	-0.0828434	0.8457	0.999798	no
ENSMUSG00000085882	ENSMUSG00000085882	2610507I01Rik	11:59013337-59015887	Chr16wt	Chr16df	OK	4.41386	4.60587	0.0614314	0.185183	0.7448	0.999798	no
ENSMUSG00000092486	ENSMUSG00000092486	2610524H06Rik	5:115258204-115273477	Chr16wt	Chr16df	OK	9.31154	9.59045	0.0425799	0.0500327	0.9307	0.999798	no
ENSMUSG00000086084	ENSMUSG00000086084	2610528B01Rik	4:135899889-135901896	Chr16wt	Chr16df	OK	3.7332	3.78643	0.0204278	0.0617289	0.91265	0.999798	no
ENSMUSG00000022748	ENSMUSG00000022748	2610528E23Rik	16:57302311-57606979	Chr16wt	Chr16df	OK	8.93574	7.24657	-0.302288	-0.646044	0.24125	0.999798	no
ENSMUSG00000028536	ENSMUSG00000028536	2610528J11Rik	4:118199603-118202833	Chr16wt	Chr16df	NOTEST	0.019497	0	#NAME?	0	1	1	no
ENSMUSG00000027122	ENSMUSG00000027122	2700007P21Rik	2:106802683-106814581	Chr16wt	Chr16df	OK	20.4741	19.6425	-0.05982	-0.197115	0.72695	0.999798	no
ENSMUSG00000090823	ENSMUSG00000090823	2700012I20Rik	9:56919846-56990529	Chr16wt	Chr16df	OK	0.412459	0.386953	-0.0920941	-0.0175796	0.9553	0.999798	no
ENSMUSG00000091188	ENSMUSG00000091188	2700016F22Rik	4:138908501-139045503	Chr16wt	Chr16df	OK	1.95598	1.85712	-0.0748202	-0.0403945	0.9349	0.999798	no
ENSMUSG00000053656	ENSMUSG00000053656	2700023E23Rik	5:74489084-74491430	Chr16wt	Chr16df	OK	3.58331	3.91303	0.126992	0.277531	0.6195	0.999798	no
ENSMUSG00000038005	ENSMUSG00000038005	2700029M09Rik	8:63369214-63386377	Chr16wt	Chr16df	OK	42.7985	42.5651	-0.00789038	-0.0265608	0.96435	0.999798	no
ENSMUSG00000086328	ENSMUSG00000086328	2700033N17Rik	2:115891953-115911647	Chr16wt	Chr16df	OK	3.84397	3.25462	-0.240108	-0.496328	0.3929	0.999798	no
ENSMUSG00000086802	ENSMUSG00000086802	2700038G22Rik	5:23356414-23360742	Chr16wt	Chr16df	OK	0.461232	0.315161	-0.549404	-0.850473	0.1353	0.999798	no
ENSMUSG00000041789	ENSMUSG00000041789	2700046A07Rik	18:62911328-62916001	Chr16wt	Chr16df	OK	1.56963	1.27566	-0.299182	-0.621151	0.2825	0.999798	no
ENSMUSG00000024893	ENSMUSG00000024893	2700046G09Rik	19:32197216-32465674	Chr16wt	Chr16df	OK	1.66587	2.21173	0.408897	0.31363	0.59065	0.999798	no
ENSMUSG00000034601	ENSMUSG00000034601	2700049A03Rik	12:72237834-72344290	Chr16wt	Chr16df	OK	1.71577	1.60586	-0.0955104	-0.162907	0.7227	0.999798	no
ENSMUSG00000039990	ENSMUSG00000039990	2700050L05Rik	7:140829225-140864654	Chr16wt	Chr16df	OK	8.47454	7.78528	-0.122386	-0.223821	0.6975	0.999798	no
ENSMUSG00000021807	ENSMUSG00000021807	2700060E02Rik	14:20570478-20643045	Chr16wt	Chr16df	OK	28.9622	30.2972	0.0650136	0.2386	0.67385	0.999798	no
ENSMUSG00000024273	ENSMUSG00000024273	2700062C07Rik	18:24629361-24636266	Chr16wt	Chr16df	OK	8.20722	7.74293	-0.0840131	-0.270095	0.64015	0.999798	no
ENSMUSG00000086172	ENSMUSG00000086172	2700068H02Rik	4:106227273-106230502	Chr16wt	Chr16df	NOTEST	0.0440343	0.0521651	0.244457	0	1	1	no
ENSMUSG00000086224	ENSMUSG00000086224	2700069I18Rik	3:5177585-5415855	Chr16wt	Chr16df	OK	0.489248	0.619425	0.340364	0.115497	0.8349	0.999798	no
ENSMUSG00000021041	ENSMUSG00000021041	2700073G19Rik	12:88767118-88813249	Chr16wt	Chr16df	NOTEST	0.0544084	0.031569	-0.785322	0	1	1	no
ENSMUSG00000033417	ENSMUSG00000033417	2700078E11Rik	19:60600598-60656926	Chr16wt	Chr16df	OK	14.555	14.8833	0.0321793	0.126828	0.8198	0.999798	no
ENSMUSG00000085763	ENSMUSG00000085763	2700081L22Rik	4:52443156-52451837	Chr16wt	Chr16df	OK	0.723924	0.905503	0.322882	0.492879	0.36365	0.999798	no
ENSMUSG00000053080	ENSMUSG00000053080	2700081O15Rik	19:7492114-7557779	Chr16wt	Chr16df	OK	5.17896	5.26299	0.0232188	0.00938469	0.98225	0.999798	no
ENSMUSG00000085696	ENSMUSG00000085696	2700086A05Rik	6:52112349-52171853	Chr16wt	Chr16df	NOTEST	0	0	0	0	1	1	no
ENSMUSG00000072704	ENSMUSG00000072704	2700089E24Rik	6:133055256-133057765	Chr16wt	Chr16df	OK	78.1698	80.3254	0.0392453	0.151372	0.78985	0.999798	no
ENSMUSG00000076437	ENSMUSG00000076437	2700094K13Rik	2:84509374-84510927	Chr16wt	Chr16df	OK	11.8625	13.0139	0.13364	0.416178	0.47715	0.999798	no
ENSMUSG00000062198	ENSMUSG00000062198	2700097O09Rik	12:56146647-56181097	Chr16wt	Chr16df	OK	4.53437	4.50721	-0.0086693	-0.0227654	0.96725	0.999798	no
ENSMUSG00000087497	ENSMUSG00000087497	2810001G20Rik	11:63892985-63896761	Chr16wt	Chr16df	OK	8.43564	9.14588	0.116625	0.364755	0.52905	0.999798	no
ENSMUSG00000045464	ENSMUSG00000045464	2810002D19Rik	2:94140923-94278293	Chr16wt	Chr16df	OK	2.28754	2.13744	-0.0979124	-0.0535078	0.9284	0.999798	no
ENSMUSG00000037787	ENSMUSG00000037787	2810002N01Rik	12:112951471-112993191	Chr16wt	Chr16df	OK	24.3662	22.0426	-0.144586	-0.465991	0.4085	0.999798	no
ENSMUSG00000031984	ENSMUSG00000031984	2810004N23Rik	8:127316918-127413957	Chr16wt	Chr16df	OK	8.95119	8.48417	-0.0773063	-0.112332	0.84425	0.999798	no
ENSMUSG00000047635	ENSMUSG00000047635	2810006K23Rik	5:124778097-124791853	Chr16wt	Chr16df	OK	6.32724	5.93955	-0.0912216	-0.305955	0.5955	0.999798	no
ENSMUSG00000030378	ENSMUSG00000030378	2810007J24Rik	7:14996035-15032118	Chr16wt	Chr16df	NOTEST	0	0	0	0	1	1	no
ENSMUSG00000086859	ENSMUSG00000086859	2810008D09Rik	11:116938103-116940269	Chr16wt	Chr16df	OK	10.4081	9.15993	-0.184297	-0.51552	0.36975	0.999798	no
ENSMUSG00000071180	ENSMUSG00000071180	2810008M24Rik	13:108836617-108839340	Chr16wt	Chr16df	OK	37.8672	37.9467	0.00302578	0.0119038	0.98275	0.999798	no
ENSMUSG00000086023	ENSMUSG00000086023	2810011L19Rik	12:106574803-106622141	Chr16wt	Chr16df	OK	6.09993	8.47481	0.474387	1.61631	0.0046	0.286739	no
ENSMUSG00000012429	ENSMUSG00000012429	2810021B07Rik	13:17787246-17790939	Chr16wt	Chr16df	OK	5.11965	5.59355	0.127718	0.349008	0.54175	0.999798	no
ENSMUSG00000020491	ENSMUSG00000020491	2810021J22Rik	11:58680717-58696790	Chr16wt	Chr16df	OK	2.98003	2.70111	-0.141771	-0.206825	0.60925	0.999798	no
ENSMUSG00000049881	ENSMUSG00000049881	2810025M15Rik	1:159065313-159350366	Chr16wt	Chr16df	OK	7.92929	8.72134	0.137358	0.1654	0.77295	0.999798	no
ENSMUSG00000091750	ENSMUSG00000091750	2810029C07Rik	12:112810531-112812613	Chr16wt	Chr16df	OK	2.20534	2.57556	0.223886	0.657459	0.25605	0.999798	no
ENSMUSG00000054074	ENSMUSG00000054074	2810030E01Rik	2:17962302-17970678	Chr16wt	Chr16df	OK	2.82398	2.72036	-0.0539313	-0.0919613	0.83035	0.999798	no
ENSMUSG00000037735	ENSMUSG00000037735	2810032G03Rik	12:5382675-5423436	Chr16wt	Chr16df	OK	6.02741	5.70145	-0.0802084	-0.273063	0.6345	0.999798	no
ENSMUSG00000049504	ENSMUSG00000049504	2810046L04Rik	3:53267587-53285677	Chr16wt	Chr16df	OK	5.53026	5.40092	-0.0341424	-0.121116	0.83275	0.999798	no
ENSMUSG00000019718	ENSMUSG00000019718	2810055F11Rik	12:73174414-73186426	Chr16wt	Chr16df	OK	1.4938	1.34507	-0.151308	-0.286959	0.61465	0.999798	no
ENSMUSG00000052450	ENSMUSG00000052450	2810055G20Rik	16:77329503-77602339	Chr16wt	Chr16df	NOTEST	0.143033	0.189793	0.408083	0	1	1	no
ENSMUSG00000090386	ENSMUSG00000090386	2810055G20Rik	16:77329503-77602339	Chr16wt	Chr16df	NOTEST	0.215781	0.245789	0.187852	0	1	1	no
ENSMUSG00000028060	ENSMUSG00000028060	2810403A07Rik	3:88489715-88516855	Chr16wt	Chr16df	OK	17.4859	16.0031	-0.127841	-0.497404	0.38495	0.999798	no
ENSMUSG00000086629	ENSMUSG00000086629	2810403D21Rik	X:106029816-106170245	Chr16wt	Chr16df	OK	2.0059	2.48334	0.308037	0.543171	0.3299	0.999798	no
ENSMUSG00000085329	ENSMUSG00000085329	2810404F17Rik	16:96027635-96029924	Chr16wt	Chr16df	NOTEST	0	0	0	0	1	1	no
ENSMUSG00000029059	ENSMUSG00000029059	2810405K02Rik	4:154230308-154273244	Chr16wt	Chr16df	OK	57.0153	58.4092	0.0348467	0.115213	0.84235	0.999798	no
ENSMUSG00000055972	ENSMUSG00000055972	2810407A14Rik	16:87784319-87793846	Chr16wt	Chr16df	NOTEST	0.0271418	0	#NAME?	0	1	1	no
ENSMUSG00000075700	ENSMUSG00000075700	2810407C02Rik	3:58380557-58397055	Chr16wt	Chr16df	OK	118.484	122.497	0.0480506	0.175483	0.75965	0.999798	no
ENSMUSG00000018570	ENSMUSG00000018570	2810408A11Rik	11:69710853-69714489	Chr16wt	Chr16df	OK	0.382186	0.311991	-0.292771	-0.21993	0.6224	0.999798	no
ENSMUSG00000087213	ENSMUSG00000087213	2810408I11Rik	1:64726444-64772218	Chr16wt	Chr16df	OK	0.804931	0.47082	-0.773689	-0.322292	0.76525	0.999798	no
ENSMUSG00000039725	ENSMUSG00000039725	2810408M09Rik	2:165315609-165318824	Chr16wt	Chr16df	OK	5.02051	5.0662	0.0130714	0.0431367	0.93965	0.999798	no
ENSMUSG00000075389	ENSMUSG00000075389	2810410L24Rik	11:120046713-120051166	Chr16wt	Chr16df	OK	5.21267	5.12082	-0.025647	-0.0571187	0.9222	0.999798	no
ENSMUSG00000040204	ENSMUSG00000040204	2810417H13Rik	9:65678942-65756601	Chr16wt	Chr16df	OK	0.628481	0.446435	-0.493418	-0.226348	0.7169	0.999798	no
ENSMUSG00000055553	ENSMUSG00000055553	2810422J05Rik	8:73032161-73059227	Chr16wt	Chr16df	OK	20.1504	21.3928	0.0863184	0.0728845	0.8862	0.999798	no
ENSMUSG00000041396	ENSMUSG00000041396	2810422O20Rik	1:165925019-165927374	Chr16wt	Chr16df	OK	3.19892	3.52737	0.141009	0.403587	0.48365	0.999798	no
ENSMUSG00000086832	ENSMUSG00000086832	2810425M01Rik	10:76949400-76979175	Chr16wt	Chr16df	OK	0.636799	0.634494	-0.00523329	-0.00349555	0.993	0.999798	no
ENSMUSG00000058833	ENSMUSG00000058833	2810428I15Rik	8:73028190-73030651	Chr16wt	Chr16df	OK	37.3821	36.1996	-0.0463743	-0.164961	0.7744	0.999798	no
ENSMUSG00000086566	ENSMUSG00000086566	2810429I04Rik	13:3477488-3493644	Chr16wt	Chr16df	OK	2.33825	2.42659	0.0535011	0.0817374	0.8885	0.999798	no
ENSMUSG00000085766	ENSMUSG00000085766	2810430I11Rik	2:27738444-27895034	Chr16wt	Chr16df	NOTEST	0.00300488	0.00577822	0.943318	0	1	1	no
ENSMUSG00000036114	ENSMUSG00000036114	2810432D09Rik	4:41647020-41721120	Chr16wt	Chr16df	OK	13.2086	12.7214	-0.0542218	-0.0564902	0.9253	0.999798	no
ENSMUSG00000039611	ENSMUSG00000039611	2810432L12Rik	4:49597377-49610748	Chr16wt	Chr16df	OK	26.3048	28.1314	0.0968534	0.254931	0.6108	0.999798	no
ENSMUSG00000086283	ENSMUSG00000086283	2810433D01Rik	11:102481109-102485730	Chr16wt	Chr16df	NOTEST	0.0927895	0.0959799	0.0487699	0	1	1	no
ENSMUSG00000087060	ENSMUSG00000087060	2810442I21Rik	11:16835156-16851285	Chr16wt	Chr16df	NOTEST	0.109516	0.164084	0.583297	0	1	1	no
ENSMUSG00000090260	ENSMUSG00000090260	2810442N19Rik	1:163872216-164410074	Chr16wt	Chr16df	OK	0.375852	0.465095	0.307359	0.0367643	0.82995	0.999798	no
ENSMUSG00000083012	ENSMUSG00000083012	2810453I06Rik	5:144309573-144325399	Chr16wt	Chr16df	OK	2.37133	2.9265	0.303482	0.311694	0.5852	0.999798	no
ENSMUSG00000048910	ENSMUSG00000048910	2810453I06Rik	5:144309573-144325399	Chr16wt	Chr16df	OK	10.8165	10.4172	-0.0542606	-0.185939	0.7463	0.999798	no
ENSMUSG00000085030	ENSMUSG00000085030	2810455O05Rik	8:122434259-126869624	Chr16wt	Chr16df	OK	5.84123	4.91411	-0.249342	-0.0230224	0.8461	0.999798	no
ENSMUSG00000026227	ENSMUSG00000026227	2810459M11Rik	1:87942437-87952031	Chr16wt	Chr16df	OK	2.8714	3.36693	0.229682	0.760684	0.18695	0.999798	no
ENSMUSG00000091475	ENSMUSG00000091475	2810468N07Rik	17:25707860-25711979	Chr16wt	Chr16df	OK	38.2067	40.2516	0.0752215	0.292747	0.60565	0.999798	no
ENSMUSG00000084966	ENSMUSG00000084966	2810471M01Rik	11:28581563-28593276	Chr16wt	Chr16df	NOTEST	0.0225305	0.0341203	0.598752	0	1	1	no
ENSMUSG00000032712	ENSMUSG00000032712	2810474O19Rik	6:149257935-149284180	Chr16wt	Chr16df	OK	2.50427	2.47012	-0.0198086	-0.0486643	0.9233	0.999798	no
ENSMUSG00000055188	ENSMUSG00000055188	2900002K06Rik	X:7716100-7725090	Chr16wt	Chr16df	OK	2.39646	3.11837	0.379889	0.306072	0.56305	0.999798	no
ENSMUSG00000043833	ENSMUSG00000043833	2900005J15Rik	5:24606800-24615927	Chr16wt	Chr16df	OK	0.540105	0.462375	-0.224176	-0.452976	0.4256	0.999798	no
ENSMUSG00000057265	ENSMUSG00000057265	2900006K08Rik	12:85750020-85791900	Chr16wt	Chr16df	OK	1.67966	1.68166	0.00171976	0.000629724	0.99875	0.999798	no
ENSMUSG00000087271	ENSMUSG00000087271	2900008C10Rik	X:11613865-11737481	Chr16wt	Chr16df	OK	2.46672	2.83722	0.201886	0.190819	0.73885	0.999798	no
ENSMUSG00000024208	ENSMUSG00000024208	2900010M23Rik	17:27259607-27270861	Chr16wt	Chr16df	OK	130.997	125.71	-0.059444	-0.232778	0.6838	0.999798	no
ENSMUSG00000044117	ENSMUSG00000044117	2900011O08Rik	16:13981794-14101593	Chr16wt	Chr16df	OK	91.8953	107.262	0.223081	0.613868	0.27175	0.999798	no
ENSMUSG00000051339	ENSMUSG00000051339	2900026A02Rik	5:113515342-113592371	Chr16wt	Chr16df	OK	6.55319	5.94365	-0.140849	-0.536848	0.34405	0.999798	no
ENSMUSG00000054418	ENSMUSG00000054418	2900041M22Rik	11:117472560-117475171	Chr16wt	Chr16df	OK	0.45731	0.313741	-0.543601	-0.995542	0.09135	0.999798	no
ENSMUSG00000043993	ENSMUSG00000043993	2900052L18Rik	11:120091115-120092899	Chr16wt	Chr16df	OK	2.44542	2.23083	-0.1325	-0.355198	0.53795	0.999798	no
ENSMUSG00000087687	ENSMUSG00000087687	2900053A13Rik	8:3621574-3625545	Chr16wt	Chr16df	OK	8.19538	7.25659	-0.175519	-0.48449	0.40115	0.999798	no
ENSMUSG00000086468	ENSMUSG00000086468	2900053O20Rik	11:17853972-17859581	Chr16wt	Chr16df	OK	2.00507	1.95551	-0.0361133	-0.0601704	0.91755	0.999798	no
ENSMUSG00000071860	ENSMUSG00000071860	2900055J20Rik	18:40416615-40417338	Chr16wt	Chr16df	OK	10.0405	8.27364	-0.279243	-0.788121	0.177	0.999798	no
ENSMUSG00000087403	ENSMUSG00000087403	2900056M20Rik	X:148733042-148762038	Chr16wt	Chr16df	OK	9.10025	9.65359	0.0851591	0.21357	0.71015	0.999798	no
ENSMUSG00000073596	ENSMUSG00000073596	2900060B14Rik	1:120285634-120506009	Chr16wt	Chr16df	NOTEST	0	0	0	0	1	1	no
ENSMUSG00000055943	ENSMUSG00000055943	2900064A13Rik	2:112295153-112312319	Chr16wt	Chr16df	OK	23.0509	23.5252	0.0293844	0.11484	0.83715	0.999798	no
ENSMUSG00000087018	ENSMUSG00000087018	2900072N19Rik	2:91883529-92204823	Chr16wt	Chr16df	OK	2.2399	1.93567	-0.210599	-0.113359	0.84265	0.999798	no
ENSMUSG00000086033	ENSMUSG00000086033	2900076A07Rik	7:88673677-88676365	Chr16wt	Chr16df	OK	2.77717	2.35226	-0.239563	-0.528802	0.35625	0.999798	no
ENSMUSG00000087038	ENSMUSG00000087038	2900079G21Rik	9:111967594-112251429	Chr16wt	Chr16df	OK	7.34939	6.24366	-0.235234	-0.0509973	0.819	0.999798	no
ENSMUSG00000087484	ENSMUSG00000087484	2900089D17Rik	5:145002558-145207626	Chr16wt	Chr16df	OK	0.638476	0.627351	-0.0253588	-0.00895138	0.987	0.999798	no
ENSMUSG00000030385	ENSMUSG00000030385	2900092C05Rik	7:13097865-13141672	Chr16wt	Chr16df	NOTEST	0	0	0	0	1	1	no
ENSMUSG00000030680	ENSMUSG00000030680	2900092E17Rik	7:134130373-134164725	Chr16wt	Chr16df	OK	11.1665	5.05031	-1.14474	-1.74896	0.00165	0.140443	no
ENSMUSG00000086284	ENSMUSG00000086284	2900093L17Rik	4:45197746-45298808	Chr16wt	Chr16df	OK	0.180959	0.704153	1.96022	0.485791	0.53595	0.999798	no
ENSMUSG00000067833	ENSMUSG00000067833	2900097C17Rik	2:156218226-156218565	Chr16wt	Chr16df	NOTEST	0	0	0	0	1	1	no
ENSMUSG00000070282	ENSMUSG00000070282	3000002C10Rik	9:109730456-109735220	Chr16wt	Chr16df	OK	1.53678	1.56793	0.0289497	0.0578322	0.9179	0.999798	no
ENSMUSG00000084885	ENSMUSG00000084885	3010001F23Rik	X:148778140-148851241	Chr16wt	Chr16df	OK	1.43919	1.77117	0.299443	0.242167	0.692	0.999798	no
ENSMUSG00000085256	ENSMUSG00000085256	3010003L10Rik	4:109649342-109650418	Chr16wt	Chr16df	NOTEST	0	0.0707239	inf	0	1	1	no
ENSMUSG00000085355	ENSMUSG00000085355	3010003L21Rik	6:148869556-148895651	Chr16wt	Chr16df	NOTEST	0.104634	0.112515	0.104774	0	1	1	no
ENSMUSG00000020381	ENSMUSG00000020381	3010026O09Rik	11:49987945-50024329	Chr16wt	Chr16df	OK	2.70436	3.33024	0.300338	0.0721265	0.79145	0.999798	no
ENSMUSG00000085190	ENSMUSG00000085190	3010027C24Rik	18:83025285-83039996	Chr16wt	Chr16df	NOTEST	0.0167336	0	#NAME?	0	1	1	no
ENSMUSG00000051219	ENSMUSG00000051219	3100002H09Rik	4:124287173-124288046	Chr16wt	Chr16df	NOTEST	0	0	0	0	1	1	no
ENSMUSG00000086254	ENSMUSG00000086254	3100003L05Rik	7:131769183-131852449	Chr16wt	Chr16df	NOTEST	0.164336	0.105304	-0.642093	0	1	1	no
ENSMUSG00000028398	ENSMUSG00000028398	3110001D03Rik	4:74923257-74924209	Chr16wt	Chr16df	OK	27.8742	27.4661	-0.0212764	-0.07467	0.89875	0.999798	no
ENSMUSG00000079737	ENSMUSG00000079737	3110001I22Rik	16:13671950-13703705	Chr16wt	Chr16df	OK	1.30385	1.10403	-0.240001	-0.182867	0.75205	0.999798	no
ENSMUSG00000024410	ENSMUSG00000024410	3110002H16Rik	18:12327225-12394909	Chr16wt	Chr16df	OK	16.0699	16.6409	0.0503699	0.0551053	0.9159	0.999798	no
ENSMUSG00000078453	ENSMUSG00000078453	3110003A17Rik	10:17731068-17743058	Chr16wt	Chr16df	OK	10.652	10.269	-0.0528379	-0.155369	0.79335	0.999798	no
ENSMUSG00000085588	ENSMUSG00000085588	3110004A20Rik	11:40288219-40289179	Chr16wt	Chr16df	NOTEST	0.0583336	0.0612992	0.0715421	0	1	1	no
ENSMUSG00000079450	ENSMUSG00000079450	3110007F17Rik	X:120217103-120302404	Chr16wt	Chr16df	OK	1.75708	1.7757	0.0152111	0.0296708	0.9576	0.999798	no
ENSMUSG00000026388	ENSMUSG00000026388	3110009E18Rik	1:122017763-122084766	Chr16wt	Chr16df	OK	2.82199	3.48258	0.303443	0.553496	0.33745	0.999798	no
ENSMUSG00000060375	ENSMUSG00000060375	3110018I06Rik	12:108726841-108727846	Chr16wt	Chr16df	NOTEST	0	0	0	0	1	1	no
ENSMUSG00000050604	ENSMUSG00000050604	3110021A11Rik	6:119798210-119799031	Chr16wt	Chr16df	NOTEST	0.216892	0.215783	-0.00739577	0	1	1	no
ENSMUSG00000067879	ENSMUSG00000067879	3110035E14Rik	1:9538028-9621256	Chr16wt	Chr16df	OK	10.2364	11.5319	0.171918	0.458842	0.4311	0.999798	no
ENSMUSG00000089922	ENSMUSG00000089922	3110039M20Rik	12:50483679-50508333	Chr16wt	Chr16df	OK	6.42629	5.22345	-0.298984	-0.168993	0.71585	0.999798	no
ENSMUSG00000025102	ENSMUSG00000025102	3110040N11Rik	7:88927067-88934364	Chr16wt	Chr16df	OK	19.6024	16.4677	-0.251386	-0.592066	0.29385	0.999798	no
ENSMUSG00000060808	ENSMUSG00000060808	3110043A19Rik	11:61317887-61318561	Chr16wt	Chr16df	OK	0.315292	0.156651	-1.00914	-0.750289	0.17415	0.999798	no
ENSMUSG00000028300	ENSMUSG00000028300	3110043O21Rik	4:35138533-35209471	Chr16wt	Chr16df	OK	11.1244	11.1616	0.00481169	0.0172255	0.97655	0.999798	no
ENSMUSG00000085494	ENSMUSG00000085494	3110045C21Rik	1:171899539-172040632	Chr16wt	Chr16df	OK	0.526666	0.582729	0.145937	0.131565	0.8188	0.999798	no
ENSMUSG00000090061	ENSMUSG00000090061	3110047P20Rik	5:64040341-64201785	Chr16wt	Chr16df	OK	0.998895	3.62861	1.86101	0.834318	0.1037	0.999798	no
ENSMUSG00000035868	ENSMUSG00000035868	3110052M02Rik	17:21794548-21799507	Chr16wt	Chr16df	OK	4.80679	5.27525	0.134166	0.407605	0.46955	0.999798	no
ENSMUSG00000085642	ENSMUSG00000085642	3110053B16Rik	12:20879985-20927123	Chr16wt	Chr16df	OK	8.00394	9.87807	0.303519	0.617062	0.282	0.999798	no
ENSMUSG00000085622	ENSMUSG00000085622	3110056K07Rik	12:72075607-72116819	Chr16wt	Chr16df	OK	3.85679	3.32656	-0.213369	-0.184598	0.73945	0.999798	no
ENSMUSG00000035206	ENSMUSG00000035206	3110056O03Rik	10:80318019-80331450	Chr16wt	Chr16df	OK	11.9206	11.276	-0.0801927	-0.307646	0.5956	0.999798	no
ENSMUSG00000037818	ENSMUSG00000037818	3110057O12Rik	3:40650891-40742060	Chr16wt	Chr16df	OK	6.07456	5.92315	-0.0364162	-0.0904715	0.87265	0.999798	no
ENSMUSG00000046806	ENSMUSG00000046806	3110062M04Rik	6:34813145-34828060	Chr16wt	Chr16df	OK	1.55942	1.43151	-0.123472	-0.267912	0.64435	0.999798	no
ENSMUSG00000081187	ENSMUSG00000081187	3110067C02Rik	X:146898268-146900699	Chr16wt	Chr16df	NOTEST	0.0788028	0.113899	0.531438	0	1	1	no
ENSMUSG00000074635	ENSMUSG00000074635	3110070M22Rik	13:120276067-120284312	Chr16wt	Chr16df	OK	0.387164	0.454539	0.231458	0.140546	0.82855	0.999798	no
ENSMUSG00000026258	ENSMUSG00000026258	3110079O15Rik	1:89366838-89372034	Chr16wt	Chr16df	OK	0.958396	0.593361	-0.691712	-0.778834	0.16525	0.999798	no
ENSMUSG00000042256	ENSMUSG00000042256	3110082D06Rik	17:42452895-42644690	Chr16wt	Chr16df	OK	1.11266	0.932845	-0.254301	-0.7798	0.1713	0.999798	no
ENSMUSG00000053553	ENSMUSG00000053553	3110082I17Rik	5:139835692-139936456	Chr16wt	Chr16df	OK	2.69448	2.32144	-0.214989	-0.241704	0.6736	0.999798	no
ENSMUSG00000086815	ENSMUSG00000086815	3110082J24Rik	5:30430387-30481702	Chr16wt	Chr16df	OK	0.521441	0.85976	0.721431	0.125845	0.701	0.999798	no
ENSMUSG00000091596	ENSMUSG00000091596	3110083C13Rik	14:58618159-58622532	Chr16wt	Chr16df	OK	0.639233	0.663466	0.0536797	0.0870874	0.8749	0.999798	no
ENSMUSG00000085582	ENSMUSG00000085582	3110099E03Rik	2:115319248-115353480	Chr16wt	Chr16df	NOTEST	0.0544491	0.078225	0.522721	0	1	1	no
ENSMUSG00000030649	ENSMUSG00000030649	3200002M19Rik	7:109029838-109060415	Chr16wt	Chr16df	OK	18.797	18.4011	-0.0307155	-0.0317037	0.95425	0.999798	no
ENSMUSG00000073590	ENSMUSG00000073590	3222401L13Rik	18:37815560-37818391	Chr16wt	Chr16df	OK	0.844864	0.889436	0.0741711	0.187603	0.7444	0.999798	no
ENSMUSG00000035399	ENSMUSG00000035399	3230401D17Rik	2:163231557-163250433	Chr16wt	Chr16df	OK	7.47888	7.87666	0.0747624	0.193432	0.7293	0.999798	no
ENSMUSG00000033731	ENSMUSG00000033731	3300002A11Rik	12:100433189-100688321	Chr16wt	Chr16df	NOTEST	0.153784	0.217817	0.502213	0	1	1	no
ENSMUSG00000063364	ENSMUSG00000063364	3300002I08Rik	2:150136670-150188501	Chr16wt	Chr16df	OK	1.65259	1.81866	0.138149	0.222481	0.69505	0.999798	no
ENSMUSG00000071540	ENSMUSG00000071540	3425401B19Rik	14:33472953-33477192	Chr16wt	Chr16df	NOTEST	0.089646	0.0776434	-0.207375	0	1	1	no
ENSMUSG00000036242	ENSMUSG00000036242	3632451O06Rik	14:50301234-50403058	Chr16wt	Chr16df	OK	7.44269	8.70838	0.22658	0.782393	0.1459	0.999798	no
ENSMUSG00000089759	ENSMUSG00000089759	3632454L22Rik	X:131505910-131594875	Chr16wt	Chr16df	OK	0.453537	0.495263	0.126976	0.0947966	0.88565	0.999798	no
ENSMUSG00000031125	ENSMUSG00000031125	3830403N18Rik	X:53389748-53406675	Chr16wt	Chr16df	NOTEST	0.0840001	0.102851	0.292091	0	1	1	no
ENSMUSG00000033111	ENSMUSG00000033111	3830406C13Rik	14:13116722-13135745	Chr16wt	Chr16df	OK	14.3468	14.3413	-0.000553385	-0.00188903	0.99695	0.999798	no
ENSMUSG00000071181	ENSMUSG00000071181	3830408C21Rik	13:107822042-107823753	Chr16wt	Chr16df	NOTEST	0.217308	0.108651	-1.00004	0	1	1	no
ENSMUSG00000031179	ENSMUSG00000031179	3830417A13Rik	X:61426722-61431953	Chr16wt	Chr16df	NOTEST	0	0	0	0	1	1	no
ENSMUSG00000066438	ENSMUSG00000066438	3830431G21Rik	12:81793577-81825201	Chr16wt	Chr16df	OK	4.78893	5.95496	0.314387	0.662198	0.1548	0.999798	no
ENSMUSG00000038917	ENSMUSG00000038917	3930402G23Rik	8:10924426-10928457	Chr16wt	Chr16df	NOTEST	0.0156666	0.0315804	1.01134	0	1	1	no
ENSMUSG00000064202	ENSMUSG00000064202	4430402I18Rik	19:28909538-29042290	Chr16wt	Chr16df	OK	5.98516	6.2651	0.0659489	0.0421142	0.92045	0.999798	no
ENSMUSG00000075027	ENSMUSG00000075027	4631405J19Rik	2:92805307-92886324	Chr16wt	Chr16df	NOTEST	0.0161336	0.044879	1.47598	0	1	1	no
ENSMUSG00000091593	ENSMUSG00000091593	4631405K08Rik	1:195333431-195335997	Chr16wt	Chr16df	NOTEST	0	0	0	0	1	1	no
ENSMUSG00000042579	ENSMUSG00000042579	4632404H12Rik	3:89571432-89577162	Chr16wt	Chr16df	OK	3.51895	3.27195	-0.104993	-0.341257	0.54555	0.999798	no
ENSMUSG00000010453	ENSMUSG00000010453	4632411B12Rik	1:36392574-36426026	Chr16wt	Chr16df	OK	17.0539	16.8818	-0.0146372	-0.0565	0.9209	0.999798	no
ENSMUSG00000090931	ENSMUSG00000090931	4632411P08Rik	5:29705238-29717028	Chr16wt	Chr16df	NOTEST	0.300406	0.26783	-0.165594	0	1	1	no
ENSMUSG00000034105	ENSMUSG00000034105	4632415K11Rik	8:122284486-122302316	Chr16wt	Chr16df	OK	6.03577	6.03436	-0.000337524	-0.000281514	0.9992	0.999798	no
ENSMUSG00000048106	ENSMUSG00000048106	4632415L05Rik	3:19794885-19795962	Chr16wt	Chr16df	OK	9.24003	9.32057	0.0125203	0.0414267	0.94175	0.999798	no
ENSMUSG00000085208	ENSMUSG00000085208	4632419I22Rik	11:86014871-86171104	Chr16wt	Chr16df	OK	4.82392	5.2292	0.116385	0.145261	0.80015	0.999798	no
ENSMUSG00000074024	ENSMUSG00000074024	4632427E13Rik	7:99886167-99889978	Chr16wt	Chr16df	NOTEST	0.29226	0.260726	-0.164717	0	1	1	no
ENSMUSG00000086897	ENSMUSG00000086897	4632428C04Rik	16:30008752-30021516	Chr16wt	Chr16df	OK	1.2768	1.1641	-0.133324	-0.361336	0.5394	0.999798	no
ENSMUSG00000020101	ENSMUSG00000020101	4632428N05Rik	10:59765495-60159238	Chr16wt	Chr16df	OK	15.2703	14.4341	-0.0812482	-0.158978	0.7331	0.999798	no
ENSMUSG00000063757	ENSMUSG00000063757	4632433K11Rik	7:4985719-4990048	Chr16wt	Chr16df	NOTEST	0.219772	0.174373	-0.333833	0	1	1	no
ENSMUSG00000030641	ENSMUSG00000030641	4632434I11Rik	7:100006038-100022743	Chr16wt	Chr16df	NOTEST	0.230582	0.278895	0.274439	0	1	1	no
ENSMUSG00000046548	ENSMUSG00000046548	4731417B20Rik	5:137089571-137091198	Chr16wt	Chr16df	NOTEST	0	0	0	0	1	1	no
ENSMUSG00000091513	ENSMUSG00000091513	4731419I09Rik	3:89137311-89153932	Chr16wt	Chr16df	NOTEST	0.0446236	0.0933079	1.06419	0	1	1	no
ENSMUSG00000086943	ENSMUSG00000086943	4732414G09Rik	11:72829366-72832343	Chr16wt	Chr16df	NOTEST	0.164843	0.143888	-0.196141	0	1	1	no
ENSMUSG00000048478	ENSMUSG00000048478	4732415M23Rik	8:122434259-126869624	Chr16wt	Chr16df	OK	1.90436	1.87718	-0.0207421	-0.000588165	0.98725	0.999798	no
ENSMUSG00000084929	ENSMUSG00000084929	4732418A04Rik	4:119963954-119976497	Chr16wt	Chr16df	NOTEST	0.153261	0.248344	0.696351	0	1	1	no
ENSMUSG00000034210	ENSMUSG00000034210	4732418C07Rik	4:115410348-115449932	Chr16wt	Chr16df	OK	39.4071	39.6148	0.00758429	0.0153758	0.971	0.999798	no
ENSMUSG00000085789	ENSMUSG00000085789	4732419C18Rik	8:122434259-126869624	Chr16wt	Chr16df	NOTEST	0.0387551	0.104506	1.43113	0	1	1	no
ENSMUSG00000073741	ENSMUSG00000073741	4732440D04Rik	1:6196277-6266729	Chr16wt	Chr16df	NOTEST	0.110857	0.0747422	-0.568705	0	1	1	no
ENSMUSG00000090031	ENSMUSG00000090031	4732440D04Rik	1:6196277-6266729	Chr16wt	Chr16df	OK	1.05796	0.525692	-1.009	-0.17867	0.5832	0.999798	no
ENSMUSG00000053613	ENSMUSG00000053613	4732444A12Rik	11:120507344-120523129	Chr16wt	Chr16df	OK	0.4303	0.499644	0.215558	0.241419	0.682	0.999798	no
ENSMUSG00000086231	ENSMUSG00000086231	4732447D17Rik	2:71819271-72095531	Chr16wt	Chr16df	NOTEST	0.0831425	0.0913909	0.136466	0	1	1	no
ENSMUSG00000048699	ENSMUSG00000048699	4732456N10Rik	15:101382786-101393381	Chr16wt	Chr16df	NOTEST	0	0.00736372	inf	0	1	1	no
ENSMUSG00000086299	ENSMUSG00000086299	4732463B04Rik	12:85379328-85400515	Chr16wt	Chr16df	NOTEST	0.173687	0.216465	0.317648	0	1	1	no
ENSMUSG00000071107	ENSMUSG00000071107	4732465J04Rik	10:95255204-95257614	Chr16wt	Chr16df	NOTEST	0.190802	0.127535	-0.581188	0	1	1	no
ENSMUSG00000043183	ENSMUSG00000043183	4732471D19Rik	13:54605139-54666796	Chr16wt	Chr16df	OK	4.85803	4.83821	-0.0058962	-0.00505162	0.9905	0.999798	no
ENSMUSG00000053714	ENSMUSG00000053714	4732471J01Rik	7:26164545-26183729	Chr16wt	Chr16df	OK	2.53019	2.69538	0.0912417	0.0695983	0.90855	0.999798	no
ENSMUSG00000084886	ENSMUSG00000084886	4732487G21Rik	12:87582818-87646956	Chr16wt	Chr16df	OK	3.95352	4.13	0.0630063	0.113326	0.84355	0.999798	no
ENSMUSG00000085421	ENSMUSG00000085421	4732490B19Rik	11:113064628-113070983	Chr16wt	Chr16df	NOTEST	0	0	0	0	1	1	no
ENSMUSG00000091214	ENSMUSG00000091214	4732491K20Rik	17:12511750-12520116	Chr16wt	Chr16df	OK	0.926636	1.00737	0.120525	0.320555	0.578	0.999798	no
ENSMUSG00000054150	ENSMUSG00000054150	4831426I19Rik	12:106168158-106248019	Chr16wt	Chr16df	OK	0.848424	0.778905	-0.123339	-0.369906	0.5232	0.999798	no
ENSMUSG00000091303	ENSMUSG00000091303	4831440E17Rik	5:25004884-25007359	Chr16wt	Chr16df	OK	0.923504	0.595229	-0.633674	-1.10754	0.05815	0.999798	no
ENSMUSG00000046828	ENSMUSG00000046828	4832428D23Rik	1:44260914-44275806	Chr16wt	Chr16df	NOTEST	0.00873938	0.00424337	-1.04232	0	1	1	no
ENSMUSG00000024481	ENSMUSG00000024481	4833403I15Rik	18:47009692-47065100	Chr16wt	Chr16df	NOTEST	0.00384413	0.00363655	-0.0800878	0	1	1	no
ENSMUSG00000090800	ENSMUSG00000090800	4833407H14Rik	19:53515701-53539286	Chr16wt	Chr16df	NOTEST	0	0.00768117	inf	0	1	1	no
ENSMUSG00000085850	ENSMUSG00000085850	4833412C05Rik	7:74929610-74948382	Chr16wt	Chr16df	OK	0.309763	0.36612	0.241154	0.318445	0.56995	0.999798	no
ENSMUSG00000013562	ENSMUSG00000013562	4833413E03Rik	17:31694070-31696058	Chr16wt	Chr16df	NOTEST	0.0520842	0.0472508	-0.140508	0	1	1	no
ENSMUSG00000086015	ENSMUSG00000086015	4833417C18Rik	11:95719475-95722358	Chr16wt	Chr16df	NOTEST	0.19289	0.199568	0.0491028	0	1	1	no
ENSMUSG00000085287	ENSMUSG00000085287	4833418N02Rik	17:87674225-87682154	Chr16wt	Chr16df	OK	1.07745	0.97268	-0.147585	-0.262386	0.63405	0.999798	no
ENSMUSG00000052779	ENSMUSG00000052779	4833418N17Rik	7:89111557-89137504	Chr16wt	Chr16df	NOTEST	0	0	0	0	1	1	no
ENSMUSG00000062822	ENSMUSG00000062822	4833420G17Rik	13:120251565-120274924	Chr16wt	Chr16df	OK	8.88702	9.52361	0.0998076	0.354389	0.5322	0.999798	no
ENSMUSG00000074782	ENSMUSG00000074782	4833422C13Rik	13:91599887-91925753	Chr16wt	Chr16df	OK	9.55172	9.61797	0.00997238	0.0194066	0.97475	0.999798	no
ENSMUSG00000027670	ENSMUSG00000027670	4833422F24Rik	2:165219259-165225905	Chr16wt	Chr16df	NOTEST	0.0827657	0.0624517	-0.406293	0	1	1	no
ENSMUSG00000085460	ENSMUSG00000085460	4833422M21Rik	15:95965249-96114039	Chr16wt	Chr16df	NOTEST	0.214811	0.149186	-0.525954	0	1	1	no
ENSMUSG00000075217	ENSMUSG00000075217	4833423E24Rik	2:85323750-85359181	Chr16wt	Chr16df	NOTEST	0.0635521	0.061404	-0.0496079	0	1	1	no
ENSMUSG00000033342	ENSMUSG00000033342	4833424O15Rik	3:117278144-117392425	Chr16wt	Chr16df	OK	17.5688	14.6508	-0.262035	-1.01989	0.07755	0.999798	no
ENSMUSG00000092171	ENSMUSG00000092171	4833427F10Rik	17:35909394-35917632	Chr16wt	Chr16df	NOTEST	0.0148026	0.0293037	0.985235	0	1	1	no
ENSMUSG00000032057	ENSMUSG00000032057	4833427G06Rik	9:50889219-50910183	Chr16wt	Chr16df	OK	0.189872	0.507979	1.41974	1.44176	0.0065	0.354708	no
ENSMUSG00000086990	ENSMUSG00000086990	4833428L15Rik	9:45224708-45561343	Chr16wt	Chr16df	NOTEST	0.0270695	0	#NAME?	0	1	1	no
ENSMUSG00000025871	ENSMUSG00000025871	4833439L19Rik	13:54605139-54666796	Chr16wt	Chr16df	OK	74.9834	74.7321	-0.00484346	-0.0129481	0.97945	0.999798	no
ENSMUSG00000039958	ENSMUSG00000039958	4833442J19Rik	6:149088370-149099693	Chr16wt	Chr16df	OK	2.35197	2.02911	-0.213022	-0.42399	0.4311	0.999798	no
ENSMUSG00000023350	ENSMUSG00000023350	4921501E09Rik	17:33201087-33205003	Chr16wt	Chr16df	NOTEST	0.00291769	0.00304531	0.0617625	0	1	1	no
ENSMUSG00000084779	ENSMUSG00000084779	4921504A21Rik	5:18708185-18732373	Chr16wt	Chr16df	OK	0.92313	1.20248	0.381411	0.923603	0.10685	0.999798	no
ENSMUSG00000026734	ENSMUSG00000026734	4921504E06Rik	2:19384463-19475541	Chr16wt	Chr16df	NOTEST	0.0144698	0	#NAME?	0	1	1	no
ENSMUSG00000046782	ENSMUSG00000046782	4921506M07Rik	12:58665099-58838915	Chr16wt	Chr16df	NOTEST	0.0172056	0.0411219	1.25703	0	1	1	no
ENSMUSG00000091769	ENSMUSG00000091769	4921507G05Rik	12:112079238-112083426	Chr16wt	Chr16df	NOTEST	0.0195639	0.0237477	0.279597	0	1	1	no
ENSMUSG00000027196	ENSMUSG00000027196	4921507L20Rik	2:93820190-93850964	Chr16wt	Chr16df	NOTEST	0.0886263	0.0719146	-0.301449	0	1	1	no
ENSMUSG00000029828	ENSMUSG00000029828	4921507P07Rik	6:50516641-50546631	Chr16wt	Chr16df	NOTEST	0.222905	0.21361	-0.0614466	0	1	1	no
ENSMUSG00000084980	ENSMUSG00000084980	4921508A21Rik	11:55005220-55011366	Chr16wt	Chr16df	NOTEST	0.0655671	0.028927	-1.18055	0	1	1	no
ENSMUSG00000027345	ENSMUSG00000027345	4921508D12Rik	2:132250476-132278235	Chr16wt	Chr16df	NOTEST	0	0	0	0	1	1	no
ENSMUSG00000052376	ENSMUSG00000052376	4921508M14Rik	12:35558426-35559525	Chr16wt	Chr16df	NOTEST	0	0	0	0	1	1	no
ENSMUSG00000091147	ENSMUSG00000091147	4921509A06Rik	9:78463352-78564060	Chr16wt	Chr16df	NOTEST	0	0	0	0	1	1	no
ENSMUSG00000061525	ENSMUSG00000061525	4921509C19Rik	2:151296277-151301889	Chr16wt	Chr16df	NOTEST	0.00317109	0	#NAME?	0	1	1	no
ENSMUSG00000047025	ENSMUSG00000047025	4921510H08Rik	10:97155692-97157560	Chr16wt	Chr16df	NOTEST	0.0159074	0	#NAME?	0	1	1	no
ENSMUSG00000049815	ENSMUSG00000049815	4921511C20Rik	X:123928824-123930430	Chr16wt	Chr16df	NOTEST	0	0	0	0	1	1	no
ENSMUSG00000040514	ENSMUSG00000040514	4921511H03Rik	5:7304124-7311491	Chr16wt	Chr16df	NOTEST	0	0	0	0	1	1	no
ENSMUSG00000067208	ENSMUSG00000067208	4921511M17Rik	X:150457322-150468370	Chr16wt	Chr16df	NOTEST	0	0	0	0	1	1	no
ENSMUSG00000066944	ENSMUSG00000066944	4921513D11Rik	17:80014239-80081492	Chr16wt	Chr16df	OK	0.710955	0.546622	-0.379214	-0.356846	0.5403	0.999798	no
ENSMUSG00000060657	ENSMUSG00000060657	4921513D23Rik	16:14110625-14159367	Chr16wt	Chr16df	OK	16.9862	17.1305	0.012199	0.0482724	0.93295	0.999798	no
ENSMUSG00000044544	ENSMUSG00000044544	4921513I03Rik	10:120202829-120215942	Chr16wt	Chr16df	NOTEST	0	0	0	0	1	1	no
ENSMUSG00000091088	ENSMUSG00000091088	4921514A10Rik	4:140668915-140695690	Chr16wt	Chr16df	OK	1.44038	1.32333	-0.122275	-0.121699	0.82915	0.999798	no
ENSMUSG00000045662	ENSMUSG00000045662	4921515J06Rik	3:108742970-108763692	Chr16wt	Chr16df	OK	0.603774	0.637061	0.0774243	0.153163	0.7809	0.999798	no
ENSMUSG00000066368	ENSMUSG00000066368	4921517D21Rik	9:107830799-107834792	Chr16wt	Chr16df	NOTEST	0	0.00255304	inf	0	1	1	no
ENSMUSG00000049902	ENSMUSG00000049902	4921517D22Rik	13:59788762-59795462	Chr16wt	Chr16df	NOTEST	0	0.00717177	inf	0	1	1	no
ENSMUSG00000038085	ENSMUSG00000038085	4921517L17Rik	2:156137582-156201374	Chr16wt	Chr16df	OK	4.00537	3.75319	-0.093821	-0.184075	0.73495	0.999798	no
ENSMUSG00000089968	ENSMUSG00000089968	4921518J05Rik	15:99252465-99288179	Chr16wt	Chr16df	OK	0.423579	0.411526	-0.041646	-0.0248024	0.9679	0.999798	no
ENSMUSG00000085851	ENSMUSG00000085851	4921518K17Rik	12:58665099-58838915	Chr16wt	Chr16df	NOTEST	0.0118508	0.0190775	0.686884	0	1	1	no
ENSMUSG00000085045	ENSMUSG00000085045	4921522H14Rik	11:62563353-62602964	Chr16wt	Chr16df	NOTEST	0	0	0	0	1	1	no
ENSMUSG00000040467	ENSMUSG00000040467	4921522P10Rik	8:8661800-8664728	Chr16wt	Chr16df	NOTEST	0.184416	0.180636	-0.0298812	0	1	1	no
ENSMUSG00000044957	ENSMUSG00000044957	4921523A10Rik	17:53618558-53678776	Chr16wt	Chr16df	OK	2.34573	2.83351	0.272552	0.182212	0.75135	0.999798	no
ENSMUSG00000036934	ENSMUSG00000036934	4921524J17Rik	8:87932657-87956740	Chr16wt	Chr16df	OK	11.4266	11.9116	0.0599779	0.209905	0.71585	0.999798	no
ENSMUSG00000039540	ENSMUSG00000039540	4921524L21Rik	18:6603626-6638964	Chr16wt	Chr16df	NOTEST	0	0	0	0	1	1	no
ENSMUSG00000089707	ENSMUSG00000089707	4921525B02Rik	14:104049444-104104124	Chr16wt	Chr16df	OK	2.44283	2.49184	0.0286563	0.0242892	0.96625	0.999798	no
ENSMUSG00000024306	ENSMUSG00000024306	4921528I01Rik	18:21969397-22329897	Chr16wt	Chr16df	NOTEST	0.00305687	0.00788263	1.36662	0	1	1	no
ENSMUSG00000064299	ENSMUSG00000064299	4921528I07Rik	9:114185800-114226146	Chr16wt	Chr16df	NOTEST	0	0.00451064	inf	0	1	1	no
ENSMUSG00000071890	ENSMUSG00000071890	4921528O07Rik	1:164954432-165015801	Chr16wt	Chr16df	NOTEST	0.00439086	0	#NAME?	0	1	1	no
ENSMUSG00000026940	ENSMUSG00000026940	4921530D09Rik	2:25438537-25487281	Chr16wt	Chr16df	OK	0.446256	0.373379	-0.257231	-0.0826624	0.8429	0.999798	no
ENSMUSG00000086657	ENSMUSG00000086657	4921530L18Rik	2:13991958-13995561	Chr16wt	Chr16df	OK	0.312331	0.364245	0.221836	0.252634	0.63505	0.999798	no
ENSMUSG00000034689	ENSMUSG00000034689	4921530L21Rik	14:96280484-96281994	Chr16wt	Chr16df	NOTEST	0.0259322	0.0415996	0.681827	0	1	1	no
ENSMUSG00000085704	ENSMUSG00000085704	4921531C22Rik	2:179646850-179713718	Chr16wt	Chr16df	OK	1.44218	1.38979	-0.0533855	-0.0421339	0.9444	0.999798	no
ENSMUSG00000090255	ENSMUSG00000090255	4921534H16Rik	9:97344813-97933600	Chr16wt	Chr16df	NOTEST	0	0	0	0	1	1	no
ENSMUSG00000020434	ENSMUSG00000020434	4921536K21Rik	11:3786090-3795101	Chr16wt	Chr16df	NOTEST	0.172603	0.20767	0.266829	0	1	1	no
ENSMUSG00000028520	ENSMUSG00000028520	4921539E11Rik	4:102903049-102963468	Chr16wt	Chr16df	NOTEST	0	0.00465041	inf	0	1	1	no
ENSMUSG00000056919	ENSMUSG00000056919	4922501C03Rik	9:87084407-87150371	Chr16wt	Chr16df	OK	1.64078	1.60663	-0.030352	-0.0547478	0.9064	0.999798	no
ENSMUSG00000042943	ENSMUSG00000042943	4922501L14Rik	3:154327059-154420491	Chr16wt	Chr16df	OK	4.75528	4.80293	0.0143818	0.0485819	0.9321	0.999798	no
ENSMUSG00000057387	ENSMUSG00000057387	4922502B01Rik	8:111599121-111797711	Chr16wt	Chr16df	OK	1.82054	1.80448	-0.0127816	-0.022695	0.9726	0.999798	no
ENSMUSG00000054165	ENSMUSG00000054165	4922502B01Rik	8:111599121-111797711	Chr16wt	Chr16df	OK	2.71578	2.67145	-0.023744	-0.0476969	0.9333	0.999798	no
ENSMUSG00000047720	ENSMUSG00000047720	4922502D21Rik	6:129272182-129281814	Chr16wt	Chr16df	NOTEST	0	0	0	0	1	1	no
ENSMUSG00000043429	ENSMUSG00000043429	4922505E12Rik	1:184677387-184679253	Chr16wt	Chr16df	NOTEST	0.00961928	0.00422113	-1.1883	0	1	1	no
ENSMUSG00000074627	ENSMUSG00000074627	4922505G16Rik	2:157034285-157152055	Chr16wt	Chr16df	OK	0.333487	0.298367	-0.16054	-0.0275464	0.87515	0.999798	no
ENSMUSG00000086352	ENSMUSG00000086352	4930401G09Rik	5:115808708-115872872	Chr16wt	Chr16df	NOTEST	0	0	0	0	1	1	no
ENSMUSG00000085528	ENSMUSG00000085528	4930401O10Rik	11:71741972-71753624	Chr16wt	Chr16df	NOTEST	0	0	0	0	1	1	no
ENSMUSG00000087460	ENSMUSG00000087460	4930401O12Rik	13:31305278-31313965	Chr16wt	Chr16df	NOTEST	0	0	0	0	1	1	no
ENSMUSG00000079421	ENSMUSG00000079421	4930402F06Rik	2:35231081-35252695	Chr16wt	Chr16df	NOTEST	0	0	0	0	1	1	no
ENSMUSG00000027309	ENSMUSG00000027309	4930402H24Rik	2:130531935-130732142	Chr16wt	Chr16df	OK	45.0632	41.9222	-0.104233	-0.168903	0.688	0.999798	no
ENSMUSG00000045797	ENSMUSG00000045797	4930402K13Rik	X:8681687-8683468	Chr16wt	Chr16df	NOTEST	0	0	0	0	1	1	no
ENSMUSG00000087122	ENSMUSG00000087122	4930403D09Rik	11:34126814-34597394	Chr16wt	Chr16df	NOTEST	0	0	0	0	1	1	no
ENSMUSG00000021086	ENSMUSG00000021086	4930403N07Rik	12:73186575-73286016	Chr16wt	Chr16df	OK	0.594718	0.592003	-0.00660102	-0.00446266	0.99505	0.999798	no
ENSMUSG00000068638	ENSMUSG00000068638	4930403O15Rik	10:20117809-20444884	Chr16wt	Chr16df	NOTEST	0.0367762	0.0240744	-0.611273	0	1	1	no
ENSMUSG00000020332	ENSMUSG00000020332	4930404A10Rik	11:54184153-54240292	Chr16wt	Chr16df	NOTEST	0	0	0	0	1	1	no
ENSMUSG00000030976	ENSMUSG00000030976	4930404H21Rik	7:140778706-140793798	Chr16wt	Chr16df	NOTEST	0.0141006	0	#NAME?	0	1	1	no
ENSMUSG00000079001	ENSMUSG00000079001	4930404H24Rik	2:153233197-153355707	Chr16wt	Chr16df	NOTEST	0.146397	0.0693772	-1.07736	0	1	1	no
ENSMUSG00000087354	ENSMUSG00000087354	4930404I05Rik	16:90936336-91044788	Chr16wt	Chr16df	NOTEST	0.165893	0.155568	-0.0927092	0	1	1	no
ENSMUSG00000020234	ENSMUSG00000020234	4930404N11Rik	10:80820235-80841261	Chr16wt	Chr16df	OK	14.7921	16.4671	0.154756	0.178718	0.75975	0.999798	no
ENSMUSG00000086638	ENSMUSG00000086638	4930405A21Rik	2:156439440-156590099	Chr16wt	Chr16df	OK	0.437926	0.440025	0.00690072	0.000898876	0.9929	0.999798	no
ENSMUSG00000085940	ENSMUSG00000085940	4930405D11Rik	11:90666005-90756463	Chr16wt	Chr16df	NOTEST	0	0.0261079	inf	0	1	1	no
ENSMUSG00000090146	ENSMUSG00000090146	4930405H06Rik	5:99726262-100158084	Chr16wt	Chr16df	NOTEST	0	0	0	0	1	1	no
ENSMUSG00000090565	ENSMUSG00000090565	4930405O22Rik	17:63406800-63849366	Chr16wt	Chr16df	NOTEST	0.0151682	0	#NAME?	0	1	1	no
ENSMUSG00000087338	ENSMUSG00000087338	4930405P13Rik	11:88767241-88816779	Chr16wt	Chr16df	OK	0.508867	0.353113	-0.527158	-0.273928	0.67695	0.999798	no
ENSMUSG00000086923	ENSMUSG00000086923	4930406D18Rik	3:100230327-100241677	Chr16wt	Chr16df	NOTEST	0	0	0	0	1	1	no
ENSMUSG00000086713	ENSMUSG00000086713	4930407G08Rik	4:107626536-107633326	Chr16wt	Chr16df	NOTEST	0	0.0195271	inf	0	1	1	no
ENSMUSG00000075524	ENSMUSG00000075524	4930407I10Rik	15:81889580-81896968	Chr16wt	Chr16df	NOTEST	0	0	0	0	1	1	no
ENSMUSG00000079566	ENSMUSG00000079566	4930408F14Rik	X:70420640-70422328	Chr16wt	Chr16df	NOTEST	0	0	0	0	1	1	no
ENSMUSG00000021101	ENSMUSG00000021101	4930408O17Rik	12:106103539-106109734	Chr16wt	Chr16df	NOTEST	0.135583	0.194063	0.517346	0	1	1	no
ENSMUSG00000086221	ENSMUSG00000086221	4930412B13Rik	2:117647663-117936938	Chr16wt	Chr16df	NOTEST	0	0	0	0	1	1	no
ENSMUSG00000085558	ENSMUSG00000085558	4930412C18Rik	4:9697731-9750558	Chr16wt	Chr16df	OK	1.39173	1.59034	0.192448	0.307387	0.58955	0.999798	no
ENSMUSG00000043569	ENSMUSG00000043569	4930412D23Rik	X:124255711-124271086	Chr16wt	Chr16df	NOTEST	0	0	0	0	1	1	no
ENSMUSG00000085321	ENSMUSG00000085321	4930412F09Rik	6:30846898-30893470	Chr16wt	Chr16df	NOTEST	0	0	0	0	1	1	no
ENSMUSG00000043633	ENSMUSG00000043633	4930412F15Rik	4:43672493-43705540	Chr16wt	Chr16df	OK	0.469041	0.452633	-0.0513719	-0.0258831	0.97215	0.999798	no
ENSMUSG00000087192	ENSMUSG00000087192	4930412L05Rik	4:53217937-53230729	Chr16wt	Chr16df	NOTEST	0.0851118	0.0716908	-0.247571	0	1	1	no
ENSMUSG00000051008	ENSMUSG00000051008	4930412M03Rik	11:59918514-60036083	Chr16wt	Chr16df	NOTEST	0.0506101	0.0599655	0.244705	0	1	1	no
ENSMUSG00000025783	ENSMUSG00000025783	4930412O13Rik	2:9778704-9811661	Chr16wt	Chr16df	NOTEST	0	0	0	0	1	1	no
ENSMUSG00000020191	ENSMUSG00000020191	4930415F15Rik	11:11179628-11415195	Chr16wt	Chr16df	OK	0.632455	0.910524	0.525733	0.34658	0.5909	0.999798	no
ENSMUSG00000082344	ENSMUSG00000082344	4930415H17Rik	11:99544931-99545054	Chr16wt	Chr16df	NOTEST	0	0	0	0	1	1	no
ENSMUSG00000035387	ENSMUSG00000035387	4930415L06Rik	X:87175436-87178191	Chr16wt	Chr16df	NOTEST	0	0	0	0	1	1	no
ENSMUSG00000022993	ENSMUSG00000022993	4930415O20Rik	15:98401451-98420010	Chr16wt	Chr16df	NOTEST	0.0834113	0.159773	0.937709	0	1	1	no
ENSMUSG00000079177	ENSMUSG00000079177	4930417G10Rik	12:4599813-4745225	Chr16wt	Chr16df	OK	0.466313	0.368036	-0.341453	-0.174081	0.7639	0.999798	no
ENSMUSG00000087017	ENSMUSG00000087017	4930417H01Rik	2:122506968-122547192	Chr16wt	Chr16df	OK	3.1598	3.09213	-0.0312328	-0.0145799	0.9872	0.999798	no
ENSMUSG00000071818	ENSMUSG00000071818	4930417O22Rik	11:101813734-101821887	Chr16wt	Chr16df	NOTEST	0	0.0255648	inf	0	1	1	no
ENSMUSG00000085003	ENSMUSG00000085003	4930418C01Rik	19:24369283-24630362	Chr16wt	Chr16df	NOTEST	0	0	0	0	1	1	no
ENSMUSG00000087625	ENSMUSG00000087625	4930419G24Rik	3:32848552-33042169	Chr16wt	Chr16df	NOTEST	0.0307884	0.0391929	0.348207	0	1	1	no
ENSMUSG00000079659	ENSMUSG00000079659	4930420K17Rik	5:9100736-9161776	Chr16wt	Chr16df	OK	7.70449	8.29996	0.107405	0.12494	0.8266	0.999798	no
ENSMUSG00000086422	ENSMUSG00000086422	4930421P07Rik	5:38966269-38966668	Chr16wt	Chr16df	NOTEST	0	0	0	0	1	1	no
ENSMUSG00000051278	ENSMUSG00000051278	4930422G04Rik	3:127256406-127320939	Chr16wt	Chr16df	OK	0.449963	0.438038	-0.0387497	-0.104212	0.8601	0.999798	no
ENSMUSG00000086066	ENSMUSG00000086066	4930423M02Rik	4:5559474-5569431	Chr16wt	Chr16df	NOTEST	0.0339921	0.0206644	-0.718055	0	1	1	no
ENSMUSG00000062087	ENSMUSG00000062087	4930423O20Rik	16:70314193-70569961	Chr16wt	Chr16df	NOTEST	0.263129	0.241976	-0.120906	0	1	1	no
ENSMUSG00000062501	ENSMUSG00000062501	4930425F17Rik	2:131473560-131474330	Chr16wt	Chr16df	NOTEST	0	0.0329313	inf	0	1	1	no
ENSMUSG00000043168	ENSMUSG00000043168	4930426D05Rik	18:21708877-21814606	Chr16wt	Chr16df	OK	0.588461	0.485127	-0.278582	-0.309274	0.56475	0.999798	no
ENSMUSG00000091710	ENSMUSG00000091710	4930426I24Rik	12:77503743-77504641	Chr16wt	Chr16df	OK	0.380321	0.452479	0.250631	0.264645	0.61545	0.999798	no
ENSMUSG00000026736	ENSMUSG00000026736	4930426L09Rik	2:18919969-18921428	Chr16wt	Chr16df	OK	0.460034	0.363768	-0.338722	-0.586134	0.308	0.999798	no
ENSMUSG00000037466	ENSMUSG00000037466	4930427A07Rik	12:114394631-114413736	Chr16wt	Chr16df	OK	0.462289	0.452045	-0.0323304	-0.0753704	0.8981	0.999798	no
ENSMUSG00000073085	ENSMUSG00000073085	4930428D18Rik	X:73638688-73643318	Chr16wt	Chr16df	NOTEST	0	0	0	0	1	1	no
ENSMUSG00000073094	ENSMUSG00000073094	4930428E23Rik	X:72391394-72409109	Chr16wt	Chr16df	NOTEST	0.283783	0.119636	-1.24614	0	1	1	no
ENSMUSG00000089887	ENSMUSG00000089887	4930428N03Rik	14:25441359-25448422	Chr16wt	Chr16df	NOTEST	0	0.0479018	inf	0	1	1	no
ENSMUSG00000049507	ENSMUSG00000049507	4930429B21Rik	3:32264696-32266358	Chr16wt	Chr16df	OK	4.40299	3.88252	-0.181491	-0.551776	0.3307	0.999798	no
ENSMUSG00000086918	ENSMUSG00000086918	4930429F24Rik	9:79641447-79651042	Chr16wt	Chr16df	OK	1.61301	1.83281	0.184305	0.459788	0.43075	0.999798	no
ENSMUSG00000027157	ENSMUSG00000027157	4930430A15Rik	2:111002217-111069759	Chr16wt	Chr16df	NOTEST	0	0.0112079	inf	0	1	1	no
ENSMUSG00000068046	ENSMUSG00000068046	4930430D24Rik	X:35391375-35396291	Chr16wt	Chr16df	NOTEST	0	0	0	0	1	1	no
ENSMUSG00000085295	ENSMUSG00000085295	4930430E12Rik	4:6279251-6284677	Chr16wt	Chr16df	OK	0.297505	0.399309	0.424588	0.441834	0.4356	0.999798	no
ENSMUSG00000046567	ENSMUSG00000046567	4930430F08Rik	10:99950922-100051893	Chr16wt	Chr16df	OK	9.97379	10.7709	0.110924	0.305663	0.59585	0.999798	no
ENSMUSG00000028612	ENSMUSG00000028612	4930430J20Rik	4:107474865-107549445	Chr16wt	Chr16df	NOTEST	0	0	0	0	1	1	no
ENSMUSG00000057354	ENSMUSG00000057354	4930430O22Rik	5:115879607-115905707	Chr16wt	Chr16df	NOTEST	0.0272849	0	#NAME?	0	1	1	no
ENSMUSG00000062496	ENSMUSG00000062496	4930431F12Rik	5:45357821-45359106	Chr16wt	Chr16df	NOTEST	0.0396856	0.0381049	-0.0586383	0	1	1	no
ENSMUSG00000075042	ENSMUSG00000075042	4930431P03Rik	14:45470909-45626575	Chr16wt	Chr16df	NOTEST	0.0417921	0.0281484	-0.570179	0	1	1	no
ENSMUSG00000085480	ENSMUSG00000085480	4930432B10Rik	10:10964587-11001019	Chr16wt	Chr16df	NOTEST	0.1147	0.0897387	-0.354066	0	1	1	no
ENSMUSG00000046958	ENSMUSG00000046958	4930432E11Rik	7:30345533-30360497	Chr16wt	Chr16df	NOTEST	0.00760969	0.00889091	0.224494	0	1	1	no
ENSMUSG00000002240	ENSMUSG00000002240	4930432K09Rik	5:88254710-88275411	Chr16wt	Chr16df	NOTEST	0	0	0	0	1	1	no
ENSMUSG00000008129	ENSMUSG00000008129	4930432K21Rik	8:86671923-86696489	Chr16wt	Chr16df	OK	0.736876	0.626931	-0.233115	-0.249302	0.60915	0.999798	no
ENSMUSG00000087037	ENSMUSG00000087037	4930432L08Rik	5:76760262-76792813	Chr16wt	Chr16df	NOTEST	0.00849322	0.0153614	0.854929	0	1	1	no
ENSMUSG00000074248	ENSMUSG00000074248	4930432M17Rik	3:121374234-121385753	Chr16wt	Chr16df	NOTEST	0	0	0	0	1	1	no
ENSMUSG00000091692	ENSMUSG00000091692	4930433I11Rik	7:48242924-48250551	Chr16wt	Chr16df	NOTEST	0.00431947	0	#NAME?	0	1	1	no
ENSMUSG00000042360	ENSMUSG00000042360	4930433N12Rik	9:3133846-3199782	Chr16wt	Chr16df	NOTEST	0	0	0	0	1	1	no
ENSMUSG00000022798	ENSMUSG00000022798	4930435E12Rik	16:38812317-38828862	Chr16wt	Chr16df	NOTEST	0	0	0	0	1	1	no
ENSMUSG00000029092	ENSMUSG00000029092	4930435H24Rik	5:45546249-45560803	Chr16wt	Chr16df	NOTEST	0	0	0	0	1	1	no
ENSMUSG00000069873	ENSMUSG00000069873	4930438A08Rik	11:58088300-58107791	Chr16wt	Chr16df	NOTEST	0	0	0	0	1	1	no
ENSMUSG00000086064	ENSMUSG00000086064	4930439A04Rik	1:37356709-37467581	Chr16wt	Chr16df	NOTEST	0.048519	0	#NAME?	0	1	1	no
ENSMUSG00000085431	ENSMUSG00000085431	4930440I19Rik	2:77889233-78034587	Chr16wt	Chr16df	NOTEST	0	0.0111073	inf	0	1	1	no
ENSMUSG00000085405	ENSMUSG00000085405	4930441J16Rik	2:74136996-74145774	Chr16wt	Chr16df	NOTEST	0	0	0	0	1	1	no
ENSMUSG00000044081	ENSMUSG00000044081	4930441O14Rik	13:67830198-67857775	Chr16wt	Chr16df	OK	0.996092	1.14371	0.199374	0.375807	0.51755	0.999798	no
ENSMUSG00000053603	ENSMUSG00000053603	4930442H23Rik	10:80645349-80646594	Chr16wt	Chr16df	OK	0.57224	0.677282	0.243136	0.442364	0.4404	0.999798	no
ENSMUSG00000087609	ENSMUSG00000087609	4930442J19Rik	2:151127709-151141983	Chr16wt	Chr16df	NOTEST	0	0	0	0	1	1	no
ENSMUSG00000087223	ENSMUSG00000087223	4930442L01Rik	3:96602685-96881339	Chr16wt	Chr16df	NOTEST	0	0	0	0	1	1	no
ENSMUSG00000085762	ENSMUSG00000085762	4930443B20Rik	11:62418385-62462025	Chr16wt	Chr16df	OK	0.373297	0.361811	-0.0450892	-0.0169941	0.9617	0.999798	no
ENSMUSG00000027880	ENSMUSG00000027880	4930443G12Rik	3:108883386-108919605	Chr16wt	Chr16df	NOTEST	0.00742541	0.00660473	-0.168972	0	1	1	no
ENSMUSG00000086969	ENSMUSG00000086969	4930443O20Rik	2:84913770-84926618	Chr16wt	Chr16df	NOTEST	0.0230352	0.0294997	0.356862	0	1	1	no
ENSMUSG00000037251	ENSMUSG00000037251	4930444A02Rik	8:27091075-27104593	Chr16wt	Chr16df	OK	8.52868	8.463	-0.0111522	-0.0425026	0.94105	0.999798	no
ENSMUSG00000085127	ENSMUSG00000085127	4930444E06Rik	2:144068976-144070585	Chr16wt	Chr16df	NOTEST	0.0542262	0.0491208	-0.142655	0	1	1	no
ENSMUSG00000069712	ENSMUSG00000069712	4930444G20Rik	10:21786112-21787885	Chr16wt	Chr16df	NOTEST	0	0.010506	inf	0	1	1	no
ENSMUSG00000085974	ENSMUSG00000085974	4930444M15Rik	14:76914364-76920662	Chr16wt	Chr16df	NOTEST	0.00690522	0.0124388	0.849091	0	1	1	no
ENSMUSG00000067795	ENSMUSG00000067795	4930444P10Rik	1:16056059-16083406	Chr16wt	Chr16df	NOTEST	0.104747	0.1995	0.929486	0	1	1	no
ENSMUSG00000091061	ENSMUSG00000091061	4930445B16Rik	2:96158325-97471823	Chr16wt	Chr16df	NOTEST	0.0200237	0.0185392	-0.111129	0	1	1	no
ENSMUSG00000087205	ENSMUSG00000087205	4930445N08Rik	2:74358347-74422601	Chr16wt	Chr16df	NOTEST	0	0	0	0	1	1	no
ENSMUSG00000022288	ENSMUSG00000022288	4930447A16Rik	15:37295929-37722325	Chr16wt	Chr16df	NOTEST	0	0	0	0	1	1	no
ENSMUSG00000021098	ENSMUSG00000021098	4930447C04Rik	12:73982095-74047081	Chr16wt	Chr16df	OK	4.72751	3.78225	-0.321836	-0.635713	0.2522	0.999798	no
ENSMUSG00000031182	ENSMUSG00000031182	4930447F04Rik	X:63556535-63557399	Chr16wt	Chr16df	NOTEST	0	0	0	0	1	1	no
ENSMUSG00000087674	ENSMUSG00000087674	4930447M23Rik	2:19265943-19272677	Chr16wt	Chr16df	OK	3.75958	3.41192	-0.13999	-0.335012	0.55765	0.999798	no
ENSMUSG00000086824	ENSMUSG00000086824	4930448D08Rik	18:70129330-70132020	Chr16wt	Chr16df	NOTEST	0	0	0	0	1	1	no
ENSMUSG00000090668	ENSMUSG00000090668	4930448E22Rik	9:46134473-46137496	Chr16wt	Chr16df	NOTEST	0.0405346	0.0529147	0.384515	0	1	1	no
ENSMUSG00000089879	ENSMUSG00000089879	4930448H16Rik	5:143989396-143996427	Chr16wt	Chr16df	NOTEST	0	0	0	0	1	1	no
ENSMUSG00000085842	ENSMUSG00000085842	4930448K12Rik	1:61685397-62688858	Chr16wt	Chr16df	NOTEST	0.0121556	0.00565504	-1.10401	0	1	1	no
ENSMUSG00000082843	ENSMUSG00000082843	4930448K20Rik	4:9843784-9844782	Chr16wt	Chr16df	NOTEST	0.116496	0.0568597	-1.0348	0	1	1	no
ENSMUSG00000086634	ENSMUSG00000086634	4930448N21Rik	8:48265401-48531716	Chr16wt	Chr16df	OK	0.52448	0.460794	-0.186766	-0.0603975	0.9307	0.999798	no
ENSMUSG00000074589	ENSMUSG00000074589	4930449A18Rik	3:59582017-59642534	Chr16wt	Chr16df	NOTEST	0	0	0	0	1	1	no
ENSMUSG00000022116	ENSMUSG00000022116	4930449E01Rik	14:105898004-105904839	Chr16wt	Chr16df	NOTEST	0	0	0	0	1	1	no
ENSMUSG00000079093	ENSMUSG00000079093	4930449I24Rik	5:147314003-147316759	Chr16wt	Chr16df	NOTEST	0	0	0	0	1	1	no
ENSMUSG00000022759	ENSMUSG00000022759	4930451C15Rik	16:17544557-17561340	Chr16wt	Chr16df	OK	0.324706	0.580342	0.837767	1.64464	0.004	0.259969	no
ENSMUSG00000069223	ENSMUSG00000069223	4930451E10Rik	13:55828728-55885866	Chr16wt	Chr16df	NOTEST	0.0220687	0.129642	2.55446	0	1	1	no
ENSMUSG00000022543	ENSMUSG00000022543	4930451G09Rik	16:4969028-4979055	Chr16wt	Chr16df	OK	1.17256	1.22585	0.0641145	0.172773	0.76405	0.999798	no
ENSMUSG00000045989	ENSMUSG00000045989	4930451I11Rik	7:133973987-133975010	Chr16wt	Chr16df	NOTEST	0	0.0328301	inf	0	1	1	no
ENSMUSG00000021747	ENSMUSG00000021747	4930452B06Rik	14:9263705-9498754	Chr16wt	Chr16df	OK	2.83161	3.09974	0.130524	0.426306	0.4558	0.999798	no
ENSMUSG00000087604	ENSMUSG00000087604	4930452L02Rik	11:62764694-62817636	Chr16wt	Chr16df	NOTEST	0.00600586	0.0102547	0.771839	0	1	1	no
ENSMUSG00000087358	ENSMUSG00000087358	4930453H23Rik	X:20783705-20798791	Chr16wt	Chr16df	NOTEST	0.0249255	0	#NAME?	0	1	1	no
ENSMUSG00000059920	ENSMUSG00000059920	4930453N24Rik	16:64751576-64770987	Chr16wt	Chr16df	OK	9.29055	9.11693	-0.0272169	-0.0764693	0.8961	0.999798	no
ENSMUSG00000085420	ENSMUSG00000085420	4930453O03Rik	1:90174235-90285868	Chr16wt	Chr16df	NOTEST	0.00876384	0.0236095	1.42973	0	1	1	no
ENSMUSG00000085746	ENSMUSG00000085746	4930455B14Rik	14:9498903-9505892	Chr16wt	Chr16df	NOTEST	0.0163893	0.0316376	0.94888	0	1	1	no
ENSMUSG00000002846	ENSMUSG00000002846	4930455C21Rik	16:38498428-38522747	Chr16wt	Chr16df	OK	12.0151	11.0559	-0.120039	-0.423191	0.45715	0.999798	no
ENSMUSG00000085056	ENSMUSG00000085056	4930455D15Rik	18:32823295-33026074	Chr16wt	Chr16df	NOTEST	0	0	0	0	1	1	no
ENSMUSG00000026578	ENSMUSG00000026578	4930455F23Rik	1:166205715-166217978	Chr16wt	Chr16df	OK	8.68028	8.11949	-0.0963526	-0.349217	0.5425	0.999798	no
ENSMUSG00000085761	ENSMUSG00000085761	4930455G09Rik	4:141573812-141584911	Chr16wt	Chr16df	OK	0.628312	0.7039	0.163889	0.218082	0.68505	0.999798	no
ENSMUSG00000080907	ENSMUSG00000080907	4930455H04Rik	3:116621173-116687324	Chr16wt	Chr16df	NOTEST	0.27313	0.232295	-0.233632	0	1	1	no
ENSMUSG00000078618	ENSMUSG00000078618	4930456L15Rik	4:102963563-102984437	Chr16wt	Chr16df	NOTEST	0.0117369	0	#NAME?	0	1	1	no
ENSMUSG00000085108	ENSMUSG00000085108	4930457A20Rik	4:86204349-86205708	Chr16wt	Chr16df	NOTEST	0	0	0	0	1	1	no
ENSMUSG00000087611	ENSMUSG00000087611	4930458D05Rik	5:101269815-101328121	Chr16wt	Chr16df	OK	0.364471	0.418319	0.198799	0.177139	0.7562	0.999798	no
ENSMUSG00000056223	ENSMUSG00000056223	4930458L03Rik	13:65018713-65024503	Chr16wt	Chr16df	NOTEST	0	0	0	0	1	1	no
ENSMUSG00000086827	ENSMUSG00000086827	4930461C15Rik	16:58404990-58408389	Chr16wt	Chr16df	NOTEST	0.126645	0.151459	0.258135	0	1	1	no
ENSMUSG00000086516	ENSMUSG00000086516	4930461G14Rik	9:58302979-58317430	Chr16wt	Chr16df	NOTEST	0.100744	0.0862531	-0.224045	0	1	1	no
ENSMUSG00000020033	ENSMUSG00000020033	4930463O16Rik	10:83951037-83960180	Chr16wt	Chr16df	NOTEST	0.0103759	0.0298461	1.52431	0	1	1	no
ENSMUSG00000087459	ENSMUSG00000087459	4930465A12Rik	4:127665100-128244903	Chr16wt	Chr16df	NOTEST	0.0188213	0.0204444	0.119336	0	1	1	no
ENSMUSG00000056682	ENSMUSG00000056682	4930465K10Rik	18:77952948-77954188	Chr16wt	Chr16df	NOTEST	0.290474	0.186012	-0.643016	0	1	1	no
ENSMUSG00000085641	ENSMUSG00000085641	4930465M20Rik	12:108961949-108973706	Chr16wt	Chr16df	NOTEST	0.0783261	0.0776122	-0.0132093	0	1	1	no
ENSMUSG00000087317	ENSMUSG00000087317	4930466I24Rik	6:91928871-92025998	Chr16wt	Chr16df	NOTEST	0	0.00414954	inf	0	1	1	no
ENSMUSG00000085273	ENSMUSG00000085273	4930467D21Rik	5:97821458-98017144	Chr16wt	Chr16df	NOTEST	0	0.00732459	inf	0	1	1	no
ENSMUSG00000074456	ENSMUSG00000074456	4930467E23Rik	8:19729745-19752236	Chr16wt	Chr16df	NOTEST	0.0329793	0.021875	-0.592277	0	1	1	no
ENSMUSG00000085621	ENSMUSG00000085621	4930467K11Rik	10:57198186-57206159	Chr16wt	Chr16df	NOTEST	0	0	0	0	1	1	no
ENSMUSG00000079525	ENSMUSG00000079525	4930468A15Rik	X:73827948-73848263	Chr16wt	Chr16df	NOTEST	0	0	0	0	1	1	no
ENSMUSG00000068776	ENSMUSG00000068776	4930469B13Rik	14:20435224-20436932	Chr16wt	Chr16df	NOTEST	0	0	0	0	1	1	no
ENSMUSG00000049160	ENSMUSG00000049160	4930469G21Rik	1:163072821-163099237	Chr16wt	Chr16df	NOTEST	0.123278	0.0798563	-0.626441	0	1	1	no
ENSMUSG00000085684	ENSMUSG00000085684	4930469K13Rik	11:33529338-33998554	Chr16wt	Chr16df	NOTEST	0	0.0206865	inf	0	1	1	no
ENSMUSG00000085788	ENSMUSG00000085788	4930470G03Rik	13:21513143-21545599	Chr16wt	Chr16df	NOTEST	0.08552	0.132013	0.626347	0	1	1	no
ENSMUSG00000043583	ENSMUSG00000043583	4930470P17Rik	2:170404917-170427517	Chr16wt	Chr16df	NOTEST	0.118305	0.150118	0.34359	0	1	1	no
ENSMUSG00000091686	ENSMUSG00000091686	4930471C04Rik	14:64718131-64723072	Chr16wt	Chr16df	NOTEST	0.0284734	0.0122226	-1.22006	0	1	1	no
ENSMUSG00000086138	ENSMUSG00000086138	4930471C06Rik	4:127152091-127154084	Chr16wt	Chr16df	NOTEST	0	0	0	0	1	1	no
ENSMUSG00000086529	ENSMUSG00000086529	4930471I20Rik	2:155316114-155420691	Chr16wt	Chr16df	NOTEST	0.122051	0.0760838	-0.681821	0	1	1	no
ENSMUSG00000085727	ENSMUSG00000085727	4930471M09Rik	6:91380453-91390848	Chr16wt	Chr16df	NOTEST	0.0146126	0	#NAME?	0	1	1	no
ENSMUSG00000029175	ENSMUSG00000029175	4930471M23Rik	5:30950305-30962104	Chr16wt	Chr16df	OK	14.8122	14.405	-0.0402208	-0.134954	0.8117	0.999798	no
ENSMUSG00000060029	ENSMUSG00000060029	4930473A02Rik	2:130276013-130394431	Chr16wt	Chr16df	OK	4.10296	4.68189	0.190427	0.104886	0.85865	0.999798	no
ENSMUSG00000052407	ENSMUSG00000052407	4930473A06Rik	4:83171448-83510635	Chr16wt	Chr16df	OK	0.847305	0.988722	0.222683	0.369897	0.5037	0.999798	no
ENSMUSG00000089934	ENSMUSG00000089934	4930473D10Rik	10:113835878-114253887	Chr16wt	Chr16df	NOTEST	0	0	0	0	1	1	no
ENSMUSG00000087109	ENSMUSG00000087109	4930474H06Rik	12:72410870-72422647	Chr16wt	Chr16df	OK	1.02536	1.12071	0.128273	0.206268	0.7329	0.999798	no
ENSMUSG00000049546	ENSMUSG00000049546	4930474N05Rik	14:36908144-36911467	Chr16wt	Chr16df	NOTEST	0.0481003	0.0193359	-1.31477	0	1	1	no
ENSMUSG00000091033	ENSMUSG00000091033	4930477E14Rik	3:96205072-96205937	Chr16wt	Chr16df	NOTEST	0	0	0	0	1	1	no
ENSMUSG00000085954	ENSMUSG00000085954	4930478K11Rik	12:109544479-109566510	Chr16wt	Chr16df	OK	0.330929	0.330507	-0.00183887	-0.00106445	0.96335	0.999798	no
ENSMUSG00000085238	ENSMUSG00000085238	4930479D17Rik	6:146605739-146613925	Chr16wt	Chr16df	OK	1.30307	1.18472	-0.137363	-0.270991	0.64475	0.999798	no
ENSMUSG00000049761	ENSMUSG00000049761	4930479M11Rik	7:31455740-31456610	Chr16wt	Chr16df	NOTEST	0.0230164	0.0220462	-0.0621279	0	1	1	no
ENSMUSG00000035651	ENSMUSG00000035651	4930480E11Rik	X:75614981-75616467	Chr16wt	Chr16df	NOTEST	0	0	0	0	1	1	no
ENSMUSG00000091322	ENSMUSG00000091322	4930480E11Rik	X:75614981-75616467	Chr16wt	Chr16df	NOTEST	0	0	0	0	1	1	no
ENSMUSG00000086332	ENSMUSG00000086332	4930480G23Rik	4:19906591-19912535	Chr16wt	Chr16df	NOTEST	0	0.013277	inf	0	1	1	no
ENSMUSG00000090160	ENSMUSG00000090160	4930480K15Rik	17:90432983-91492145	Chr16wt	Chr16df	NOTEST	0.00703396	0.0110685	0.654056	0	1	1	no
ENSMUSG00000085243	ENSMUSG00000085243	4930480K23Rik	14:69955207-70166920	Chr16wt	Chr16df	OK	1.8441	1.62535	-0.182164	-0.075951	0.8944	0.999798	no
ENSMUSG00000086938	ENSMUSG00000086938	4930481A15Rik	19:5406739-5424979	Chr16wt	Chr16df	OK	2.35802	2.59216	0.136579	0.0467022	0.8993	0.999798	no
ENSMUSG00000085956	ENSMUSG00000085956	4930481B07Rik	3:94819546-94824060	Chr16wt	Chr16df	OK	0.432927	0.517833	0.258364	0.312821	0.5485	0.999798	no
ENSMUSG00000085418	ENSMUSG00000085418	4930483C13Rik	10:118866422-119550043	Chr16wt	Chr16df	NOTEST	0	0.0103766	inf	0	1	1	no
ENSMUSG00000047938	ENSMUSG00000047938	4930483J18Rik	15:81021203-81023193	Chr16wt	Chr16df	NOTEST	0.0124634	0.0242893	0.962623	0	1	1	no
ENSMUSG00000086241	ENSMUSG00000086241	4930483K19Rik	10:75994332-76024971	Chr16wt	Chr16df	OK	0.580278	0.785628	0.437103	0.233939	0.66775	0.999798	no
ENSMUSG00000020014	ENSMUSG00000020014	4930485B16Rik	10:92238363-92544363	Chr16wt	Chr16df	OK	0.738842	0.862317	0.222953	0.273006	0.5858	0.999798	no
ENSMUSG00000085435	ENSMUSG00000085435	4930486F22Rik	10:85517869-85961641	Chr16wt	Chr16df	NOTEST	0.00936119	0	#NAME?	0	1	1	no
ENSMUSG00000089914	ENSMUSG00000089914	4930486I03Rik	1:20047859-20608145	Chr16wt	Chr16df	NOTEST	0	0	0	0	1	1	no
ENSMUSG00000050345	ENSMUSG00000050345	4930486L24Rik	13:60943981-60965777	Chr16wt	Chr16df	NOTEST	0.157733	0.109364	-0.528355	0	1	1	no
ENSMUSG00000092578	ENSMUSG00000092578	4930488B22Rik	1:186536375-186542868	Chr16wt	Chr16df	NOTEST	0	0	0	0	1	1	no
ENSMUSG00000091332	ENSMUSG00000091332	4930500F10Rik	9:106135785-106151238	Chr16wt	Chr16df	OK	1.36286	1.14839	-0.247015	-0.119875	0.86625	0.999798	no
ENSMUSG00000086454	ENSMUSG00000086454	4930500J02Rik	2:104399319-104411586	Chr16wt	Chr16df	NOTEST	0.257663	0.309152	0.262832	0	1	1	no
ENSMUSG00000044306	ENSMUSG00000044306	4930500M09Rik	1:172123550-172145687	Chr16wt	Chr16df	OK	8.28066	8.49069	0.0361361	0.0129337	0.96595	0.999798	no
ENSMUSG00000086799	ENSMUSG00000086799	4930502E09Rik	11:84642679-84644370	Chr16wt	Chr16df	NOTEST	0.018079	0	#NAME?	0	1	1	no
ENSMUSG00000055555	ENSMUSG00000055555	4930502E18Rik	X:51028002-51041618	Chr16wt	Chr16df	NOTEST	0.087102	0.148178	0.76655	0	1	1	no
ENSMUSG00000090202	ENSMUSG00000090202	4930503B20Rik	3:146304895-146348556	Chr16wt	Chr16df	NOTEST	0.0352347	0.01653	-1.0919	0	1	1	no
ENSMUSG00000072595	ENSMUSG00000072595	4930503E14Rik	14:44740833-44749036	Chr16wt	Chr16df	NOTEST	0	0	0	0	1	1	no
ENSMUSG00000082612	ENSMUSG00000082612	4930503H13Rik	X:152973693-152974663	Chr16wt	Chr16df	NOTEST	0	0	0	0	1	1	no
ENSMUSG00000044906	ENSMUSG00000044906	4930503L19Rik	18:70612793-70660720	Chr16wt	Chr16df	OK	3.34766	3.26707	-0.0351559	-0.102958	0.8599	0.999798	no
ENSMUSG00000052642	ENSMUSG00000052642	4930504O13Rik	11:58259650-58266425	Chr16wt	Chr16df	NOTEST	0	0	0	0	1	1	no
ENSMUSG00000040919	ENSMUSG00000040919	4930505A04Rik	11:30326005-30371827	Chr16wt	Chr16df	NOTEST	0.220727	0.182705	-0.272749	0	1	1	no
ENSMUSG00000086594	ENSMUSG00000086594	4930505H01Rik	17:59135673-59164404	Chr16wt	Chr16df	NOTEST	0	0.0435712	inf	0	1	1	no
ENSMUSG00000085740	ENSMUSG00000085740	4930505K14Rik	5:149589538-149594656	Chr16wt	Chr16df	NOTEST	0	0	0	0	1	1	no
ENSMUSG00000090325	ENSMUSG00000090325	4930505N22Rik	19:45892633-46087876	Chr16wt	Chr16df	NOTEST	0.251435	0.242808	-0.0503675	0	1	1	no
ENSMUSG00000086912	ENSMUSG00000086912	4930505O20Rik	8:83035740-83038372	Chr16wt	Chr16df	NOTEST	0	0	0	0	1	1	no
ENSMUSG00000087478	ENSMUSG00000087478	4930506C21Rik	17:8475768-8503945	Chr16wt	Chr16df	OK	58.1853	58.4539	0.00664469	0.010016	0.98535	0.999798	no
ENSMUSG00000041362	ENSMUSG00000041362	4930506M07Rik	19:59047847-59150559	Chr16wt	Chr16df	OK	12.5148	12.4467	-0.00786283	-0.0300141	0.9594	0.999798	no
ENSMUSG00000086703	ENSMUSG00000086703	4930507D10Rik	11:80663882-80671802	Chr16wt	Chr16df	NOTEST	0.00997826	0.0300419	1.59012	0	1	1	no
ENSMUSG00000087091	ENSMUSG00000087091	4930509E16Rik	9:72366068-72379665	Chr16wt	Chr16df	NOTEST	0.0447466	0.0426081	-0.0706497	0	1	1	no
ENSMUSG00000085780	ENSMUSG00000085780	4930509G22Rik	16:11178268-11192385	Chr16wt	Chr16df	NOTEST	0.145303	0.196381	0.434588	0	1	1	no
ENSMUSG00000087137	ENSMUSG00000087137	4930509K18Rik	4:40260264-40264752	Chr16wt	Chr16df	NOTEST	0	0	0	0	1	1	no
ENSMUSG00000032048	ENSMUSG00000032048	4930510E17Rik	9:53072719-53089090	Chr16wt	Chr16df	NOTEST	0	0	0	0	1	1	no
ENSMUSG00000087092	ENSMUSG00000087092	4930511A02Rik	12:11445038-11451618	Chr16wt	Chr16df	NOTEST	0.0066772	0.00650268	-0.0382078	0	1	1	no
ENSMUSG00000086504	ENSMUSG00000086504	4930511F01Rik	2:142728700-142729308	Chr16wt	Chr16df	NOTEST	0.0635517	0	#NAME?	0	1	1	no
ENSMUSG00000024223	ENSMUSG00000024223	4930511I11Rik	17:28667804-28675899	Chr16wt	Chr16df	NOTEST	0.0107554	0.0106371	-0.0159507	0	1	1	no
ENSMUSG00000086607	ENSMUSG00000086607	4930511M06Rik	18:57514386-57890719	Chr16wt	Chr16df	OK	0.521554	0.497894	-0.0669774	-0.0457528	0.92235	0.999798	no
ENSMUSG00000014529	ENSMUSG00000014529	4930511M11Rik	5:3657003-3680325	Chr16wt	Chr16df	NOTEST	0	0.0162801	inf	0	1	1	no
ENSMUSG00000086698	ENSMUSG00000086698	4930511O05Rik	13:27384484-27397901	Chr16wt	Chr16df	NOTEST	0	0	0	0	1	1	no
ENSMUSG00000020992	ENSMUSG00000020992	4930512B01Rik	12:70847834-70895498	Chr16wt	Chr16df	OK	0.675226	0.640427	-0.0763348	-0.0774326	0.8914	0.999798	no
ENSMUSG00000086866	ENSMUSG00000086866	4930512H18Rik	8:63992042-64401631	Chr16wt	Chr16df	NOTEST	0	0	0	0	1	1	no
ENSMUSG00000062511	ENSMUSG00000062511	4930512M02Rik	11:11489225-11527838	Chr16wt	Chr16df	OK	0.599915	0.60284	0.00701728	0.00861366	0.9663	0.999798	no
ENSMUSG00000074136	ENSMUSG00000074136	4930513N10Rik	8:98243350-98345628	Chr16wt	Chr16df	OK	0.366855	0.458429	0.32149	0.110549	0.82605	0.999798	no
ENSMUSG00000031270	ENSMUSG00000031270	4930513O06Rik	X:135620781-135627944	Chr16wt	Chr16df	NOTEST	0	0	0	0	1	1	no
ENSMUSG00000087045	ENSMUSG00000087045	4930515B02Rik	4:140428607-140433970	Chr16wt	Chr16df	NOTEST	0	0	0	0	1	1	no
ENSMUSG00000092183	ENSMUSG00000092183	4930515G01Rik	5:115177415-115256209	Chr16wt	Chr16df	OK	0.305047	0.252751	-0.271315	-0.0517313	0.88115	0.999798	no
ENSMUSG00000049202	ENSMUSG00000049202	4930515G13Rik	17:21938125-21938625	Chr16wt	Chr16df	NOTEST	0.0712862	0	#NAME?	0	1	1	no
ENSMUSG00000085157	ENSMUSG00000085157	4930515L19Rik	X:43620735-43682088	Chr16wt	Chr16df	NOTEST	0	0	0	0	1	1	no
ENSMUSG00000090219	ENSMUSG00000090219	4930516K23Rik	7:111147313-111285919	Chr16wt	Chr16df	NOTEST	0	0	0	0	1	1	no
ENSMUSG00000085496	ENSMUSG00000085496	4930517E11Rik	2:123915704-124493506	Chr16wt	Chr16df	NOTEST	0.0103032	0.0111635	0.115702	0	1	1	no
ENSMUSG00000054391	ENSMUSG00000054391	4930517O19Rik	14:100612360-100645499	Chr16wt	Chr16df	NOTEST	0.0550034	0.0950212	0.78873	0	1	1	no
ENSMUSG00000092309	ENSMUSG00000092309	4930518C09Rik	5:48374393-48697521	Chr16wt	Chr16df	NOTEST	0	0	0	0	1	1	no
ENSMUSG00000074629	ENSMUSG00000074629	4930518I15Rik	2:156665812-156688681	Chr16wt	Chr16df	NOTEST	0.186958	0.241217	0.367616	0	1	1	no
ENSMUSG00000091841	ENSMUSG00000091841	4930519A11Rik	12:12909525-12914057	Chr16wt	Chr16df	NOTEST	0.00747754	0.00757436	0.0185604	0	1	1	no
ENSMUSG00000086263	ENSMUSG00000086263	4930519D14Rik	13:30706911-30716128	Chr16wt	Chr16df	NOTEST	0	0.0128614	inf	0	1	1	no
ENSMUSG00000090126	ENSMUSG00000090126	4930519F09Rik	10:28388165-28643313	Chr16wt	Chr16df	NOTEST	0	0.0662255	inf	0	1	1	no
ENSMUSG00000031325	ENSMUSG00000031325	4930519F16Rik	X:100378309-100507121	Chr16wt	Chr16df	NOTEST	0.141109	0.205327	0.541114	0	1	1	no
ENSMUSG00000029564	ENSMUSG00000029564	4930519G04Rik	5:115303672-115333668	Chr16wt	Chr16df	NOTEST	0	0	0	0	1	1	no
ENSMUSG00000038491	ENSMUSG00000038491	4930520K10Rik	10:40068313-40203624	Chr16wt	Chr16df	NOTEST	0.197131	0.212501	0.108311	0	1	1	no
ENSMUSG00000074039	ENSMUSG00000074039	4930520O04Rik	9:114277420-114299793	Chr16wt	Chr16df	OK	0.270741	0.324741	0.262373	0.16343	0.73115	0.999798	no
ENSMUSG00000026063	ENSMUSG00000026063	4930521A18Rik	1:31279683-31281132	Chr16wt	Chr16df	NOTEST	0	0	0	0	1	1	no
ENSMUSG00000085026	ENSMUSG00000085026	4930521C21Rik	5:136282759-136350642	Chr16wt	Chr16df	NOTEST	0.073211	0.0346509	-1.07917	0	1	1	no
ENSMUSG00000060491	ENSMUSG00000060491	4930522H14Rik	4:109177941-109203902	Chr16wt	Chr16df	NOTEST	0	0	0	0	1	1	no
ENSMUSG00000072762	ENSMUSG00000072762	4930522L14Rik	5:110165008-110180905	Chr16wt	Chr16df	OK	2.8138	2.48494	-0.179309	-0.369075	0.5209	0.999798	no
ENSMUSG00000029331	ENSMUSG00000029331	4930522N08Rik	5:99726262-100158084	Chr16wt	Chr16df	NOTEST	0	0	0	0	1	1	no
ENSMUSG00000086947	ENSMUSG00000086947	4930522O17Rik	4:53259067-53263987	Chr16wt	Chr16df	NOTEST	0	0	0	0	1	1	no
ENSMUSG00000090394	ENSMUSG00000090394	4930523C07Rik	1:161974514-162008559	Chr16wt	Chr16df	OK	0.625607	0.533798	-0.228962	-0.321487	0.4973	0.999798	no
ENSMUSG00000050883	ENSMUSG00000050883	4930523C07Rik	1:161974514-162008559	Chr16wt	Chr16df	NOTEST	0.261058	0.105737	-1.30388	0	1	1	no
ENSMUSG00000020299	ENSMUSG00000020299	4930524B15Rik	11:31865591-31879651	Chr16wt	Chr16df	NOTEST	0.0441376	0.0422521	-0.062985	0	1	1	no
ENSMUSG00000047079	ENSMUSG00000047079	4930524E20Rik	X:112021190-112022119	Chr16wt	Chr16df	NOTEST	0	0	0	0	1	1	no
ENSMUSG00000035364	ENSMUSG00000035364	4930524J08Rik	5:100408079-100408682	Chr16wt	Chr16df	OK	0.85163	0.757585	-0.168819	-0.248279	0.66765	0.999798	no
ENSMUSG00000039545	ENSMUSG00000039545	4930524L23Rik	X:7134421-7182643	Chr16wt	Chr16df	OK	0.555193	0.671411	0.274207	0.185096	0.72405	0.999798	no
ENSMUSG00000059663	ENSMUSG00000059663	4930524N10Rik	X:150773767-150777935	Chr16wt	Chr16df	NOTEST	0	0	0	0	1	1	no
ENSMUSG00000090207	ENSMUSG00000090207	4930524O07Rik	9:106794501-107134240	Chr16wt	Chr16df	OK	1.03378	1.48202	0.51964	0.037113	0.71545	0.999798	no
ENSMUSG00000027209	ENSMUSG00000027209	4930525F21Rik	2:125656039-125977740	Chr16wt	Chr16df	OK	0.320935	0.38196	0.251141	0.0658835	0.88405	0.999798	no
ENSMUSG00000091469	ENSMUSG00000091469	4930525G20Rik	13:67914752-67931922	Chr16wt	Chr16df	OK	0.673323	0.678022	0.0100328	0.015902	0.97525	0.999798	no
ENSMUSG00000068173	ENSMUSG00000068173	4930525M21Rik	X:35367084-35371992	Chr16wt	Chr16df	NOTEST	0	0	0	0	1	1	no
ENSMUSG00000085521	ENSMUSG00000085521	4930526A20Rik	17:28203691-28217584	Chr16wt	Chr16df	NOTEST	0.0587586	0.0680701	0.212221	0	1	1	no
ENSMUSG00000045794	ENSMUSG00000045794	4930526D03Rik	2:181431497-181433147	Chr16wt	Chr16df	NOTEST	0	0	0	0	1	1	no
ENSMUSG00000087335	ENSMUSG00000087335	4930526F13Rik	13:55028123-55031566	Chr16wt	Chr16df	NOTEST	0.0263071	0.0124536	-1.07889	0	1	1	no
ENSMUSG00000085490	ENSMUSG00000085490	4930526L06Rik	19:11271306-11374376	Chr16wt	Chr16df	NOTEST	0.0452183	0.0669663	0.566528	0	1	1	no
ENSMUSG00000086764	ENSMUSG00000086764	4930527A07Rik	2:105316657-105317514	Chr16wt	Chr16df	NOTEST	0	0	0	0	1	1	no
ENSMUSG00000086971	ENSMUSG00000086971	4930527B05Rik	11:80693670-81781959	Chr16wt	Chr16df	NOTEST	0.0239628	0.0521172	1.12096	0	1	1	no
ENSMUSG00000085491	ENSMUSG00000085491	4930527E20Rik	2:30659312-30662949	Chr16wt	Chr16df	NOTEST	0	0	0	0	1	1	no
ENSMUSG00000070489	ENSMUSG00000070489	4930527J03Rik	1:180206223-180206770	Chr16wt	Chr16df	NOTEST	0.0699382	0.061484	-0.185869	0	1	1	no
ENSMUSG00000086091	ENSMUSG00000086091	4930528D03Rik	13:59835005-59838831	Chr16wt	Chr16df	NOTEST	0.115371	0.0853461	-0.434887	0	1	1	no
ENSMUSG00000024155	ENSMUSG00000024155	4930528F23Rik	17:24941326-24976732	Chr16wt	Chr16df	NOTEST	0.0071819	0	#NAME?	0	1	1	no
ENSMUSG00000084909	ENSMUSG00000084909	4930528G23Rik	6:148608499-148626522	Chr16wt	Chr16df	NOTEST	0.00725482	0	#NAME?	0	1	1	no
ENSMUSG00000087309	ENSMUSG00000087309	4930528P14Rik	2:115154999-115170016	Chr16wt	Chr16df	NOTEST	0.0319415	0	#NAME?	0	1	1	no
ENSMUSG00000086377	ENSMUSG00000086377	4930529C04Rik	3:90875583-90879117	Chr16wt	Chr16df	NOTEST	0	0	0	0	1	1	no
ENSMUSG00000046282	ENSMUSG00000046282	4930529F22Rik	8:41878626-41882657	Chr16wt	Chr16df	NOTEST	0	0	0	0	1	1	no
ENSMUSG00000085350	ENSMUSG00000085350	4930529I22Rik	2:169224644-169230950	Chr16wt	Chr16df	NOTEST	0.0513381	0.0247289	-1.05383	0	1	1	no
ENSMUSG00000037143	ENSMUSG00000037143	4930529M08Rik	2:145743214-146040775	Chr16wt	Chr16df	OK	2.42214	2.81328	0.215967	0.0512806	0.8685	0.999798	no
ENSMUSG00000091047	ENSMUSG00000091047	4930532G15Rik	1:187183339-187186744	Chr16wt	Chr16df	NOTEST	0.0171174	0.0172864	0.0141729	0	1	1	no
ENSMUSG00000084798	ENSMUSG00000084798	4930533B01Rik	2:113167892-113556924	Chr16wt	Chr16df	NOTEST	0	0.0204786	inf	0	1	1	no
ENSMUSG00000047692	ENSMUSG00000047692	4930533K18Rik	10:70331416-70622448	Chr16wt	Chr16df	NOTEST	0.0262138	0.0254679	-0.0416484	0	1	1	no
ENSMUSG00000051614	ENSMUSG00000051614	4930533L02Rik	7:132461872-132463032	Chr16wt	Chr16df	NOTEST	0	0	0	0	1	1	no
ENSMUSG00000061533	ENSMUSG00000061533	4930534B04Rik	12:92236931-92622849	Chr16wt	Chr16df	OK	8.23762	8.30193	0.0112203	0.0216176	0.97285	0.999798	no
ENSMUSG00000091852	ENSMUSG00000091852	4930534D22Rik	3:130993408-131019579	Chr16wt	Chr16df	OK	0.493408	0.348589	-0.501253	-0.57653	0.31995	0.999798	no
ENSMUSG00000085937	ENSMUSG00000085937	4930535C22Rik	11:68396765-68400459	Chr16wt	Chr16df	NOTEST	0.00971143	0	#NAME?	0	1	1	no
ENSMUSG00000085516	ENSMUSG00000085516	4930538E20Rik	11:23978055-24074123	Chr16wt	Chr16df	OK	5.97253	5.31049	-0.169498	-0.131839	0.8344	0.999798	no
ENSMUSG00000028642	ENSMUSG00000028642	4930538K18Rik	4:118876174-118905317	Chr16wt	Chr16df	OK	0.399914	0.409613	0.0345697	0.0147434	0.8552	0.999798	no
ENSMUSG00000048905	ENSMUSG00000048905	4930539E08Rik	17:29033341-29052269	Chr16wt	Chr16df	OK	0.700038	0.756269	0.111466	0.31123	0.59265	0.999798	no
ENSMUSG00000090593	ENSMUSG00000090593	4930539J05Rik	3:135099189-135100723	Chr16wt	Chr16df	OK	0.6666	0.632746	-0.0751954	-0.142773	0.79945	0.999798	no
ENSMUSG00000086280	ENSMUSG00000086280	4930540M05Rik	6:119846176-119852671	Chr16wt	Chr16df	NOTEST	0.0441231	0.0197608	-1.1589	0	1	1	no
ENSMUSG00000090724	ENSMUSG00000090724	4930542C12Rik	9:78242762-78271394	Chr16wt	Chr16df	NOTEST	0	0	0	0	1	1	no
ENSMUSG00000048628	ENSMUSG00000048628	4930542C16Rik	14:25425925-25436533	Chr16wt	Chr16df	NOTEST	0	0	0	0	1	1	no
ENSMUSG00000086569	ENSMUSG00000086569	4930542H20Rik	11:79404713-79511525	Chr16wt	Chr16df	NOTEST	0.0931702	0.0157209	-2.56719	0	1	1	no
ENSMUSG00000025051	ENSMUSG00000025051	4930542N07Rik	X:150916544-150919225	Chr16wt	Chr16df	NOTEST	0	0	0	0	1	1	no
ENSMUSG00000087279	ENSMUSG00000087279	4930544D05Rik	11:70428384-70432718	Chr16wt	Chr16df	NOTEST	0.164879	0	#NAME?	0	1	1	no
ENSMUSG00000036463	ENSMUSG00000036463	4930544G11Rik	6:65902564-65904006	Chr16wt	Chr16df	NOTEST	0	0	0	0	1	1	no
ENSMUSG00000092100	ENSMUSG00000092100	4930544I03Rik	12:91991647-92208208	Chr16wt	Chr16df	NOTEST	0.236198	0.185594	-0.34785	0	1	1	no
ENSMUSG00000073803	ENSMUSG00000073803	4930544L04Rik	7:142588024-142591227	Chr16wt	Chr16df	NOTEST	0.00369024	0.00386662	0.0673592	0	1	1	no
ENSMUSG00000051758	ENSMUSG00000051758	4930544M13Rik	13:115397444-115447032	Chr16wt	Chr16df	NOTEST	0.029947	0.0277645	-0.109173	0	1	1	no
ENSMUSG00000044556	ENSMUSG00000044556	4930544O15Rik	4:115452438-115453623	Chr16wt	Chr16df	NOTEST	0.293318	0.166468	-0.817225	0	1	1	no
ENSMUSG00000085247	ENSMUSG00000085247	4930545L23Rik	2:134611894-135409320	Chr16wt	Chr16df	NOTEST	0.0203266	0.00929025	-1.12958	0	1	1	no
ENSMUSG00000024546	ENSMUSG00000024546	4930546C10Rik	18:69104286-69109795	Chr16wt	Chr16df	NOTEST	0	0.0580258	inf	0	1	1	no
ENSMUSG00000085717	ENSMUSG00000085717	4930546G22Rik	4:127665100-128244903	Chr16wt	Chr16df	NOTEST	0	0	0	0	1	1	no
ENSMUSG00000028314	ENSMUSG00000028314	4930547C10Rik	4:52609145-52625302	Chr16wt	Chr16df	NOTEST	0	0	0	0	1	1	no
ENSMUSG00000086687	ENSMUSG00000086687	4930547E08Rik	2:103644608-103650779	Chr16wt	Chr16df	NOTEST	0.0911309	0.0598622	-0.606296	0	1	1	no
ENSMUSG00000075243	ENSMUSG00000075243	4930547M16Rik	10:39619134-39627737	Chr16wt	Chr16df	NOTEST	0.206068	0.229824	0.157409	0	1	1	no
ENSMUSG00000035365	ENSMUSG00000035365	4930547N16Rik	10:87553816-87609686	Chr16wt	Chr16df	OK	0.472697	0.680371	0.525408	0.482339	0.22485	0.999798	no
ENSMUSG00000051198	ENSMUSG00000051198	4930548G14Rik	15:46457001-46457319	Chr16wt	Chr16df	NOTEST	0	0	0	0	1	1	no
ENSMUSG00000029138	ENSMUSG00000029138	4930548H24Rik	5:31788231-31815276	Chr16wt	Chr16df	NOTEST	0	0	0	0	1	1	no
ENSMUSG00000086257	ENSMUSG00000086257	4930548K13Rik	4:26562966-26632596	Chr16wt	Chr16df	NOTEST	0	0	0	0	1	1	no
ENSMUSG00000036921	ENSMUSG00000036921	4930549C01Rik	4:136166351-136169141	Chr16wt	Chr16df	NOTEST	0	0	0	0	1	1	no
ENSMUSG00000005131	ENSMUSG00000005131	4930550C14Rik	9:53213390-53240908	Chr16wt	Chr16df	NOTEST	0.204029	0.213475	0.0652921	0	1	1	no
ENSMUSG00000087493	ENSMUSG00000087493	4930550C17Rik	13:56323584-56345301	Chr16wt	Chr16df	NOTEST	0	0	0	0	1	1	no
ENSMUSG00000085735	ENSMUSG00000085735	4930550G17Rik	2:69723784-69726212	Chr16wt	Chr16df	OK	1.35014	0.939157	-0.523674	-0.920602	0.10825	0.999798	no
ENSMUSG00000046180	ENSMUSG00000046180	4930550L24Rik	X:56162536-56173481	Chr16wt	Chr16df	NOTEST	0	0	0	0	1	1	no
ENSMUSG00000085377	ENSMUSG00000085377	4930551L18Rik	4:94715724-94834009	Chr16wt	Chr16df	NOTEST	0	0	0	0	1	1	no
ENSMUSG00000086430	ENSMUSG00000086430	4930551O13Rik	2:4941687-4985097	Chr16wt	Chr16df	NOTEST	0.187714	0.296281	0.658425	0	1	1	no
ENSMUSG00000070984	ENSMUSG00000070984	4930552N02Rik	4:52827475-52841141	Chr16wt	Chr16df	NOTEST	0	0	0	0	1	1	no
ENSMUSG00000085200	ENSMUSG00000085200	4930552P12Rik	19:55715078-55776694	Chr16wt	Chr16df	NOTEST	0.0680903	0.0639065	-0.0914868	0	1	1	no
ENSMUSG00000022931	ENSMUSG00000022931	4930553J12Rik	16:88820459-88829729	Chr16wt	Chr16df	NOTEST	0	0	0	0	1	1	no
ENSMUSG00000054351	ENSMUSG00000054351	4930553M12Rik	4:88513785-88514283	Chr16wt	Chr16df	NOTEST	0	0	0	0	1	1	no
ENSMUSG00000085452	ENSMUSG00000085452	4930554G24Rik	11:13972105-14079044	Chr16wt	Chr16df	NOTEST	0	0	0	0	1	1	no
ENSMUSG00000087315	ENSMUSG00000087315	4930554H23Rik	7:70489575-70589415	Chr16wt	Chr16df	NOTEST	0.0175134	0.00469835	-1.89824	0	1	1	no
ENSMUSG00000086396	ENSMUSG00000086396	4930555B11Rik	2:57034241-57040668	Chr16wt	Chr16df	NOTEST	0.0175429	0	#NAME?	0	1	1	no
ENSMUSG00000085619	ENSMUSG00000085619	4930555B12Rik	X:112040597-112042209	Chr16wt	Chr16df	NOTEST	0	0	0	0	1	1	no
ENSMUSG00000031559	ENSMUSG00000031559	4930555F03Rik	8:50456239-50606449	Chr16wt	Chr16df	NOTEST	0.0483728	0.0560388	0.212232	0	1	1	no
ENSMUSG00000079381	ENSMUSG00000079381	4930555G01Rik	14:4767230-5272258	Chr16wt	Chr16df	NOTEST	0	0	0	0	1	1	no
ENSMUSG00000028801	ENSMUSG00000028801	4930555I21Rik	4:135001334-135093720	Chr16wt	Chr16df	OK	2.96391	2.4237	-0.290288	-0.0860171	0.8547	0.999798	no
ENSMUSG00000086315	ENSMUSG00000086315	4930555J06Rik	12:40764685-40766614	Chr16wt	Chr16df	NOTEST	0.0181695	0.0173604	-0.0657227	0	1	1	no
ENSMUSG00000048559	ENSMUSG00000048559	4930555K19Rik	15:41005246-41005417	Chr16wt	Chr16df	NOTEST	0	0	0	0	1	1	no
ENSMUSG00000085676	ENSMUSG00000085676	4930555O08Rik	11:32689761-32690725	Chr16wt	Chr16df	NOTEST	0	0	0	0	1	1	no
ENSMUSG00000085522	ENSMUSG00000085522	4930556G01Rik	4:30591745-30723813	Chr16wt	Chr16df	NOTEST	0	0	0	0	1	1	no
ENSMUSG00000089767	ENSMUSG00000089767	4930556I23Rik	1:37668521-37776930	Chr16wt	Chr16df	OK	0.759704	0.356606	-1.09111	-0.0999945	0.4839	0.999798	no
ENSMUSG00000034493	ENSMUSG00000034493	4930556J24Rik	11:3837543-3880007	Chr16wt	Chr16df	NOTEST	0.129179	0.154904	0.262011	0	1	1	no
ENSMUSG00000086800	ENSMUSG00000086800	4930556L07Rik	2:151573313-151575714	Chr16wt	Chr16df	NOTEST	0.00880436	0.00882108	0.00273718	0	1	1	no
ENSMUSG00000092044	ENSMUSG00000092044	4930556M19Rik	15:10644590-10719878	Chr16wt	Chr16df	NOTEST	0.0104391	0.0201864	0.951386	0	1	1	no
ENSMUSG00000085013	ENSMUSG00000085013	4930556M19Rik	15:10644590-10719878	Chr16wt	Chr16df	NOTEST	0.0858405	0.0872514	0.0235193	0	1	1	no
ENSMUSG00000085664	ENSMUSG00000085664	4930556N08Rik	12:33832557-34079625	Chr16wt	Chr16df	NOTEST	0.235052	0.269506	0.197339	0	1	1	no
ENSMUSG00000092399	ENSMUSG00000092399	4930556N13Rik	11:88692105-88742709	Chr16wt	Chr16df	NOTEST	0.0317251	0.0105169	-1.59292	0	1	1	no
ENSMUSG00000048994	ENSMUSG00000048994	4930557A04Rik	X:9426828-9427380	Chr16wt	Chr16df	NOTEST	0	0	0	0	1	1	no
ENSMUSG00000085170	ENSMUSG00000085170	4930557C09Rik	11:62418385-62462025	Chr16wt	Chr16df	NOTEST	0	0.0161906	inf	0	1	1	no
ENSMUSG00000085488	ENSMUSG00000085488	4930557F10Rik	13:23368072-23405269	Chr16wt	Chr16df	NOTEST	0	0	0	0	1	1	no
ENSMUSG00000086244	ENSMUSG00000086244	4930558G05Rik	X:125598832-125601682	Chr16wt	Chr16df	NOTEST	0	0	0	0	1	1	no
ENSMUSG00000084958	ENSMUSG00000084958	4930558J18Rik	1:57416065-57434348	Chr16wt	Chr16df	NOTEST	0.0358437	0.0131273	-1.44914	0	1	1	no
ENSMUSG00000075029	ENSMUSG00000075029	4930558J22Rik	13:23848071-23849489	Chr16wt	Chr16df	NOTEST	0.0179837	0	#NAME?	0	1	1	no
ENSMUSG00000086277	ENSMUSG00000086277	4930558K02Rik	1:163872216-164410074	Chr16wt	Chr16df	NOTEST	0.0719184	0.0846887	0.23581	0	1	1	no
ENSMUSG00000086945	ENSMUSG00000086945	4930562A09Rik	5:116840686-116842809	Chr16wt	Chr16df	NOTEST	0.0193259	0	#NAME?	0	1	1	no
ENSMUSG00000022518	ENSMUSG00000022518	4930562C15Rik	16:4835415-4867691	Chr16wt	Chr16df	NOTEST	0.00197569	0.00393387	0.993592	0	1	1	no
ENSMUSG00000086608	ENSMUSG00000086608	4930562D21Rik	9:79446797-79566638	Chr16wt	Chr16df	NOTEST	0	0	0	0	1	1	no
ENSMUSG00000026729	ENSMUSG00000026729	4930562F07Rik	1:161974514-162008559	Chr16wt	Chr16df	OK	0.32612	0.388407	0.252164	0.175618	0.7405	0.999798	no
ENSMUSG00000051728	ENSMUSG00000051728	4930563D23Rik	16:92319007-92321686	Chr16wt	Chr16df	NOTEST	0.00787897	0.0110533	0.488403	0	1	1	no
ENSMUSG00000084832	ENSMUSG00000084832	4930563E18Rik	18:10706857-10711830	Chr16wt	Chr16df	NOTEST	0.0826177	0.059314	-0.478078	0	1	1	no
ENSMUSG00000053574	ENSMUSG00000053574	4930563E22Rik	11:72025225-72031952	Chr16wt	Chr16df	OK	0.883631	1.11964	0.341517	0.391969	0.4976	0.999798	no
ENSMUSG00000086112	ENSMUSG00000086112	4930563I02Rik	14:60266367-60816016	Chr16wt	Chr16df	NOTEST	0	0	0	0	1	1	no
ENSMUSG00000022002	ENSMUSG00000022002	4930564B18Rik	14:76042065-76066944	Chr16wt	Chr16df	NOTEST	0.0142444	0	#NAME?	0	1	1	no
ENSMUSG00000051788	ENSMUSG00000051788	4930564D02Rik	3:104869761-104881724	Chr16wt	Chr16df	NOTEST	0	0	0	0	1	1	no
ENSMUSG00000084764	ENSMUSG00000084764	4930564G21Rik	10:118866422-119550043	Chr16wt	Chr16df	NOTEST	0.0158532	0	#NAME?	0	1	1	no
ENSMUSG00000086273	ENSMUSG00000086273	4930564K09Rik	3:82680626-82747560	Chr16wt	Chr16df	NOTEST	0.00641392	0.00381694	-0.748789	0	1	1	no
ENSMUSG00000084834	ENSMUSG00000084834	4930565N06Rik	16:36875225-36933171	Chr16wt	Chr16df	NOTEST	0.141123	0.161832	0.197542	0	1	1	no
ENSMUSG00000086967	ENSMUSG00000086967	4930566F21Rik	5:31788231-31815276	Chr16wt	Chr16df	NOTEST	0.115558	0.148236	0.359279	0	1	1	no
ENSMUSG00000054773	ENSMUSG00000054773	4930566N20Rik	3:156224757-156979409	Chr16wt	Chr16df	NOTEST	0	0	0	0	1	1	no
ENSMUSG00000073141	ENSMUSG00000073141	4930567H17Rik	X:67647075-67647915	Chr16wt	Chr16df	NOTEST	0	0	0	0	1	1	no
ENSMUSG00000026882	ENSMUSG00000026882	4930568D16Rik	2:35209737-35223249	Chr16wt	Chr16df	NOTEST	0	0	0	0	1	1	no
ENSMUSG00000090220	ENSMUSG00000090220	4930568K20Rik	5:124568698-124699769	Chr16wt	Chr16df	NOTEST	0	0	0	0	1	1	no
ENSMUSG00000041512	ENSMUSG00000041512	4930569F06Rik	5:117271462-117271895	Chr16wt	Chr16df	NOTEST	0	0	0	0	1	1	no
ENSMUSG00000084875	ENSMUSG00000084875	4930570D08Rik	X:130433237-130435752	Chr16wt	Chr16df	NOTEST	0	0	0	0	1	1	no
ENSMUSG00000085084	ENSMUSG00000085084	4930570G19Rik	3:156209716-156224710	Chr16wt	Chr16df	OK	3.70097	3.64543	-0.0218158	-0.0492924	0.9339	0.999798	no
ENSMUSG00000089683	ENSMUSG00000089683	4930570N18Rik	1:195029232-195090248	Chr16wt	Chr16df	NOTEST	0	0.0865595	inf	0	1	1	no
ENSMUSG00000090861	ENSMUSG00000090861	4930570N19Rik	14:27399063-27489332	Chr16wt	Chr16df	OK	0.643776	0.519944	-0.308203	-0.0474596	0.85115	0.999798	no
ENSMUSG00000090457	ENSMUSG00000090457	4930571K23Rik	7:132512374-132514527	Chr16wt	Chr16df	NOTEST	0	0	0	0	1	1	no
ENSMUSG00000086467	ENSMUSG00000086467	4930571N24Rik	15:77252639-77292396	Chr16wt	Chr16df	NOTEST	0.123877	0.119622	-0.0504262	0	1	1	no
ENSMUSG00000056665	ENSMUSG00000056665	4930572J05Rik	15:74549459-74564743	Chr16wt	Chr16df	OK	61.8691	59.0538	-0.0671879	-0.263197	0.64205	0.999798	no
ENSMUSG00000069720	ENSMUSG00000069720	4930572O03Rik	5:15158103-15162877	Chr16wt	Chr16df	NOTEST	0	0.00741591	inf	0	1	1	no
ENSMUSG00000087517	ENSMUSG00000087517	4930577H14Rik	4:91605544-91606643	Chr16wt	Chr16df	NOTEST	0	0	0	0	1	1	no
ENSMUSG00000087440	ENSMUSG00000087440	4930577N17Rik	3:51059152-51144580	Chr16wt	Chr16df	OK	0.286847	0.613778	1.09743	0.234957	0.60235	0.999798	no
ENSMUSG00000037358	ENSMUSG00000037358	4930578C19Rik	X:17992006-18038523	Chr16wt	Chr16df	OK	0.394666	0.368091	-0.100572	-0.19746	0.73165	0.999798	no
ENSMUSG00000054885	ENSMUSG00000054885	4930578G10Rik	4:42749076-42869643	Chr16wt	Chr16df	OK	0.368452	0.470299	0.352104	0.219508	0.68425	0.999798	no
ENSMUSG00000021961	ENSMUSG00000021961	4930578I06Rik	14:64589958-64606617	Chr16wt	Chr16df	NOTEST	0	0.0106249	inf	0	1	1	no
ENSMUSG00000044480	ENSMUSG00000044480	4930578I07Rik	14:67556201-67557573	Chr16wt	Chr16df	NOTEST	0	0	0	0	1	1	no
ENSMUSG00000087446	ENSMUSG00000087446	4930578M01Rik	15:98816395-98819712	Chr16wt	Chr16df	OK	0.680091	0.5031	-0.434883	-0.710817	0.2151	0.999798	no
ENSMUSG00000070883	ENSMUSG00000070883	4930578N16Rik	2:69596089-69627632	Chr16wt	Chr16df	OK	0.792795	0.82273	0.053472	0.110455	0.845	0.999798	no
ENSMUSG00000074146	ENSMUSG00000074146	4930579C12Rik	9:89046842-89072651	Chr16wt	Chr16df	NOTEST	0	0	0	0	1	1	no
ENSMUSG00000028575	ENSMUSG00000028575	4930579C15Rik	4:94573957-94595534	Chr16wt	Chr16df	NOTEST	0.105226	0.0731749	-0.52407	0	1	1	no
ENSMUSG00000084971	ENSMUSG00000084971	4930579D09Rik	6:143482484-143484028	Chr16wt	Chr16df	NOTEST	0	0	0	0	1	1	no
ENSMUSG00000012042	ENSMUSG00000012042	4930579F01Rik	3:137827098-137849677	Chr16wt	Chr16df	NOTEST	0.00616175	0	#NAME?	0	1	1	no
ENSMUSG00000040840	ENSMUSG00000040840	4930579G18Rik	14:55250828-55309579	Chr16wt	Chr16df	OK	0.386245	0.400069	0.0507309	0.0121167	0.9765	0.999798	no
ENSMUSG00000025535	ENSMUSG00000025535	4930579G22Rik	5:130384409-130387150	Chr16wt	Chr16df	OK	0.678562	0.595059	-0.18945	-0.242916	0.66495	0.999798	no
ENSMUSG00000027811	ENSMUSG00000027811	4930579G24Rik	3:79433000-79436739	Chr16wt	Chr16df	OK	1.44638	1.57612	0.123937	0.314174	0.5892	0.999798	no
ENSMUSG00000051074	ENSMUSG00000051074	4930579K19Rik	9:98463378-98464030	Chr16wt	Chr16df	OK	0.4546	0.492686	0.116073	0.145173	0.80745	0.999798	no
ENSMUSG00000086190	ENSMUSG00000086190	4930579M01Rik	8:48072278-48180249	Chr16wt	Chr16df	NOTEST	0	0	0	0	1	1	no
ENSMUSG00000090732	ENSMUSG00000090732	4930579O11Rik	8:83866454-84648935	Chr16wt	Chr16df	NOTEST	0	0	0	0	1	1	no
ENSMUSG00000085633	ENSMUSG00000085633	4930580A09Rik	2:122559025-122564098	Chr16wt	Chr16df	NOTEST	0.0225571	0.0742088	1.71801	0	1	1	no
ENSMUSG00000070315	ENSMUSG00000070315	4930581F22Rik	9:34854163-34983646	Chr16wt	Chr16df	OK	5.8277	6.48231	0.153582	0.147164	0.83205	0.999798	no
ENSMUSG00000037161	ENSMUSG00000037161	4930583H14Rik	3:51192336-51200660	Chr16wt	Chr16df	NOTEST	0.165154	0.265758	0.686306	0	1	1	no
ENSMUSG00000024088	ENSMUSG00000024088	4930583I09Rik	17:65181862-65185411	Chr16wt	Chr16df	NOTEST	0	0	0	0	1	1	no
ENSMUSG00000055159	ENSMUSG00000055159	4930583K01Rik	7:125387378-125389065	Chr16wt	Chr16df	NOTEST	0.0448655	0.0812663	0.857051	0	1	1	no
ENSMUSG00000086954	ENSMUSG00000086954	4930583P06Rik	2:123915704-124493506	Chr16wt	Chr16df	NOTEST	0.0212753	0	#NAME?	0	1	1	no
ENSMUSG00000029044	ENSMUSG00000029044	4930584F24Rik	5:26786613-26819818	Chr16wt	Chr16df	NOTEST	0	0	0	0	1	1	no
ENSMUSG00000087097	ENSMUSG00000087097	4930586N03Rik	13:23405393-23477668	Chr16wt	Chr16df	NOTEST	0.0293108	0.0140774	-1.05805	0	1	1	no
ENSMUSG00000086009	ENSMUSG00000086009	4930587A21Rik	1:61663516-61667723	Chr16wt	Chr16df	NOTEST	0	0	0	0	1	1	no
ENSMUSG00000075335	ENSMUSG00000075335	4930588K23Rik	16:18592084-18609844	Chr16wt	Chr16df	NOTEST	0	0	0	0	1	1	no
ENSMUSG00000029660	ENSMUSG00000029660	4930588N13Rik	5:150242280-150273195	Chr16wt	Chr16df	NOTEST	0.14073	0.133617	-0.0748352	0	1	1	no
ENSMUSG00000068957	ENSMUSG00000068957	4930589L23Rik	3:79372113-79376502	Chr16wt	Chr16df	NOTEST	0	0	0	0	1	1	no
ENSMUSG00000085593	ENSMUSG00000085593	4930589P08Rik	4:150433632-151235985	Chr16wt	Chr16df	NOTEST	0	0	0	0	1	1	no
ENSMUSG00000034063	ENSMUSG00000034063	4930590J08Rik	6:91864752-91900634	Chr16wt	Chr16df	NOTEST	0.0259758	0.0255603	-0.0232621	0	1	1	no
ENSMUSG00000039138	ENSMUSG00000039138	4930591A17Rik	2:179149640-179151587	Chr16wt	Chr16df	NOTEST	0	0.0175837	inf	0	1	1	no
ENSMUSG00000087019	ENSMUSG00000087019	4930593A02Rik	3:58496510-58601253	Chr16wt	Chr16df	NOTEST	0.225152	0.201708	-0.158635	0	1	1	no
ENSMUSG00000086365	ENSMUSG00000086365	4930593C16Rik	9:120833572-121186315	Chr16wt	Chr16df	NOTEST	0.027987	0.0765972	1.45254	0	1	1	no
ENSMUSG00000087233	ENSMUSG00000087233	4930594C11Rik	1:37496184-37597861	Chr16wt	Chr16df	NOTEST	0.017495	0	#NAME?	0	1	1	no
ENSMUSG00000075463	ENSMUSG00000075463	4930594M22Rik	14:122933545-123383257	Chr16wt	Chr16df	NOTEST	0.247379	0.266708	0.108536	0	1	1	no
ENSMUSG00000085677	ENSMUSG00000085677	4930594O21Rik	3:37512834-37514198	Chr16wt	Chr16df	NOTEST	0	0	0	0	1	1	no
ENSMUSG00000083193	ENSMUSG00000083193	4930595D18Rik	12:112398060-112505364	Chr16wt	Chr16df	NOTEST	0.0147491	0	#NAME?	0	1	1	no
ENSMUSG00000060673	ENSMUSG00000060673	4930595M18Rik	X:78664913-78703460	Chr16wt	Chr16df	NOTEST	0	0	0	0	1	1	no
ENSMUSG00000041068	ENSMUSG00000041068	4930596D02Rik	14:36622671-36625164	Chr16wt	Chr16df	NOTEST	0	0	0	0	1	1	no
ENSMUSG00000086113	ENSMUSG00000086113	4930596I21Rik	1:140860012-141072620	Chr16wt	Chr16df	NOTEST	0.0452451	0	#NAME?	0	1	1	no
ENSMUSG00000084995	ENSMUSG00000084995	4930596M17Rik	9:121486960-121551214	Chr16wt	Chr16df	NOTEST	0	0	0	0	1	1	no
ENSMUSG00000086501	ENSMUSG00000086501	4930597A21Rik	11:44399818-44404731	Chr16wt	Chr16df	NOTEST	0	0	0	0	1	1	no
ENSMUSG00000053442	ENSMUSG00000053442	4930597O21Rik	6:66844647-66971344	Chr16wt	Chr16df	NOTEST	0.106151	0.0758973	-0.484001	0	1	1	no
ENSMUSG00000090934	ENSMUSG00000090934	4930598A11Rik	4:19959992-19968711	Chr16wt	Chr16df	NOTEST	0.0266263	0.0529121	0.990744	0	1	1	no
ENSMUSG00000073144	ENSMUSG00000073144	4930599N23Rik	6:39068406-39156788	Chr16wt	Chr16df	OK	0.299584	0.33664	0.168244	0.039667	0.88505	0.999798	no
ENSMUSG00000031194	ENSMUSG00000031194	4931400O07Rik	X:59721165-59721987	Chr16wt	Chr16df	NOTEST	0	0	0	0	1	1	no
ENSMUSG00000090912	ENSMUSG00000090912	4931403G20Rik	12:70904736-71087989	Chr16wt	Chr16df	NOTEST	0	0.0138329	inf	0	1	1	no
ENSMUSG00000038792	ENSMUSG00000038792	4931403M11Rik	14:25436789-25440915	Chr16wt	Chr16df	NOTEST	0	0	0	0	1	1	no
ENSMUSG00000013353	ENSMUSG00000013353	4931406B18Rik	7:50747413-50761310	Chr16wt	Chr16df	NOTEST	0.0309674	0.0117066	-1.40342	0	1	1	no
ENSMUSG00000031938	ENSMUSG00000031938	4931406C07Rik	9:15087782-15106000	Chr16wt	Chr16df	OK	8.6473	8.86362	0.0356462	0.131767	0.8179	0.999798	no
ENSMUSG00000085398	ENSMUSG00000085398	4931406G06Rik	16:91044900-91095367	Chr16wt	Chr16df	NOTEST	0.0169818	0	#NAME?	0	1	1	no
ENSMUSG00000066571	ENSMUSG00000066571	4931406P16Rik	7:35019395-35098570	Chr16wt	Chr16df	OK	12.4374	10.7459	-0.210907	-0.503693	0.27985	0.999798	no
ENSMUSG00000007907	ENSMUSG00000007907	4931407G18Rik	5:88408475-88410568	Chr16wt	Chr16df	NOTEST	0	0	0	0	1	1	no
ENSMUSG00000039903	ENSMUSG00000039903	4931408A02Rik	16:90826963-90905354	Chr16wt	Chr16df	OK	0.549414	0.545216	-0.0110651	-0.0196993	0.9677	0.999798	no
ENSMUSG00000073722	ENSMUSG00000073722	4931408C20Rik	1:26738658-26744305	Chr16wt	Chr16df	NOTEST	0	0	0	0	1	1	no
ENSMUSG00000038199	ENSMUSG00000038199	4931409K22Rik	5:24049251-24061287	Chr16wt	Chr16df	NOTEST	0.0269936	0.00976253	-1.46729	0	1	1	no
ENSMUSG00000092602	ENSMUSG00000092602	4931413I07Rik	17:33920284-33922669	Chr16wt	Chr16df	NOTEST	0.0186852	0	#NAME?	0	1	1	no
ENSMUSG00000085088	ENSMUSG00000085088	4931413K12Rik	11:75401598-75442306	Chr16wt	Chr16df	NOTEST	0.0337336	0.0645737	0.936762	0	1	1	no
ENSMUSG00000022179	ENSMUSG00000022179	4931414P19Rik	14:55202499-55224745	Chr16wt	Chr16df	OK	0.802486	0.819636	0.0305083	0.0764281	0.89755	0.999798	no
ENSMUSG00000054910	ENSMUSG00000054910	4931415C17Rik	8:12614276-12679229	Chr16wt	Chr16df	OK	1.39658	1.00958	-0.468137	-0.387931	0.5165	0.999798	no
ENSMUSG00000056197	ENSMUSG00000056197	4931417E11Rik	6:73418597-73419661	Chr16wt	Chr16df	NOTEST	0	0	0	0	1	1	no
ENSMUSG00000033963	ENSMUSG00000033963	4931417G12Rik	6:113481675-113550709	Chr16wt	Chr16df	NOTEST	0.0889055	0.0474938	-0.904532	0	1	1	no
ENSMUSG00000046085	ENSMUSG00000046085	4931422A03Rik	2:103798142-103903397	Chr16wt	Chr16df	OK	0.689747	0.311347	-1.14754	-0.200575	0.3577	0.999798	no
ENSMUSG00000026774	ENSMUSG00000026774	4931423N10Rik	2:23062995-23122649	Chr16wt	Chr16df	NOTEST	0.0652323	0.05336	-0.289826	0	1	1	no
ENSMUSG00000014837	ENSMUSG00000014837	4931428F04Rik	8:107800346-107813428	Chr16wt	Chr16df	OK	7.01694	7.47804	0.091818	0.267693	0.6346	0.999798	no
ENSMUSG00000086727	ENSMUSG00000086727	4931428L18Rik	1:31197922-31279506	Chr16wt	Chr16df	NOTEST	0.0930214	0.0253747	-1.87417	0	1	1	no
ENSMUSG00000032023	ENSMUSG00000032023	4931429I11Rik	9:40702931-40772201	Chr16wt	Chr16df	NOTEST	0.0875662	0.175466	1.00274	0	1	1	no
ENSMUSG00000056617	ENSMUSG00000056617	4931429L15Rik	9:46111443-46128069	Chr16wt	Chr16df	NOTEST	0.00960531	0.0556888	2.53548	0	1	1	no
ENSMUSG00000047324	ENSMUSG00000047324	4931429P17Rik	13:48055698-48113977	Chr16wt	Chr16df	NOTEST	0.00522439	0.00524755	0.00638373	0	1	1	no
ENSMUSG00000055061	ENSMUSG00000055061	4931431C16Rik	5:35923875-35958001	Chr16wt	Chr16df	NOTEST	0.0381676	0.00833149	-2.1957	0	1	1	no
ENSMUSG00000055643	ENSMUSG00000055643	4931431F19Rik	7:111147313-111285919	Chr16wt	Chr16df	NOTEST	0	0	0	0	1	1	no
ENSMUSG00000078157	ENSMUSG00000078157	4931440F15Rik	11:29592946-29926033	Chr16wt	Chr16df	NOTEST	0.121585	0.0868565	-0.485263	0	1	1	no
ENSMUSG00000085212	ENSMUSG00000085212	4931440J10Rik	14:63282503-63448963	Chr16wt	Chr16df	NOTEST	0.0430725	0.0511474	0.247894	0	1	1	no
ENSMUSG00000046367	ENSMUSG00000046367	4931440L10Rik	1:136437517-136446259	Chr16wt	Chr16df	NOTEST	0	0	0	0	1	1	no
ENSMUSG00000074580	ENSMUSG00000074580	4931440P22Rik	3:65311178-65359067	Chr16wt	Chr16df	OK	0.44928	0.667252	0.570618	0.34668	0.60375	0.999798	no
ENSMUSG00000047490	ENSMUSG00000047490	4932411E22Rik	11:89251536-89280262	Chr16wt	Chr16df	OK	0.434357	0.592688	0.448394	1.00688	0.08205	0.999798	no
ENSMUSG00000043986	ENSMUSG00000043986	4932411G14Rik	13:59827285-59833113	Chr16wt	Chr16df	NOTEST	0.03291	0.0221175	-0.57334	0	1	1	no
ENSMUSG00000058670	ENSMUSG00000058670	4932411N23Rik	X:123346993-123350616	Chr16wt	Chr16df	NOTEST	0.00382474	0	#NAME?	0	1	1	no
ENSMUSG00000075070	ENSMUSG00000075070	4932412D23Rik	16:42725814-42875875	Chr16wt	Chr16df	NOTEST	0.0150506	0.0180634	0.263247	0	1	1	no
ENSMUSG00000040367	ENSMUSG00000040367	4932412H11Rik	5:3803164-3866596	Chr16wt	Chr16df	NOTEST	0.102401	0.131434	0.360114	0	1	1	no
ENSMUSG00000078962	ENSMUSG00000078962	4932414J04Rik	11:21394732-21411181	Chr16wt	Chr16df	NOTEST	0.00309781	0.00627442	1.01823	0	1	1	no
ENSMUSG00000079324	ENSMUSG00000079324	4932414N04Rik	2:68494542-68586522	Chr16wt	Chr16df	NOTEST	0.108856	0.044517	-1.29	0	1	1	no
ENSMUSG00000044581	ENSMUSG00000044581	4932415D10Rik	10:81744860-81748023	Chr16wt	Chr16df	NOTEST	0	0	0	0	1	1	no
ENSMUSG00000086635	ENSMUSG00000086635	4932415G12Rik	10:94136237-94151358	Chr16wt	Chr16df	OK	8.35643	9.00643	0.108068	0.408945	0.4785	0.999798	no
ENSMUSG00000062036	ENSMUSG00000062036	4932415M13Rik	17:53863238-53864889	Chr16wt	Chr16df	NOTEST	0	0	0	0	1	1	no
ENSMUSG00000069925	ENSMUSG00000069925	4932416K20Rik	8:107319136-107322692	Chr16wt	Chr16df	NOTEST	0	0.00237882	inf	0	1	1	no
ENSMUSG00000048038	ENSMUSG00000048038	4932418E24Rik	2:26127165-26150077	Chr16wt	Chr16df	OK	2.3023	1.88305	-0.290009	-0.565246	0.32235	0.999798	no
ENSMUSG00000022805	ENSMUSG00000022805	4932425I24Rik	16:38297839-38342229	Chr16wt	Chr16df	OK	0.445201	0.665929	0.580912	1.17043	0.03365	0.809531	no
ENSMUSG00000079513	ENSMUSG00000079513	4932429P05Rik	X:86997606-87000830	Chr16wt	Chr16df	NOTEST	0	0	0	0	1	1	no
ENSMUSG00000072828	ENSMUSG00000072828	4932430I15Rik	5:93112460-93394344	Chr16wt	Chr16df	NOTEST	0.0486828	0.0359747	-0.43643	0	1	1	no
ENSMUSG00000074224	ENSMUSG00000074224	4932431P20Rik	7:30304223-30323076	Chr16wt	Chr16df	NOTEST	0.00775247	0.00211711	-1.87256	0	1	1	no
ENSMUSG00000062391	ENSMUSG00000062391	4932435O22Rik	11:114274714-114310174	Chr16wt	Chr16df	NOTEST	0.0354563	0.0478628	0.432862	0	1	1	no
ENSMUSG00000037270	ENSMUSG00000037270	4932438A13Rik	3:36762027-36958957	Chr16wt	Chr16df	OK	18.7565	17.8062	-0.0750128	-0.135403	0.71145	0.999798	no
ENSMUSG00000039851	ENSMUSG00000039851	4932438H23Rik	16:91044900-91095367	Chr16wt	Chr16df	OK	0.496459	0.855741	0.785499	1.26712	0.0206	0.65897	no
ENSMUSG00000074849	ENSMUSG00000074849	4932441B19Rik	13:65134365-65139312	Chr16wt	Chr16df	NOTEST	0	0.00632838	inf	0	1	1	no
ENSMUSG00000085597	ENSMUSG00000085597	4932441J04Rik	5:57961320-58109158	Chr16wt	Chr16df	OK	0.52634	0.470369	-0.162204	-0.226234	0.6956	0.999798	no
ENSMUSG00000050709	ENSMUSG00000050709	4932442E05Rik	10:118296404-118305959	Chr16wt	Chr16df	OK	0.530738	0.431051	-0.30014	-0.310963	0.58325	0.999798	no
ENSMUSG00000043549	ENSMUSG00000043549	4932442L08Rik	X:91600391-91612116	Chr16wt	Chr16df	NOTEST	0.077423	0.070716	-0.130725	0	1	1	no
ENSMUSG00000090336	ENSMUSG00000090336	4932443I19Rik	8:13705888-13743066	Chr16wt	Chr16df	OK	0.701991	0.771684	0.136557	0.239771	0.6744	0.999798	no
ENSMUSG00000086805	ENSMUSG00000086805	4932443L11Rik	8:4162521-4217459	Chr16wt	Chr16df	NOTEST	0.0848133	0.0886411	0.0636854	0	1	1	no
ENSMUSG00000086796	ENSMUSG00000086796	4932702P03Rik	13:24997461-25033286	Chr16wt	Chr16df	NOTEST	0.241241	0.217232	-0.151239	0	1	1	no
ENSMUSG00000055357	ENSMUSG00000055357	4933400A11Rik	X:166123128-166443668	Chr16wt	Chr16df	NOTEST	0	0	0	0	1	1	no
ENSMUSG00000044787	ENSMUSG00000044787	4933400C05Rik	11:103060259-103079746	Chr16wt	Chr16df	NOTEST	0.1015	0.133957	0.400287	0	1	1	no
ENSMUSG00000085837	ENSMUSG00000085837	4933400F03Rik	10:115854916-115912375	Chr16wt	Chr16df	OK	2.08503	2.69532	0.370388	0.277434	0.68225	0.999798	no
ENSMUSG00000059769	ENSMUSG00000059769	4933400F03Rik	10:115854916-115912375	Chr16wt	Chr16df	OK	11.7706	11.7677	-0.000352607	-0.000643901	0.99755	0.999798	no
ENSMUSG00000055700	ENSMUSG00000055700	4933401B06Rik	X:104737817-104739139	Chr16wt	Chr16df	NOTEST	0	0	0	0	1	1	no
ENSMUSG00000087487	ENSMUSG00000087487	4933401P06Rik	5:37259751-37346317	Chr16wt	Chr16df	NOTEST	0.0137446	0.0205871	0.582876	0	1	1	no
ENSMUSG00000025961	ENSMUSG00000025961	4933402D24Rik	1:63801480-63815841	Chr16wt	Chr16df	OK	0.557686	0.490983	-0.183779	-0.373743	0.5153	0.999798	no
ENSMUSG00000045330	ENSMUSG00000045330	4933402E13Rik	X:59540316-59545253	Chr16wt	Chr16df	NOTEST	0	0	0	0	1	1	no
ENSMUSG00000069971	ENSMUSG00000069971	4933402J07Rik	8:90087751-90113323	Chr16wt	Chr16df	NOTEST	0	0	0	0	1	1	no
ENSMUSG00000013668	ENSMUSG00000013668	4933402N03Rik	7:137305964-140316037	Chr16wt	Chr16df	NOTEST	0	0	0	0	1	1	no
ENSMUSG00000091422	ENSMUSG00000091422	4933402N22Rik	5:11845538-11922821	Chr16wt	Chr16df	NOTEST	0	0	0	0	1	1	no
ENSMUSG00000044084	ENSMUSG00000044084	4933402P03Rik	11:69630067-69631967	Chr16wt	Chr16df	NOTEST	0.0201007	0.00664011	-1.59797	0	1	1	no
ENSMUSG00000038121	ENSMUSG00000038121	4933403F05Rik	18:68419840-68459987	Chr16wt	Chr16df	OK	8.01271	8.1731	0.0285945	0.0763532	0.8696	0.999798	no
ENSMUSG00000050930	ENSMUSG00000050930	4933403G14Rik	8:128193717-128197265	Chr16wt	Chr16df	OK	1.56474	1.63589	0.0641492	0.194466	0.73335	0.999798	no
ENSMUSG00000057216	ENSMUSG00000057216	4933403O03Rik	10:57690604-57691159	Chr16wt	Chr16df	NOTEST	0	0	0	0	1	1	no
ENSMUSG00000079460	ENSMUSG00000079460	4933403O08Rik	X:109352657-109357461	Chr16wt	Chr16df	NOTEST	0.0263855	0.0653382	1.30818	0	1	1	no
ENSMUSG00000085122	ENSMUSG00000085122	4933404K08Rik	13:23368072-23405269	Chr16wt	Chr16df	NOTEST	0.0188582	0.00812744	-1.21432	0	1	1	no
ENSMUSG00000075302	ENSMUSG00000075302	4933404M02Rik	2:70327996-70440071	Chr16wt	Chr16df	OK	0.678683	1.78911	1.39843	0.0617987	0.2464	0.999798	no
ENSMUSG00000085062	ENSMUSG00000085062	4933404O12Rik	5:137395015-137412982	Chr16wt	Chr16df	OK	2.64921	2.50905	-0.0784216	-0.262123	0.6508	0.999798	no
ENSMUSG00000086397	ENSMUSG00000086397	4933405D12Rik	3:122567654-122627034	Chr16wt	Chr16df	NOTEST	0.0271667	0.0351932	0.373453	0	1	1	no
ENSMUSG00000086209	ENSMUSG00000086209	4933405E24Rik	11:53991273-54026787	Chr16wt	Chr16df	NOTEST	0	0	0	0	1	1	no
ENSMUSG00000013158	ENSMUSG00000013158	4933405L10Rik	8:108232202-108234068	Chr16wt	Chr16df	NOTEST	0.0551898	0.100991	0.871748	0	1	1	no
ENSMUSG00000084234	ENSMUSG00000084234	4933405O20Rik	7:57230233-58120625	Chr16wt	Chr16df	NOTEST	0	0	0	0	1	1	no
ENSMUSG00000086543	ENSMUSG00000086543	4933406C10Rik	12:33604248-33638654	Chr16wt	Chr16df	NOTEST	0.248121	0.279713	0.172905	0	1	1	no
ENSMUSG00000085796	ENSMUSG00000085796	4933406D12Rik	2:146368666-146371844	Chr16wt	Chr16df	NOTEST	0	0	0	0	1	1	no
ENSMUSG00000090585	ENSMUSG00000090585	4933406F09Rik	14:8244986-8255199	Chr16wt	Chr16df	NOTEST	0	0	0	0	1	1	no
ENSMUSG00000086025	ENSMUSG00000086025	4933406G16Rik	11:18965278-18975743	Chr16wt	Chr16df	NOTEST	0	0.00807322	inf	0	1	1	no
ENSMUSG00000087475	ENSMUSG00000087475	4933406I18Rik	7:121458992-121558675	Chr16wt	Chr16df	NOTEST	0.207974	0.296783	0.513003	0	1	1	no
ENSMUSG00000027229	ENSMUSG00000027229	4933406J08Rik	2:122012007-122032133	Chr16wt	Chr16df	NOTEST	0	0	0	0	1	1	no
ENSMUSG00000086690	ENSMUSG00000086690	4933406J10Rik	7:89797123-89926362	Chr16wt	Chr16df	NOTEST	0	0	0	0	1	1	no
ENSMUSG00000085820	ENSMUSG00000085820	4933406K04Rik	12:107923816-107954572	Chr16wt	Chr16df	NOTEST	0.0113306	0.00918728	-0.302515	0	1	1	no
ENSMUSG00000050526	ENSMUSG00000050526	4933406M09Rik	1:136282516-136287560	Chr16wt	Chr16df	NOTEST	0	0	0	0	1	1	no
ENSMUSG00000069713	ENSMUSG00000069713	4933406P04Rik	10:20030311-20032100	Chr16wt	Chr16df	NOTEST	0.268376	0.245518	-0.128424	0	1	1	no
ENSMUSG00000034390	ENSMUSG00000034390	4933407C03Rik	8:119780918-119985403	Chr16wt	Chr16df	OK	46.8669	46.136	-0.0226766	-0.0847346	0.8822	0.999798	no
ENSMUSG00000073759	ENSMUSG00000073759	4933407E24Rik	4:124246432-124251888	Chr16wt	Chr16df	NOTEST	0.0121739	0	#NAME?	0	1	1	no
ENSMUSG00000037355	ENSMUSG00000037355	4933407H18Rik	5:33721199-33762403	Chr16wt	Chr16df	OK	1.13215	1.25313	0.146476	0.46025	0.42015	0.999798	no
ENSMUSG00000084959	ENSMUSG00000084959	4933407I08Rik	18:42797085-43219125	Chr16wt	Chr16df	NOTEST	0.0213216	0.0293366	0.460386	0	1	1	no
ENSMUSG00000087396	ENSMUSG00000087396	4933407K13Rik	X:72952270-73010038	Chr16wt	Chr16df	OK	1.24684	1.33226	0.0956014	0.188421	0.73915	0.999798	no
ENSMUSG00000026224	ENSMUSG00000026224	4933407L21Rik	1:87825057-87857630	Chr16wt	Chr16df	OK	3.45337	3.46743	0.0058587	0.0105199	0.98565	0.999798	no
ENSMUSG00000049506	ENSMUSG00000049506	4933407P14Rik	11:104047640-104052477	Chr16wt	Chr16df	NOTEST	0	0	0	0	1	1	no
ENSMUSG00000049357	ENSMUSG00000049357	4933408B17Rik	18:34739499-34757122	Chr16wt	Chr16df	NOTEST	0.0713368	0.0776492	0.122326	0	1	1	no
ENSMUSG00000086419	ENSMUSG00000086419	4933408J17Rik	10:93003376-93067990	Chr16wt	Chr16df	OK	0.596023	0.528592	-0.173213	-0.160028	0.7823	0.999798	no
ENSMUSG00000084848	ENSMUSG00000084848	4933408N05Rik	8:116729511-116897971	Chr16wt	Chr16df	NOTEST	0.101528	0.0331811	-1.61345	0	1	1	no
ENSMUSG00000053896	ENSMUSG00000053896	4933409G03Rik	2:68420469-68454444	Chr16wt	Chr16df	NOTEST	0	0	0	0	1	1	no
ENSMUSG00000073874	ENSMUSG00000073874	4933409K07Rik	4:42473136-42474846	Chr16wt	Chr16df	NOTEST	0	0	0	0	1	1	no
ENSMUSG00000062224	ENSMUSG00000062224	4933411G06Rik	10:51475979-51477000	Chr16wt	Chr16df	NOTEST	0	0	0	0	1	1	no
ENSMUSG00000029586	ENSMUSG00000029586	4933411G11Rik	5:143942695-143966754	Chr16wt	Chr16df	NOTEST	0	0	0	0	1	1	no
ENSMUSG00000090369	ENSMUSG00000090369	4933411K16Rik	19:42120099-42145443	Chr16wt	Chr16df	NOTEST	0.00701588	0.0215303	1.61767	0	1	1	no
ENSMUSG00000031631	ENSMUSG00000031631	4933411K20Rik	8:47118614-47280944	Chr16wt	Chr16df	OK	13.0803	12.1908	-0.101604	-0.174466	0.74575	0.999798	no
ENSMUSG00000045178	ENSMUSG00000045178	4933411O13Rik	16:66655665-67621153	Chr16wt	Chr16df	NOTEST	0	0	0	0	1	1	no
ENSMUSG00000043623	ENSMUSG00000043623	4933412A08Rik	19:60274488-60303581	Chr16wt	Chr16df	OK	1.77035	1.46439	-0.273735	-0.25888	0.65285	0.999798	no
ENSMUSG00000071749	ENSMUSG00000071749	4933412E24Rik	15:59846420-59848173	Chr16wt	Chr16df	NOTEST	0	0	0	0	1	1	no
ENSMUSG00000089952	ENSMUSG00000089952	4933413C19Rik	19:28333340-28794517	Chr16wt	Chr16df	NOTEST	0.00497963	0	#NAME?	0	1	1	no
ENSMUSG00000079304	ENSMUSG00000079304	4933413G19Rik	6:128312984-128358950	Chr16wt	Chr16df	OK	2.96962	3.24658	0.128645	0.166978	0.76895	0.999798	no
ENSMUSG00000021874	ENSMUSG00000021874	4933413J09Rik	14:27176059-27219942	Chr16wt	Chr16df	NOTEST	0.00974314	0.00940785	-0.0505218	0	1	1	no
ENSMUSG00000079048	ENSMUSG00000079048	4933413L06Rik	13:118391286-118765609	Chr16wt	Chr16df	NOTEST	0	0.0127536	inf	0	1	1	no
ENSMUSG00000051192	ENSMUSG00000051192	4933414I15Rik	11:50754212-50757267	Chr16wt	Chr16df	NOTEST	0	0	0	0	1	1	no
ENSMUSG00000072983	ENSMUSG00000072983	4933414I15Rik	11:50754212-50757267	Chr16wt	Chr16df	NOTEST	0	0	0	0	1	1	no
ENSMUSG00000045877	ENSMUSG00000045877	4933415A04Rik	11:43400541-43402550	Chr16wt	Chr16df	NOTEST	0.203766	0.232567	0.190732	0	1	1	no
ENSMUSG00000087302	ENSMUSG00000087302	4933415D12Rik	6:143776944-144730497	Chr16wt	Chr16df	NOTEST	0.0379061	0.0301718	-0.329231	0	1	1	no
ENSMUSG00000073730	ENSMUSG00000073730	4933415F23Rik	1:23107311-23109092	Chr16wt	Chr16df	NOTEST	0	0	0	0	1	1	no
ENSMUSG00000074734	ENSMUSG00000074734	4933416C03Rik	10:115455268-115711988	Chr16wt	Chr16df	NOTEST	0.00489266	0	#NAME?	0	1	1	no
ENSMUSG00000085198	ENSMUSG00000085198	4933416E03Rik	2:159737508-159807024	Chr16wt	Chr16df	NOTEST	0	0	0	0	1	1	no
ENSMUSG00000086996	ENSMUSG00000086996	4933416E14Rik	X:9992426-9994364	Chr16wt	Chr16df	NOTEST	0.0826902	0.0909505	0.137364	0	1	1	no
ENSMUSG00000071763	ENSMUSG00000071763	4933416I08Rik	X:50972354-50994509	Chr16wt	Chr16df	NOTEST	0.0375399	0.0759294	1.01623	0	1	1	no
ENSMUSG00000084961	ENSMUSG00000084961	4933416M07Rik	8:28249244-28285120	Chr16wt	Chr16df	OK	0.269376	0.331815	0.300753	0.242683	0.6878	0.999798	no
ENSMUSG00000021415	ENSMUSG00000021415	4933417A18Rik	13:35016277-35055679	Chr16wt	Chr16df	NOTEST	0	0.0103138	inf	0	1	1	no
ENSMUSG00000084977	ENSMUSG00000084977	4933417D19Rik	8:122434259-126869624	Chr16wt	Chr16df	OK	0.802739	0.484642	-0.728011	-0.0205451	0.5717	0.999798	no
ENSMUSG00000086443	ENSMUSG00000086443	4933421A08Rik	4:122638551-122640718	Chr16wt	Chr16df	NOTEST	0.0480563	0.0138026	-1.79979	0	1	1	no
ENSMUSG00000056260	ENSMUSG00000056260	4933421E11Rik	3:106487904-106539495	Chr16wt	Chr16df	OK	13.0978	13.4689	0.040311	0.117231	0.8376	0.999798	no
ENSMUSG00000030463	ENSMUSG00000030463	4933421I07Rik	7:49700831-49703490	Chr16wt	Chr16df	NOTEST	0	0	0	0	1	1	no
ENSMUSG00000085037	ENSMUSG00000085037	4933421O10Rik	4:33114116-33118298	Chr16wt	Chr16df	OK	1.99056	2.05255	0.0442448	0.141041	0.7972	0.999798	no
ENSMUSG00000070332	ENSMUSG00000070332	4933422H20Rik	11:115301858-115309584	Chr16wt	Chr16df	NOTEST	0.0408678	0.0403147	-0.0196553	0	1	1	no
ENSMUSG00000085471	ENSMUSG00000085471	4933423P22Rik	2:90269910-90420804	Chr16wt	Chr16df	NOTEST	0.00239729	0.00637132	1.41019	0	1	1	no
ENSMUSG00000040250	ENSMUSG00000040250	4933424B01Rik	6:146498153-146547720	Chr16wt	Chr16df	OK	15.9724	14.8049	-0.109507	-0.12556	0.80695	0.999798	no
ENSMUSG00000085719	ENSMUSG00000085719	4933424L21Rik	11:57437199-57601016	Chr16wt	Chr16df	NOTEST	0	0	0	0	1	1	no
ENSMUSG00000087289	ENSMUSG00000087289	4933424M12Rik	4:107460453-107462526	Chr16wt	Chr16df	NOTEST	0.0764584	0.127911	0.742389	0	1	1	no
ENSMUSG00000085785	ENSMUSG00000085785	4933425H06Rik	6:143776944-144730497	Chr16wt	Chr16df	NOTEST	0	0	0	0	1	1	no
ENSMUSG00000021718	ENSMUSG00000021718	4933425L06Rik	13:105872201-105911862	Chr16wt	Chr16df	NOTEST	0.00565524	0.00918252	0.699301	0	1	1	no
ENSMUSG00000049692	ENSMUSG00000049692	4933425O20Rik	2:130232213-130233635	Chr16wt	Chr16df	NOTEST	0.13328	0.0879122	-0.600327	0	1	1	no
ENSMUSG00000086446	ENSMUSG00000086446	4933426D04Rik	5:24368561-24606460	Chr16wt	Chr16df	NOTEST	0	0	0	0	1	1	no
ENSMUSG00000086933	ENSMUSG00000086933	4933426K07Rik	11:57437199-57601016	Chr16wt	Chr16df	NOTEST	0	0	0	0	1	1	no
ENSMUSG00000021133	ENSMUSG00000021133	4933426M11Rik	12:81891545-81981819	Chr16wt	Chr16df	OK	11.5634	11.9803	0.051098	0.201569	0.7244	0.999798	no
ENSMUSG00000055403	ENSMUSG00000055403	4933427D06Rik	6:89046103-89060031	Chr16wt	Chr16df	NOTEST	0.00956559	0.00848866	-0.172317	0	1	1	no
ENSMUSG00000020807	ENSMUSG00000020807	4933427D14Rik	11:71967430-72020961	Chr16wt	Chr16df	OK	5.62579	5.24301	-0.101661	-0.179034	0.682	0.999798	no
ENSMUSG00000044276	ENSMUSG00000044276	4933427E11Rik	15:74532841-74540804	Chr16wt	Chr16df	NOTEST	0.0846245	0.106769	0.335343	0	1	1	no
ENSMUSG00000033015	ENSMUSG00000033015	4933427E13Rik	11:25226106-25267137	Chr16wt	Chr16df	NOTEST	0	0	0	0	1	1	no
ENSMUSG00000030877	ENSMUSG00000030877	4933427G17Rik	7:128126022-128158301	Chr16wt	Chr16df	OK	0.393192	0.31434	-0.322907	-0.224761	0.60565	0.999798	no
ENSMUSG00000086697	ENSMUSG00000086697	4933427G23Rik	5:23293528-23337715	Chr16wt	Chr16df	OK	0.721623	0.763773	0.0818988	0.0717684	0.88425	0.999798	no
ENSMUSG00000073761	ENSMUSG00000073761	4933427I04Rik	4:123536921-123540408	Chr16wt	Chr16df	NOTEST	0.139882	0.143967	0.0415241	0	1	1	no
ENSMUSG00000085928	ENSMUSG00000085928	4933427I22Rik	4:139479263-139499434	Chr16wt	Chr16df	OK	0.312468	0.218031	-0.519177	-0.394602	0.45015	0.999798	no
ENSMUSG00000087267	ENSMUSG00000087267	4933427J07Rik	2:128781406-128783597	Chr16wt	Chr16df	NOTEST	0.0827831	0.0787435	-0.0721746	0	1	1	no
ENSMUSG00000086355	ENSMUSG00000086355	4933428C19Rik	4:40429872-40472581	Chr16wt	Chr16df	NOTEST	0	0	0	0	1	1	no
ENSMUSG00000047988	ENSMUSG00000047988	4933428G20Rik	11:97276846-97363716	Chr16wt	Chr16df	OK	1.48756	1.24177	-0.26055	-0.0960699	0.89125	0.999798	no
ENSMUSG00000042525	ENSMUSG00000042525	4933428M09Rik	X:135713766-135715548	Chr16wt	Chr16df	NOTEST	0	0	0	0	1	1	no
ENSMUSG00000023084	ENSMUSG00000023084	4933430H15Rik	3:87421480-87628181	Chr16wt	Chr16df	OK	2.80383	3.33247	0.249195	0.290823	0.552	0.999798	no
ENSMUSG00000058046	ENSMUSG00000058046	4933430I17Rik	4:62186402-62209027	Chr16wt	Chr16df	NOTEST	0.089821	0.139146	0.631475	0	1	1	no
ENSMUSG00000086892	ENSMUSG00000086892	4933430M04Rik	11:24326245-24630722	Chr16wt	Chr16df	NOTEST	0	0	0	0	1	1	no
ENSMUSG00000086968	ENSMUSG00000086968	4933431E20Rik	3:107680147-107701604	Chr16wt	Chr16df	OK	45.6591	48.8316	0.0969107	0.115629	0.75065	0.999798	no
ENSMUSG00000086451	ENSMUSG00000086451	4933431K23Rik	8:80134758-80292869	Chr16wt	Chr16df	NOTEST	0.0538157	0.0668474	0.312844	0	1	1	no
ENSMUSG00000042564	ENSMUSG00000042564	4933432B09Rik	15:79440005-79489386	Chr16wt	Chr16df	OK	1.04644	0.828693	-0.336584	-0.7448	0.19665	0.999798	no
ENSMUSG00000036770	ENSMUSG00000036770	4933433C11Rik	2:25067726-25070157	Chr16wt	Chr16df	NOTEST	0	0.00901636	inf	0	1	1	no
ENSMUSG00000086295	ENSMUSG00000086295	4933433G15Rik	9:75257990-75265516	Chr16wt	Chr16df	NOTEST	0.0920138	0.0807955	-0.187576	0	1	1	no
ENSMUSG00000044715	ENSMUSG00000044715	4933433P14Rik	12:106923561-106941257	Chr16wt	Chr16df	OK	14.5035	14.3188	-0.0184897	-0.0714846	0.9048	0.999798	no
ENSMUSG00000087164	ENSMUSG00000087164	4933433P16Rik	2:38548175-38576158	Chr16wt	Chr16df	NOTEST	0	0	0	0	1	1	no
ENSMUSG00000027942	ENSMUSG00000027942	4933434E20Rik	3:89803510-89872269	Chr16wt	Chr16df	OK	58.0277	55.6234	-0.0610504	-0.101003	0.8609	0.999798	no
ENSMUSG00000035057	ENSMUSG00000035057	4933434I20Rik	8:85872369-85906219	Chr16wt	Chr16df	NOTEST	0	0.00737867	inf	0	1	1	no
ENSMUSG00000020624	ENSMUSG00000020624	4933434M16Rik	11:112686467-112693783	Chr16wt	Chr16df	NOTEST	0	0	0	0	1	1	no
ENSMUSG00000086978	ENSMUSG00000086978	4933435F18Rik	4:124003550-124009751	Chr16wt	Chr16df	NOTEST	0	0	0	0	1	1	no
ENSMUSG00000031736	ENSMUSG00000031736	4933436C20Rik	8:94849936-94880019	Chr16wt	Chr16df	OK	0.405954	0.576072	0.504932	0.891712	0.12605	0.999798	no
ENSMUSG00000025288	ENSMUSG00000025288	4933436I01Rik	X:65173038-65174625	Chr16wt	Chr16df	NOTEST	0	0	0	0	1	1	no
ENSMUSG00000072919	ENSMUSG00000072919	4933437F05Rik	12:88562204-88574506	Chr16wt	Chr16df	OK	0.414044	0.20087	-1.04352	-1.40756	0.04025	0.869732	no
ENSMUSG00000086953	ENSMUSG00000086953	4933437N03Rik	4:63028158-63064479	Chr16wt	Chr16df	NOTEST	0	0	0	0	1	1	no
ENSMUSG00000086160	ENSMUSG00000086160	4933438A12Rik	15:91428013-91435107	Chr16wt	Chr16df	NOTEST	0.0272105	0	#NAME?	0	1	1	no
ENSMUSG00000072893	ENSMUSG00000072893	4933439C10Rik	11:59299021-59340253	Chr16wt	Chr16df	OK	4.43088	5.2359	0.240844	0.317006	0.56735	0.999798	no
ENSMUSG00000018415	ENSMUSG00000018415	4933439F18Rik	11:60214127-60264429	Chr16wt	Chr16df	OK	23.8289	22.1149	-0.107695	-0.388721	0.4965	0.999798	no
ENSMUSG00000085184	ENSMUSG00000085184	4933439K11Rik	1:174451174-174493848	Chr16wt	Chr16df	OK	0.248197	0.370654	0.578585	0.42806	0.48105	0.999798	no
ENSMUSG00000087191	ENSMUSG00000087191	4933440J02Rik	10:111023774-111031329	Chr16wt	Chr16df	NOTEST	0	0	0	0	1	1	no
ENSMUSG00000045928	ENSMUSG00000045928	4933440M02Rik	7:132473156-132493286	Chr16wt	Chr16df	NOTEST	0	0.00273113	inf	0	1	1	no
ENSMUSG00000042087	ENSMUSG00000042087	4933440N22Rik	6:117850357-117875639	Chr16wt	Chr16df	OK	1.17741	1.38709	0.236438	0.118891	0.88155	0.999798	no
ENSMUSG00000088595	ENSMUSG00000088595	5_8S_rRNA	6:94776774-94776917	Chr16wt	Chr16df	NOTEST	0	0	0	0	1	1	no
ENSMUSG00000051940	ENSMUSG00000051940	5031410I06Rik	5:26425207-26431902	Chr16wt	Chr16df	NOTEST	0.0476075	0.0176324	-1.43296	0	1	1	no
ENSMUSG00000034959	ENSMUSG00000034959	5031414D18Rik	14:75415833-75452339	Chr16wt	Chr16df	OK	0.501552	0.435929	-0.202307	-0.449616	0.4356	0.999798	no
ENSMUSG00000073147	ENSMUSG00000073147	5031425E22Rik	5:22937627-22939737	Chr16wt	Chr16df	OK	3.88933	4.05194	0.0590903	0.183998	0.74195	0.999798	no
ENSMUSG00000085129	ENSMUSG00000085129	5031425F14Rik	2:166272950-166284732	Chr16wt	Chr16df	NOTEST	0	0.00793589	inf	0	1	1	no
ENSMUSG00000044574	ENSMUSG00000044574	5031434C07Rik	6:112223751-112280419	Chr16wt	Chr16df	NOTEST	0.00396601	0.0166833	2.07264	0	1	1	no
ENSMUSG00000085462	ENSMUSG00000085462	5031434O11Rik	3:51319240-51371039	Chr16wt	Chr16df	OK	1.33071	1.61157	0.276271	0.10504	0.921	0.999798	no
ENSMUSG00000036046	ENSMUSG00000036046	5031439G07Rik	15:84774365-84818981	Chr16wt	Chr16df	OK	54.0624	59.0073	0.126268	0.224682	0.5577	0.999798	no
ENSMUSG00000085605	ENSMUSG00000085605	5033403F01Rik	13:39024008-39058168	Chr16wt	Chr16df	NOTEST	0.106915	0.140945	0.39866	0	1	1	no
ENSMUSG00000055137	ENSMUSG00000055137	5033411D12Rik	13:16949688-17786566	Chr16wt	Chr16df	OK	2.47177	2.35661	-0.0688312	-0.181404	0.75265	0.999798	no
ENSMUSG00000016495	ENSMUSG00000016495	5033414D02Rik	19:29423088-29441880	Chr16wt	Chr16df	OK	11.1962	9.96074	-0.168686	-0.46594	0.4233	0.999798	no
ENSMUSG00000091828	ENSMUSG00000091828	5033417F24Rik	1:94803565-94807341	Chr16wt	Chr16df	OK	0.612125	0.493609	-0.310458	-0.253489	0.6566	0.999798	no
ENSMUSG00000081618	ENSMUSG00000081618	5033423K11Rik	5:33446867-33505521	Chr16wt	Chr16df	NOTEST	0	0	0	0	1	1	no
ENSMUSG00000085268	ENSMUSG00000085268	5033428I22Rik	8:59810914-59819479	Chr16wt	Chr16df	NOTEST	0	0	0	0	1	1	no
ENSMUSG00000038152	ENSMUSG00000038152	5033430I15Rik	13:46060621-46061869	Chr16wt	Chr16df	OK	4.80668	4.52784	-0.0862178	-0.228313	0.69215	0.999798	no
ENSMUSG00000086646	ENSMUSG00000086646	5133400J02Rik	11:51003334-51033920	Chr16wt	Chr16df	NOTEST	0	0	0	0	1	1	no
ENSMUSG00000050002	ENSMUSG00000050002	5133401N09Rik	13:58259014-58266052	Chr16wt	Chr16df	OK	8.72064	9.53679	0.12907	0.442119	0.44055	0.999798	no
ENSMUSG00000087455	ENSMUSG00000087455	5330411J11Rik	2:59220558-59225528	Chr16wt	Chr16df	NOTEST	0.00828324	0.0436019	2.39612	0	1	1	no
ENSMUSG00000086822	ENSMUSG00000086822	5330413P13Rik	2:131645741-131673424	Chr16wt	Chr16df	OK	0.195346	0.35616	0.866492	1.53581	0.0085	0.408451	no
ENSMUSG00000054944	ENSMUSG00000054944	5330416C01Rik	13:98503452-98517366	Chr16wt	Chr16df	NOTEST	0.0736353	0.0472777	-0.639237	0	1	1	no
ENSMUSG00000040412	ENSMUSG00000040412	5330417C22Rik	3:108258611-108347641	Chr16wt	Chr16df	OK	12.1947	9.82937	-0.311085	-0.649048	0.22555	0.999798	no
ENSMUSG00000049740	ENSMUSG00000049740	5330417H12Rik	7:114738564-114901510	Chr16wt	Chr16df	NOTEST	0.00909559	0	#NAME?	0	1	1	no
ENSMUSG00000022639	ENSMUSG00000022639	5330426P16Rik	16:50719409-50732862	Chr16wt	Chr16df	OK	7.88114	7.18151	-0.134117	-0.466501	0.4124	0.999798	no
ENSMUSG00000085896	ENSMUSG00000085896	5330429C05Rik	13:55014595-55015835	Chr16wt	Chr16df	NOTEST	0.169019	0.0324617	-2.38037	0	1	1	no
ENSMUSG00000085255	ENSMUSG00000085255	5330430P22Rik	11:105926390-105934926	Chr16wt	Chr16df	OK	0.557009	0.552634	-0.0113752	-0.00549897	0.9754	0.999798	no
ENSMUSG00000087620	ENSMUSG00000087620	5330434G04Rik	X:102543620-102587115	Chr16wt	Chr16df	OK	3.52143	4.11107	0.223353	0.549326	0.31725	0.999798	no
ENSMUSG00000046610	ENSMUSG00000046610	5330437I02Rik	18:65857921-65911255	Chr16wt	Chr16df	OK	0.581655	0.573461	-0.0204682	-0.0219328	0.96195	0.999798	no
ENSMUSG00000052291	ENSMUSG00000052291	5330438D12Rik	10:115922216-116020571	Chr16wt	Chr16df	OK	1.63252	1.66879	0.0317023	0.0282364	0.95925	0.999798	no
ENSMUSG00000091393	ENSMUSG00000091393	5330438I03Rik	1:168184269-168246954	Chr16wt	Chr16df	OK	2.32146	3.16608	0.447668	0.316551	0.5688	0.999798	no
ENSMUSG00000089708	ENSMUSG00000089708	5330439A09Rik	8:55635683-55695451	Chr16wt	Chr16df	NOTEST	0.0474337	0.0466234	-0.0248585	0	1	1	no
ENSMUSG00000041614	ENSMUSG00000041614	5330439B14Rik	6:142536381-142650794	Chr16wt	Chr16df	NOTEST	0	0	0	0	1	1	no
ENSMUSG00000092050	ENSMUSG00000092050	5330439K02Rik	15:100290170-100299122	Chr16wt	Chr16df	NOTEST	0.23594	0.165089	-0.515178	0	1	1	no
ENSMUSG00000091217	ENSMUSG00000091217	5430400D12Rik	7:87065640-87067407	Chr16wt	Chr16df	NOTEST	0.251171	0.207024	-0.278873	0	1	1	no
ENSMUSG00000059364	ENSMUSG00000059364	5430401F13Rik	6:131436417-131503775	Chr16wt	Chr16df	NOTEST	0	0	0	0	1	1	no
ENSMUSG00000044121	ENSMUSG00000044121	5430402E10Rik	X:75233629-75238906	Chr16wt	Chr16df	NOTEST	0	0	0	0	1	1	no
ENSMUSG00000085776	ENSMUSG00000085776	5430402O13Rik	6:50516641-50546631	Chr16wt	Chr16df	OK	0.57645	0.715289	0.311331	0.452267	0.42025	0.999798	no
ENSMUSG00000072763	ENSMUSG00000072763	5430403G16Rik	5:110103563-110120060	Chr16wt	Chr16df	OK	1.04795	1.21633	0.21496	0.584776	0.3151	0.999798	no
ENSMUSG00000044364	ENSMUSG00000044364	5430405G05Rik	2:151527743-151537893	Chr16wt	Chr16df	OK	1.9036	1.91087	0.00549535	0.0141876	0.98085	0.999798	no
ENSMUSG00000085741	ENSMUSG00000085741	5430405H02Rik	2:156665812-156688681	Chr16wt	Chr16df	OK	2.60956	2.49256	-0.0661768	-0.155518	0.78085	0.999798	no
ENSMUSG00000045319	ENSMUSG00000045319	5430407P10Rik	2:6021070-6051257	Chr16wt	Chr16df	OK	1.01396	0.968597	-0.0660271	-0.154794	0.78715	0.999798	no
ENSMUSG00000039840	ENSMUSG00000039840	5430411K18Rik	18:78135238-78231750	Chr16wt	Chr16df	OK	6.04675	5.88605	-0.0388597	-0.15347	0.78795	0.999798	no
ENSMUSG00000084877	ENSMUSG00000084877	5430416N02Rik	5:100849860-100858535	Chr16wt	Chr16df	OK	5.49118	5.67421	0.0473042	0.0892026	0.87855	0.999798	no
ENSMUSG00000028475	ENSMUSG00000028475	5430416O09Rik	4:43742905-43747406	Chr16wt	Chr16df	NOTEST	0.224518	0.252593	0.169983	0	1	1	no
ENSMUSG00000074918	ENSMUSG00000074918	5430417L22Rik	2:118571493-118574546	Chr16wt	Chr16df	OK	15.3521	13.8982	-0.143532	-0.555158	0.331	0.999798	no
ENSMUSG00000006204	ENSMUSG00000006204	5430419D17Rik	7:137305964-140316037	Chr16wt	Chr16df	NOTEST	0	0	0	0	1	1	no
ENSMUSG00000067613	ENSMUSG00000067613	5430421N21Rik	15:101315561-101321943	Chr16wt	Chr16df	NOTEST	0	0.0167473	inf	0	1	1	no
ENSMUSG00000021566	ENSMUSG00000021566	5430425J12Rik	13:73817192-73847298	Chr16wt	Chr16df	NOTEST	0	0	0	0	1	1	no
ENSMUSG00000085004	ENSMUSG00000085004	5430427M07Rik	12:92236931-92622849	Chr16wt	Chr16df	NOTEST	0	0.311346	inf	0	1	1	no
ENSMUSG00000025058	ENSMUSG00000025058	5430427O19Rik	X:83115692-83136838	Chr16wt	Chr16df	NOTEST	0.107264	0.0962423	-0.156422	0	1	1	no
ENSMUSG00000052688	ENSMUSG00000052688	5430435G22Rik	1:133585271-133610119	Chr16wt	Chr16df	OK	2.22122	2.63771	0.247932	0.508179	0.3573	0.999798	no
ENSMUSG00000031820	ENSMUSG00000031820	5430437P03Rik	8:73920753-73928671	Chr16wt	Chr16df	OK	28.7128	29.4	0.0341227	0.133482	0.8113	0.999798	no
ENSMUSG00000055594	ENSMUSG00000055594	5530400C23Rik	6:133242233-133245808	Chr16wt	Chr16df	NOTEST	0	0	0	0	1	1	no
ENSMUSG00000020703	ENSMUSG00000020703	5530401A14Rik	11:80693670-81781959	Chr16wt	Chr16df	NOTEST	0.0351458	0.0235257	-0.579114	0	1	1	no
ENSMUSG00000087443	ENSMUSG00000087443	5530401N12Rik	17:35997862-36012541	Chr16wt	Chr16df	NOTEST	0.0532068	0.0341763	-0.638614	0	1	1	no
ENSMUSG00000087174	ENSMUSG00000087174	5530601H04Rik	X:102232535-102274948	Chr16wt	Chr16df	OK	11.1403	12.1745	0.128085	0.287811	0.587	0.999798	no
ENSMUSG00000004071	ENSMUSG00000004071	5730403B10Rik	16:4726360-4790292	Chr16wt	Chr16df	OK	98.8706	100.262	0.0201625	0.0628856	0.9127	0.999798	no
ENSMUSG00000087424	ENSMUSG00000087424	5730405O15Rik	X:12619140-12622423	Chr16wt	Chr16df	OK	0.819626	0.688439	-0.251637	-0.470177	0.40345	0.999798	no
ENSMUSG00000070167	ENSMUSG00000070167	5730408K05Rik	19:8963027-8963175	Chr16wt	Chr16df	OK	8.69779	1.16433	-2.90115	-2.3143	0.16655	0.999798	no
ENSMUSG00000073755	ENSMUSG00000073755	5730409E04Rik	4:126287061-126291615	Chr16wt	Chr16df	OK	28.4371	26.9477	-0.0776107	-0.305362	0.59035	0.999798	no
ENSMUSG00000087553	ENSMUSG00000087553	5730412P04Rik	X:132639141-132649959	Chr16wt	Chr16df	NOTEST	0	0	0	0	1	1	no
ENSMUSG00000081793	ENSMUSG00000081793	5730416F02Rik	X:106196823-106197635	Chr16wt	Chr16df	NOTEST	0.0147455	0	#NAME?	0	1	1	no
ENSMUSG00000030279	ENSMUSG00000030279	5730419I09Rik	6:142959439-143048627	Chr16wt	Chr16df	OK	12.6177	10.6433	-0.245507	-0.949532	0.09655	0.999798	no
ENSMUSG00000085613	ENSMUSG00000085613	5730420D15Rik	10:94880008-94891274	Chr16wt	Chr16df	NOTEST	0.0503941	0.0660934	0.391252	0	1	1	no
ENSMUSG00000086085	ENSMUSG00000086085	5730422E09Rik	5:149931140-149995639	Chr16wt	Chr16df	NOTEST	0.0593624	0.0367719	-0.690945	0	1	1	no
ENSMUSG00000091370	ENSMUSG00000091370	5730435O14Rik	10:41258651-41429106	Chr16wt	Chr16df	NOTEST	0.024682	0.0242367	-0.0262645	0	1	1	no
ENSMUSG00000085121	ENSMUSG00000085121	5730437C11Rik	3:98739566-98745179	Chr16wt	Chr16df	NOTEST	0.0359834	0	#NAME?	0	1	1	no
ENSMUSG00000004945	ENSMUSG00000004945	5730437N04Rik	17:5410863-5440260	Chr16wt	Chr16df	OK	57.5013	59.413	0.0471844	0.14234	0.7992	0.999798	no
ENSMUSG00000056445	ENSMUSG00000056445	5730446D14Rik	6:52112349-52171853	Chr16wt	Chr16df	NOTEST	0	0	0	0	1	1	no
ENSMUSG00000054237	ENSMUSG00000054237	5730455O13Rik	19:38262970-38298628	Chr16wt	Chr16df	OK	8.70123	9.02022	0.0519429	0.178243	0.75755	0.999798	no
ENSMUSG00000057181	ENSMUSG00000057181	5730455P16Rik	11:80173994-80191536	Chr16wt	Chr16df	OK	19.0859	21.1016	0.144845	0.551103	0.31835	0.999798	no
ENSMUSG00000086126	ENSMUSG00000086126	5730457N03Rik	6:52258382-52268372	Chr16wt	Chr16df	NOTEST	0	0	0	0	1	1	no
ENSMUSG00000062046	ENSMUSG00000062046	5730460C07Rik	3:153452268-153455051	Chr16wt	Chr16df	NOTEST	0	0.0065276	inf	0	1	1	no
ENSMUSG00000021792	ENSMUSG00000021792	5730469M10Rik	14:41807028-41827077	Chr16wt	Chr16df	OK	88.1346	84.2536	-0.0649687	-0.237327	0.66565	0.999798	no
ENSMUSG00000024269	ENSMUSG00000024269	5730494M16Rik	18:24867945-25625822	Chr16wt	Chr16df	OK	14.4269	14.4877	0.00606166	0.0182398	0.9753	0.999798	no
ENSMUSG00000027341	ENSMUSG00000027341	5730494N06Rik	2:132065227-132073543	Chr16wt	Chr16df	OK	22.3494	23.1582	0.0512813	0.184348	0.73925	0.999798	no
ENSMUSG00000073197	ENSMUSG00000073197	5730507C01Rik	12:18521543-18540997	Chr16wt	Chr16df	OK	3.13583	3.04342	-0.0431537	-0.115141	0.84325	0.999798	no
ENSMUSG00000050549	ENSMUSG00000050549	5730508B09Rik	3:127572605-127599241	Chr16wt	Chr16df	OK	7.11995	5.49041	-0.374953	-1.17519	0.0412	0.878677	no
ENSMUSG00000032985	ENSMUSG00000032985	5730522E02Rik	11:25502762-26110763	Chr16wt	Chr16df	OK	3.26439	2.39421	-0.447265	-0.872828	0.1279	0.999798	no
ENSMUSG00000073101	ENSMUSG00000073101	5730522E02Rik	11:25502762-26110763	Chr16wt	Chr16df	NOTEST	6.65167	3.62089	-0.877375	0	1	1	no
ENSMUSG00000039693	ENSMUSG00000039693	5730528L13Rik	4:48552806-48574791	Chr16wt	Chr16df	OK	9.93498	7.98616	-0.315015	-0.50445	0.32485	0.999798	no
ENSMUSG00000041605	ENSMUSG00000041605	5730559C18Rik	1:138110107-138130841	Chr16wt	Chr16df	OK	1.1517	0.973705	-0.242205	-0.465456	0.37935	0.999798	no
ENSMUSG00000062470	ENSMUSG00000062470	5730577I03Rik	9:20411918-20421715	Chr16wt	Chr16df	OK	1.5782	1.15801	-0.446629	-0.700127	0.1877	0.999798	no
ENSMUSG00000086775	ENSMUSG00000086775	5730588L14Rik	2:26495891-26501464	Chr16wt	Chr16df	NOTEST	0.144113	0.135287	-0.091177	0	1	1	no
ENSMUSG00000046591	ENSMUSG00000046591	5730590G19Rik	7:86805081-86859072	Chr16wt	Chr16df	NOTEST	0.0227392	0.0175331	-0.375095	0	1	1	no
ENSMUSG00000056468	ENSMUSG00000056468	5730596B20Rik	6:52112349-52171853	Chr16wt	Chr16df	NOTEST	0	0	0	0	1	1	no
ENSMUSG00000045968	ENSMUSG00000045968	5830403L16Rik	1:155696671-155764441	Chr16wt	Chr16df	OK	1.08003	0.900299	-0.26259	-0.0242137	0.8405	0.999798	no
ENSMUSG00000086259	ENSMUSG00000086259	5830403M04Rik	5:100506890-100588827	Chr16wt	Chr16df	OK	1.68845	1.71647	0.0237428	0.0190938	0.9733	0.999798	no
ENSMUSG00000034833	ENSMUSG00000034833	5830405N20Rik	10:129759907-129801091	Chr16wt	Chr16df	NOTEST	0	0.0126396	inf	0	1	1	no
ENSMUSG00000054672	ENSMUSG00000054672	5830411N06Rik	7:147433199-147485690	Chr16wt	Chr16df	NOTEST	0.00365011	0	#NAME?	0	1	1	no
ENSMUSG00000028331	ENSMUSG00000028331	5830415F09Rik	4:46389376-46402309	Chr16wt	Chr16df	OK	1.58919	1.49872	-0.0845592	-0.219672	0.7091	0.999798	no
ENSMUSG00000074788	ENSMUSG00000074788	5830416P10Rik	19:53515701-53539286	Chr16wt	Chr16df	NOTEST	0.103875	0.109802	0.0800629	0	1	1	no
ENSMUSG00000078684	ENSMUSG00000078684	5830417I10Rik	3:88548621-88636219	Chr16wt	Chr16df	OK	6.12239	5.43652	-0.171413	-0.0691307	0.85455	0.999798	no
ENSMUSG00000046111	ENSMUSG00000046111	5830418K08Rik	9:15110657-15162232	Chr16wt	Chr16df	OK	6.13236	6.17926	0.0109929	0.0138037	0.9753	0.999798	no
ENSMUSG00000086236	ENSMUSG00000086236	5830418P13Rik	9:103325907-103664167	Chr16wt	Chr16df	OK	3.22034	3.34264	0.0537749	0.0404348	0.94365	0.999798	no
ENSMUSG00000074733	ENSMUSG00000074733	5830428H23Rik	19:60965651-61216743	Chr16wt	Chr16df	OK	7.72688	6.05772	-0.351111	-0.717288	0.2072	0.999798	no
ENSMUSG00000086609	ENSMUSG00000086609	5830432E09Rik	7:142729506-142877977	Chr16wt	Chr16df	NOTEST	0.0877569	0.0619826	-0.501648	0	1	1	no
ENSMUSG00000028578	ENSMUSG00000028578	5830433M19Rik	4:94166771-94223769	Chr16wt	Chr16df	OK	4.08882	3.8349	-0.0924981	-0.28672	0.61785	0.999798	no
ENSMUSG00000084803	ENSMUSG00000084803	5830444B04Rik	4:154772871-154822053	Chr16wt	Chr16df	OK	0.672599	0.792782	0.237177	0.272233	0.59745	0.999798	no
ENSMUSG00000052658	ENSMUSG00000052658	5830454E08Rik	9:120486462-120487189	Chr16wt	Chr16df	OK	0.983841	0.820031	-0.262748	-0.4733	0.41295	0.999798	no
ENSMUSG00000091102	ENSMUSG00000091102	5830462I19Rik	9:110235791-110287450	Chr16wt	Chr16df	OK	3.50152	3.04641	-0.200872	-0.272354	0.63825	0.999798	no
ENSMUSG00000073623	ENSMUSG00000073623	5830472F04Rik	1:89693041-89693392	Chr16wt	Chr16df	NOTEST	0	0	0	0	1	1	no
ENSMUSG00000070690	ENSMUSG00000070690	5830473C10Rik	5:90990243-91007024	Chr16wt	Chr16df	NOTEST	0.0431107	0.0208745	-1.0463	0	1	1	no
ENSMUSG00000046463	ENSMUSG00000046463	5930403N24Rik	10:36859363-36861485	Chr16wt	Chr16df	OK	0.656277	0.639721	-0.0368624	-0.08117	0.88505	0.999798	no
ENSMUSG00000072591	ENSMUSG00000072591	5930412G12Rik	5:129084980-129106568	Chr16wt	Chr16df	OK	4.10148	5.32035	0.375378	0.306466	0.55115	0.999798	no
ENSMUSG00000048668	ENSMUSG00000048668	5930416I19Rik	6:128306021-128312929	Chr16wt	Chr16df	OK	7.96412	7.14618	-0.156343	-0.430444	0.43085	0.999798	no
ENSMUSG00000048544	ENSMUSG00000048544	5930422O12Rik	8:34539180-34540020	Chr16wt	Chr16df	OK	0.358326	0.418114	0.22262	0.23749	0.67275	0.999798	no
ENSMUSG00000015488	ENSMUSG00000015488	5930434B04Rik	2:26865445-26876609	Chr16wt	Chr16df	OK	19.8814	18.4057	-0.111269	-0.322887	0.55235	0.999798	no
ENSMUSG00000087794	ENSMUSG00000087794	5S_rRNA	2:61549750-61638433	Chr16wt	Chr16df	OK	7.10425	0	#NAME?	#NAME?	0.1836	0.999798	no
ENSMUSG00000088475	ENSMUSG00000088475	5S_rRNA	13:3633277-3651020	Chr16wt	Chr16df	NOTEST	3.10577	0	#NAME?	0	1	1	no
ENSMUSG00000088580	ENSMUSG00000088580	5S_rRNA	8:129587792-130136186	Chr16wt	Chr16df	NOTEST	2.78427	0	#NAME?	0	1	1	no
ENSMUSG00000088600	ENSMUSG00000088600	5S_rRNA	10:30356341-30522913	Chr16wt	Chr16df	NOTEST	7.60508	0	#NAME?	0	1	1	no
ENSMUSG00000088707	ENSMUSG00000088707	5S_rRNA	5:37419573-37539240	Chr16wt	Chr16df	OK	9.99415	0	#NAME?	#NAME?	0.2051	0.999798	no
ENSMUSG00000089004	ENSMUSG00000089004	5S_rRNA	19:48280514-48879995	Chr16wt	Chr16df	NOTEST	2.66801	0	#NAME?	0	1	1	no
ENSMUSG00000088591	ENSMUSG00000088591	5S_rRNA	17:95160589-95164271	Chr16wt	Chr16df	NOTEST	0	3.86889	inf	0	1	1	no
ENSMUSG00000089259	ENSMUSG00000089259	5S_rRNA	7:103319753-104095544	Chr16wt	Chr16df	NOTEST	0	6.26785	inf	0	1	1	no
ENSMUSG00000089429	ENSMUSG00000089429	5S_rRNA	1:183745446-183772532	Chr16wt	Chr16df	NOTEST	0	6.10442	inf	0	1	1	no
ENSMUSG00000088947	ENSMUSG00000088947	5S_rRNA	4:43705557-43705689	Chr16wt	Chr16df	OK	43.9232	59.2123	0.430916	0.558877	0.31795	0.999798	no
ENSMUSG00000075790	ENSMUSG00000075790	5S_rRNA	8:122434259-126869624	Chr16wt	Chr16df	NOTEST	0	0	0	0	1	1	no
ENSMUSG00000087711	ENSMUSG00000087711	5S_rRNA	X:99948826-100030695	Chr16wt	Chr16df	NOTEST	0	0	0	0	1	1	no
ENSMUSG00000087731	ENSMUSG00000087731	5S_rRNA	9:87084407-87150371	Chr16wt	Chr16df	NOTEST	0	0	0	0	1	1	no
ENSMUSG00000087737	ENSMUSG00000087737	5S_rRNA	15:91098121-91403692	Chr16wt	Chr16df	NOTEST	0	0	0	0	1	1	no
ENSMUSG00000087767	ENSMUSG00000087767	5S_rRNA	2:121692705-121761956	Chr16wt	Chr16df	NOTEST	0	0	0	0	1	1	no
ENSMUSG00000087799	ENSMUSG00000087799	5S_rRNA	6:89199461-89199596	Chr16wt	Chr16df	NOTEST	0	0	0	0	1	1	no
ENSMUSG00000087814	ENSMUSG00000087814	5S_rRNA	X:100033493-100033594	Chr16wt	Chr16df	NOTEST	0	0	0	0	1	1	no
ENSMUSG00000087834	ENSMUSG00000087834	5S_rRNA	7:73371797-73533236	Chr16wt	Chr16df	NOTEST	0	0	0	0	1	1	no
ENSMUSG00000087836	ENSMUSG00000087836	5S_rRNA	15:30102347-30959066	Chr16wt	Chr16df	NOTEST	0	0	0	0	1	1	no
ENSMUSG00000087846	ENSMUSG00000087846	5S_rRNA	6:30297370-30297466	Chr16wt	Chr16df	NOTEST	0	0	0	0	1	1	no
ENSMUSG00000087848	ENSMUSG00000087848	5S_rRNA	3:69489388-69489502	Chr16wt	Chr16df	NOTEST	0	0	0	0	1	1	no
ENSMUSG00000087854	ENSMUSG00000087854	5S_rRNA	12:106851748-106923451	Chr16wt	Chr16df	NOTEST	0	0	0	0	1	1	no
ENSMUSG00000087913	ENSMUSG00000087913	5S_rRNA	13:46597216-46745011	Chr16wt	Chr16df	NOTEST	0	0	0	0	1	1	no
ENSMUSG00000087945	ENSMUSG00000087945	5S_rRNA	3:25330732-26032656	Chr16wt	Chr16df	NOTEST	0	0	0	0	1	1	no
ENSMUSG00000087957	ENSMUSG00000087957	5S_rRNA	18:63669548-63669668	Chr16wt	Chr16df	NOTEST	0	0	0	0	1	1	no
ENSMUSG00000087959	ENSMUSG00000087959	5S_rRNA	17:78907479-79026737	Chr16wt	Chr16df	NOTEST	0	0	0	0	1	1	no
ENSMUSG00000087982	ENSMUSG00000087982	5S_rRNA	16:8873171-8873264	Chr16wt	Chr16df	NOTEST	0	0	0	0	1	1	no
ENSMUSG00000088004	ENSMUSG00000088004	5S_rRNA	3:9687478-9833679	Chr16wt	Chr16df	NOTEST	0	0	0	0	1	1	no
ENSMUSG00000088010	ENSMUSG00000088010	5S_rRNA	11:22963132-22963232	Chr16wt	Chr16df	NOTEST	0	0	0	0	1	1	no
ENSMUSG00000088052	ENSMUSG00000088052	5S_rRNA	X:100051629-100051730	Chr16wt	Chr16df	NOTEST	0	0	0	0	1	1	no
ENSMUSG00000088062	ENSMUSG00000088062	5S_rRNA	15:33012883-33524307	Chr16wt	Chr16df	NOTEST	0	0	0	0	1	1	no
ENSMUSG00000088075	ENSMUSG00000088075	5S_rRNA	5:91322405-91322522	Chr16wt	Chr16df	NOTEST	0	0	0	0	1	1	no
ENSMUSG00000088090	ENSMUSG00000088090	5S_rRNA	9:59814737-60369853	Chr16wt	Chr16df	NOTEST	0	0	0	0	1	1	no
ENSMUSG00000088091	ENSMUSG00000088091	5S_rRNA	11:86222327-86222447	Chr16wt	Chr16df	NOTEST	0	0	0	0	1	1	no
ENSMUSG00000088132	ENSMUSG00000088132	5S_rRNA	8:66493566-66684790	Chr16wt	Chr16df	NOTEST	0	0	0	0	1	1	no
ENSMUSG00000088166	ENSMUSG00000088166	5S_rRNA	18:69333640-69333774	Chr16wt	Chr16df	NOTEST	0	0	0	0	1	1	no
ENSMUSG00000088182	ENSMUSG00000088182	5S_rRNA	8:36810502-36810616	Chr16wt	Chr16df	NOTEST	0	0	0	0	1	1	no
ENSMUSG00000088193	ENSMUSG00000088193	5S_rRNA	17:84346927-84347036	Chr16wt	Chr16df	NOTEST	0	0	0	0	1	1	no
ENSMUSG00000088194	ENSMUSG00000088194	5S_rRNA	2:81383391-81383499	Chr16wt	Chr16df	NOTEST	0	0	0	0	1	1	no
ENSMUSG00000088205	ENSMUSG00000088205	5S_rRNA	11:50623152-50623265	Chr16wt	Chr16df	NOTEST	0	0	0	0	1	1	no
ENSMUSG00000088207	ENSMUSG00000088207	5S_rRNA	12:4247362-4484060	Chr16wt	Chr16df	NOTEST	0	0	0	0	1	1	no
ENSMUSG00000088209	ENSMUSG00000088209	5S_rRNA	12:5850517-5850632	Chr16wt	Chr16df	NOTEST	0	0	0	0	1	1	no
ENSMUSG00000088269	ENSMUSG00000088269	5S_rRNA	16:97692656-97726543	Chr16wt	Chr16df	NOTEST	0	0	0	0	1	1	no
ENSMUSG00000088301	ENSMUSG00000088301	5S_rRNA	X:154076134-154076228	Chr16wt	Chr16df	NOTEST	0	0	0	0	1	1	no
ENSMUSG00000088324	ENSMUSG00000088324	5S_rRNA	9:102450095-102450207	Chr16wt	Chr16df	NOTEST	0	0	0	0	1	1	no
ENSMUSG00000088342	ENSMUSG00000088342	5S_rRNA	18:12492532-12741522	Chr16wt	Chr16df	NOTEST	0	0	0	0	1	1	no
ENSMUSG00000088359	ENSMUSG00000088359	5S_rRNA	5:22940258-23182266	Chr16wt	Chr16df	NOTEST	0	0	0	0	1	1	no
ENSMUSG00000088371	ENSMUSG00000088371	5S_rRNA	1:91351380-91791857	Chr16wt	Chr16df	NOTEST	0	0	0	0	1	1	no
ENSMUSG00000088384	ENSMUSG00000088384	5S_rRNA	18:38516231-38516328	Chr16wt	Chr16df	NOTEST	0	0	0	0	1	1	no
ENSMUSG00000088404	ENSMUSG00000088404	5S_rRNA	X:10062283-10173731	Chr16wt	Chr16df	NOTEST	0	0	0	0	1	1	no
ENSMUSG00000088417	ENSMUSG00000088417	5S_rRNA	18:20015385-20015483	Chr16wt	Chr16df	NOTEST	0	0	0	0	1	1	no
ENSMUSG00000088427	ENSMUSG00000088427	5S_rRNA	NT_165792:334035-334143	Chr16wt	Chr16df	NOTEST	0	0	0	0	1	1	no
ENSMUSG00000088428	ENSMUSG00000088428	5S_rRNA	8:116963554-117876608	Chr16wt	Chr16df	NOTEST	0	0	0	0	1	1	no
ENSMUSG00000088448	ENSMUSG00000088448	5S_rRNA	12:98609243-98609323	Chr16wt	Chr16df	NOTEST	0	0	0	0	1	1	no
ENSMUSG00000088460	ENSMUSG00000088460	5S_rRNA	8:74635132-74635219	Chr16wt	Chr16df	NOTEST	0	0	0	0	1	1	no
ENSMUSG00000088497	ENSMUSG00000088497	5S_rRNA	2:118102845-118199155	Chr16wt	Chr16df	NOTEST	0	0	0	0	1	1	no
ENSMUSG00000088523	ENSMUSG00000088523	5S_rRNA	8:45687186-45687293	Chr16wt	Chr16df	NOTEST	0	0	0	0	1	1	no
ENSMUSG00000088537	ENSMUSG00000088537	5S_rRNA	3:127373316-127483445	Chr16wt	Chr16df	NOTEST	0	0	0	0	1	1	no
ENSMUSG00000088564	ENSMUSG00000088564	5S_rRNA	1:139884233-139884353	Chr16wt	Chr16df	NOTEST	0	0	0	0	1	1	no
ENSMUSG00000088605	ENSMUSG00000088605	5S_rRNA	9:35228712-35315236	Chr16wt	Chr16df	NOTEST	0	0	0	0	1	1	no
ENSMUSG00000088618	ENSMUSG00000088618	5S_rRNA	1:167711205-167932809	Chr16wt	Chr16df	NOTEST	0	0	0	0	1	1	no
ENSMUSG00000088631	ENSMUSG00000088631	5S_rRNA	11:83567197-83597256	Chr16wt	Chr16df	NOTEST	0	0	0	0	1	1	no
ENSMUSG00000088646	ENSMUSG00000088646	5S_rRNA	5:53809811-53809921	Chr16wt	Chr16df	NOTEST	0	0	0	0	1	1	no
ENSMUSG00000088659	ENSMUSG00000088659	5S_rRNA	18:69503799-69847621	Chr16wt	Chr16df	NOTEST	0	0	0	0	1	1	no
ENSMUSG00000088666	ENSMUSG00000088666	5S_rRNA	1:73810283-73810409	Chr16wt	Chr16df	NOTEST	0	0	0	0	1	1	no
ENSMUSG00000088671	ENSMUSG00000088671	5S_rRNA	7:120263211-120263322	Chr16wt	Chr16df	NOTEST	0	0	0	0	1	1	no
ENSMUSG00000088680	ENSMUSG00000088680	5S_rRNA	19:7334430-7334551	Chr16wt	Chr16df	NOTEST	0	0	0	0	1	1	no
ENSMUSG00000088682	ENSMUSG00000088682	5S_rRNA	14:29718132-30535050	Chr16wt	Chr16df	NOTEST	0	0	0	0	1	1	no
ENSMUSG00000088700	ENSMUSG00000088700	5S_rRNA	2:103983229-104250491	Chr16wt	Chr16df	NOTEST	0	0	0	0	1	1	no
ENSMUSG00000088701	ENSMUSG00000088701	5S_rRNA	X:21292021-21319481	Chr16wt	Chr16df	NOTEST	0	0	0	0	1	1	no
[truncated: 35,981 more rows]
