# Supplementary material for: Gene network analysis reveals a role for striatal glutamatergic receptors in dysregulated risk-assessment behavior of autism mouse models
Source: Transl Psychiatry. 2019 Oct 17;9:257. doi: 10.1038/s41398-019-0584-5 (PMC6797764; doi:10.1038/s41398-019-0584-5)
Supplement: Supplementary file 5 — Supplementary Table 4 [file 41398_2019_584_MOESM5_ESM.xlsx]

## Sheet: C57_BTBR_gene_exp.diff
test_id	gene_id	gene	locus	sample_1	sample_2	status	value_1	value_2	log2(fold_change)	test_stat	p_value	q_value	significant
ENSMUSG00000028441	ENSMUSG00000028441	1110017D15Rik	4:41452041-41464366	C57	BTBR	OK	2.10492	7.29158	1.79247	3.15473	5e-05	0.00276095	yes
ENSMUSG00000037086	ENSMUSG00000037086	1110059M19Rik	X:42444080-42445968	C57	BTBR	OK	0.193233	3.26783	4.07992	5.43566	5e-05	0.00276095	yes
ENSMUSG00000022018	ENSMUSG00000022018	1190002H23Rik	14:79688562-79701452	C57	BTBR	OK	13.772	25.4396	0.885336	2.53755	5e-05	0.00276095	yes
ENSMUSG00000026051	ENSMUSG00000026051	1500015O10Rik	1:43787446-43799423	C57	BTBR	OK	2.06424	22.9403	3.4742	7.07986	5e-05	0.00276095	yes
ENSMUSG00000046242	ENSMUSG00000046242	1600029I14Rik	9:99356661-99375369	C57	BTBR	OK	0.223024	0.920747	2.04561	2.39871	0.0015	0.0446224	yes
ENSMUSG00000029182	ENSMUSG00000029182	1700001C02Rik	5:30768419-30786461	C57	BTBR	OK	0.389079	1.22065	1.64951	1.92137	0.0009	0.0309091	yes
ENSMUSG00000021534	ENSMUSG00000021534	1700001L19Rik	13:68736315-68753108	C57	BTBR	OK	1.17739	2.54193	1.11033	2.53885	5e-05	0.00276095	yes
ENSMUSG00000028294	ENSMUSG00000028294	1700003M02Rik	4:34635807-34677455	C57	BTBR	OK	0.443175	1.99843	2.17292	2.63378	5e-05	0.00276095	yes
ENSMUSG00000057816	ENSMUSG00000057816	1700007G11Rik	5:98758372-99230929	C57	BTBR	OK	0.296222	1.34162	2.17922	2.69896	0.00025	0.0110582	yes
ENSMUSG00000026831	ENSMUSG00000026831	1700007K13Rik	2:28317520-28321852	C57	BTBR	OK	1.72964	3.87778	1.16476	2.04729	0.001	0.0337265	yes
ENSMUSG00000055826	ENSMUSG00000055826	1700008P20Rik	7:25118098-25118984	C57	BTBR	OK	0	0.312343	inf	#NAME?	5e-05	0.00276095	yes
ENSMUSG00000026649	ENSMUSG00000026649	1700009P17Rik	1:173044048-173057098	C57	BTBR	OK	1.49218	5.40604	1.85715	3.24623	5e-05	0.00276095	yes
ENSMUSG00000023873	ENSMUSG00000023873	1700010I14Rik	17:9181197-9201184	C57	BTBR	OK	0.48453	0.146389	-1.72678	-2.55013	0.0001	0.00502887	yes
ENSMUSG00000053783	ENSMUSG00000053783	1700016K19Rik	11:75813413-75817071	C57	BTBR	OK	0.340758	1.56939	2.20339	3.24805	5e-05	0.00276095	yes
ENSMUSG00000011154	ENSMUSG00000011154	1700026D08Rik	7:90922610-90943390	C57	BTBR	OK	0.548013	1.29797	1.24398	1.76958	0.0008	0.0283388	yes
ENSMUSG00000021414	ENSMUSG00000021414	1700026J04Rik	13:35001832-35011862	C57	BTBR	OK	0.490972	0.177027	-1.47167	-2.51443	5e-05	0.00276095	yes
ENSMUSG00000010136	ENSMUSG00000010136	1700027A23Rik	3:105799874-105817523	C57	BTBR	OK	0.468091	2.31267	2.3047	3.63498	5e-05	0.00276095	yes
ENSMUSG00000033053	ENSMUSG00000033053	1700028P14Rik	19:23633249-23727302	C57	BTBR	OK	0.300299	1.15942	1.94893	2.55444	0.0006	0.0229371	yes
ENSMUSG00000054091	ENSMUSG00000054091	1810037I17Rik	3:122627279-122629111	C57	BTBR	OK	44.9541	88.0297	0.969536	2.96733	5e-05	0.00276095	yes
ENSMUSG00000071398	ENSMUSG00000071398	2410004P03Rik	12:17011763-17018360	C57	BTBR	OK	0.821938	2.02655	1.30193	2.65014	5e-05	0.00276095	yes
ENSMUSG00000024227	ENSMUSG00000024227	2610034M16Rik	17:59018230-59130798	C57	BTBR	OK	3.46213	6.4445	0.896408	1.93822	0.001	0.0337265	yes
ENSMUSG00000085882	ENSMUSG00000085882	2610507I01Rik	11:59013337-59015887	C57	BTBR	OK	4.38779	0.321049	-3.77263	-6.5618	5e-05	0.00276095	yes
ENSMUSG00000086802	ENSMUSG00000086802	2700038G22Rik	5:23356414-23360742	C57	BTBR	OK	0.278861	1.18354	2.08549	3.14285	5e-05	0.00276095	yes
ENSMUSG00000074024	ENSMUSG00000074024	4632427E13Rik	7:99886167-99889978	C57	BTBR	OK	0.20872	0.508373	1.28432	2.25107	0.0002	0.00913351	yes
ENSMUSG00000062822	ENSMUSG00000062822	4833420G17Rik	13:120251565-120274924	C57	BTBR	OK	8.48247	2.61244	-1.69909	-4.44962	5e-05	0.00276095	yes
ENSMUSG00000032057	ENSMUSG00000032057	4833427G06Rik	9:50889219-50910183	C57	BTBR	OK	0.166812	1.19896	2.84549	2.64563	0.0004	0.0166064	yes
ENSMUSG00000086918	ENSMUSG00000086918	4930429F24Rik	9:79641447-79651042	C57	BTBR	OK	2.22733	3.8906	0.804675	1.88041	0.00095	0.0323632	yes
ENSMUSG00000022759	ENSMUSG00000022759	4930451C15Rik	16:17544557-17561340	C57	BTBR	OK	0.263427	0.93344	1.82515	2.96179	5e-05	0.00276095	yes
ENSMUSG00000022543	ENSMUSG00000022543	4930451G09Rik	16:4969028-4979055	C57	BTBR	OK	1.10598	2.11787	0.937282	2.28026	0.00015	0.00715975	yes
ENSMUSG00000085238	ENSMUSG00000085238	4930479D17Rik	6:146605739-146613925	C57	BTBR	OK	1.04751	0.306219	-1.77433	-2.25982	0.00155	0.0458675	yes
ENSMUSG00000085956	ENSMUSG00000085956	4930481B07Rik	3:94819546-94824060	C57	BTBR	OK	0.320147	2.60064	3.02206	3.61259	5e-05	0.00276095	yes
ENSMUSG00000020014	ENSMUSG00000020014	4930485B16Rik	10:92238363-92544363	C57	BTBR	OK	0.749977	2.28005	1.60414	1.72162	0.00055	0.0215124	yes
ENSMUSG00000044906	ENSMUSG00000044906	4930503L19Rik	18:70612793-70660720	C57	BTBR	OK	3.70114	1.85184	-0.999008	-2.24758	0.0001	0.00502887	yes
ENSMUSG00000085491	ENSMUSG00000085491	4930527E20Rik	2:30659312-30662949	C57	BTBR	OK	0	0.488227	inf	#NAME?	0.0003	0.0129314	yes
ENSMUSG00000048905	ENSMUSG00000048905	4930539E08Rik	17:29033341-29052269	C57	BTBR	OK	0.901673	1.64391	0.866451	2.24439	0.0001	0.00502887	yes
ENSMUSG00000035365	ENSMUSG00000035365	4930547N16Rik	10:87553816-87609686	C57	BTBR	OK	5.37156	0.576322	-3.22039	-1.61657	5e-05	0.00276095	yes
ENSMUSG00000022179	ENSMUSG00000022179	4931414P19Rik	14:55202499-55224745	C57	BTBR	OK	0.83829	1.56167	0.897565	2.07796	0.0004	0.0166064	yes
ENSMUSG00000022805	ENSMUSG00000022805	4932425I24Rik	16:38297839-38342229	C57	BTBR	OK	0.396084	0.863628	1.1246	1.98601	0.00065	0.0243527	yes
ENSMUSG00000085037	ENSMUSG00000085037	4933421O10Rik	4:33114116-33118298	C57	BTBR	OK	2.09045	1.10106	-0.924916	-2.36834	5e-05	0.00276095	yes
ENSMUSG00000085741	ENSMUSG00000085741	5430405H02Rik	2:156665812-156688681	C57	BTBR	OK	2.47139	5.28013	1.09525	2.33128	0.0002	0.00913351	yes
ENSMUSG00000073197	ENSMUSG00000073197	5730507C01Rik	12:18521543-18540997	C57	BTBR	OK	3.8814	1.43398	-1.43655	-3.07499	5e-05	0.00276095	yes
ENSMUSG00000046101	ENSMUSG00000046101	6030422M02Rik	1:9898718-9932166	C57	BTBR	OK	0.718938	0.168034	-2.09711	-3.09976	5e-05	0.00276095	yes
ENSMUSG00000018451	ENSMUSG00000018451	6330403K07Rik	11:70845450-70847015	C57	BTBR	OK	130.259	76.9511	-0.759374	-2.35974	5e-05	0.00276095	yes
ENSMUSG00000036339	ENSMUSG00000036339	6720456H20Rik	14:49065802-49134834	C57	BTBR	OK	7.70295	3.39151	-1.18348	-3.41124	5e-05	0.00276095	yes
ENSMUSG00000032680	ENSMUSG00000032680	6820408C15Rik	2:152241322-152270066	C57	BTBR	OK	0.743553	1.63659	1.13819	1.92488	0.00075	0.0271365	yes
ENSMUSG00000084972	ENSMUSG00000084972	9030407P20Rik	7:127816952-127821074	C57	BTBR	OK	2.77858	0.267102	-3.37888	-6.41374	5e-05	0.00276095	yes
ENSMUSG00000049571	ENSMUSG00000049571	9330101J02Rik	7:146824676-146869716	C57	BTBR	OK	0.479624	1.72855	1.84958	2.302	0.00015	0.00715975	yes
ENSMUSG00000091869	ENSMUSG00000091869	9330104G04Rik	7:17456702-17460235	C57	BTBR	OK	2.11176	0.353656	-2.57803	-5.24773	5e-05	0.00276095	yes
ENSMUSG00000090687	ENSMUSG00000090687	9330151L19Rik	12:70285144-70300855	C57	BTBR	OK	7.45523	1.29344	-2.52704	-2.58897	0.00035	0.014748	yes
ENSMUSG00000087075	ENSMUSG00000087075	A230065H16Rik	12:112645019-112650288	C57	BTBR	OK	0.742998	4.08072	2.45739	3.86256	5e-05	0.00276095	yes
ENSMUSG00000086471	ENSMUSG00000086471	A530020G20Rik	3:121162446-121238356	C57	BTBR	OK	0.0874825	0.421196	2.26743	2.69998	0.0004	0.0166064	yes
ENSMUSG00000084890	ENSMUSG00000084890	A830036E02Rik	11:99276979-99286811	C57	BTBR	OK	13.6428	0.196294	-6.11898	-5.60085	5e-05	0.00276095	yes
ENSMUSG00000028125	ENSMUSG00000028125	Abca4	3:121747360-121882979	C57	BTBR	OK	0.629516	2.24477	1.83426	1.63254	0.0002	0.00913351	yes
ENSMUSG00000044749	ENSMUSG00000044749	Abca6	11:110038133-110113090	C57	BTBR	OK	0.927891	0.464209	-0.99918	-1.8347	0.0012	0.0384751	yes
ENSMUSG00000090121	ENSMUSG00000090121	Abhd12b	12:71255128-71284334	C57	BTBR	OK	1.59273	0.557538	-1.51436	-2.1254	0.00035	0.014748	yes
ENSMUSG00000042210	ENSMUSG00000042210	Abhd14a	9:106342381-106350009	C57	BTBR	OK	17.1317	6.78795	-1.33562	-3.45536	5e-05	0.00276095	yes
ENSMUSG00000042073	ENSMUSG00000042073	Abhd14b	9:106350970-106355246	C57	BTBR	OK	6.57064	3.94749	-0.735099	-1.88264	0.00135	0.04155	yes
ENSMUSG00000078067	ENSMUSG00000078067	AC121600.1	17:52544361-52544442	C57	BTBR	OK	163.918	0	#NAME?	#NAME?	0.00135	0.04155	yes
ENSMUSG00000035948	ENSMUSG00000035948	Acss3	10:106373219-106560724	C57	BTBR	OK	0.432869	0.875234	1.01574	1.92094	0.00165	0.0480691	yes
ENSMUSG00000000530	ENSMUSG00000000530	Acvrl1	15:100958952-100975767	C57	BTBR	OK	16.1059	4.67031	-1.786	-2.82444	5e-05	0.00276095	yes
ENSMUSG00000020431	ENSMUSG00000020431	Adcy1	11:6963491-7078509	C57	BTBR	OK	38.8891	24.0078	-0.695865	-2.0627	0.00035	0.014748	yes
ENSMUSG00000022220	ENSMUSG00000022220	Adcy4	14:56387894-56402879	C57	BTBR	OK	1.0865	0.470124	-1.20857	-2.67081	5e-05	0.00276095	yes
ENSMUSG00000020629	ENSMUSG00000020629	Adi1	12:29360095-29367040	C57	BTBR	OK	27.7715	65.7559	1.24352	3.72557	5e-05	0.00276095	yes
ENSMUSG00000058620	ENSMUSG00000058620	Adra2b	2:127188943-127192957	C57	BTBR	OK	1.071	1.94985	0.864408	2.19408	0.0002	0.00913351	yes
ENSMUSG00000039313	ENSMUSG00000039313	AF529169	9:89484875-89517824	C57	BTBR	OK	1.08347	0.630887	-0.780208	-1.79893	0.00165	0.0480691	yes
ENSMUSG00000029313	ENSMUSG00000029313	Aff1	5:104121392-104284341	C57	BTBR	OK	3.99387	2.49872	-0.676597	-1.86356	0.00055	0.0215124	yes
ENSMUSG00000031189	ENSMUSG00000031189	Aff2	X:66609770-67121212	C57	BTBR	OK	2.88776	1.70408	-0.760956	-1.72114	0.0014	0.0426231	yes
ENSMUSG00000078061	ENSMUSG00000078061	AL731851.1	2:28463714-28463806	C57	BTBR	OK	37.3824	0	#NAME?	#NAME?	0.00135	0.04155	yes
ENSMUSG00000025270	ENSMUSG00000025270	Alas2	X:146954061-147078421	C57	BTBR	OK	2.6295	0.918184	-1.51793	-1.64439	0.00115	0.0375852	yes
ENSMUSG00000053644	ENSMUSG00000053644	Aldh7a1	18:56669340-56747366	C57	BTBR	OK	40.2297	21.2572	-0.920308	-1.61789	0.0014	0.0426231	yes
ENSMUSG00000020891	ENSMUSG00000020891	Alox8	11:68997433-69011345	C57	BTBR	OK	2.7815	1.09504	-1.34488	-2.21542	0.0001	0.00502887	yes
ENSMUSG00000063953	ENSMUSG00000063953	Amd2	10:35428496-35431697	C57	BTBR	OK	0.0599348	1.28056	4.41724	5.65969	5e-05	0.00276095	yes
ENSMUSG00000029484	ENSMUSG00000029484	Anxa3	5:97222403-97274987	C57	BTBR	OK	6.78993	3.33543	-1.02552	-2.75606	5e-05	0.00276095	yes
ENSMUSG00000029994	ENSMUSG00000029994	Anxa4	6:86686833-86743578	C57	BTBR	OK	1.47762	3.09873	1.0684	2.24037	0.0001	0.00502887	yes
ENSMUSG00000063558	ENSMUSG00000063558	Aox1	1:58086774-58163257	C57	BTBR	OK	0.910754	2.36199	1.37487	3.6123	5e-05	0.00276095	yes
ENSMUSG00000037010	ENSMUSG00000037010	Apln	X:45378322-45388030	C57	BTBR	OK	14.3382	8.84131	-0.697537	-2.12312	0.0002	0.00913351	yes
ENSMUSG00000004655	ENSMUSG00000004655	Aqp1	6:55286425-55298549	C57	BTBR	OK	0.34321	3.64671	3.40944	6.49716	5e-05	0.00276095	yes
ENSMUSG00000040383	ENSMUSG00000040383	Aqr	2:113926905-114012760	C57	BTBR	OK	13.1771	7.61081	-0.79191	-2.24168	5e-05	0.00276095	yes
ENSMUSG00000028919	ENSMUSG00000028919	Arhgef19	4:140795489-140813479	C57	BTBR	OK	13.0935	4.00468	-1.7091	-1.66872	0.00105	0.0350629	yes
ENSMUSG00000037683	ENSMUSG00000037683	Armc3	2:19120744-19231868	C57	BTBR	OK	0.202184	0.580801	1.52238	2.65904	5e-05	0.00276095	yes
ENSMUSG00000026663	ENSMUSG00000026663	Atf6	1:172634587-172797902	C57	BTBR	OK	16.7681	9.7911	-0.776176	-2.38448	5e-05	0.00276095	yes
ENSMUSG00000078958	ENSMUSG00000078958	Atp6ap1l	13:91023064-91044960	C57	BTBR	OK	9.20318	17.5428	0.930678	2.62235	5e-05	0.00276095	yes
ENSMUSG00000039529	ENSMUSG00000039529	Atp8b1	18:64688632-64820654	C57	BTBR	OK	0.794136	0.331358	-1.26099	-2.90177	5e-05	0.00276095	yes
ENSMUSG00000045655	ENSMUSG00000045655	AU021034	14:78470523-78490593	C57	BTBR	OK	0.309754	1.16114	1.90635	1.92076	0.0011	0.0364445	yes
ENSMUSG00000037727	ENSMUSG00000037727	Avp	2:130406355-130408290	C57	BTBR	OK	3.67983	8.14798	1.1468	2.31004	0.0005	0.0199728	yes
ENSMUSG00000020123	ENSMUSG00000020123	Avpr1a	10:121885554-121890509	C57	BTBR	OK	0.193498	0.457723	1.24215	2.00363	0.00105	0.0350629	yes
ENSMUSG00000085096	ENSMUSG00000085096	B230217O12Rik	19:57397874-57435265	C57	BTBR	OK	4.49743	0.925613	-2.28062	-5.14275	5e-05	0.00276095	yes
ENSMUSG00000060802	ENSMUSG00000060802	B2m	2:121945843-122011925	C57	BTBR	OK	158.869	77.53	-1.03501	-3.24907	5e-05	0.00276095	yes
ENSMUSG00000001039	ENSMUSG00000001039	B9d1	11:61318645-61326433	C57	BTBR	OK	8.89379	15.8782	0.836177	2.11884	0.0005	0.0199728	yes
ENSMUSG00000047507	ENSMUSG00000047507	Baiap3	17:25377114-25393309	C57	BTBR	OK	11.2008	4.64212	-1.27074	-2.51902	5e-05	0.00276095	yes
ENSMUSG00000040466	ENSMUSG00000040466	Blvrb	7:28232996-28251163	C57	BTBR	OK	5.97086	11.6883	0.969051	1.97649	0.0007	0.0255462	yes
ENSMUSG00000046718	ENSMUSG00000046718	Bst2	8:74058162-74061336	C57	BTBR	OK	7.81192	4.1756	-0.903696	-2.10691	0.0003	0.0129314	yes
ENSMUSG00000073374	ENSMUSG00000073374	C030034I22Rik	17:69765999-69788644	C57	BTBR	OK	2.16036	0.827433	-1.38456	-2.30443	0.0005	0.0199728	yes
ENSMUSG00000036905	ENSMUSG00000036905	C1qb	4:136436043-136442102	C57	BTBR	OK	61.5754	28.1284	-1.13032	-3.39474	5e-05	0.00276095	yes
ENSMUSG00000036896	ENSMUSG00000036896	C1qc	4:136445718-136448980	C57	BTBR	OK	43.1754	20.0581	-1.10602	-3.25771	5e-05	0.00276095	yes
ENSMUSG00000038521	ENSMUSG00000038521	C1s	6:124462422-124587055	C57	BTBR	OK	3.83231	0.278233	-3.78385	-1.68136	5e-05	0.00276095	yes
ENSMUSG00000040373	ENSMUSG00000040373	Cacng5	11:107735918-107776369	C57	BTBR	OK	4.89478	8.58509	0.810587	2.40268	5e-05	0.00276095	yes
ENSMUSG00000023964	ENSMUSG00000023964	Calcr	6:3635676-3714713	C57	BTBR	OK	0.543236	1.02783	0.919955	1.74096	0.00115	0.0375852	yes
ENSMUSG00000058626	ENSMUSG00000058626	Capn11	17:45767152-45796274	C57	BTBR	OK	0.187655	1.26808	2.75648	3.79828	5e-05	0.00276095	yes
ENSMUSG00000039676	ENSMUSG00000039676	Capsl	15:9365782-9395790	C57	BTBR	OK	0.481992	1.79409	1.89617	3.15645	5e-05	0.00276095	yes
ENSMUSG00000047021	ENSMUSG00000047021	Ccdc108	1:74948644-74982173	C57	BTBR	OK	0.352973	1.03966	1.55848	3.04575	5e-05	0.00276095	yes
ENSMUSG00000036598	ENSMUSG00000036598	Ccdc113	8:98057999-98082788	C57	BTBR	OK	1.30565	2.36428	0.856637	1.90963	0.0009	0.0309091	yes
ENSMUSG00000050625	ENSMUSG00000050625	Ccdc121	1:183439763-183441582	C57	BTBR	OK	0.163045	0.71424	2.13114	3.0879	0.0001	0.00502887	yes
ENSMUSG00000031786	ENSMUSG00000031786	Ccdc135	8:97579002-97602041	C57	BTBR	OK	0.317427	2.62493	3.04778	6.15297	5e-05	0.00276095	yes
ENSMUSG00000070306	ENSMUSG00000070306	Ccdc153	9:44048759-44055389	C57	BTBR	OK	1.04171	3.78165	1.86006	3.81853	5e-05	0.00276095	yes
ENSMUSG00000039391	ENSMUSG00000039391	Ccdc81	7:97014657-97052139	C57	BTBR	OK	0.165004	0.56844	1.78451	3.12488	5e-05	0.00276095	yes
ENSMUSG00000031780	ENSMUSG00000031780	Ccl17	8:97334352-97335935	C57	BTBR	OK	0.370563	2.94483	2.99039	3.53342	0.0001	0.00502887	yes
ENSMUSG00000046186	ENSMUSG00000046186	Cd109	9:78463352-78564060	C57	BTBR	OK	0.185844	0.641763	1.78795	3.33269	5e-05	0.00276095	yes
ENSMUSG00000027435	ENSMUSG00000027435	Cd93	2:148262375-148269299	C57	BTBR	OK	2.67236	1.63854	-0.705699	-1.99371	0.0006	0.0229371	yes
ENSMUSG00000040452	ENSMUSG00000040452	Cdh12	15:21041206-21519288	C57	BTBR	OK	1.32726	0.686849	-0.950391	-2.27123	0.0002	0.00913351	yes
ENSMUSG00000061048	ENSMUSG00000061048	Cdh3	8:109034790-109080808	C57	BTBR	OK	0.0300123	0.338846	3.497	3.84222	0.00015	0.00715975	yes
ENSMUSG00000026312	ENSMUSG00000026312	Cdh7	1:111878903-112036734	C57	BTBR	OK	14.8018	7.25375	-1.02897	-2.20845	0.0002	0.00913351	yes
ENSMUSG00000021803	ENSMUSG00000021803	Cdhr1	14:37891035-37911497	C57	BTBR	OK	1.20521	11.5553	3.2612	9.11198	5e-05	0.00276095	yes
ENSMUSG00000035860	ENSMUSG00000035860	Cdhr3	12:33718660-33777740	C57	BTBR	OK	0.288104	0.846778	1.55539	2.95494	5e-05	0.00276095	yes
ENSMUSG00000037664	ENSMUSG00000037664	Cdkn1c	7:150644254-150646955	C57	BTBR	OK	2.20945	5.32446	1.26895	3.20741	5e-05	0.00276095	yes
ENSMUSG00000023031	ENSMUSG00000023031	Cela1	15:100504855-100518351	C57	BTBR	OK	1.51949	0.742124	-1.03386	-1.81916	0.00135	0.04155	yes
ENSMUSG00000035594	ENSMUSG00000035594	Chrna5	9:54828686-54855586	C57	BTBR	OK	0.346948	0.13256	-1.38808	-1.79107	0.0012	0.0384751	yes
ENSMUSG00000022512	ENSMUSG00000022512	Cldn1	16:26356727-26371927	C57	BTBR	OK	1.40547	2.53755	0.852387	2.11509	0.0003	0.0129314	yes
ENSMUSG00000047230	ENSMUSG00000047230	Cldn2	X:136335366-136345925	C57	BTBR	OK	0.283421	3.00157	3.4047	2.78597	5e-05	0.00276095	yes
ENSMUSG00000022949	ENSMUSG00000022949	Clic6	16:92478987-92541488	C57	BTBR	OK	4.11853	12.4879	1.60033	4.5459	5e-05	0.00276095	yes
ENSMUSG00000033634	ENSMUSG00000033634	Cml2	6:85815415-85819152	C57	BTBR	OK	0.166576	0.423878	1.34746	2.33454	0.0002	0.00913351	yes
ENSMUSG00000079494	ENSMUSG00000079494	Cml5	6:85758017-85770966	C57	BTBR	OK	1.89939	0.663625	-1.5171	-2.46774	0.0002	0.00913351	yes
ENSMUSG00000047419	ENSMUSG00000047419	Cmya5	13:93810667-93914679	C57	BTBR	OK	0.848372	0.336946	-1.33218	-3.54059	5e-05	0.00276095	yes
ENSMUSG00000033063	ENSMUSG00000033063	Cntnap3	13:64838898-65005196	C57	BTBR	OK	6.29442	3.62098	-0.797695	-2.24979	0.00015	0.00715975	yes
ENSMUSG00000070695	ENSMUSG00000070695	Cntnap5a	1:117581332-118478603	C57	BTBR	OK	8.01176	4.80082	-0.738838	-2.1258	0.00035	0.014748	yes
ENSMUSG00000022483	ENSMUSG00000022483	Col2a1	15:97806032-97835155	C57	BTBR	OK	0.524699	0.128952	-2.02466	-0.901226	0.00085	0.0295524	yes
ENSMUSG00000032572	ENSMUSG00000032572	Col6a4	9:105891784-105999114	C57	BTBR	OK	1.76214	0.29327	-2.58703	-2.04535	0.0002	0.00913351	yes
ENSMUSG00000068196	ENSMUSG00000068196	Col8a1	16:57624370-57754850	C57	BTBR	OK	0.538043	1.43191	1.41214	3.3377	5e-05	0.00276095	yes
ENSMUSG00000056174	ENSMUSG00000056174	Col8a2	4:125964036-125991574	C57	BTBR	OK	0.487901	2.04951	2.07062	2.88876	5e-05	0.00276095	yes
ENSMUSG00000030652	ENSMUSG00000030652	Coq7	7:125653172-125676870	C57	BTBR	OK	23.0784	36.7098	0.669622	1.9429	0.0007	0.0255462	yes
ENSMUSG00000051811	ENSMUSG00000051811	Cox6b2	7:4703395-4704696	C57	BTBR	OK	1.71016	4.0678	1.25012	2.18114	0.00025	0.0110582	yes
ENSMUSG00000049387	ENSMUSG00000049387	Cox7b2	5:71834062-71939444	C57	BTBR	OK	0.733401	2.4908	1.76393	2.43792	0.00085	0.0295524	yes
ENSMUSG00000039714	ENSMUSG00000039714	Cplx3	9:57447825-57454088	C57	BTBR	OK	1.75467	3.18014	0.857887	2.14646	0.00015	0.00715975	yes
ENSMUSG00000049796	ENSMUSG00000049796	Crh	3:19593400-19595396	C57	BTBR	OK	3.07581	1.68996	-0.863981	-1.87366	0.0014	0.0426231	yes
ENSMUSG00000025776	ENSMUSG00000025776	Crispld1	1:17666107-17756425	C57	BTBR	OK	2.45557	0.943888	-1.37937	-2.8883	5e-05	0.00276095	yes
ENSMUSG00000040860	ENSMUSG00000040860	Crocc	4:140572551-140616465	C57	BTBR	OK	14.3145	5.4974	-1.38066	-2.48031	5e-05	0.00276095	yes
ENSMUSG00000029343	ENSMUSG00000029343	Crybb1	5:112684834-112698605	C57	BTBR	OK	4.75961	2.62771	-0.857035	-1.93713	0.0012	0.0384751	yes
ENSMUSG00000030905	ENSMUSG00000030905	Crym	7:127329893-127345625	C57	BTBR	OK	74.4875	41.1524	-0.856023	-2.66788	5e-05	0.00276095	yes
ENSMUSG00000020186	ENSMUSG00000020186	Csrp2	10:110357231-110376678	C57	BTBR	OK	3.86483	6.81831	0.81901	1.96631	0.0006	0.0229371	yes
ENSMUSG00000019997	ENSMUSG00000019997	Ctgf	10:24269246-24318489	C57	BTBR	OK	2.54041	1.26497	-1.00595	-1.68978	0.0008	0.0283388	yes
ENSMUSG00000038642	ENSMUSG00000038642	Ctss	3:95330707-95360325	C57	BTBR	OK	92.7267	51.2615	-0.855109	-2.64875	5e-05	0.00276095	yes
ENSMUSG00000052336	ENSMUSG00000052336	Cx3cr1	9:119957810-119977400	C57	BTBR	OK	22.2458	14.626	-0.605002	-1.87944	0.00125	0.0397016	yes
ENSMUSG00000045382	ENSMUSG00000045382	Cxcr4	1:130484775-130488870	C57	BTBR	OK	1.08411	2.48625	1.19746	2.27524	0.00015	0.00715975	yes
ENSMUSG00000005547	ENSMUSG00000005547	Cyp2a5	7:27620323-27628567	C57	BTBR	OK	0.804526	2.24442	1.48013	1.88621	0.00075	0.0271365	yes
ENSMUSG00000041134	ENSMUSG00000041134	Cyyr1	16:85421777-85554188	C57	BTBR	OK	3.17695	2.00819	-0.661748	-1.80298	0.0013	0.0409052	yes
ENSMUSG00000087189	ENSMUSG00000087189	D130017N08Rik	5:144519193-144527999	C57	BTBR	OK	8.62349	4.90316	-0.81456	-1.66687	0.00085	0.0295524	yes
ENSMUSG00000037872	ENSMUSG00000037872	Darc	1:175262016-175263634	C57	BTBR	OK	29.1823	18.5233	-0.655752	-1.94911	0.00085	0.0295524	yes
ENSMUSG00000060534	ENSMUSG00000060534	Dcc	18:71418391-72510723	C57	BTBR	OK	5.95055	3.67165	-0.696596	-1.96747	0.00085	0.0295524	yes
ENSMUSG00000019929	ENSMUSG00000019929	Dcn	10:96942244-96980777	C57	BTBR	OK	5.07236	7.99138	0.655786	1.79865	0.0015	0.0446224	yes
ENSMUSG00000046818	ENSMUSG00000046818	Ddit4l	3:137284575-137291297	C57	BTBR	OK	22.4964	9.55191	-1.23583	-1.6436	0.00065	0.0243527	yes
ENSMUSG00000032097	ENSMUSG00000032097	Ddx6	9:44412974-44448814	C57	BTBR	OK	46.4978	30.6908	-0.599357	-1.82721	0.00165	0.0480691	yes
ENSMUSG00000030225	ENSMUSG00000030225	Dera	6:137703062-137786410	C57	BTBR	OK	1.60642	3.32988	1.05162	2.52674	5e-05	0.00276095	yes
ENSMUSG00000038665	ENSMUSG00000038665	Dgki	6:36796021-37250184	C57	BTBR	OK	17.7807	10.3968	-0.774174	-2.14156	0.00015	0.00715975	yes
ENSMUSG00000007682	ENSMUSG00000007682	Dio2	12:91962993-91989133	C57	BTBR	OK	13.7881	7.30581	-0.916311	-2.69129	5e-05	0.00276095	yes
ENSMUSG00000021879	ENSMUSG00000021879	Dnahc12	14:27512759-27629520	C57	BTBR	OK	0.131115	0.411351	1.64954	1.94563	0.0005	0.0199728	yes
ENSMUSG00000052861	ENSMUSG00000052861	Dnahc6	6:72967599-73171645	C57	BTBR	OK	0.167553	1.69322	3.33708	6.97634	5e-05	0.00276095	yes
ENSMUSG00000030708	ENSMUSG00000030708	Dnajb13	7:107651526-107663469	C57	BTBR	OK	0.284538	1.05996	1.89732	2.31812	0.0002	0.00913351	yes
ENSMUSG00000054889	ENSMUSG00000054889	Dsp	13:38243196-38290446	C57	BTBR	OK	0.0488174	0.354629	2.86084	1.41212	5e-05	0.00276095	yes
ENSMUSG00000021791	ENSMUSG00000021791	Dydc2	14:41862497-41882497	C57	BTBR	OK	0.417567	1.82691	2.12932	2.53671	0.0003	0.0129314	yes
ENSMUSG00000034467	ENSMUSG00000034467	Dynlrb2	8:119028914-119039796	C57	BTBR	OK	1.60092	5.53955	1.79087	3.11013	5e-05	0.00276095	yes
ENSMUSG00000044719	ENSMUSG00000044719	E230025N22Rik	18:36844576-36855579	C57	BTBR	OK	0.812537	1.47573	0.860921	1.90641	0.0012	0.0384751	yes
ENSMUSG00000021416	ENSMUSG00000021416	Eci3	13:35016277-35055679	C57	BTBR	OK	0.0616851	0.466409	2.9186	1.6916	0.00145	0.0436732	yes
ENSMUSG00000000402	ENSMUSG00000000402	Egfl6	X:162960938-163023652	C57	BTBR	OK	1.68767	0.788131	-1.09852	-2.54083	5e-05	0.00276095	yes
ENSMUSG00000091697	ENSMUSG00000091697	Eif3s6-ps2	18:90481216-90481435	C57	BTBR	OK	0	55.6676	inf	#NAME?	5e-05	0.00276095	yes
ENSMUSG00000022505	ENSMUSG00000022505	Emp2	16:10281841-10314061	C57	BTBR	OK	10.2141	5.38649	-0.923142	-1.95047	0.00145	0.0436732	yes
ENSMUSG00000004730	ENSMUSG00000004730	Emr1	17:57498108-57622952	C57	BTBR	OK	3.81732	1.94194	-0.975061	-2.32817	5e-05	0.00276095	yes
ENSMUSG00000026679	ENSMUSG00000026679	Enkur	2:21102357-21126992	C57	BTBR	OK	0.943302	2.73615	1.53635	2.68687	5e-05	0.00276095	yes
ENSMUSG00000022425	ENSMUSG00000022425	Enpp2	15:54670452-54751701	C57	BTBR	OK	168.813	407.931	1.2729	3.52525	5e-05	0.00276095	yes
ENSMUSG00000041608	ENSMUSG00000041608	Entpd3	9:120448935-120477435	C57	BTBR	OK	8.19846	16.9427	1.04724	3.15762	5e-05	0.00276095	yes
ENSMUSG00000006235	ENSMUSG00000006235	Epor	9:21763342-21768020	C57	BTBR	OK	5.15424	9.22534	0.839844	2.36478	0.0001	0.00502887	yes
ENSMUSG00000006154	ENSMUSG00000006154	Eps8l1	7:4397298-4431006	C57	BTBR	OK	9.97791	0.742617	-3.74805	-3.22728	5e-05	0.00276095	yes
ENSMUSG00000022014	ENSMUSG00000022014	Epsti1	14:78304045-78397975	C57	BTBR	OK	0.644762	0.251566	-1.35783	-2.09786	0.0009	0.0309091	yes
ENSMUSG00000052234	ENSMUSG00000052234	Epx	11:87677501-87689038	C57	BTBR	OK	0.745766	0	#NAME?	#NAME?	5e-05	0.00276095	yes
ENSMUSG00000017897	ENSMUSG00000017897	Eya2	2:165480797-165597227	C57	BTBR	OK	1.18363	5.42058	2.19523	1.92555	0.0007	0.0255462	yes
ENSMUSG00000026579	ENSMUSG00000026579	F5	1:166045394-166150408	C57	BTBR	OK	0.394189	2.46774	2.64623	5.85056	5e-05	0.00276095	yes
ENSMUSG00000015484	ENSMUSG00000015484	Fam163a	1:157923095-158135156	C57	BTBR	OK	4.16205	2.30191	-0.854463	-2.34354	5e-05	0.00276095	yes
ENSMUSG00000049154	ENSMUSG00000049154	Fam183b	11:58606298-58615462	C57	BTBR	OK	1.18988	4.54857	1.93459	3.2302	5e-05	0.00276095	yes
ENSMUSG00000027955	ENSMUSG00000027955	Fam198b	3:79688454-79750202	C57	BTBR	OK	3.68312	10.1322	1.45995	1.84095	0.0001	0.00502887	yes
ENSMUSG00000044229	ENSMUSG00000044229	Fam55d	9:48169508-48207981	C57	BTBR	OK	5.10302	2.08225	-1.29321	-3.43288	5e-05	0.00276095	yes
ENSMUSG00000000392	ENSMUSG00000000392	Fap	2:62338999-62412132	C57	BTBR	OK	0.144085	1.05914	2.8779	2.01955	5e-05	0.00276095	yes
ENSMUSG00000021420	ENSMUSG00000021420	Fars2	13:36209279-36629461	C57	BTBR	OK	7.66368	13.726	0.840798	2.4501	5e-05	0.00276095	yes
ENSMUSG00000029001	ENSMUSG00000029001	Fbxo44	4:147526908-147534591	C57	BTBR	OK	58.5552	36.9946	-0.662482	-1.9135	0.0012	0.0384751	yes
ENSMUSG00000055401	ENSMUSG00000055401	Fbxo6	4:147519824-147526249	C57	BTBR	OK	12.4774	21.3469	0.774708	1.99649	0.0003	0.0129314	yes
ENSMUSG00000026656	ENSMUSG00000026656	Fcgr2b	1:172890688-172906678	C57	BTBR	OK	2.85559	0.789058	-1.85558	-3.29701	5e-05	0.00276095	yes
ENSMUSG00000015852	ENSMUSG00000015852	Fcrls	3:87054679-87067660	C57	BTBR	OK	12.029	5.31564	-1.1782	-2.3877	5e-05	0.00276095	yes
ENSMUSG00000023911	ENSMUSG00000023911	Flywch2	17:23908807-23923048	C57	BTBR	OK	8.59778	16.3464	0.926934	2.3415	5e-05	0.00276095	yes
ENSMUSG00000023008	ENSMUSG00000023008	Fmnl3	15:99147655-99200913	C57	BTBR	OK	3.67816	2.03877	-0.851285	-1.96049	0.0002	0.00913351	yes
ENSMUSG00000001773	ENSMUSG00000001773	Folh1	7:93867861-93924374	C57	BTBR	OK	4.21296	8.37494	0.991245	2.84096	5e-05	0.00276095	yes
ENSMUSG00000001827	ENSMUSG00000001827	Folr1	7:109006844-109019302	C57	BTBR	OK	1.38774	23.755	4.09742	5.54708	5e-05	0.00276095	yes
ENSMUSG00000052135	ENSMUSG00000052135	Foxo6	4:119939683-119959954	C57	BTBR	OK	4.63129	8.98515	0.956128	2.78778	5e-05	0.00276095	yes
ENSMUSG00000059412	ENSMUSG00000059412	Fxyd2	9:45207956-45218361	C57	BTBR	OK	8.01145	28.7273	1.84229	4.71175	5e-05	0.00276095	yes
ENSMUSG00000028269	ENSMUSG00000028269	Gbp1	3:142257810-142282143	C57	BTBR	OK	0	0.776697	inf	#NAME?	5e-05	0.00276095	yes
ENSMUSG00000028268	ENSMUSG00000028268	Gbp3	3:142223015-142236173	C57	BTBR	OK	3.40052	1.66374	-1.03132	-2.34061	5e-05	0.00276095	yes
ENSMUSG00000079363	ENSMUSG00000079363	Gbp4	5:105544785-105568605	C57	BTBR	OK	0.765286	0.268541	-1.51086	-3.19286	5e-05	0.00276095	yes
ENSMUSG00000079362	ENSMUSG00000079362	Gbp6	5:105699722-105722718	C57	BTBR	OK	0.353224	0.122056	-1.53304	-2.67581	5e-05	0.00276095	yes
ENSMUSG00000040253	ENSMUSG00000040253	Gbp7	3:142193301-142213047	C57	BTBR	OK	1.65558	0.926092	-0.83811	-2.19226	0.0001	0.00502887	yes
ENSMUSG00000020713	ENSMUSG00000020713	Gh	11:106161584-106163179	C57	BTBR	OK	0.923113	5.95565	2.68968	4.99881	5e-05	0.00276095	yes
ENSMUSG00000032649	ENSMUSG00000032649	Glt25d2	1:154246959-154357825	C57	BTBR	OK	1.16107	2.4675	1.08759	2.85412	5e-05	0.00276095	yes
ENSMUSG00000057924	ENSMUSG00000057924	Gm10033	8:71896043-71897282	C57	BTBR	OK	5.52885	2.95484	-0.903898	-1.83348	0.00155	0.0458675	yes
ENSMUSG00000091171	ENSMUSG00000091171	Gm10060	8:19789797-19798548	C57	BTBR	OK	1.84036	3.36562	0.870883	2.31002	0.0001	0.00502887	yes
ENSMUSG00000070713	ENSMUSG00000070713	Gm10282	8:74828008-74829159	C57	BTBR	OK	0.24163	1.92878	2.99682	3.93436	5e-05	0.00276095	yes
ENSMUSG00000073647	ENSMUSG00000073647	Gm10557	18:4198213-4198967	C57	BTBR	OK	1.20864	2.74386	1.18283	2.26217	5e-05	0.00276095	yes
ENSMUSG00000073886	ENSMUSG00000073886	Gm10600	4:41759578-41760250	C57	BTBR	OK	0.465794	0	#NAME?	#NAME?	5e-05	0.00276095	yes
ENSMUSG00000074479	ENSMUSG00000074479	Gm10704	3:88380328-88381063	C57	BTBR	OK	0.121195	10.0703	6.37664	4.95628	0.0001	0.00502887	yes
ENSMUSG00000074674	ENSMUSG00000074674	Gm10742	3:17683513-17686898	C57	BTBR	OK	1.20081	0.616038	-0.96292	-2.11583	0.0003	0.0129314	yes
ENSMUSG00000082179	ENSMUSG00000082179	Gm11407	4:79648234-79649292	C57	BTBR	OK	1.17776	4.96805	2.07663	3.7597	5e-05	0.00276095	yes
ENSMUSG00000083219	ENSMUSG00000083219	Gm11410	4:79649892-79651035	C57	BTBR	OK	0.369446	1.11172	1.58936	2.31029	0.00085	0.0295524	yes
ENSMUSG00000081666	ENSMUSG00000081666	Gm11677	11:111585961-111586938	C57	BTBR	OK	0	0.382466	inf	#NAME?	5e-05	0.00276095	yes
ENSMUSG00000069588	ENSMUSG00000069588	Gm11733	11:117345681-117350328	C57	BTBR	OK	0.193483	0.441891	1.19148	1.98354	0.0015	0.0446224	yes
ENSMUSG00000060989	ENSMUSG00000060989	Gm11847	4:12159926-12165171	C57	BTBR	OK	0.0640032	2.84162	5.47243	4.39191	5e-05	0.00276095	yes
ENSMUSG00000050550	ENSMUSG00000050550	Gm11868	4:18334495-19049673	C57	BTBR	OK	0	3.3806	inf	#NAME?	5e-05	0.00276095	yes
ENSMUSG00000059634	ENSMUSG00000059634	Gm11942	4:33051738-33052247	C57	BTBR	OK	0.39435	296.703	9.55533	8.13686	5e-05	0.00276095	yes
ENSMUSG00000083693	ENSMUSG00000083693	Gm11971	11:6353153-6353441	C57	BTBR	OK	0	7.76414	inf	#NAME?	5e-05	0.00276095	yes
ENSMUSG00000040978	ENSMUSG00000040978	Gm11992	11:8916056-8969359	C57	BTBR	OK	0.497686	1.29746	1.38238	2.78631	5e-05	0.00276095	yes
ENSMUSG00000083657	ENSMUSG00000083657	Gm12245	11:57762230-57762587	C57	BTBR	OK	0	7.21568	inf	#NAME?	5e-05	0.00276095	yes
ENSMUSG00000082292	ENSMUSG00000082292	Gm12250	11:57997344-58003700	C57	BTBR	OK	0.466297	0.146227	-1.67304	-2.22528	0.00025	0.0110582	yes
ENSMUSG00000082145	ENSMUSG00000082145	Gm12312	11:70171639-70172283	C57	BTBR	OK	0	0.663566	inf	#NAME?	5e-05	0.00276095	yes
ENSMUSG00000078722	ENSMUSG00000078722	Gm12394	4:42749076-42869643	C57	BTBR	OK	1.01477	0.427555	-1.24697	-2.57384	5e-05	0.00276095	yes
ENSMUSG00000048149	ENSMUSG00000048149	Gm12663	11:16534865-16536110	C57	BTBR	OK	0	3.63707	inf	#NAME?	5e-05	0.00276095	yes
ENSMUSG00000081448	ENSMUSG00000081448	Gm13086	4:143274918-143276955	C57	BTBR	OK	0.232598	1.73302	2.89738	5.1099	5e-05	0.00276095	yes
ENSMUSG00000067916	ENSMUSG00000067916	Gm13139	4:146120856-146866310	C57	BTBR	OK	0.187398	3.41584	4.18806	2.51255	0.00025	0.0110582	yes
ENSMUSG00000078496	ENSMUSG00000078496	Gm13152	4:146866525-146887595	C57	BTBR	OK	3.0798	0.102639	-4.90719	-5.35611	0.00055	0.0215124	yes
ENSMUSG00000078495	ENSMUSG00000078495	Gm13157	4:147128082-147183949	C57	BTBR	OK	0.915514	0.326515	-1.48743	-2.39307	0.00025	0.0110582	yes
ENSMUSG00000082082	ENSMUSG00000082082	Gm13230	4:145000147-145040791	C57	BTBR	OK	0	0.378854	inf	#NAME?	5e-05	0.00276095	yes
ENSMUSG00000063245	ENSMUSG00000063245	Gm13248	4:145539878-145587078	C57	BTBR	OK	0.115948	0.624606	2.42946	1.56682	0.0017	0.0492708	yes
ENSMUSG00000081467	ENSMUSG00000081467	Gm13337	2:21989452-21991046	C57	BTBR	OK	0	2.2363	inf	#NAME?	5e-05	0.00276095	yes
ENSMUSG00000083563	ENSMUSG00000083563	Gm13340	2:22149129-22473772	C57	BTBR	OK	5.72894	11.1857	0.965317	2.12427	0.00035	0.014748	yes
ENSMUSG00000082536	ENSMUSG00000082536	Gm13456	2:40411271-40412636	C57	BTBR	OK	0.152455	16.5431	6.7617	10.4789	5e-05	0.00276095	yes
ENSMUSG00000071015	ENSMUSG00000071015	Gm136	4:34691032-34703512	C57	BTBR	OK	0.529071	0.195431	-1.4368	-2.11079	0.00125	0.0397016	yes
ENSMUSG00000081899	ENSMUSG00000081899	Gm13606	2:67973720-67974669	C57	BTBR	OK	0	0.471173	inf	#NAME?	5e-05	0.00276095	yes
ENSMUSG00000083833	ENSMUSG00000083833	Gm13841	5:116251567-116252219	C57	BTBR	OK	0	7.27524	inf	#NAME?	5e-05	0.00276095	yes
ENSMUSG00000082809	ENSMUSG00000082809	Gm14150	2:151284691-151286045	C57	BTBR	OK	0.480271	25.8781	5.75174	6.91504	5e-05	0.00276095	yes
ENSMUSG00000086118	ENSMUSG00000086118	Gm14169	2:156434941-156439158	C57	BTBR	OK	2.0705	0.359903	-2.52429	-5.33357	5e-05	0.00276095	yes
ENSMUSG00000091556	ENSMUSG00000091556	Gm14569	X:33963595-34031825	C57	BTBR	OK	2.08434	0.778445	-1.42093	-1.91712	0.0012	0.0384751	yes
ENSMUSG00000081603	ENSMUSG00000081603	Gm14681	X:64031616-64032027	C57	BTBR	OK	0	5.21907	inf	#NAME?	5e-05	0.00276095	yes
ENSMUSG00000083840	ENSMUSG00000083840	Gm15459	5:5781529-5783636	C57	BTBR	OK	0.113163	52.2039	8.84961	13.7788	5e-05	0.00276095	yes
ENSMUSG00000080242	ENSMUSG00000080242	Gm15487	6:37756085-37756553	C57	BTBR	OK	0.70726	127.017	7.48856	10.5932	5e-05	0.00276095	yes
ENSMUSG00000085067	ENSMUSG00000085067	Gm15631	6:105624748-105627575	C57	BTBR	OK	6.91581	11.6652	0.754241	1.94363	0.0008	0.0283388	yes
ENSMUSG00000083902	ENSMUSG00000083902	Gm15975	5:56015426-56016832	C57	BTBR	OK	0.101501	0.682694	2.74974	3.1083	0.0006	0.0229371	yes
ENSMUSG00000085912	ENSMUSG00000085912	Gm16197	17:29194418-29215906	C57	BTBR	OK	0.293655	0.839484	1.51538	3.00555	5e-05	0.00276095	yes
ENSMUSG00000087588	ENSMUSG00000087588	Gm16355	2:174979498-174979729	C57	BTBR	OK	0.624052	0	#NAME?	#NAME?	0.00135	0.04155	yes
ENSMUSG00000086699	ENSMUSG00000086699	Gm16510	2:70456684-70456933	C57	BTBR	OK	0	7.58267	inf	#NAME?	5e-05	0.00276095	yes
ENSMUSG00000091542	ENSMUSG00000091542	Gm17167	4:42077720-42107058	C57	BTBR	OK	0.833081	0.120108	-2.79413	-5.3124	5e-05	0.00276095	yes
ENSMUSG00000090348	ENSMUSG00000090348	Gm17236	8:70742071-70752312	C57	BTBR	OK	0.0442703	0.40392	3.18966	3.71154	0.0001	0.00502887	yes
ENSMUSG00000090554	ENSMUSG00000090554	Gm17565	4:145651165-145696012	C57	BTBR	OK	25.9929	11.9484	-1.1213	-3.23839	5e-05	0.00276095	yes
ENSMUSG00000043192	ENSMUSG00000043192	Gm1840	8:5639583-5640996	C57	BTBR	OK	0.181455	10.0592	5.79277	9.10678	5e-05	0.00276095	yes
ENSMUSG00000092619	ENSMUSG00000092619	Gm20438	7:8481578-8484106	C57	BTBR	OK	0.853305	0	#NAME?	#NAME?	0.0001	0.00502887	yes
ENSMUSG00000073650	ENSMUSG00000073650	Gm216	1:74408681-74415895	C57	BTBR	OK	0.383738	0.925077	1.26945	1.95348	0.0016	0.0472643	yes
ENSMUSG00000084857	ENSMUSG00000084857	Gm2449	9:119801820-119803981	C57	BTBR	OK	0.404969	0	#NAME?	#NAME?	5e-05	0.00276095	yes
ENSMUSG00000073555	ENSMUSG00000073555	Gm4951	18:60371733-60407474	C57	BTBR	OK	0.398264	0.050595	-2.97666	-3.43514	0.0008	0.0283388	yes
ENSMUSG00000085066	ENSMUSG00000085066	Gm4989	X:71812263-71813045	C57	BTBR	OK	0	1.51553	inf	#NAME?	5e-05	0.00276095	yes
ENSMUSG00000090671	ENSMUSG00000090671	Gm5067	5:26333566-26334575	C57	BTBR	OK	1.30136	4.70971	1.85562	3.93391	5e-05	0.00276095	yes
ENSMUSG00000089815	ENSMUSG00000089815	Gm5083	13:44216535-44220548	C57	BTBR	OK	0.600108	0.0907064	-2.72595	-1.88253	0.00115	0.0375852	yes
ENSMUSG00000058174	ENSMUSG00000058174	Gm5148	3:37613111-37623412	C57	BTBR	OK	2.42382	0.134306	-4.17368	-4.6686	5e-05	0.00276095	yes
ENSMUSG00000060125	ENSMUSG00000060125	Gm5528	1:72050861-72051344	C57	BTBR	OK	0	0.366078	inf	#NAME?	5e-05	0.00276095	yes
ENSMUSG00000074758	ENSMUSG00000074758	Gm5535	2:143998885-144015026	C57	BTBR	OK	0.423795	1.73635	2.03462	2.21482	0.0002	0.00913351	yes
ENSMUSG00000042293	ENSMUSG00000042293	Gm5617	9:48303449-48304069	C57	BTBR	OK	3.25218	9.38369	1.52875	3.25187	5e-05	0.00276095	yes
ENSMUSG00000092097	ENSMUSG00000092097	Gm5819	18:8694074-8694539	C57	BTBR	OK	0	1.29344	inf	#NAME?	5e-05	0.00276095	yes
ENSMUSG00000072662	ENSMUSG00000072662	Gm5887	6:147023581-147035554	C57	BTBR	OK	0.366316	1.11464	1.60542	2.24663	0.0001	0.00502887	yes
ENSMUSG00000059039	ENSMUSG00000059039	Gm5900	7:112098428-112098803	C57	BTBR	OK	0	6.86473	inf	#NAME?	5e-05	0.00276095	yes
ENSMUSG00000048949	ENSMUSG00000048949	Gm6206	X:100358232-100360766	C57	BTBR	OK	0.0505977	1.32556	4.71139	4.66873	5e-05	0.00276095	yes
ENSMUSG00000067023	ENSMUSG00000067023	Gm626	14:34361742-34388440	C57	BTBR	OK	0.113919	0.319873	1.48949	2.29526	0.0007	0.0255462	yes
ENSMUSG00000032889	ENSMUSG00000032889	Gm6685	11:28239127-28239814	C57	BTBR	OK	0	0.85957	inf	#NAME?	5e-05	0.00276095	yes
ENSMUSG00000090620	ENSMUSG00000090620	Gm6724	18:35129313-35130423	C57	BTBR	OK	0	1.08718	inf	#NAME?	5e-05	0.00276095	yes
ENSMUSG00000081453	ENSMUSG00000081453	Gm6767	16:51362564-51363945	C57	BTBR	OK	0.17261	0.633157	1.87505	2.72993	5e-05	0.00276095	yes
ENSMUSG00000066553	ENSMUSG00000066553	Gm6969	12:25322865-25323897	C57	BTBR	OK	0.165782	74.746	8.81657	6.02972	0.00085	0.0295524	yes
ENSMUSG00000091230	ENSMUSG00000091230	Gm6970	19:47244958-47245624	C57	BTBR	OK	1.26279	0.345561	-1.8696	-2.28847	0.00135	0.04155	yes
ENSMUSG00000059422	ENSMUSG00000059422	Gm8116	9:78668444-78669647	C57	BTBR	OK	0	0.51218	inf	#NAME?	5e-05	0.00276095	yes
ENSMUSG00000092226	ENSMUSG00000092226	Gm9282	12:21993660-22086828	C57	BTBR	OK	0.962782	4.82274	2.32457	4.75081	5e-05	0.00276095	yes
ENSMUSG00000092064	ENSMUSG00000092064	Gm9312	12:24936710-24937046	C57	BTBR	OK	1.28556	0	#NAME?	#NAME?	5e-05	0.00276095	yes
ENSMUSG00000091562	ENSMUSG00000091562	Gm9581	16:59556677-59600712	C57	BTBR	OK	3.57038	1.82729	-0.966374	-2.50607	5e-05	0.00276095	yes
ENSMUSG00000040540	ENSMUSG00000040540	Gm9770	10:129849554-129850368	C57	BTBR	OK	0	1.16497	inf	#NAME?	5e-05	0.00276095	yes
ENSMUSG00000048648	ENSMUSG00000048648	Gm9830	9:44272239-44273615	C57	BTBR	OK	0	1.19567	inf	#NAME?	5e-05	0.00276095	yes
ENSMUSG00000085666	ENSMUSG00000085666	Gm9855	10:41773918-41775160	C57	BTBR	OK	0	2.54224	inf	#NAME?	5e-05	0.00276095	yes
ENSMUSG00000052076	ENSMUSG00000052076	Gm9866	12:27825666-27845311	C57	BTBR	OK	13.9539	8.79871	-0.665301	-1.93456	0.00085	0.0295524	yes
ENSMUSG00000054178	ENSMUSG00000054178	Gm9938	19:23797768-23799524	C57	BTBR	OK	7.71972	4.5752	-0.754715	-1.90173	0.00125	0.0397016	yes
ENSMUSG00000046338	ENSMUSG00000046338	Gpat2	2:127250934-127261828	C57	BTBR	OK	0.178634	0.507601	1.50669	2.50373	0.00015	0.00715975	yes
ENSMUSG00000036357	ENSMUSG00000036357	Gpr101	X:54749844-54756934	C57	BTBR	OK	5.7139	3.70725	-0.624126	-1.79445	0.00165	0.0480691	yes
ENSMUSG00000056492	ENSMUSG00000056492	Gpr116	17:43526414-43596506	C57	BTBR	OK	7.29581	4.63827	-0.653481	-1.98821	0.0007	0.0255462	yes
ENSMUSG00000066197	ENSMUSG00000066197	Gpr139	7:126287836-126327888	C57	BTBR	OK	9.7746	5.64549	-0.791938	-1.96629	0.0005	0.0199728	yes
ENSMUSG00000047293	ENSMUSG00000047293	Gpr15	16:58717547-58718837	C57	BTBR	OK	0.414107	1.643	1.98826	3.42425	5e-05	0.00276095	yes
ENSMUSG00000037661	ENSMUSG00000037661	Gpr160	3:30754871-30796114	C57	BTBR	OK	0.590673	0.195961	-1.5918	-2.04887	0.00015	0.00715975	yes
ENSMUSG00000074361	ENSMUSG00000074361	Gpr77	7:16819933-16829503	C57	BTBR	OK	0.340042	0.0520361	-2.70813	-3.23009	5e-05	0.00276095	yes
ENSMUSG00000063234	ENSMUSG00000063234	Gpr84	15:103138666-103140869	C57	BTBR	OK	1.47743	0.569681	-1.37487	-2.61536	5e-05	0.00276095	yes
ENSMUSG00000045441	ENSMUSG00000045441	Gprin3	6:59302454-59376284	C57	BTBR	OK	11.4128	7.04523	-0.69593	-1.99949	0.00095	0.0323632	yes
ENSMUSG00000021760	ENSMUSG00000021760	Gpx8	13:113825586-113881343	C57	BTBR	OK	4.24955	8.64627	1.02477	2.57282	5e-05	0.00276095	yes
ENSMUSG00000074934	ENSMUSG00000074934	Grem1	2:113586320-113598803	C57	BTBR	OK	2.30914	1.37197	-0.751113	-1.97493	0.0008	0.0283388	yes
ENSMUSG00000068762	ENSMUSG00000068762	Gstm6	3:107741764-107772201	C57	BTBR	OK	6.21062	3.35582	-0.888072	-2.01168	0.0007	0.0255462	yes
ENSMUSG00000041624	ENSMUSG00000041624	Gucy1a2	9:3532353-3897342	C57	BTBR	OK	9.86766	3.1088	-1.66635	-3.9704	5e-05	0.00276095	yes
ENSMUSG00000073406	ENSMUSG00000073406	H2-Bl	17:36131397-36258410	C57	BTBR	OK	0.504089	9.98698	4.3083	1.75128	5e-05	0.00276095	yes
ENSMUSG00000016206	ENSMUSG00000016206	H2-M3	17:37407164-37411429	C57	BTBR	OK	1.77734	0.936659	-0.924125	-1.98575	0.00105	0.0350629	yes
ENSMUSG00000035929	ENSMUSG00000035929	H2-Q4	17:35513965-35522235	C57	BTBR	OK	3.05441	1.39973	-1.12575	-2.346	5e-05	0.00276095	yes
ENSMUSG00000073409	ENSMUSG00000073409	H2-Q6	17:35561794-35567000	C57	BTBR	OK	1.09941	0.259986	-2.08022	-2.32921	5e-05	0.00276095	yes
ENSMUSG00000060550	ENSMUSG00000060550	H2-Q7	17:35576099-35580714	C57	BTBR	OK	0.702485	0.311681	-1.17239	-1.76542	0.00145	0.0436732	yes
ENSMUSG00000069919	ENSMUSG00000069919	Hba-a1	11:32183510-32184465	C57	BTBR	OK	38.8733	14.8367	-1.38961	-3.37921	5e-05	0.00276095	yes
ENSMUSG00000069917	ENSMUSG00000069917	Hba-a2	11:32196488-32197301	C57	BTBR	OK	20.7616	9.55715	-1.11926	-2.579	5e-05	0.00276095	yes
ENSMUSG00000052305	ENSMUSG00000052305	Hbb-b1	7:110975047-110976610	C57	BTBR	OK	103.917	45.3675	-1.19571	-3.13934	5e-05	0.00276095	yes
ENSMUSG00000073940	ENSMUSG00000073940	Hbb-b2	7:110961037-110962510	C57	BTBR	OK	18.0598	5.02536	-1.84548	-4.24178	5e-05	0.00276095	yes
ENSMUSG00000030532	ENSMUSG00000030532	Hddc3	7:87488022-87490983	C57	BTBR	OK	9.10725	38.8815	2.094	5.90625	5e-05	0.00276095	yes
ENSMUSG00000073113	ENSMUSG00000073113	Heatr5b	17:79148357-79150138	C57	BTBR	OK	5.60518	3.39219	-0.724544	-1.90151	0.0015	0.0446224	yes
ENSMUSG00000047502	ENSMUSG00000047502	Heatr8	4:106353021-106403530	C57	BTBR	OK	2.19655	10.1116	2.2027	2.57035	5e-05	0.00276095	yes
ENSMUSG00000032579	ENSMUSG00000032579	Hemk1	9:107230022-107240681	C57	BTBR	OK	9.17803	23.9798	1.38556	1.99211	0.0006	0.0229371	yes
ENSMUSG00000043410	ENSMUSG00000043410	Hfm1	5:107269210-107355340	C57	BTBR	OK	0.582584	0.223107	-1.38473	-1.7534	0.00115	0.0375852	yes
ENSMUSG00000071478	ENSMUSG00000071478	Hist1h2ad	13:23666249-23666821	C57	BTBR	OK	0.382965	0	#NAME?	#NAME?	0.0001	0.00502887	yes
ENSMUSG00000047246	ENSMUSG00000047246	Hist1h2be	13:23675610-23712993	C57	BTBR	OK	3.49219	1.27972	-1.4483	-2.51611	0.0002	0.00913351	yes
ENSMUSG00000060639	ENSMUSG00000060639	Hist1h4i	13:22132684-22133221	C57	BTBR	OK	2.83743	0.530587	-2.41892	-3.10932	5e-05	0.00276095	yes
ENSMUSG00000044783	ENSMUSG00000044783	Hjurp	1:90123560-90174208	C57	BTBR	OK	22.3348	7.94038	-1.49201	-2.0543	5e-05	0.00276095	yes
ENSMUSG00000066530	ENSMUSG00000066530	Hmg1l1	7:49267161-49314351	C57	BTBR	OK	0.114321	0.888158	2.95773	3.30981	0.00015	0.00715975	yes
ENSMUSG00000031613	ENSMUSG00000031613	Hpgd	8:58773348-58799843	C57	BTBR	OK	5.14117	1.38414	-1.89311	-4.50584	5e-05	0.00276095	yes
ENSMUSG00000090877	ENSMUSG00000090877	Hspa1b	17:35093380-35096183	C57	BTBR	OK	0.411802	0.189638	-1.1187	-1.8718	0.00145	0.0436732	yes
ENSMUSG00000015656	ENSMUSG00000015656	Hspa8	9:40609066-40613283	C57	BTBR	OK	668.407	288.875	-1.21028	-2.34468	5e-05	0.00276095	yes
ENSMUSG00000062488	ENSMUSG00000062488	I830012O16Rik	19:34682420-34687891	C57	BTBR	OK	2.27228	0.968147	-1.23084	-2.85463	5e-05	0.00276095	yes
ENSMUSG00000039997	ENSMUSG00000039997	Ifi203	1:175787351-175872803	C57	BTBR	OK	0.558812	0.168536	-1.7293	-1.62469	0.00035	0.014748	yes
ENSMUSG00000079017	ENSMUSG00000079017	Ifi27l2a	12:104680376-104695433	C57	BTBR	OK	7.43469	2.6818	-1.47107	-2.48587	0.00015	0.00715975	yes
ENSMUSG00000028037	ENSMUSG00000028037	Ifi44	3:151393885-151412911	C57	BTBR	OK	1.28428	0.314333	-2.03059	-2.03949	5e-05	0.00276095	yes
ENSMUSG00000026896	ENSMUSG00000026896	Ifih1	2:62433854-62484312	C57	BTBR	OK	1.49892	0.569282	-1.39671	-1.85702	5e-05	0.00276095	yes
ENSMUSG00000034459	ENSMUSG00000034459	Ifit1	19:34715360-34724499	C57	BTBR	OK	2.26098	0.64135	-1.81777	-4.2201	5e-05	0.00276095	yes
ENSMUSG00000074896	ENSMUSG00000074896	Ifit3	19:34658020-34663221	C57	BTBR	OK	4.40253	1.45456	-1.59775	-3.93062	5e-05	0.00276095	yes
ENSMUSG00000025492	ENSMUSG00000025492	Ifitm3	7:148195484-148196669	C57	BTBR	OK	14.9715	9.06744	-0.723452	-1.81418	0.0014	0.0426231	yes
ENSMUSG00000048583	ENSMUSG00000048583	Igf2	7:149836672-149856261	C57	BTBR	OK	13.6487	38.487	1.49561	2.64588	5e-05	0.00276095	yes
ENSMUSG00000039323	ENSMUSG00000039323	Igfbp2	1:72871076-72899048	C57	BTBR	OK	6.93034	26.7471	1.94839	4.92183	5e-05	0.00276095	yes
ENSMUSG00000078853	ENSMUSG00000078853	Igtp	11:58013057-58021093	C57	BTBR	OK	2.21849	0.867731	-1.35426	-3.09342	5e-05	0.00276095	yes
ENSMUSG00000054072	ENSMUSG00000054072	Iigp1	18:60535682-60552281	C57	BTBR	OK	1.67899	0.357912	-2.22992	-4.74926	5e-05	0.00276095	yes
ENSMUSG00000030745	ENSMUSG00000030745	Il21r	7:132746942-132777084	C57	BTBR	OK	0.975886	0.448784	-1.12069	-2.22496	0.0003	0.0129314	yes
ENSMUSG00000031304	ENSMUSG00000031304	Il2rg	X:98456714-98464362	C57	BTBR	OK	1.41952	0.516713	-1.45797	-1.9865	0.0001	0.00502887	yes
ENSMUSG00000024810	ENSMUSG00000024810	Il33	19:29999603-30035208	C57	BTBR	OK	46.9202	30.793	-0.607606	-1.76839	0.00125	0.0397016	yes
ENSMUSG00000032343	ENSMUSG00000032343	Impg1	9:80161136-80359045	C57	BTBR	OK	0.66085	0.207146	-1.67368	-3.22868	5e-05	0.00276095	yes
ENSMUSG00000026301	ENSMUSG00000026301	Iqca	1:91938706-92049976	C57	BTBR	OK	0.173313	0.504492	1.54145	2.01832	0.00095	0.0323632	yes
ENSMUSG00000046879	ENSMUSG00000046879	Irgm1	11:48675469-48685185	C57	BTBR	OK	4.62279	2.64153	-0.80739	-2.01604	0.00045	0.018322	yes
ENSMUSG00000069874	ENSMUSG00000069874	Irgm2	11:58028529-58036282	C57	BTBR	OK	2.29415	0.538111	-2.09199	-4.87143	5e-05	0.00276095	yes
ENSMUSG00000035692	ENSMUSG00000035692	Isg15	4:155573532-155574927	C57	BTBR	OK	4.56028	1.85185	-1.30015	-2.76206	5e-05	0.00276095	yes
ENSMUSG00000027111	ENSMUSG00000027111	Itga6	2:71583672-71696473	C57	BTBR	OK	14.4178	8.86689	-0.701348	-1.57417	0.00115	0.0375852	yes
ENSMUSG00000030786	ENSMUSG00000030786	Itgam	7:135206153-135271674	C57	BTBR	OK	13.0665	5.38899	-1.27778	-1.47709	0.0012	0.0384751	yes
ENSMUSG00000020395	ENSMUSG00000020395	Itk	11:46138651-46203017	C57	BTBR	OK	0.119416	0.386089	1.69294	2.1588	5e-05	0.00276095	yes
ENSMUSG00000038855	ENSMUSG00000038855	Itpkb	1:182257101-182354933	C57	BTBR	OK	7.76964	4.90944	-0.662291	-1.94265	0.00125	0.0397016	yes
ENSMUSG00000073859	ENSMUSG00000073859	Itpripl2	7:125628627-125629997	C57	BTBR	OK	2.61272	1.347	-0.955807	-2.06733	0.00045	0.018322	yes
ENSMUSG00000040724	ENSMUSG00000040724	Kcna2	3:106904484-106909797	C57	BTBR	OK	26.8663	15.5424	-0.789589	-2.27282	5e-05	0.00276095	yes
ENSMUSG00000039672	ENSMUSG00000039672	Kcne2	16:92292633-92298374	C57	BTBR	OK	0.444696	5.84003	3.71509	6.88042	5e-05	0.00276095	yes
ENSMUSG00000036760	ENSMUSG00000036760	Kcnk9	15:72342548-72376709	C57	BTBR	OK	7.45164	4.24357	-0.812281	-2.00514	0.0006	0.0229371	yes
ENSMUSG00000056258	ENSMUSG00000056258	Kcnq3	15:65826732-66117786	C57	BTBR	OK	27.0408	17.1768	-0.654675	-1.91577	0.0015	0.0446224	yes
ENSMUSG00000062960	ENSMUSG00000062960	Kdr	5:76328851-76374483	C57	BTBR	OK	4.67974	3.07297	-0.606791	-1.79093	0.0014	0.0426231	yes
ENSMUSG00000036333	ENSMUSG00000036333	Kidins220	12:25659796-25746142	C57	BTBR	OK	66.1036	40.7193	-0.699015	-2.08034	0.0003	0.0129314	yes
ENSMUSG00000032489	ENSMUSG00000032489	Kif9	9:110379461-110427683	C57	BTBR	OK	1.29449	2.22284	0.780025	1.92438	0.0008	0.0283388	yes
ENSMUSG00000058488	ENSMUSG00000058488	Kl	5:151755181-151796384	C57	BTBR	OK	1.73173	11.3564	2.71322	7.02237	5e-05	0.00276095	yes
ENSMUSG00000070923	ENSMUSG00000070923	Klhl9	4:88364195-88368369	C57	BTBR	OK	44.369	26.6211	-0.736983	-2.22099	5e-05	0.00276095	yes
ENSMUSG00000020912	ENSMUSG00000020912	Krt12	11:99276979-99286811	C57	BTBR	OK	5.34376	0.0846128	-5.98084	-4.44931	5e-05	0.00276095	yes
ENSMUSG00000023043	ENSMUSG00000023043	Krt18	15:101858646-101862457	C57	BTBR	OK	0.0936807	1.97893	4.40083	5.4356	5e-05	0.00276095	yes
ENSMUSG00000049382	ENSMUSG00000049382	Krt8	15:101827141-101834773	C57	BTBR	OK	0.0852709	1.02863	3.59253	4.49087	5e-05	0.00276095	yes
ENSMUSG00000051617	ENSMUSG00000051617	Krt9	11:100048094-100054560	C57	BTBR	OK	7.08653	3.36967	-1.07247	-3.08001	5e-05	0.00276095	yes
ENSMUSG00000030124	ENSMUSG00000030124	Lag3	6:124854378-124861723	C57	BTBR	OK	6.96375	3.34306	-1.0587	-2.49648	5e-05	0.00276095	yes
ENSMUSG00000016024	ENSMUSG00000016024	Lbp	2:158132228-158158588	C57	BTBR	OK	1.71037	11.3228	2.72685	3.25469	5e-05	0.00276095	yes
ENSMUSG00000050335	ENSMUSG00000050335	Lgals3	14:47987425-48005835	C57	BTBR	OK	0.634206	2.38884	1.91329	2.16592	0.0001	0.00502887	yes
ENSMUSG00000001123	ENSMUSG00000001123	Lgals9	11:78776475-78798448	C57	BTBR	OK	6.14472	3.79879	-0.693806	-1.77439	0.00165	0.0480691	yes
ENSMUSG00000024107	ENSMUSG00000024107	Lhcgr	17:89140888-89191316	C57	BTBR	OK	0.32317	0.0728306	-2.14968	-2.73277	0.00085	0.0295524	yes
ENSMUSG00000048096	ENSMUSG00000048096	Lmod1	1:137221383-137264642	C57	BTBR	OK	0.426514	0.111104	-1.94067	-3.45099	5e-05	0.00276095	yes
ENSMUSG00000015568	ENSMUSG00000015568	Lpl	8:71404389-71431347	C57	BTBR	OK	19.4161	37.7335	0.958594	2.81664	5e-05	0.00276095	yes
ENSMUSG00000028003	ENSMUSG00000028003	Lrat	3:82680626-82747560	C57	BTBR	OK	0.0502415	0.736459	3.87365	5.72463	5e-05	0.00276095	yes
ENSMUSG00000032495	ENSMUSG00000032495	Lrrc2	9:110854048-110886570	C57	BTBR	OK	0.763618	0.404112	-0.918096	-1.98164	0.00065	0.0243527	yes
ENSMUSG00000030125	ENSMUSG00000030125	Lrrc23	6:124719880-124729745	C57	BTBR	OK	1.18655	3.64728	1.62004	2.1321	0.0006	0.0229371	yes
ENSMUSG00000027702	ENSMUSG00000027702	Lrrc34	3:30523188-30571353	C57	BTBR	OK	0.0919139	0.51345	2.48187	2.76053	0.00025	0.0110582	yes
ENSMUSG00000054320	ENSMUSG00000054320	Lrrc36	8:107937470-107987986	C57	BTBR	OK	0.152364	0.550043	1.85203	1.49811	0.0009	0.0309091	yes
ENSMUSG00000020878	ENSMUSG00000020878	Lrrc46	11:96895915-96902721	C57	BTBR	OK	0.563797	1.21712	1.11022	2.06475	0.00025	0.0110582	yes
ENSMUSG00000019892	ENSMUSG00000019892	Lrriq1	10:102525831-102698956	C57	BTBR	OK	0.17937	0.651014	1.85975	3.34847	5e-05	0.00276095	yes
ENSMUSG00000027297	ENSMUSG00000027297	Ltk	2:119577055-119586167	C57	BTBR	OK	1.45902	4.1954	1.52381	3.85765	5e-05	0.00276095	yes
ENSMUSG00000004707	ENSMUSG00000004707	Ly9	1:173518754-173537541	C57	BTBR	OK	0.438395	0.147172	-1.57473	-2.30557	0.00015	0.00715975	yes
ENSMUSG00000039246	ENSMUSG00000039246	Lyplal1	1:187911609-187941189	C57	BTBR	OK	2.78524	6.99648	1.32883	3.40574	5e-05	0.00276095	yes
ENSMUSG00000069516	ENSMUSG00000069516	Lyz2	10:116714389-116719377	C57	BTBR	OK	6.86748	4.08133	-0.750741	-1.94703	0.00055	0.0215124	yes
ENSMUSG00000033207	ENSMUSG00000033207	Mamdc2	19:23377098-23522812	C57	BTBR	OK	0.372449	1.93243	2.3753	5.10465	5e-05	0.00276095	yes
ENSMUSG00000063704	ENSMUSG00000063704	Mapk15	15:75824198-75829582	C57	BTBR	OK	0.411273	1.30298	1.66365	1.96714	0.0009	0.0309091	yes
ENSMUSG00000021636	ENSMUSG00000021636	Marveld2	13:101365911-101386926	C57	BTBR	OK	0.372815	0.869289	1.22137	1.86729	0.00135	0.04155	yes
ENSMUSG00000022324	ENSMUSG00000022324	Matn2	15:34236435-34366029	C57	BTBR	OK	2.76182	4.31166	0.642624	1.83638	0.00145	0.0436732	yes
ENSMUSG00000047259	ENSMUSG00000047259	Mc4r	18:67017368-67020126	C57	BTBR	OK	0.62061	1.13107	0.865925	1.82593	0.001	0.0337265	yes
ENSMUSG00000025963	ENSMUSG00000025963	Mdh1b	1:63745392-63776892	C57	BTBR	OK	0.445994	1.00244	1.16842	2.25946	0.00035	0.014748	yes
ENSMUSG00000001493	ENSMUSG00000001493	Meox1	11:101738823-101755688	C57	BTBR	OK	0.42145	1.01392	1.26651	2.57425	5e-05	0.00276095	yes
ENSMUSG00000022780	ENSMUSG00000022780	Mfi2	16:31878895-31899106	C57	BTBR	OK	0.0413005	0.357805	3.11494	4.09026	5e-05	0.00276095	yes
ENSMUSG00000008540	ENSMUSG00000008540	Mgst1	6:138088836-138105276	C57	BTBR	OK	18.7703	32.2683	0.781665	2.08464	0.0004	0.0166064	yes
ENSMUSG00000088544	ENSMUSG00000088544	Mir1945	16:11254460-11254538	C57	BTBR	OK	70.8042	0	#NAME?	#NAME?	0.00135	0.04155	yes
ENSMUSG00000065449	ENSMUSG00000065449	Mir365-1	16:13453932-13454019	C57	BTBR	OK	34.6931	0	#NAME?	#NAME?	0.00135	0.04155	yes
ENSMUSG00000076456	ENSMUSG00000076456	Mir760	3:121996502-121996621	C57	BTBR	OK	0	19.3973	inf	#NAME?	0.00145	0.0436732	yes
ENSMUSG00000048416	ENSMUSG00000048416	Mlf1	3:67169382-67203925	C57	BTBR	OK	0.823084	2.33241	1.50271	2.63599	5e-05	0.00276095	yes
ENSMUSG00000020682	ENSMUSG00000020682	Mmp28	11:83251187-83276573	C57	BTBR	OK	1.25892	0.686001	-0.8759	-1.80656	0.0011	0.0364445	yes
ENSMUSG00000041445	ENSMUSG00000041445	Mmrn2	14:35188689-35217473	C57	BTBR	OK	1.73687	1.03546	-0.746215	-1.94466	0.0013	0.0409052	yes
ENSMUSG00000032221	ENSMUSG00000032221	Mns1	9:72286335-72306381	C57	BTBR	OK	0.710337	2.53018	1.83266	4.22803	5e-05	0.00276095	yes
ENSMUSG00000026894	ENSMUSG00000026894	Morn5	2:35904977-35935238	C57	BTBR	OK	0.385815	1.33461	1.79043	2.5088	0.00045	0.018322	yes
ENSMUSG00000046805	ENSMUSG00000046805	Mpeg1	19:12535268-12539774	C57	BTBR	OK	12.9122	8.10117	-0.672538	-2.0674	0.0004	0.0166064	yes
ENSMUSG00000032092	ENSMUSG00000032092	Mpzl2	9:44850507-44862098	C57	BTBR	OK	0.171661	1.4935	3.12107	5.68428	5e-05	0.00276095	yes
ENSMUSG00000040112	ENSMUSG00000040112	Mrps35	6:146991285-147019425	C57	BTBR	OK	12.6508	25.4935	1.0109	2.43762	5e-05	0.00276095	yes
ENSMUSG00000079419	ENSMUSG00000079419	Ms4a6c	19:11543857-11556687	C57	BTBR	OK	0.723976	0.257528	-1.49121	-1.83578	0.00165	0.0480691	yes
ENSMUSG00000048450	ENSMUSG00000048450	Msx1	5:38211723-38215822	C57	BTBR	OK	1.23735	5.3768	2.1195	4.72126	5e-05	0.00276095	yes
ENSMUSG00000057280	ENSMUSG00000057280	Musk	4:58298833-58390290	C57	BTBR	OK	1.76976	0.732937	-1.27179	-2.96719	5e-05	0.00276095	yes
ENSMUSG00000018830	ENSMUSG00000018830	Myh11	16:14194619-14291501	C57	BTBR	OK	1.37682	0.675437	-1.02745	-2.76617	5e-05	0.00276095	yes
ENSMUSG00000040752	ENSMUSG00000040752	Myh6	14:55560757-55585764	C57	BTBR	OK	0.087216	0.496995	2.51057	0.985008	0.00015	0.00715975	yes
ENSMUSG00000039824	ENSMUSG00000039824	Myl6b	10:127931212-127935741	C57	BTBR	OK	7.85144	4.37767	-0.842794	-2.15252	0.00025	0.0110582	yes
ENSMUSG00000030761	ENSMUSG00000030761	Myo7a	7:105199569-105268034	C57	BTBR	OK	4.18963	1.22756	-1.77103	-1.56979	0.0004	0.0166064	yes
ENSMUSG00000026480	ENSMUSG00000026480	Ncf2	1:154655019-154684120	C57	BTBR	OK	1.19037	0.539666	-1.14127	-2.4987	5e-05	0.00276095	yes
ENSMUSG00000037738	ENSMUSG00000037738	Nek5	8:23184087-23235525	C57	BTBR	OK	0.184583	0.55236	1.58134	2.66163	0.0001	0.00502887	yes
ENSMUSG00000037984	ENSMUSG00000037984	Neurod6	6:55627811-55631257	C57	BTBR	OK	0.421286	0.938825	1.15606	2.09292	0.0006	0.0229371	yes
ENSMUSG00000058669	ENSMUSG00000058669	Nkx2-9	12:57712375-57714271	C57	BTBR	OK	1.41252	0.545986	-1.37134	-2.4204	5e-05	0.00276095	yes
ENSMUSG00000045903	ENSMUSG00000045903	Npas4	19:4984354-4989971	C57	BTBR	OK	2.34038	3.90999	0.740423	2.05295	0.00025	0.0110582	yes
ENSMUSG00000041429	ENSMUSG00000041429	Nthl1	17:24769626-24775783	C57	BTBR	OK	1.12582	2.29645	1.02843	2.14051	0.00045	0.018322	yes
ENSMUSG00000034875	ENSMUSG00000034875	Nudt19	7:36332203-36341323	C57	BTBR	OK	52.6644	26.2143	-1.00648	-2.54419	5e-05	0.00276095	yes
ENSMUSG00000052776	ENSMUSG00000052776	Oas1a	5:121346264-121357536	C57	BTBR	OK	0.4626	0.131514	-1.81455	-2.29347	0.00035	0.014748	yes
ENSMUSG00000029561	ENSMUSG00000029561	Oasl2	5:115346942-115362243	C57	BTBR	OK	4.79513	1.39043	-1.78604	-3.26684	5e-05	0.00276095	yes
ENSMUSG00000061462	ENSMUSG00000061462	Obscn	11:58807757-58949904	C57	BTBR	OK	0.636577	1.92583	1.59707	2.42743	5e-05	0.00276095	yes
ENSMUSG00000030450	ENSMUSG00000030450	Oca2	7:63495129-63791887	C57	BTBR	OK	0.0704314	0.486181	2.7872	1.05194	0.0002	0.00913351	yes
ENSMUSG00000047394	ENSMUSG00000047394	Odf3b	15:89207880-89209685	C57	BTBR	OK	0.478822	1.45949	1.6079	2.68177	0.0001	0.00502887	yes
ENSMUSG00000051041	ENSMUSG00000051041	Olfml1	7:114710959-114734608	C57	BTBR	OK	10.7932	22.2468	1.04347	3.09161	5e-05	0.00276095	yes
ENSMUSG00000046618	ENSMUSG00000046618	Olfml2a	2:38787497-38819273	C57	BTBR	OK	0.634867	0.177509	-1.83856	-3.85412	5e-05	0.00276095	yes
ENSMUSG00000050511	ENSMUSG00000050511	Oprd1	4:131666640-131700401	C57	BTBR	OK	7.45756	3.01176	-1.3081	-3.7425	5e-05	0.00276095	yes
ENSMUSG00000054594	ENSMUSG00000054594	Oscar	7:3561414-3567759	C57	BTBR	OK	0.625263	0.0915127	-2.77242	-1.47116	0.00055	0.0215124	yes
ENSMUSG00000021848	ENSMUSG00000021848	Otx2	14:49277353-49287319	C57	BTBR	OK	1.09736	4.61833	2.07333	3.23628	5e-05	0.00276095	yes
ENSMUSG00000034422	ENSMUSG00000034422	Parp14	16:35832959-35871630	C57	BTBR	OK	1.05061	0.405489	-1.37349	-2.76935	5e-05	0.00276095	yes
ENSMUSG00000067608	ENSMUSG00000067608	Pcna-ps2	19:9357868-9358654	C57	BTBR	OK	0	5.74217	inf	#NAME?	5e-05	0.00276095	yes
ENSMUSG00000029718	ENSMUSG00000029718	Pcolce	5:138046330-138070230	C57	BTBR	OK	2.4923	6.61108	1.40741	2.65867	5e-05	0.00276095	yes
ENSMUSG00000041741	ENSMUSG00000041741	Pde3a	6:141197789-141447872	C57	BTBR	OK	1.72364	0.954274	-0.85298	-1.96493	0.00115	0.0375852	yes
ENSMUSG00000022090	ENSMUSG00000022090	Pdlim2	14:70564024-70577488	C57	BTBR	OK	35.7858	20.3386	-0.815168	-1.97147	0.0008	0.0283388	yes
ENSMUSG00000032105	ENSMUSG00000032105	Pdzd3	9:44055394-44059547	C57	BTBR	OK	0.424688	0.187502	-1.1795	-1.97262	0.0015	0.0446224	yes
ENSMUSG00000020475	ENSMUSG00000020475	Pgam2	11:5701642-5703736	C57	BTBR	OK	5.24939	10.9675	1.06301	2.68207	5e-05	0.00276095	yes
ENSMUSG00000030990	ENSMUSG00000030990	Pgap2	7:109358721-109387081	C57	BTBR	OK	21.2499	11.8933	-0.8373	-1.67455	0.0011	0.0364445	yes
ENSMUSG00000039007	ENSMUSG00000039007	Pgcp	15:33012883-33524307	C57	BTBR	OK	7.72254	4.6915	-0.719027	-2.00174	0.0005	0.0199728	yes
ENSMUSG00000030413	ENSMUSG00000030413	Pglyrp1	7:19470038-19475787	C57	BTBR	OK	7.2566	1.99859	-1.86031	-3.93899	5e-05	0.00276095	yes
ENSMUSG00000026664	ENSMUSG00000026664	Phyh	2:4840064-4859776	C57	BTBR	OK	48.121	29.8206	-0.690355	-2.04652	0.0001	0.00502887	yes
ENSMUSG00000045625	ENSMUSG00000045625	Pigz	16:31933936-31946132	C57	BTBR	OK	13.3146	56.011	2.07271	2.372	5e-05	0.00276095	yes
ENSMUSG00000039936	ENSMUSG00000039936	Pik3cd	4:149023276-149076680	C57	BTBR	OK	4.47512	2.3477	-0.930678	-1.73279	5e-05	0.00276095	yes
ENSMUSG00000082286	ENSMUSG00000082286	Pisd-ps1	11:3025906-3031007	C57	BTBR	OK	30.8301	68.1865	1.14515	3.29648	5e-05	0.00276095	yes
ENSMUSG00000023795	ENSMUSG00000023795	Pisd-ps2	17:3076577-3084183	C57	BTBR	OK	6.75813	11.9325	0.820197	2.25539	0.0001	0.00502887	yes
ENSMUSG00000033852	ENSMUSG00000033852	Pla2g4b	2:119853218-119868769	C57	BTBR	OK	4.03003	1.41757	-1.50737	-2.37648	0.0001	0.00502887	yes
ENSMUSG00000050211	ENSMUSG00000050211	Pla2g4e	2:119992147-120071334	C57	BTBR	OK	0.638377	6.72079	3.39615	6.38568	5e-05	0.00276095	yes
ENSMUSG00000041193	ENSMUSG00000041193	Pla2g5	4:138355158-138419397	C57	BTBR	OK	0.732929	2.05447	1.48702	1.52447	0.0001	0.00502887	yes
ENSMUSG00000030867	ENSMUSG00000030867	Plk1	7:129302950-129313389	C57	BTBR	OK	0.242461	0.561692	1.21203	2.11466	0.00075	0.0271365	yes
ENSMUSG00000046008	ENSMUSG00000046008	Pnlip	19:58744854-58756276	C57	BTBR	OK	0.258985	0.592691	1.19441	1.93991	0.0015	0.0446224	yes
ENSMUSG00000043286	ENSMUSG00000043286	Pnpla1	17:28992080-29027253	C57	BTBR	OK	0.162191	0.410339	1.33912	2.58612	5e-05	0.00276095	yes
ENSMUSG00000023345	ENSMUSG00000023345	Poc1a	9:106183391-106252852	C57	BTBR	OK	4.4185	2.07085	-1.09333	-2.5811	5e-05	0.00276095	yes
ENSMUSG00000030423	ENSMUSG00000030423	Pop4	7:39047838-39056367	C57	BTBR	OK	16.6108	7.38589	-1.16927	-3.33527	5e-05	0.00276095	yes
ENSMUSG00000035179	ENSMUSG00000035179	Ppp1r32	19:10548746-10557387	C57	BTBR	OK	0.422721	1.16539	1.46303	2.66447	5e-05	0.00276095	yes
ENSMUSG00000052221	ENSMUSG00000052221	Ppp1r36	12:77518585-77540460	C57	BTBR	OK	0.456673	1.42326	1.63997	3.0348	5e-05	0.00276095	yes
ENSMUSG00000093691	ENSMUSG00000093691	Ppp1r3e.1	14:55491517-55496387	C57	BTBR	OK	3.61453	0.407003	-3.1507	-2.98868	0.0005	0.0199728	yes
ENSMUSG00000038943	ENSMUSG00000038943	Prc1	7:87439335-87461145	C57	BTBR	OK	1.66989	5.94561	1.83207	1.8493	0.0008	0.0283388	yes
ENSMUSG00000048960	ENSMUSG00000048960	Prex2	1:10983545-11293763	C57	BTBR	OK	10.141	6.73037	-0.591442	-1.71642	0.00165	0.0480691	yes
ENSMUSG00000021342	ENSMUSG00000021342	Prl	13:27149438-27157073	C57	BTBR	OK	0.153469	3.71265	4.59643	4.37774	5e-05	0.00276095	yes
ENSMUSG00000005268	ENSMUSG00000005268	Prlr	15:10106992-10339908	C57	BTBR	OK	1.23085	3.20291	1.37973	1.56083	0.00015	0.00715975	yes
ENSMUSG00000029086	ENSMUSG00000029086	Prom1	5:44384863-44493752	C57	BTBR	OK	7.90912	5.10372	-0.631968	-1.8754	0.00135	0.04155	yes
ENSMUSG00000023484	ENSMUSG00000023484	Prph	15:98885604-98889409	C57	BTBR	OK	0.118834	0.575163	2.27503	2.95536	5e-05	0.00276095	yes
ENSMUSG00000033491	ENSMUSG00000033491	Prss35	9:86636433-86650680	C57	BTBR	OK	0.57789	0.273875	-1.07728	-1.97445	0.0012	0.0384751	yes
ENSMUSG00000024114	ENSMUSG00000024114	Prss41	17:23973751-23996743	C57	BTBR	OK	0.450028	1.49258	1.72972	2.70076	5e-05	0.00276095	yes
ENSMUSG00000036480	ENSMUSG00000036480	Prss56	1:89083239-89084978	C57	BTBR	OK	1.47291	4.53694	1.62305	3.38146	5e-05	0.00276095	yes
ENSMUSG00000080992	ENSMUSG00000080992	Psmb5-ps	11:102520441-102521239	C57	BTBR	OK	0	0.477931	inf	#NAME?	5e-05	0.00276095	yes
ENSMUSG00000020154	ENSMUSG00000020154	Ptprb	10:115712578-115826594	C57	BTBR	OK	5.76045	3.5004	-0.718661	-2.16934	5e-05	0.00276095	yes
ENSMUSG00000026395	ENSMUSG00000026395	Ptprc	1:139959437-140071882	C57	BTBR	OK	1.18489	0.540808	-1.13156	-2.70865	5e-05	0.00276095	yes
ENSMUSG00000066885	ENSMUSG00000066885	Ptprv	1:137007745-137008883	C57	BTBR	OK	8.83339	19.6728	1.15516	2.29687	0.00015	0.00715975	yes
ENSMUSG00000020415	ENSMUSG00000020415	Pttg1	11:43233751-43239753	C57	BTBR	OK	35.548	1.64538	-4.43328	-8.16917	5e-05	0.00276095	yes
ENSMUSG00000038020	ENSMUSG00000038020	Rapgefl1	11:98698098-98715011	C57	BTBR	OK	12.9943	21.4019	0.719864	1.87042	0.00105	0.0350629	yes
ENSMUSG00000033882	ENSMUSG00000033882	Rbm46	3:82641154-82680405	C57	BTBR	OK	0.159587	0.628307	1.97713	2.88284	0.0003	0.0129314	yes
ENSMUSG00000070780	ENSMUSG00000070780	Rbm47	5:66407787-66566183	C57	BTBR	OK	0.161008	0.576714	1.84073	0.917006	0.001	0.0337265	yes
ENSMUSG00000049353	ENSMUSG00000049353	Rd3	1:193801269-193810273	C57	BTBR	OK	0.236926	1.04223	2.13716	3.19273	5e-05	0.00276095	yes
ENSMUSG00000002324	ENSMUSG00000002324	Rec8	14:56236873-56244232	C57	BTBR	OK	2.35306	0.289561	-3.0226	-2.1147	5e-05	0.00276095	yes
ENSMUSG00000026475	ENSMUSG00000026475	Rgs16	1:155587478-155592598	C57	BTBR	OK	7.51105	4.47953	-0.745667	-1.99282	0.00065	0.0243527	yes
ENSMUSG00000030549	ENSMUSG00000030549	Rhcg	7:86738248-86762543	C57	BTBR	OK	0.283266	1.12426	1.98874	1.45411	0.0009	0.0309091	yes
ENSMUSG00000045232	ENSMUSG00000045232	Rln3	8:86566965-86568878	C57	BTBR	OK	0.333101	0	#NAME?	#NAME?	0.00135	0.04155	yes
ENSMUSG00000033107	ENSMUSG00000033107	Rnf125	18:21103125-21142349	C57	BTBR	OK	0.977728	0.439623	-1.15317	-1.97891	0.0007	0.0255462	yes
ENSMUSG00000058761	ENSMUSG00000058761	Rnf169	7:107068763-107128968	C57	BTBR	OK	6.47724	3.48167	-0.895599	-2.66848	5e-05	0.00276095	yes
ENSMUSG00000035305	ENSMUSG00000035305	Ror1	4:99768395-100117370	C57	BTBR	OK	1.1181	0.262965	-2.0881	-4.67353	5e-05	0.00276095	yes
ENSMUSG00000093483	ENSMUSG00000093483	RP23-381B19.7.1	11:83105200-83108134	C57	BTBR	OK	6.61485	108.762	4.03932	9.08746	5e-05	0.00276095	yes
ENSMUSG00000066362	ENSMUSG00000066362	Rps13-ps1	8:89571618-89572074	C57	BTBR	OK	0	15.9769	inf	#NAME?	5e-05	0.00276095	yes
ENSMUSG00000024033	ENSMUSG00000024033	Rsph1	17:31391963-31414301	C57	BTBR	OK	1.54078	7.92521	2.36279	5.40045	5e-05	0.00276095	yes
ENSMUSG00000039552	ENSMUSG00000039552	Rsph4a	10:33624916-33635827	C57	BTBR	OK	0.718423	1.85585	1.36917	3.1608	5e-05	0.00276095	yes
ENSMUSG00000048617	ENSMUSG00000048617	Rtbdn	8:87470889-87480502	C57	BTBR	OK	0.422183	0.13302	-1.66622	-1.88877	0.00065	0.0243527	yes
ENSMUSG00000028133	ENSMUSG00000028133	Rwdd3	3:120858317-120874613	C57	BTBR	OK	3.14014	5.82157	0.890578	2.07707	0.00035	0.014748	yes
ENSMUSG00000041959	ENSMUSG00000041959	S100a10	3:93359001-93368565	C57	BTBR	OK	25.4126	10.5661	-1.2661	-3.33338	5e-05	0.00276095	yes
ENSMUSG00000001021	ENSMUSG00000001021	S100a3	3:90404136-90406624	C57	BTBR	OK	0.64018	1.7001	1.40907	2.14539	0.0006	0.0229371	yes
ENSMUSG00000056054	ENSMUSG00000056054	S100a8	3:90472992-90473956	C57	BTBR	OK	0.541636	3.55917	2.71615	3.36628	0.0013	0.0409052	yes
ENSMUSG00000032018	ENSMUSG00000032018	Sc5d	9:42062259-42072383	C57	BTBR	OK	30.1502	15.2408	-0.984228	-2.87232	5e-05	0.00276095	yes
ENSMUSG00000022032	ENSMUSG00000022032	Scara5	14:66285239-66383663	C57	BTBR	OK	0.128397	0.309348	1.26862	1.98498	0.00055	0.0215124	yes
ENSMUSG00000089235	ENSMUSG00000089235	SCARNA17	18:74938214-74938354	C57	BTBR	OK	0	3.72569	inf	#NAME?	0.00025	0.0110582	yes
ENSMUSG00000023236	ENSMUSG00000023236	Scg5	2:113616518-113669278	C57	BTBR	OK	141.973	427.14	1.58909	4.80102	5e-05	0.00276095	yes
ENSMUSG00000034533	ENSMUSG00000034533	Scn10a	9:119517583-119603478	C57	BTBR	OK	0.0352096	0.607869	4.10972	6.46131	5e-05	0.00276095	yes
ENSMUSG00000034115	ENSMUSG00000034115	Scn11a	9:119662880-119734574	C57	BTBR	OK	0.0830947	0.421994	2.34439	4.09356	5e-05	0.00276095	yes
ENSMUSG00000057969	ENSMUSG00000057969	Sema3b	9:107500004-107511560	C57	BTBR	OK	0.450402	2.92269	2.69801	5.81011	5e-05	0.00276095	yes
ENSMUSG00000040254	ENSMUSG00000040254	Sema3d	5:12383165-12588943	C57	BTBR	OK	1.7508	3.5768	1.03065	2.91031	5e-05	0.00276095	yes
ENSMUSG00000021904	ENSMUSG00000021904	Sema3g	14:32031045-32043536	C57	BTBR	OK	1.71455	1.02309	-0.744893	-1.96105	0.0008	0.0283388	yes
ENSMUSG00000079012	ENSMUSG00000079012	Serpina3m	12:105625373-105632467	C57	BTBR	OK	0	1.57903	inf	#NAME?	5e-05	0.00276095	yes
ENSMUSG00000021091	ENSMUSG00000021091	Serpina3n	12:105644938-105652539	C57	BTBR	OK	3.98719	32.8752	3.04355	8.66808	5e-05	0.00276095	yes
ENSMUSG00000034639	ENSMUSG00000034639	Setmar	6:108015038-108027116	C57	BTBR	OK	2.87359	4.82406	0.74739	1.87085	0.0014	0.0426231	yes
ENSMUSG00000047281	ENSMUSG00000047281	Sfn	4:133156470-133158083	C57	BTBR	OK	1.03539	0.225412	-2.19954	-3.72738	5e-05	0.00276095	yes
ENSMUSG00000031548	ENSMUSG00000031548	Sfrp1	8:24521973-24560104	C57	BTBR	OK	1.96785	4.12437	1.06755	2.95828	5e-05	0.00276095	yes
ENSMUSG00000057058	ENSMUSG00000057058	Skap1	11:96325906-96620791	C57	BTBR	OK	0.593912	1.24843	1.0718	1.67354	0.0011	0.0364445	yes
ENSMUSG00000029843	ENSMUSG00000029843	Slc13a4	6:35217956-35258131	C57	BTBR	OK	0.731709	3.47624	2.24819	4.82202	5e-05	0.00276095	yes
ENSMUSG00000024552	ENSMUSG00000024552	Slc14a2	18:78342882-78405833	C57	BTBR	OK	0.271666	0.862638	1.66692	2.48387	0.0007	0.0255462	yes
ENSMUSG00000009378	ENSMUSG00000009378	Slc16a12	19:34742892-34821779	C57	BTBR	OK	0.553392	1.02113	0.883796	1.97216	0.0007	0.0255462	yes
ENSMUSG00000030500	ENSMUSG00000030500	Slc17a6	7:58877199-58926495	C57	BTBR	OK	12.7431	7.66032	-0.734239	-2.14592	0.00045	0.018322	yes
ENSMUSG00000040740	ENSMUSG00000040740	Slc25a34	4:141174738-141179736	C57	BTBR	OK	1.88333	1.04303	-0.852511	-2.11751	0.0005	0.0199728	yes
ENSMUSG00000026614	ENSMUSG00000026614	Slc30a10	1:187270994-187292641	C57	BTBR	OK	7.14582	4.23233	-0.755648	-2.14087	0.0002	0.00913351	yes
ENSMUSG00000032122	ENSMUSG00000032122	Slc37a2	9:37036733-37063323	C57	BTBR	OK	1.02654	0.269806	-1.9278	-3.64182	5e-05	0.00276095	yes
ENSMUSG00000061171	ENSMUSG00000061171	Slc38a11	2:65154486-65202091	C57	BTBR	OK	2.50182	0.406146	-2.62291	-3.18486	5e-05	0.00276095	yes
ENSMUSG00000031170	ENSMUSG00000031170	Slc38a5	X:7848258-7857305	C57	BTBR	OK	3.43202	1.29533	-1.40574	-2.11749	0.00045	0.018322	yes
ENSMUSG00000044712	ENSMUSG00000044712	Slc38a6	12:74387765-74455036	C57	BTBR	OK	5.83655	11.6904	1.00213	2.33993	0.0001	0.00502887	yes
ENSMUSG00000063354	ENSMUSG00000063354	Slc39a4	15:76442814-76447322	C57	BTBR	OK	0.18329	0.807843	2.13995	3.41657	5e-05	0.00276095	yes
ENSMUSG00000068323	ENSMUSG00000068323	Slc4a5	6:83169821-83254939	C57	BTBR	OK	0.297142	3.31427	3.47947	2.0714	5e-05	0.00276095	yes
ENSMUSG00000031596	ENSMUSG00000031596	Slc7a2	8:41947748-42007662	C57	BTBR	OK	7.69536	4.85964	-0.663139	-1.48527	0.00165	0.0480691	yes
ENSMUSG00000030237	ENSMUSG00000030237	Slco1a4	6:141753960-141804720	C57	BTBR	OK	32.7818	14.9258	-1.13509	-2.24908	0.0001	0.00502887	yes
ENSMUSG00000035208	ENSMUSG00000035208	Slfn8	11:82815659-82834312	C57	BTBR	OK	0.624807	0.0480113	-3.70197	-2.47831	5e-05	0.00276095	yes
ENSMUSG00000017002	ENSMUSG00000017002	Slpi	2:164179805-164214831	C57	BTBR	OK	0.544681	6.07744	3.47998	5.06851	5e-05	0.00276095	yes
ENSMUSG00000021136	ENSMUSG00000021136	Smoc1	12:82127794-82287401	C57	BTBR	OK	3.19727	5.01013	0.648007	1.84563	0.00155	0.0458675	yes
ENSMUSG00000021113	ENSMUSG00000021113	Snapc1	12:75065516-75085807	C57	BTBR	OK	12.5412	5.37507	-1.22232	-3.50948	5e-05	0.00276095	yes
ENSMUSG00000025889	ENSMUSG00000025889	Snca	6:60681566-60779849	C57	BTBR	OK	0.379815	131.394	8.43439	14.8642	5e-05	0.00276095	yes
ENSMUSG00000044349	ENSMUSG00000044349	Snhg11	2:158201373-158211881	C57	BTBR	OK	87.6994	55.444	-0.661534	-1.77165	0.00055	0.0215124	yes
ENSMUSG00000036169	ENSMUSG00000036169	Sostdc1	12:37040755-37045039	C57	BTBR	OK	0.847309	20.5285	4.5986	9.9316	5e-05	0.00276095	yes
ENSMUSG00000070034	ENSMUSG00000070034	Sp110	1:87473473-87495392	C57	BTBR	OK	0.659944	0.090316	-2.86929	-1.47896	5e-05	0.00276095	yes
ENSMUSG00000048562	ENSMUSG00000048562	Sp8	12:120084801-120091051	C57	BTBR	OK	0.604689	1.29821	1.10225	1.67903	0.00115	0.0375852	yes
ENSMUSG00000053153	ENSMUSG00000053153	Spag16	1:69873561-70771706	C57	BTBR	OK	0.318884	1.21528	1.93018	2.34597	0.0001	0.00502887	yes
ENSMUSG00000029155	ENSMUSG00000029155	Spata18	5:74042618-74070723	C57	BTBR	OK	0.246022	0.95395	1.95513	2.91581	5e-05	0.00276095	yes
ENSMUSG00000024352	ENSMUSG00000024352	Spata24	18:35816343-35821840	C57	BTBR	OK	2.62587	4.90688	0.902013	1.93933	0.00065	0.0243527	yes
ENSMUSG00000089871	ENSMUSG00000089871	Speer7-ps1	5:15186527-15220414	C57	BTBR	OK	0.480089	1.30922	1.44734	2.39763	0.0001	0.00502887	yes
ENSMUSG00000074227	ENSMUSG00000074227	Spint2	7:30041349-30066996	C57	BTBR	OK	13.2687	24.5536	0.887905	2.52834	0.0001	0.00502887	yes
ENSMUSG00000029304	ENSMUSG00000029304	Spp1	5:104864136-104870069	C57	BTBR	OK	29.6244	16.8522	-0.813854	-2.2172	5e-05	0.00276095	yes
ENSMUSG00000068303	ENSMUSG00000068303	Spr-ps1	6:85104998-85106228	C57	BTBR	OK	0	2.99086	inf	#NAME?	5e-05	0.00276095	yes
ENSMUSG00000030257	ENSMUSG00000030257	Srgap3	6:112667964-112897260	C57	BTBR	OK	33.7705	17.2287	-0.970947	-2.74605	5e-05	0.00276095	yes
ENSMUSG00000009549	ENSMUSG00000009549	Srp14	2:118301585-118305447	C57	BTBR	OK	87.9062	133.544	0.603275	1.83572	0.0017	0.0492708	yes
ENSMUSG00000070003	ENSMUSG00000070003	Ssbp4	8:73121389-73132213	C57	BTBR	OK	50.7039	77.3361	0.609045	1.85099	0.00135	0.04155	yes
ENSMUSG00000050824	ENSMUSG00000050824	Sstr5	17:25626819-25634198	C57	BTBR	OK	0.527847	2.68551	2.34701	5.18848	5e-05	0.00276095	yes
ENSMUSG00000030283	ENSMUSG00000030283	St8sia1	6:142762750-142912972	C57	BTBR	OK	9.59815	5.72967	-0.744305	-2.18611	0.00015	0.00715975	yes
ENSMUSG00000033705	ENSMUSG00000033705	Stard9	2:120510591-120676340	C57	BTBR	OK	1.17197	0.382632	-1.61491	-1.68667	0.0013	0.0409052	yes
ENSMUSG00000015652	ENSMUSG00000015652	Steap1	5:5736316-5749326	C57	BTBR	OK	0.290551	1.51603	2.38344	3.04039	5e-05	0.00276095	yes
ENSMUSG00000026389	ENSMUSG00000026389	Steap3	1:122087333-122169282	C57	BTBR	OK	2.18463	1.13735	-0.941713	-2.16134	0.00015	0.00715975	yes
ENSMUSG00000027744	ENSMUSG00000027744	Stoml3	3:53292648-53312424	C57	BTBR	OK	0.125002	0.90123	2.84995	2.83639	5e-05	0.00276095	yes
ENSMUSG00000032327	ENSMUSG00000032327	Stra6	9:57876483-58001803	C57	BTBR	OK	0.93953	1.77814	0.920361	1.43275	0.00065	0.0243527	yes
ENSMUSG00000016918	ENSMUSG00000016918	Sulf1	1:12708625-12850452	C57	BTBR	OK	2.41108	6.2433	1.37263	3.92094	5e-05	0.00276095	yes
ENSMUSG00000039813	ENSMUSG00000039813	Tbc1d2	4:46617261-46663081	C57	BTBR	OK	0.461656	0.867789	0.910525	1.99718	0.0007	0.0255462	yes
ENSMUSG00000014075	ENSMUSG00000014075	Tctex1d2	16:32419787-32429185	C57	BTBR	OK	10.3994	20.9771	1.01231	2.74726	5e-05	0.00276095	yes
ENSMUSG00000034674	ENSMUSG00000034674	Tdg	10:82092572-82153395	C57	BTBR	OK	11.2397	5.98219	-0.909863	-1.9814	0.00045	0.018322	yes
ENSMUSG00000032494	ENSMUSG00000032494	Tdgf1	9:110842113-110848662	C57	BTBR	OK	0.540063	0.194133	-1.47608	-2.31766	0.00055	0.0215124	yes
ENSMUSG00000020799	ENSMUSG00000020799	Tekt1	11:72158223-72175944	C57	BTBR	OK	0.673607	2.44785	1.86154	3.83724	5e-05	0.00276095	yes
ENSMUSG00000024175	ENSMUSG00000024175	Tekt4	17:25608534-25613539	C57	BTBR	OK	0.315994	0.74331	1.23407	2.10316	0.00075	0.0271365	yes
ENSMUSG00000035686	ENSMUSG00000035686	Thrsp	7:104561447-104566240	C57	BTBR	OK	4.44739	9.39426	1.07882	2.89447	5e-05	0.00276095	yes
ENSMUSG00000033191	ENSMUSG00000033191	Tie1	4:118143795-118162666	C57	BTBR	OK	3.54239	2.25455	-0.651883	-1.78713	0.0017	0.0492708	yes
ENSMUSG00000012296	ENSMUSG00000012296	Tjap1	17:46394824-46419962	C57	BTBR	OK	4.87461	9.05841	0.89397	2.49622	5e-05	0.00276095	yes
ENSMUSG00000045322	ENSMUSG00000045322	Tlr9	9:106124928-106129207	C57	BTBR	OK	0.705659	0.361777	-0.963871	-1.98953	0.00065	0.0243527	yes
ENSMUSG00000069763	ENSMUSG00000069763	Tmem100	11:89891661-89897822	C57	BTBR	OK	9.44348	5.92636	-0.672172	-1.88717	0.0012	0.0384751	yes
ENSMUSG00000027956	ENSMUSG00000027956	Tmem144	3:79617069-79646584	C57	BTBR	OK	4.98984	9.20138	0.882856	2.49195	5e-05	0.00276095	yes
ENSMUSG00000079733	ENSMUSG00000079733	Tmem181b-ps	17:6310546-6582266	C57	BTBR	OK	5.41068	11.7424	1.11784	3.12528	5e-05	0.00276095	yes
ENSMUSG00000043164	ENSMUSG00000043164	Tmem212	3:27764987-27795290	C57	BTBR	OK	1.62952	4.61765	1.50271	2.64933	5e-05	0.00276095	yes
ENSMUSG00000046593	ENSMUSG00000046593	Tmem215	4:40419212-40424201	C57	BTBR	OK	0.193819	0.516709	1.41464	2.70325	5e-05	0.00276095	yes
ENSMUSG00000048108	ENSMUSG00000048108	Tmem72	6:116642647-116666931	C57	BTBR	OK	0.340488	1.80352	2.40514	2.72191	5e-05	0.00276095	yes
ENSMUSG00000072845	ENSMUSG00000072845	Tmprss11a	5:86839434-86898015	C57	BTBR	OK	0.0850967	0.478856	2.49242	3.35241	5e-05	0.00276095	yes
ENSMUSG00000022074	ENSMUSG00000022074	Tnfrsf10b	14:70167278-70184210	C57	BTBR	OK	0.383823	1.15026	1.58345	3.36335	5e-05	0.00276095	yes
ENSMUSG00000039304	ENSMUSG00000039304	Tnfsf10	3:27215949-27241349	C57	BTBR	OK	1.55872	0.82479	-0.918265	-2.15111	0.00025	0.0110582	yes
ENSMUSG00000026418	ENSMUSG00000026418	Tnni1	1:137679641-137707566	C57	BTBR	OK	12.2763	2.16393	-2.50415	-4.97502	5e-05	0.00276095	yes
ENSMUSG00000064179	ENSMUSG00000064179	Tnnt1	7:4456171-4467984	C57	BTBR	OK	12.5078	5.68003	-1.13886	-1.9099	0.00065	0.0243527	yes
ENSMUSG00000026028	ENSMUSG00000026028	Trak2	1:58957292-59030274	C57	BTBR	OK	71.6032	39.9648	-0.841293	-2.25651	5e-05	0.00276095	yes
ENSMUSG00000002043	ENSMUSG00000002043	Trappc6a	7:20094018-20101494	C57	BTBR	OK	6.82401	16.3372	1.25947	2.45809	5e-05	0.00276095	yes
ENSMUSG00000023992	ENSMUSG00000023992	Trem2	17:48485725-48493472	C57	BTBR	OK	16.9234	8.03831	-1.07405	-2.56017	5e-05	0.00276095	yes
ENSMUSG00000066258	ENSMUSG00000066258	Trim12a	7:111392970-111501876	C57	BTBR	OK	1.81836	0.088982	-4.35298	-1.59629	0.0008	0.0283388	yes
ENSMUSG00000057596	ENSMUSG00000057596	Trim30d	7:111618527-111656363	C57	BTBR	OK	1.14753	0.117991	-3.28179	-3.26367	5e-05	0.00276095	yes
ENSMUSG00000041710	ENSMUSG00000041710	Trpc5	X:140816213-141122723	C57	BTBR	OK	3.04377	1.66171	-0.873189	-2.29208	5e-05	0.00276095	yes
ENSMUSG00000014158	ENSMUSG00000014158	Trpv4	5:115072160-115108430	C57	BTBR	OK	0.666464	2.07918	1.64142	3.36783	5e-05	0.00276095	yes
ENSMUSG00000032514	ENSMUSG00000032514	Ttc21a	9:119846723-119876911	C57	BTBR	OK	0.288572	0.853779	1.56493	2.43988	5e-05	0.00276095	yes
ENSMUSG00000061808	ENSMUSG00000061808	Ttr	18:20716574-20832825	C57	BTBR	OK	80.4538	1547.04	4.26521	9.73554	5e-05	0.00276095	yes
ENSMUSG00000043091	ENSMUSG00000043091	Tuba1c	15:98860321-98868536	C57	BTBR	OK	0.26299	14.1105	5.74562	11.1683	5e-05	0.00276095	yes
ENSMUSG00000001473	ENSMUSG00000001473	Tubb6	18:67550370-67562402	C57	BTBR	OK	2.92252	1.4427	-1.01844	-2.4516	5e-05	0.00276095	yes
ENSMUSG00000030579	ENSMUSG00000030579	Tyrobp	7:31198806-31202596	C57	BTBR	OK	41.9885	24.6628	-0.767657	-2.13204	0.00025	0.0110582	yes
ENSMUSG00000047719	ENSMUSG00000047719	Ubiad1	4:147808603-147818880	C57	BTBR	OK	3.29964	6.83792	1.05125	2.28314	0.00045	0.018322	yes
ENSMUSG00000043621	ENSMUSG00000043621	Ubxn10	4:138265751-138302047	C57	BTBR	OK	0.517586	1.46142	1.4975	2.79546	5e-05	0.00276095	yes
ENSMUSG00000062151	ENSMUSG00000062151	Unc13c	9:73328676-73781374	C57	BTBR	OK	40.7374	26.847	-0.601591	-1.81423	0.001	0.0337265	yes
ENSMUSG00000030107	ENSMUSG00000030107	Usp18	6:121195923-121220934	C57	BTBR	OK	1.71345	0.509121	-1.75082	-3.40775	5e-05	0.00276095	yes
ENSMUSG00000024076	ENSMUSG00000024076	Vit	17:78907479-79026737	C57	BTBR	OK	1.30668	0.688663	-0.924036	-2.04835	0.00055	0.0215124	yes
ENSMUSG00000037843	ENSMUSG00000037843	Vstm2l	2:157740388-157770455	C57	BTBR	OK	41.572	65.5862	0.657778	1.94667	0.00105	0.0350629	yes
ENSMUSG00000020904	ENSMUSG00000020904	Wdr16	11:67668024-67779153	C57	BTBR	OK	0.292155	2.03444	2.79982	2.72361	0.0001	0.00502887	yes
ENSMUSG00000021147	ENSMUSG00000021147	Wdr37	13:8802213-8871155	C57	BTBR	OK	59.6319	27.679	-1.10729	-1.65426	0.00095	0.0323632	yes
ENSMUSG00000043020	ENSMUSG00000043020	Wdr63	3:145703489-145771094	C57	BTBR	OK	0.130499	2.02297	3.95437	3.56449	5e-05	0.00276095	yes
ENSMUSG00000053161	ENSMUSG00000053161	Wdr69	1:83156326-83207149	C57	BTBR	OK	0.139336	0.437063	1.64928	1.5871	0.0013	0.0409052	yes
ENSMUSG00000055235	ENSMUSG00000055235	Wdr86	5:24217555-24236545	C57	BTBR	OK	0.332853	1.42513	2.09813	1.72797	0.0012	0.0384751	yes
ENSMUSG00000027840	ENSMUSG00000027840	Wnt2b	3:104747722-104764627	C57	BTBR	OK	0.919922	0.484901	-0.92382	-2.0529	0.0007	0.0255462	yes
ENSMUSG00000086503	ENSMUSG00000086503	Xist	X:100626855-100680296	C57	BTBR	OK	0.0384697	15.5556	8.65949	3.66234	5e-05	0.00276095	yes
ENSMUSG00000029826	ENSMUSG00000029826	Zc3hav1	6:38255285-38304603	C57	BTBR	OK	2.32255	1.24424	-0.900442	-2.37055	5e-05	0.00276095	yes
ENSMUSG00000074283	ENSMUSG00000074283	Zfp109	7:25013066-25022128	C57	BTBR	OK	3.00035	1.38503	-1.11522	-2.70763	5e-05	0.00276095	yes
ENSMUSG00000031351	ENSMUSG00000031351	Zfp185	X:70232677-70276882	C57	BTBR	OK	0.174586	0.87332	2.32257	1.64557	5e-05	0.00276095	yes
ENSMUSG00000055341	ENSMUSG00000055341	Zfp457	13:67393385-67407348	C57	BTBR	OK	0.149158	0.809967	2.44102	3.46098	5e-05	0.00276095	yes
ENSMUSG00000055560	ENSMUSG00000055560	Zfp459	13:67506657-67514893	C57	BTBR	OK	0.54103	1.31074	1.27661	2.74774	5e-05	0.00276095	yes
ENSMUSG00000046886	ENSMUSG00000046886	Zfp474	18:52775568-52799484	C57	BTBR	OK	0.1473	0.559051	1.92422	2.74757	0.0003	0.0129314	yes
ENSMUSG00000066838	ENSMUSG00000066838	Zfp772	7:7154832-7162506	C57	BTBR	OK	3.55854	1.84118	-0.950655	-2.47334	5e-05	0.00276095	yes
ENSMUSG00000061524	ENSMUSG00000061524	Zic2	14:122874603-122879074	C57	BTBR	OK	3.82502	6.41924	0.746937	1.94474	0.0007	0.0255462	yes
ENSMUSG00000041703	ENSMUSG00000041703	Zic5	14:122856016-122864899	C57	BTBR	OK	0.55173	1.17768	1.09391	2.07066	0.0006	0.0229371	yes
ENSMUSG00000010044	ENSMUSG00000010044	Zmynd10	9:107449638-107453650	C57	BTBR	OK	1.33799	2.64865	0.985183	2.32358	0.00015	0.00715975	yes
ENSMUSG00000036469	ENSMUSG00000036469	35489	8:68141798-68995536	C57	BTBR	OK	5.4209	4.36566	-0.312333	-0.827979	0.14125	0.772895	no
ENSMUSG00000000486	ENSMUSG00000000486	35673	7:134357960-134362012	C57	BTBR	OK	1.80115	2.1291	0.241331	0.40001	0.46785	0.999133	no
ENSMUSG00000079557	ENSMUSG00000079557	35854	17:33783177-33855615	C57	BTBR	OK	48.8544	49.7944	0.027495	0.044874	0.93885	0.999133	no
ENSMUSG00000026276	ENSMUSG00000026276	36038	1:95375540-95406837	C57	BTBR	OK	42.827	36.0551	-0.248316	-0.580458	0.24135	0.891581	no
ENSMUSG00000032656	ENSMUSG00000032656	36219	18:56921369-57085202	C57	BTBR	OK	2.00278	2.68451	0.422655	0.801754	0.1618	0.805306	no
ENSMUSG00000022456	ENSMUSG00000022456	36403	15:82105364-82124872	C57	BTBR	OK	78.1304	71.233	-0.133338	-0.400567	0.4843	0.999133	no
ENSMUSG00000039372	ENSMUSG00000039372	36585	1:72473685-72583504	C57	BTBR	OK	10.1628	9.83037	-0.0479847	-0.147937	0.7967	0.999133	no
ENSMUSG00000020486	ENSMUSG00000020486	36769	11:87380154-87404041	C57	BTBR	OK	225.473	259.298	0.20166	0.502981	0.38075	0.985145	no
ENSMUSG00000023307	ENSMUSG00000023307	36950	19:37095780-37296629	C57	BTBR	OK	53.8677	49.853	-0.11174	-0.190206	0.7333	0.999133	no
ENSMUSG00000072214	ENSMUSG00000072214	37134	16:18620411-18630004	C57	BTBR	OK	190.908	216.861	0.183889	0.541101	0.34225	0.970769	no
ENSMUSG00000039100	ENSMUSG00000039100	37315	15:31385653-31460792	C57	BTBR	OK	70.7876	64.1681	-0.141641	-0.422705	0.4513	0.999133	no
ENSMUSG00000050379	ENSMUSG00000050379	37499	X:34450828-34531789	C57	BTBR	OK	18.9412	17.4689	-0.116739	-0.267912	0.58855	0.999133	no
ENSMUSG00000026977	ENSMUSG00000026977	37680	2:60047943-60088733	C57	BTBR	OK	33.9961	29.2903	-0.214945	-0.264788	0.5644	0.999133	no
ENSMUSG00000001833	ENSMUSG00000001833	37864	9:25056203-25116150	C57	BTBR	OK	181.55	181.54	-8.23123e-05	-0.000242642	0.99955	0.999668	no
ENSMUSG00000025702	ENSMUSG00000025702	38046	6:116288041-116359558	C57	BTBR	OK	35.8112	29.794	-0.265386	-0.394717	0.3028	0.938998	no
ENSMUSG00000018398	ENSMUSG00000018398	38230	11:53332758-53363067	C57	BTBR	OK	93.7654	90.6548	-0.0486732	-0.119778	0.837	0.999133	no
ENSMUSG00000040502	ENSMUSG00000040502	38411	10:126492066-126497240	C57	BTBR	OK	6.95011	7.21807	0.0545785	0.16133	0.78075	0.999133	no
ENSMUSG00000059248	ENSMUSG00000059248	38595	11:117060974-117223639	C57	BTBR	OK	9.1877	8.45483	-0.119928	-0.182061	0.69065	0.999133	no
ENSMUSG00000078627	ENSMUSG00000078627	38776	11:105222111-105318049	C57	BTBR	OK	0.394793	0.552255	0.484239	0.32844	0.5963	0.999133	no
ENSMUSG00000019917	ENSMUSG00000019917	38960	10:58604397-58684595	C57	BTBR	OK	4.09711	4.52732	0.144051	0.376251	0.5152	0.999133	no
ENSMUSG00000022269	ENSMUSG00000022269	39141	15:26238802-26339331	C57	BTBR	OK	4.47152	6.03903	0.433551	0.946164	0.10545	0.683325	no
ENSMUSG00000058013	ENSMUSG00000058013	39325	5:93522482-93605473	C57	BTBR	OK	35.3983	33.7977	-0.0667568	-0.185624	0.74555	0.999133	no
ENSMUSG00000022542	ENSMUSG00000022542	39691	16:4987416-4997882	C57	BTBR	NOTEST	0	0	0	0	1	1	no
ENSMUSG00000034219	ENSMUSG00000034219	40421	5:130189276-130210134	C57	BTBR	NOTEST	0	0	0	0	1	1	no
ENSMUSG00000037072	ENSMUSG00000037072	40786	3:144233267-144260644	C57	BTBR	OK	178.118	207.115	0.217595	0.660216	0.2464	0.896323	no
ENSMUSG00000085214	ENSMUSG00000085214	0610005C13Rik	7:52823164-52845080	C57	BTBR	OK	0.294543	0.370361	0.330455	0.141563	0.68515	0.999133	no
ENSMUSG00000013622	ENSMUSG00000013622	0610007C21Rik	5:31338408-31357006	C57	BTBR	OK	86.2174	66.7902	-0.368343	-0.795321	0.1728	0.818101	no
ENSMUSG00000053094	ENSMUSG00000053094	0610007L01Rik	5:130695613-130719635	C57	BTBR	OK	16.8463	16.2495	-0.0520354	-0.138151	0.80775	0.999133	no
ENSMUSG00000089317	ENSMUSG00000089317	0610007N19Rik	15:32170323-32174417	C57	BTBR	NOTEST	0	0	0	0	1	1	no
ENSMUSG00000021470	ENSMUSG00000021470	0610007P08Rik	13:63916547-64001610	C57	BTBR	OK	11.06	9.89233	-0.160966	-0.319504	0.5683	0.999133	no
ENSMUSG00000021252	ENSMUSG00000021252	0610007P14Rik	12:87156397-87165500	C57	BTBR	OK	55.1933	68.2632	0.306616	0.811119	0.16125	0.805306	no
ENSMUSG00000015126	ENSMUSG00000015126	0610007P22Rik	17:25377114-25393309	C57	BTBR	OK	12.5599	14.3225	0.189459	0.199737	0.7043	0.999133	no
ENSMUSG00000046840	ENSMUSG00000046840	0610008F07Rik	2:163318053-163398646	C57	BTBR	NOTEST	0	0	0	0	1	1	no
ENSMUSG00000044062	ENSMUSG00000044062	0610009B14Rik	12:81787356-81793453	C57	BTBR	NOTEST	0.0369203	0.0218898	-0.75416	0	1	1	no
ENSMUSG00000007777	ENSMUSG00000007777	0610009B22Rik	11:51498887-51502376	C57	BTBR	OK	22.1637	25.6409	0.210247	0.604957	0.2885	0.934377	no
ENSMUSG00000037361	ENSMUSG00000037361	0610009D07Rik	12:4824413-4834464	C57	BTBR	OK	30.1638	32.0143	0.085901	0.258664	0.65575	0.999133	no
ENSMUSG00000086714	ENSMUSG00000086714	0610009E02Rik	2:26301215-26372183	C57	BTBR	OK	0.383228	0.931004	1.28059	0.299621	0.39115	0.988834	no
ENSMUSG00000043644	ENSMUSG00000043644	0610009L18Rik	11:120209991-120212504	C57	BTBR	OK	3.59717	4.76197	0.404697	0.830498	0.145	0.777101	no
ENSMUSG00000024442	ENSMUSG00000024442	0610009O20Rik	18:38398058-38422283	C57	BTBR	OK	11.8805	12.7842	0.105772	0.310143	0.58245	0.999133	no
ENSMUSG00000042208	ENSMUSG00000042208	0610010F05Rik	11:23464960-23533639	C57	BTBR	OK	20.342	17.0811	-0.252065	-0.547559	0.292	0.934792	no
ENSMUSG00000020831	ENSMUSG00000020831	0610010K14Rik	11:70048707-70053344	C57	BTBR	OK	25.0884	32.6849	0.381602	0.468721	0.48695	0.999133	no
ENSMUSG00000046727	ENSMUSG00000046727	0610010O12Rik	18:36505272-36562634	C57	BTBR	OK	68.0194	81.7516	0.2653	0.794697	0.163	0.805891	no
ENSMUSG00000025731	ENSMUSG00000025731	0610011F06Rik	17:25931515-26122741	C57	BTBR	OK	16.0945	20.0595	0.317717	0.055471	0.6697	0.999133	no
ENSMUSG00000027628	ENSMUSG00000027628	0610011L14Rik	2:156373319-156394708	C57	BTBR	OK	15.6305	16.9996	0.121134	0.329126	0.5211	0.999133	no
ENSMUSG00000089755	ENSMUSG00000089755	0610012D04Rik	17:87682225-87781110	C57	BTBR	NOTEST	0.0318333	0	#NAME?	0	1	1	no
ENSMUSG00000047112	ENSMUSG00000047112	0610012G03Rik	16:31947136-31948580	C57	BTBR	OK	16.4521	21.3151	0.373602	1.08808	0.0603	0.523581	no
ENSMUSG00000055312	ENSMUSG00000055312	0610012H03Rik	2:105064476-105219953	C57	BTBR	NOTEST	0.0257248	0.0189177	-0.443424	0	1	1	no
ENSMUSG00000046683	ENSMUSG00000046683	0610025J13Rik	4:97988088-97998482	C57	BTBR	NOTEST	0.0687713	0.0433817	-0.664719	0	1	1	no
ENSMUSG00000058706	ENSMUSG00000058706	0610030E20Rik	6:72297310-72303152	C57	BTBR	OK	3.85724	3.555	-0.117717	-0.340639	0.5527	0.999133	no
ENSMUSG00000001418	ENSMUSG00000001418	0610031J06Rik	3:88128944-88138426	C57	BTBR	OK	69.5034	79.4633	0.193205	0.469722	0.41535	0.999133	no
ENSMUSG00000028608	ENSMUSG00000028608	0610037L13Rik	4:107562417-107571989	C57	BTBR	OK	27.2627	28.7131	0.0747782	0.166083	0.7677	0.999133	no
ENSMUSG00000022677	ENSMUSG00000022677	0610037P05Rik	16:14299336-14317468	C57	BTBR	OK	42.985	50.6205	0.235888	0.628196	0.2815	0.930095	no
ENSMUSG00000089900	ENSMUSG00000089900	0610038L08Rik	17:29686732-29853957	C57	BTBR	OK	0.62971	0.614812	-0.0345407	-0.00710862	0.98425	0.999133	no
ENSMUSG00000085010	ENSMUSG00000085010	0610038P03Rik	2:155316114-155420691	C57	BTBR	NOTEST	0	0.0348964	inf	0	1	1	no
ENSMUSG00000058812	ENSMUSG00000058812	0610039K10Rik	2:163449007-163471536	C57	BTBR	OK	11.4861	8.53811	-0.427901	-0.204358	0.80565	0.999133	no
ENSMUSG00000085645	ENSMUSG00000085645	0610040B09Rik	11:96152337-96168224	C57	BTBR	NOTEST	0	0	0	0	1	1	no
ENSMUSG00000089889	ENSMUSG00000089889	0610040B10Rik	5:144078167-144094383	C57	BTBR	OK	2.72413	4.91577	0.851624	0.634571	0.3193	0.953218	no
ENSMUSG00000087341	ENSMUSG00000087341	0610040F04Rik	6:108527032-108616919	C57	BTBR	NOTEST	0.182047	0.131509	-0.469143	0	1	1	no
ENSMUSG00000060512	ENSMUSG00000060512	0610040J01Rik	5:64203733-64290858	C57	BTBR	OK	1.92965	2.16502	0.166044	0.411245	0.4788	0.999133	no
ENSMUSG00000087361	ENSMUSG00000087361	0610043K17Rik	4:101019135-101071786	C57	BTBR	OK	0.368302	0.334256	-0.139934	-0.0677736	0.903	0.999133	no
ENSMUSG00000050552	ENSMUSG00000050552	0910001L09Rik	5:138696835-138700626	C57	BTBR	OK	35.617	41.1779	0.209304	0.607139	0.2867	0.933944	no
ENSMUSG00000091434	ENSMUSG00000091434	1010001B22Rik	5:110424529-110425417	C57	BTBR	OK	0.718204	0.440103	-0.706553	-0.749251	0.17865	0.828848	no
ENSMUSG00000087274	ENSMUSG00000087274	1010001N08Rik	18:11049084-11085633	C57	BTBR	NOTEST	0	0	0	0	1	1	no
ENSMUSG00000051748	ENSMUSG00000051748	1100001G20Rik	11:83560441-83566144	C57	BTBR	NOTEST	0	0	0	0	1	1	no
ENSMUSG00000062691	ENSMUSG00000062691	1110001A16Rik	17:79315838-79336410	C57	BTBR	OK	8.57477	7.48583	-0.195935	-0.246778	0.6641	0.999133	no
ENSMUSG00000019689	ENSMUSG00000019689	1110001J03Rik	6:38483501-38489449	C57	BTBR	OK	37.4689	50.8467	0.440458	1.20113	0.03455	0.382313	no
ENSMUSG00000044408	ENSMUSG00000044408	1110002B05Rik	12:55746360-55757559	C57	BTBR	OK	32.9069	40.6486	0.304818	0.915451	0.1105	0.697988	no
ENSMUSG00000090066	ENSMUSG00000090066	1110002E22Rik	3:137711724-137744376	C57	BTBR	NOTEST	0.0417917	0.0613655	0.55421	0	1	1	no
ENSMUSG00000087275	ENSMUSG00000087275	1110002J07Rik	10:66375236-66383006	C57	BTBR	NOTEST	0.198037	0.132351	-0.581399	0	1	1	no
ENSMUSG00000071456	ENSMUSG00000071456	1110002L01Rik	12:3365131-3426644	C57	BTBR	OK	16.6982	15.8401	-0.0761085	-0.0793984	0.88765	0.999133	no
ENSMUSG00000046909	ENSMUSG00000046909	1110002N22Rik	11:79950179-79955677	C57	BTBR	OK	5.19311	6.04764	0.219771	0.508701	0.3756	0.98509	no
ENSMUSG00000037822	ENSMUSG00000037822	1110003E01Rik	5:65838082-65928423	C57	BTBR	OK	95.3489	94.2846	-0.0161945	-0.0317453	0.9506	0.999133	no
ENSMUSG00000022972	ENSMUSG00000022972	1110004E09Rik	16:90926053-90935172	C57	BTBR	OK	18.9892	23.9022	0.331967	0.704379	0.21965	0.875257	no
ENSMUSG00000030663	ENSMUSG00000030663	1110004F10Rik	7:123236814-123248724	C57	BTBR	OK	67.8554	68.6786	0.0173983	0.0524955	0.9274	0.999133	no
ENSMUSG00000090266	ENSMUSG00000090266	1110005A03Rik	11:116698745-116736949	C57	BTBR	OK	12.606	16.1115	0.353986	0.244919	0.64735	0.999133	no
ENSMUSG00000030664	ENSMUSG00000030664	1110006G14Rik	7:122614857-123182258	C57	BTBR	NOTEST	0.246858	0.168753	-0.548766	0	1	1	no
ENSMUSG00000037960	ENSMUSG00000037960	1110007C09Rik	13:49298319-49311395	C57	BTBR	OK	8.61113	11.3223	0.394889	1.00848	0.0734	0.57847	no
ENSMUSG00000046119	ENSMUSG00000046119	1110008E08Rik	16:90554408-90555129	C57	BTBR	NOTEST	0.0160831	0.0167418	0.0579094	0	1	1	no
ENSMUSG00000027637	ENSMUSG00000027637	1110008F13Rik	2:156688863-156712928	C57	BTBR	OK	14.9835	18.3818	0.2949	0.544928	0.35235	0.975029	no
ENSMUSG00000029600	ENSMUSG00000029600	1110008J03Rik	5:121039024-121062598	C57	BTBR	OK	10.5905	10.807	0.0292037	0.0702104	0.90035	0.999133	no
ENSMUSG00000021023	ENSMUSG00000021023	1110008L16Rik	12:56381800-56483478	C57	BTBR	OK	2.63172	2.86035	0.120186	0.175659	0.76135	0.999133	no
ENSMUSG00000039195	ENSMUSG00000039195	1110008P14Rik	2:32163990-32237458	C57	BTBR	OK	40.6697	47.7992	0.233032	0.122824	0.9011	0.999133	no
ENSMUSG00000052105	ENSMUSG00000052105	1110012J17Rik	17:66686321-66799090	C57	BTBR	OK	31.2568	28.5454	-0.130913	-0.179922	0.71005	0.999133	no
ENSMUSG00000045237	ENSMUSG00000045237	1110012L19Rik	X:67639051-67642592	C57	BTBR	OK	6.27567	7.54032	0.264856	0.704317	0.22	0.875257	no
ENSMUSG00000024797	ENSMUSG00000024797	1110014N23Rik	19:6062820-6084944	C57	BTBR	OK	29.8064	30.0862	0.0134819	0.0200437	0.96975	0.999133	no
ENSMUSG00000075420	ENSMUSG00000075420	1110017F19Rik	11:115722925-115828039	C57	BTBR	NOTEST	0.0462855	0.0095027	-2.28415	0	1	1	no
ENSMUSG00000042350	ENSMUSG00000042350	1110018G07Rik	12:86259097-86324253	C57	BTBR	OK	69.8233	61.2055	-0.190047	-0.424204	0.354	0.975091	no
ENSMUSG00000021482	ENSMUSG00000021482	1110018J18Rik	13:64391123-64414018	C57	BTBR	OK	6.36164	6.69705	0.0741271	0.21048	0.7126	0.999133	no
ENSMUSG00000085151	ENSMUSG00000085151	1110018N20Rik	2:166928877-167066104	C57	BTBR	OK	3.65806	4.21583	0.204738	0.116483	0.89095	0.999133	no
ENSMUSG00000084931	ENSMUSG00000084931	1110019D14Rik	6:13821525-13994373	C57	BTBR	OK	2.78429	2.42123	-0.201567	-0.253255	0.6581	0.999133	no
ENSMUSG00000087023	ENSMUSG00000087023	1110020A21Rik	17:85354306-85423331	C57	BTBR	OK	0.695744	0.71818	0.0457872	0.00826942	0.9786	0.999133	no
ENSMUSG00000022253	ENSMUSG00000022253	1110020G09Rik	15:9001008-9040244	C57	BTBR	OK	21.2199	21.5369	0.0213914	0.0652462	0.9152	0.999133	no
ENSMUSG00000024018	ENSMUSG00000024018	1110021J02Rik	17:29686732-29853957	C57	BTBR	OK	12.7302	12.5644	-0.0189126	-0.0161612	0.97555	0.999133	no
ENSMUSG00000037455	ENSMUSG00000037455	1110021L09Rik	10:23516791-23547774	C57	BTBR	OK	14.7326	17.4092	0.240839	0.180245	0.78095	0.999133	no
ENSMUSG00000068073	ENSMUSG00000068073	1110025L11Rik	16:89063952-89064189	C57	BTBR	NOTEST	0	0	0	0	1	1	no
ENSMUSG00000026004	ENSMUSG00000026004	1110028C15Rik	1:66747404-66864169	C57	BTBR	OK	3.72103	3.05304	-0.285457	-0.434175	0.44055	0.999133	no
ENSMUSG00000085972	ENSMUSG00000085972	1110028F11Rik	11:87476223-87549041	C57	BTBR	NOTEST	0.054434	0.0439228	-0.309536	0	1	1	no
ENSMUSG00000025169	ENSMUSG00000025169	1110031I02Rik	11:121038904-121090636	C57	BTBR	OK	3.6027	4.1612	0.20792	0.185647	0.7433	0.999133	no
ENSMUSG00000037971	ENSMUSG00000037971	1110032A03Rik	9:50570932-50651647	C57	BTBR	OK	36.2219	28.4258	-0.349657	-0.617974	0.28525	0.93354	no
ENSMUSG00000043461	ENSMUSG00000043461	1110032A04Rik	3:69623459-69663818	C57	BTBR	OK	2.63251	2.30328	-0.192747	-0.459863	0.4399	0.999133	no
ENSMUSG00000046999	ENSMUSG00000046999	1110032F04Rik	3:68671838-68676085	C57	BTBR	OK	1.49463	1.44	-0.0537112	-0.123165	0.8314	0.999133	no
ENSMUSG00000020973	ENSMUSG00000020973	1110034A24Rik	12:70285144-70300855	C57	BTBR	OK	3.25967	4.02696	0.304965	0.254414	0.6849	0.999133	no
ENSMUSG00000048495	ENSMUSG00000048495	1110034B05Rik	1:57445080-57474797	C57	BTBR	OK	14.5157	15.2676	0.072856	0.0845048	0.88235	0.999133	no
ENSMUSG00000044991	ENSMUSG00000044991	1110034G24Rik	2:132512666-132576791	C57	BTBR	OK	7.24195	7.74392	0.0966852	0.241646	0.6776	0.999133	no
ENSMUSG00000050633	ENSMUSG00000050633	1110035H17Rik	7:29919872-29941937	C57	BTBR	OK	2.76743	3.09004	0.159076	0.130267	0.8269	0.999133	no
ENSMUSG00000086191	ENSMUSG00000086191	1110035M17Rik	11:95561419-95707048	C57	BTBR	OK	2.49901	3.75607	0.58787	0.205877	0.77405	0.999133	no
ENSMUSG00000086106	ENSMUSG00000086106	1110036E04Rik	9:63897635-63901907	C57	BTBR	NOTEST	0	0	0	0	1	1	no
ENSMUSG00000040720	ENSMUSG00000040720	1110037F02Rik	4:11413104-11477831	C57	BTBR	OK	10.3594	8.49157	-0.286837	-0.860801	0.1292	0.744829	no
ENSMUSG00000092203	ENSMUSG00000092203	1110038B12Rik	17:35087182-35089416	C57	BTBR	OK	9.36379	10.5062	0.166078	0.365951	0.5301	0.999133	no
ENSMUSG00000033416	ENSMUSG00000033416	1110038D17Rik	10:74813855-74980717	C57	BTBR	OK	6.93922	5.85726	-0.244548	-0.475508	0.3274	0.958647	no
ENSMUSG00000063236	ENSMUSG00000063236	1110038F14Rik	15:76778968-76781159	C57	BTBR	OK	12.913	14.4437	0.161625	0.455094	0.42895	0.999133	no
ENSMUSG00000085457	ENSMUSG00000085457	1110046J04Rik	13:34009786-34129016	C57	BTBR	OK	1.84191	2.71738	0.561013	0.175885	0.80745	0.999133	no
ENSMUSG00000028669	ENSMUSG00000028669	1110049F12Rik	4:135531374-135543179	C57	BTBR	OK	41.122	47.9649	0.222068	0.518503	0.2606	0.909959	no
ENSMUSG00000087156	ENSMUSG00000087156	1110050K14Rik	8:122434259-126869624	C57	BTBR	NOTEST	0.172856	0.115887	-0.576845	0	1	1	no
ENSMUSG00000040591	ENSMUSG00000040591	1110051M20Rik	2:91105130-91284861	C57	BTBR	OK	65.8416	67.8036	0.0423619	0.0631259	0.8883	0.999133	no
ENSMUSG00000091210	ENSMUSG00000091210	1110054M08Rik	16:24391697-24992662	C57	BTBR	OK	1.25259	1.32927	0.0857171	0.0789828	0.8865	0.999133	no
ENSMUSG00000038544	ENSMUSG00000038544	1110054O05Rik	4:59782508-59814461	C57	BTBR	OK	11.4866	10.4604	-0.13501	-0.353549	0.53535	0.999133	no
ENSMUSG00000037669	ENSMUSG00000037669	1110057K04Rik	12:8214912-8292564	C57	BTBR	OK	24.7604	22.6025	-0.131555	-0.351415	0.5351	0.999133	no
ENSMUSG00000068067	ENSMUSG00000068067	1110057P08Rik	16:89174979-89175437	C57	BTBR	NOTEST	0	0	0	0	1	1	no
ENSMUSG00000026154	ENSMUSG00000026154	1110058L19Rik	1:24002777-24012495	C57	BTBR	OK	24.1116	30.3416	0.331571	0.943653	0.09895	0.666916	no
ENSMUSG00000035171	ENSMUSG00000035171	1110059E24Rik	19:21671802-21727281	C57	BTBR	OK	17.5825	20.6195	0.229864	0.683698	0.24165	0.891694	no
ENSMUSG00000032551	ENSMUSG00000032551	1110059G10Rik	9:122854206-122860118	C57	BTBR	OK	19.3381	22.3439	0.208435	0.507048	0.379	0.985145	no
ENSMUSG00000078570	ENSMUSG00000078570	1110065P20Rik	4:124479347-124539415	C57	BTBR	OK	41.4531	57.18	0.464031	0.540012	0.39455	0.99171	no
ENSMUSG00000042363	ENSMUSG00000042363	1110067D22Rik	11:20723578-20731059	C57	BTBR	OK	33.3881	30.0976	-0.149683	-0.402782	0.44735	0.999133	no
ENSMUSG00000045414	ENSMUSG00000045414	1190002N15Rik	9:94418282-94438500	C57	BTBR	OK	9.7471	9.52097	-0.0338643	-0.100475	0.85275	0.999133	no
ENSMUSG00000025481	ENSMUSG00000025481	1190003J15Rik	7:148020916-148023865	C57	BTBR	NOTEST	0.174228	0.284247	0.706164	0	1	1	no
ENSMUSG00000053286	ENSMUSG00000053286	1190005F20Rik	1:153275777-153305312	C57	BTBR	OK	8.58644	7.80262	-0.138102	-0.410664	0.46775	0.999133	no
ENSMUSG00000043687	ENSMUSG00000043687	1190005I06Rik	8:122434259-126869624	C57	BTBR	OK	7.97209	10.388	0.381888	0.0437929	0.77235	0.999133	no
ENSMUSG00000078350	ENSMUSG00000078350	1190007F08Rik	4:153385839-153400261	C57	BTBR	OK	14.1872	16.4328	0.211983	0.179492	0.62915	0.999133	no
ENSMUSG00000063320	ENSMUSG00000063320	1190007I07Rik	10:82082595-82085941	C57	BTBR	OK	6.94915	5.29413	-0.392444	-0.890793	0.12485	0.736302	no
ENSMUSG00000087684	ENSMUSG00000087684	1200007C13Rik	2:167653192-167659146	C57	BTBR	NOTEST	0	0.00758161	inf	0	1	1	no
ENSMUSG00000021280	ENSMUSG00000021280	1200009I06Rik	12:112655227-112669393	C57	BTBR	OK	0.67642	0.403788	-0.744321	-1.37123	0.0199	0.278584	no
ENSMUSG00000022008	ENSMUSG00000022008	1200011I18Rik	14:76486038-76510622	C57	BTBR	OK	11.5733	10.0623	-0.20184	-0.60465	0.28655	0.933944	no
ENSMUSG00000020495	ENSMUSG00000020495	1200011M11Rik	11:86891233-86900276	C57	BTBR	OK	5.19003	5.09102	-0.0277881	-0.0778041	0.88945	0.999133	no
ENSMUSG00000020783	ENSMUSG00000020783	1200014J11Rik	11:72861284-72893719	C57	BTBR	OK	6.25796	6.27363	0.00360784	0.0103898	0.9856	0.999136	no
ENSMUSG00000052748	ENSMUSG00000052748	1200016B10Rik	1:153214828-153275585	C57	BTBR	OK	7.45103	9.86224	0.404476	0.401962	0.46895	0.999133	no
ENSMUSG00000020741	ENSMUSG00000020741	1300001I01Rik	11:74462996-74484349	C57	BTBR	OK	18.7663	17.0415	-0.139089	-0.351046	0.44495	0.999133	no
ENSMUSG00000086651	ENSMUSG00000086651	1300002E11Rik	16:21794419-21809110	C57	BTBR	OK	9.07594	10.6771	0.234398	0.441539	0.4426	0.999133	no
ENSMUSG00000028327	ENSMUSG00000028327	1300002K09Rik	4:45861535-45899880	C57	BTBR	NOTEST	0.0845317	0.0785752	-0.105418	0	1	1	no
ENSMUSG00000058997	ENSMUSG00000058997	1300010F03Rik	14:79248984-79602117	C57	BTBR	OK	7.79003	7.57231	-0.0408953	-0.12525	0.82565	0.999133	no
ENSMUSG00000021411	ENSMUSG00000021411	1300014I06Rik	13:34719708-34744550	C57	BTBR	OK	3.36776	3.09042	-0.123987	-0.213233	0.6998	0.999133	no
ENSMUSG00000087382	ENSMUSG00000087382	1300015D01Rik	2:172919109-172958705	C57	BTBR	NOTEST	0	0	0	0	1	1	no
ENSMUSG00000033688	ENSMUSG00000033688	1300017J02Rik	9:103152851-103207412	C57	BTBR	NOTEST	0.222734	0.106045	-1.07065	0	1	1	no
ENSMUSG00000001062	ENSMUSG00000001062	1300018I17Rik	8:122434259-126869624	C57	BTBR	OK	19.6854	18.1285	-0.11886	-0.0183864	0.8387	0.999133	no
ENSMUSG00000035757	ENSMUSG00000035757	1300018J18Rik	15:88919513-88953517	C57	BTBR	OK	6.19213	6.88856	0.153767	0.230687	0.6868	0.999133	no
ENSMUSG00000030316	ENSMUSG00000030316	1500001M20Rik	6:114954398-114987894	C57	BTBR	OK	7.74436	9.14332	0.239572	0.5134	0.36585	0.981077	no
ENSMUSG00000073681	ENSMUSG00000073681	1500002C15Rik	4:155078908-155108359	C57	BTBR	OK	1.23235	1.31934	0.0983958	0.0223385	0.9542	0.999133	no
ENSMUSG00000085602	ENSMUSG00000085602	1500002F19Rik	7:137305964-140316037	C57	BTBR	NOTEST	0.0359273	0.0608375	0.759879	0	1	1	no
ENSMUSG00000087264	ENSMUSG00000087264	1500002O10Rik	2:70327996-70440071	C57	BTBR	OK	0.34793	0.419176	0.268759	0.0111076	0.85085	0.999133	no
ENSMUSG00000002210	ENSMUSG00000002210	1500002O20Rik	7:25184637-25207797	C57	BTBR	OK	13.7869	13.9813	0.0201981	0.0266147	0.96085	0.999133	no
ENSMUSG00000014077	ENSMUSG00000014077	1500003O03Rik	2:119373432-119412763	C57	BTBR	OK	59.9939	68.8586	0.198821	0.604948	0.28645	0.933944	no
ENSMUSG00000068099	ENSMUSG00000068099	1500009C09Rik	15:82082826-82091183	C57	BTBR	OK	51.6488	54.4501	0.0761999	0.23504	0.6764	0.999133	no
ENSMUSG00000087651	ENSMUSG00000087651	1500009L16Rik	10:83185609-83225506	C57	BTBR	OK	12.4831	13.2173	0.0824526	0.231667	0.68005	0.999133	no
ENSMUSG00000020898	ENSMUSG00000020898	1500010J02Rik	11:68829412-68849975	C57	BTBR	OK	15.1239	20.8981	0.466547	0.646206	0.26265	0.912403	no
ENSMUSG00000072694	ENSMUSG00000072694	1500011B03Rik	5:115258204-115273477	C57	BTBR	OK	55.2258	58.9809	0.0949057	0.269604	0.63905	0.999133	no
ENSMUSG00000092279	ENSMUSG00000092279	1500011B03Rik	5:115258204-115273477	C57	BTBR	OK	3.76082	5.04379	0.423461	0.186965	0.80575	0.999133	no
ENSMUSG00000029463	ENSMUSG00000029463	1500011H22Rik	5:122804377-122832911	C57	BTBR	OK	28.4651	33.7058	0.243801	0.370394	0.52625	0.999133	no
ENSMUSG00000051319	ENSMUSG00000051319	1500011K16Rik	2:127617123-127618224	C57	BTBR	OK	26.744	32.7707	0.293192	0.854626	0.13225	0.752907	no
ENSMUSG00000074578	ENSMUSG00000074578	1500012F01Rik	2:166861292-166891362	C57	BTBR	OK	31.4082	29.4815	-0.0913327	-0.0857612	0.88915	0.999133	no
ENSMUSG00000086403	ENSMUSG00000086403	1500012K07Rik	7:82259782-82476305	C57	BTBR	NOTEST	0.0316637	0.0151409	-1.06438	0	1	1	no
ENSMUSG00000087211	ENSMUSG00000087211	1500016L03Rik	11:84331478-84349333	C57	BTBR	NOTEST	0.219159	0.317898	0.536591	0	1	1	no
ENSMUSG00000087579	ENSMUSG00000087579	1500017E21Rik	19:36629128-36780131	C57	BTBR	OK	4.08484	4.88213	0.257233	0.2919	0.52035	0.999133	no
ENSMUSG00000087686	ENSMUSG00000087686	1500026H17Rik	10:89149115-89163611	C57	BTBR	OK	0.625671	0.961509	0.619896	1.3659	0.01825	0.261331	no
ENSMUSG00000035790	ENSMUSG00000035790	1500031L02Rik	16:32099885-32108155	C57	BTBR	OK	33.1152	26.1359	-0.341459	-1.04783	0.0678	0.559383	no
ENSMUSG00000022452	ENSMUSG00000022452	1500032L24Rik	15:82169371-82179521	C57	BTBR	OK	122.921	177.251	0.528072	1.48665	0.0074	0.14225	no
ENSMUSG00000059631	ENSMUSG00000059631	1500035N22Rik	5:24368561-24606460	C57	BTBR	OK	1.41011	4.17229	1.56503	0.70066	0.39745	0.993067	no
ENSMUSG00000043747	ENSMUSG00000043747	1520401A03Rik	17:23841454-23859751	C57	BTBR	NOTEST	0.110505	0.0421386	-1.3909	0	1	1	no
ENSMUSG00000028701	ENSMUSG00000028701	1520402A15Rik	4:115796444-115832454	C57	BTBR	OK	5.47127	6.65178	0.281865	0.180358	0.60095	0.999133	no
ENSMUSG00000086899	ENSMUSG00000086899	1600002D24Rik	16:96052729-96150684	C57	BTBR	NOTEST	0.00621057	0.0460718	2.89109	0	1	1	no
ENSMUSG00000024118	ENSMUSG00000024118	1600002H07Rik	17:24312375-24358675	C57	BTBR	OK	2.46892	2.77738	0.169844	0.117482	0.8381	0.999133	no
ENSMUSG00000035595	ENSMUSG00000035595	1600002K03Rik	10:79635688-79637891	C57	BTBR	OK	2.74788	2.67691	-0.0377515	-0.0757269	0.8933	0.999133	no
ENSMUSG00000089688	ENSMUSG00000089688	1600010F14Rik	1:195029232-195090248	C57	BTBR	NOTEST	0	0	0	0	1	1	no
ENSMUSG00000075054	ENSMUSG00000075054	1600012F09Rik	13:18078473-18085185	C57	BTBR	OK	4.09636	3.4925	-0.230085	-0.643585	0.26065	0.909959	no
ENSMUSG00000050088	ENSMUSG00000050088	1600012H06Rik	17:15080188-15129820	C57	BTBR	OK	9.10466	8.97452	-0.0207699	-0.0298672	0.95735	0.999133	no
ENSMUSG00000047661	ENSMUSG00000047661	1600012P17Rik	1:160888257-160910621	C57	BTBR	NOTEST	0.030232	0.0197607	-0.613442	0	1	1	no
ENSMUSG00000054676	ENSMUSG00000054676	1600014C10Rik	7:38968235-38982582	C57	BTBR	OK	11.4607	9.23088	-0.312148	-0.955142	0.0958	0.655434	no
ENSMUSG00000035491	ENSMUSG00000035491	1600014K23Rik	X:82495017-82515627	C57	BTBR	NOTEST	0	0	0	0	1	1	no
ENSMUSG00000029813	ENSMUSG00000029813	1600015I10Rik	6:48879893-48883686	C57	BTBR	NOTEST	0.00337155	0.00433122	0.361363	0	1	1	no
ENSMUSG00000025500	ENSMUSG00000025500	1600016N20Rik	7:148380055-148399981	C57	BTBR	NOTEST	0.0138295	0.0842272	2.60653	0	1	1	no
ENSMUSG00000086488	ENSMUSG00000086488	1600020E01Rik	6:86476264-86514436	C57	BTBR	OK	6.11345	7.69436	0.331815	0.697164	0.2275	0.879916	no
ENSMUSG00000051065	ENSMUSG00000051065	1600021P15Rik	16:28826261-28929784	C57	BTBR	OK	14.3899	13.8586	-0.0542733	-0.166016	0.7729	0.999133	no
ENSMUSG00000085114	ENSMUSG00000085114	1600025M17Rik	X:53570784-53573841	C57	BTBR	NOTEST	0.0524769	0.130233	1.31134	0	1	1	no
ENSMUSG00000027569	ENSMUSG00000027569	1600027N09Rik	2:180316008-180321009	C57	BTBR	OK	6.36994	7.91123	0.312622	0.857545	0.1394	0.768497	no
ENSMUSG00000032068	ENSMUSG00000032068	1600029D21Rik	9:50302629-50313744	C57	BTBR	NOTEST	0.193963	0.128278	-0.596504	0	1	1	no
ENSMUSG00000057818	ENSMUSG00000057818	1600029O15Rik	9:58044104-58056615	C57	BTBR	NOTEST	0.0871639	0.0976441	0.163802	0	1	1	no
ENSMUSG00000047150	ENSMUSG00000047150	1700001C19Rik	17:47549682-47607587	C57	BTBR	NOTEST	0.105237	0.0680686	-0.628584	0	1	1	no
ENSMUSG00000072603	ENSMUSG00000072603	1700001F09Rik	14:44020915-44026359	C57	BTBR	NOTEST	0	0	0	0	1	1	no
ENSMUSG00000087170	ENSMUSG00000087170	1700001G01Rik	18:17177559-17296068	C57	BTBR	NOTEST	0.110123	0	#NAME?	0	1	1	no
ENSMUSG00000085984	ENSMUSG00000085984	1700001G11Rik	14:66914170-66930261	C57	BTBR	OK	0.707475	0.703286	-0.00856743	-0.00114297	0.9943	0.999162	no
ENSMUSG00000044744	ENSMUSG00000044744	1700001G17Rik	1:33726687-33727557	C57	BTBR	NOTEST	0.172491	0.137886	-0.323037	0	1	1	no
ENSMUSG00000086135	ENSMUSG00000086135	1700001J04Rik	11:114046752-114048091	C57	BTBR	NOTEST	0	0	0	0	1	1	no
ENSMUSG00000066639	ENSMUSG00000066639	1700001J11Rik	9:39858207-39860496	C57	BTBR	NOTEST	0.103847	0.0657452	-0.659501	0	1	1	no
ENSMUSG00000056508	ENSMUSG00000056508	1700001K19Rik	12:111905898-111920829	C57	BTBR	OK	1.33949	1.43344	0.0977915	0.194257	0.7321	0.999133	no
ENSMUSG00000075511	ENSMUSG00000075511	1700001L05Rik	15:83187989-83197707	C57	BTBR	NOTEST	0.289351	0.245993	-0.234204	0	1	1	no
ENSMUSG00000044320	ENSMUSG00000044320	1700001O22Rik	2:30650288-30659181	C57	BTBR	OK	2.8236	5.35012	0.922038	1.68215	0.0025	0.066419	no
ENSMUSG00000018543	ENSMUSG00000018543	1700001P01Rik	11:97632794-97637232	C57	BTBR	OK	0.171705	0.399895	1.21969	0.890191	0.11095	0.699523	no
ENSMUSG00000085944	ENSMUSG00000085944	1700003D09Rik	11:98209717-98219597	C57	BTBR	OK	4.4531	4.07665	-0.127426	-0.0211442	0.9275	0.999133	no
ENSMUSG00000030030	ENSMUSG00000030030	1700003E16Rik	6:83106397-83112969	C57	BTBR	OK	5.20553	6.26829	0.268025	0.760005	0.19005	0.842854	no
ENSMUSG00000067647	ENSMUSG00000067647	1700003E24Rik	X:90401492-90402212	C57	BTBR	NOTEST	0	0	0	0	1	1	no
ENSMUSG00000038523	ENSMUSG00000038523	1700003F12Rik	2:154370134-154384626	C57	BTBR	OK	0.617697	0.860965	0.479055	0.194857	0.78155	0.999133	no
ENSMUSG00000086327	ENSMUSG00000086327	1700003F17Rik	11:82724051-82776443	C57	BTBR	OK	0.20563	0.452389	1.13751	0.363957	0.5579	0.999133	no
ENSMUSG00000085831	ENSMUSG00000085831	1700003G13Rik	9:45126347-45155664	C57	BTBR	NOTEST	0	0	0	0	1	1	no
ENSMUSG00000087621	ENSMUSG00000087621	1700003G18Rik	7:123225272-123236656	C57	BTBR	NOTEST	0	0	0	0	1	1	no
ENSMUSG00000039174	ENSMUSG00000039174	1700003H04Rik	3:124259269-124284009	C57	BTBR	NOTEST	0	0	0	0	1	1	no
ENSMUSG00000085389	ENSMUSG00000085389	1700003M07Rik	4:129637617-129640901	C57	BTBR	OK	8.31924	5.36947	-0.631673	-1.41062	0.01445	0.226916	no
ENSMUSG00000027973	ENSMUSG00000027973	1700006A11Rik	3:124103907-124128957	C57	BTBR	NOTEST	0	0	0	0	1	1	no
ENSMUSG00000086433	ENSMUSG00000086433	1700006D18Rik	7:104728405-104867389	C57	BTBR	NOTEST	0	0	0	0	1	1	no
ENSMUSG00000010841	ENSMUSG00000010841	1700006E09Rik	11:101832456-101853578	C57	BTBR	NOTEST	0.124266	0.146922	0.241617	0	1	1	no
ENSMUSG00000034764	ENSMUSG00000034764	1700006J14Rik	10:119798330-119913525	C57	BTBR	NOTEST	0.247785	0.167096	-0.568413	0	1	1	no
ENSMUSG00000084984	ENSMUSG00000084984	1700006P19Rik	7:120657347-120715025	C57	BTBR	OK	3.6029	2.0401	-0.820523	-0.186996	0.6603	0.999133	no
ENSMUSG00000031620	ENSMUSG00000031620	1700007B14Rik	8:77972592-78508402	C57	BTBR	NOTEST	0.0654467	0.0251117	-1.38196	0	1	1	no
ENSMUSG00000078129	ENSMUSG00000078129	1700007I08Rik	2:154370134-154384626	C57	BTBR	NOTEST	0.0713995	0.179895	1.33317	0	1	1	no
ENSMUSG00000086330	ENSMUSG00000086330	1700007J10Rik	11:59474806-59594362	C57	BTBR	NOTEST	0.285619	0.251727	-0.182233	0	1	1	no
ENSMUSG00000030858	ENSMUSG00000030858	1700007K09Rik	7:137305964-140316037	C57	BTBR	NOTEST	0.340953	0.12508	-1.44672	0	1	1	no
ENSMUSG00000090918	ENSMUSG00000090918	1700007L15Rik	16:33379940-33380813	C57	BTBR	OK	0.701019	0.925009	0.400013	0.593055	0.2934	0.935313	no
ENSMUSG00000086613	ENSMUSG00000086613	1700007M16Rik	2:171018768-171096850	C57	BTBR	NOTEST	0	0	0	0	1	1	no
ENSMUSG00000089730	ENSMUSG00000089730	1700007P06Rik	1:188868526-189039344	C57	BTBR	NOTEST	0	0.0449962	inf	0	1	1	no
ENSMUSG00000020270	ENSMUSG00000020270	1700008A04Rik	11:32718528-32724605	C57	BTBR	NOTEST	0	0	0	0	1	1	no
ENSMUSG00000056018	ENSMUSG00000056018	1700008F21Rik	8:131591033-131707632	C57	BTBR	NOTEST	0.275858	0.0336168	-3.03667	0	1	1	no
ENSMUSG00000058252	ENSMUSG00000058252	1700008I05Rik	X:132189236-132228329	C57	BTBR	NOTEST	0	0	0	0	1	1	no
ENSMUSG00000008028	ENSMUSG00000008028	1700008O03Rik	7:51615412-51655557	C57	BTBR	OK	1.71246	1.87074	0.127536	0.0524695	0.904	0.999133	no
ENSMUSG00000069118	ENSMUSG00000069118	1700008P02Rik	3:6615412-6620443	C57	BTBR	NOTEST	0	0	0	0	1	1	no
ENSMUSG00000028287	ENSMUSG00000028287	1700009N14Rik	4:39397327-39398809	C57	BTBR	NOTEST	0	0	0	0	1	1	no
ENSMUSG00000057047	ENSMUSG00000057047	1700010B08Rik	2:173544915-173547590	C57	BTBR	NOTEST	0	0	0	0	1	1	no
ENSMUSG00000071721	ENSMUSG00000071721	1700010D01Rik	X:92907016-93127831	C57	BTBR	NOTEST	0	0	0	0	1	1	no
ENSMUSG00000067101	ENSMUSG00000067101	1700010H22Rik	5:98758372-99230929	C57	BTBR	NOTEST	0	0	0	0	1	1	no
ENSMUSG00000085413	ENSMUSG00000085413	1700010K10Rik	6:95064010-95079712	C57	BTBR	OK	0.0872505	0.358973	2.04064	0.3815	0.43415	0.999133	no
ENSMUSG00000092599	ENSMUSG00000092599	1700010K23Rik	16:66655665-67621153	C57	BTBR	OK	10.937	10.7321	-0.0272949	-0.00573708	0.9871	0.999162	no
ENSMUSG00000085102	ENSMUSG00000085102	1700010K24Rik	3:108051826-108082892	C57	BTBR	NOTEST	0	0.221977	inf	0	1	1	no
ENSMUSG00000030636	ENSMUSG00000030636	1700010L04Rik	7:90004772-90007914	C57	BTBR	NOTEST	0	0	0	0	1	1	no
ENSMUSG00000027431	ENSMUSG00000027431	1700010M22Rik	2:144649401-144650151	C57	BTBR	NOTEST	0.0149432	0.0175284	0.230201	0	1	1	no
ENSMUSG00000063971	ENSMUSG00000063971	1700011A15Rik	15:101278175-101284340	C57	BTBR	NOTEST	0	0	0	0	1	1	no
ENSMUSG00000036557	ENSMUSG00000036557	1700011E24Rik	17:87788910-87827081	C57	BTBR	NOTEST	0.0304657	0.0517066	0.763161	0	1	1	no
ENSMUSG00000051896	ENSMUSG00000051896	1700011F03Rik	6:70863080-70868921	C57	BTBR	NOTEST	0	0	0	0	1	1	no
ENSMUSG00000025090	ENSMUSG00000025090	1700011F14Rik	19:58586491-58627575	C57	BTBR	NOTEST	0	0	0	0	1	1	no
ENSMUSG00000021850	ENSMUSG00000021850	1700011H14Rik	14:49846032-49865103	C57	BTBR	NOTEST	0.0293089	0	#NAME?	0	1	1	no
ENSMUSG00000058925	ENSMUSG00000058925	1700011I03Rik	18:57514386-57890719	C57	BTBR	NOTEST	0.156113	0.139377	-0.163591	0	1	1	no
ENSMUSG00000063714	ENSMUSG00000063714	1700011J10Rik	2:72774483-72826734	C57	BTBR	OK	13.1489	17.55	0.416535	0.284769	0.60095	0.999133	no
ENSMUSG00000031682	ENSMUSG00000031682	1700011L22Rik	8:81734328-81772482	C57	BTBR	NOTEST	0.0132174	0.0531531	2.00771	0	1	1	no
ENSMUSG00000079476	ENSMUSG00000079476	1700011M02Rik	X:100104243-100104990	C57	BTBR	NOTEST	0	0	0	0	1	1	no
ENSMUSG00000029766	ENSMUSG00000029766	1700012A03Rik	6:32000245-32008921	C57	BTBR	NOTEST	0	0	0	0	1	1	no
ENSMUSG00000042708	ENSMUSG00000042708	1700012A16Rik	1:155272291-155299704	C57	BTBR	OK	0.948221	0.850323	-0.157213	-0.258778	0.63825	0.999133	no
ENSMUSG00000020617	ENSMUSG00000020617	1700012B07Rik	11:109647205-109689360	C57	BTBR	NOTEST	0	0	0	0	1	1	no
ENSMUSG00000031927	ENSMUSG00000031927	1700012B09Rik	9:14562643-14575474	C57	BTBR	OK	0.457295	1.1899	1.37964	1.8849	0.003	0.075321	no
ENSMUSG00000079179	ENSMUSG00000079179	1700012B15Rik	12:3236610-3309969	C57	BTBR	OK	5.55188	7.24187	0.383387	0.172789	0.81755	0.999133	no
ENSMUSG00000086482	ENSMUSG00000086482	1700012C08Rik	4:116885937-116941187	C57	BTBR	NOTEST	0.122735	0.306532	1.32049	0	1	1	no
ENSMUSG00000085470	ENSMUSG00000085470	1700012C14Rik	6:30410127-30413313	C57	BTBR	NOTEST	0	0.193962	inf	0	1	1	no
ENSMUSG00000078347	ENSMUSG00000078347	1700012L04Rik	X:8849881-8890376	C57	BTBR	NOTEST	0	0	0	0	1	1	no
ENSMUSG00000028589	ENSMUSG00000028589	1700012P22Rik	4:144008091-144028675	C57	BTBR	NOTEST	0	0.0315387	inf	0	1	1	no
ENSMUSG00000079346	ENSMUSG00000079346	1700013D24Rik	6:124297610-124307104	C57	BTBR	NOTEST	0	0	0	0	1	1	no
ENSMUSG00000027886	ENSMUSG00000027886	1700013F07Rik	3:108258611-108347641	C57	BTBR	OK	1.68536	2.16254	0.359676	0.14871	0.798	0.999133	no
ENSMUSG00000085260	ENSMUSG00000085260	1700013G23Rik	11:59760390-59761644	C57	BTBR	OK	1.39284	1.70546	0.29213	0.332294	0.52625	0.999133	no
ENSMUSG00000041399	ENSMUSG00000041399	1700013G24Rik	4:137009198-137011376	C57	BTBR	NOTEST	0	0	0	0	1	1	no
ENSMUSG00000054727	ENSMUSG00000054727	1700013H16Rik	X:51046077-51061008	C57	BTBR	NOTEST	0.017961	0.027243	0.601022	0	1	1	no
ENSMUSG00000085801	ENSMUSG00000085801	1700013N06Rik	12:108076191-108117051	C57	BTBR	NOTEST	0	0	0	0	1	1	no
ENSMUSG00000063447	ENSMUSG00000063447	1700013N18Rik	5:108173813-108304126	C57	BTBR	NOTEST	0.0139195	0.0330829	1.24897	0	1	1	no
ENSMUSG00000051054	ENSMUSG00000051054	1700014D04Rik	13:59843316-59844111	C57	BTBR	OK	0.352584	0.466725	0.404606	0.519211	0.35915	0.977696	no
ENSMUSG00000048155	ENSMUSG00000048155	1700014N06Rik	X:133461863-133462912	C57	BTBR	NOTEST	0	0.0311364	inf	0	1	1	no
ENSMUSG00000042800	ENSMUSG00000042800	1700015E13Rik	1:172231276-172519992	C57	BTBR	NOTEST	0.116693	0.0934248	-0.32084	0	1	1	no
ENSMUSG00000079666	ENSMUSG00000079666	1700015F17Rik	5:5437826-5479143	C57	BTBR	OK	0.869821	2.10389	1.27426	0.897877	0.1002	0.670261	no
ENSMUSG00000087631	ENSMUSG00000087631	1700015O11Rik	6:113581638-113583138	C57	BTBR	NOTEST	0	0	0	0	1	1	no
ENSMUSG00000015962	ENSMUSG00000015962	1700016C15Rik	1:179659944-179683455	C57	BTBR	NOTEST	0.0160887	0.0832794	2.37191	0	1	1	no
ENSMUSG00000031509	ENSMUSG00000031509	1700016D06Rik	8:11654920-11678750	C57	BTBR	NOTEST	0.0183347	0.0535214	1.54554	0	1	1	no
ENSMUSG00000085861	ENSMUSG00000085861	1700016G14Rik	13:24833100-24838461	C57	BTBR	NOTEST	0.122267	0.155526	0.347121	0	1	1	no
ENSMUSG00000029320	ENSMUSG00000029320	1700016H13Rik	5:104077057-104085029	C57	BTBR	NOTEST	0.00884165	0	#NAME?	0	1	1	no
ENSMUSG00000022603	ENSMUSG00000022603	1700016M24Rik	15:74436458-74466728	C57	BTBR	NOTEST	0.0655021	0.109344	0.739256	0	1	1	no
ENSMUSG00000085609	ENSMUSG00000085609	1700016P03Rik	11:74986061-75004743	C57	BTBR	OK	0.924674	0.775885	-0.253102	-0.108379	0.8315	0.999133	no
ENSMUSG00000032300	ENSMUSG00000032300	1700017B05Rik	9:57100128-57110406	C57	BTBR	OK	2.56476	2.69445	0.0711639	0.168055	0.7652	0.999133	no
ENSMUSG00000024729	ENSMUSG00000024729	1700017D01Rik	19:11171305-11205368	C57	BTBR	NOTEST	0	0	0	0	1	1	no
ENSMUSG00000037884	ENSMUSG00000037884	1700017G19Rik	3:40403805-40421834	C57	BTBR	NOTEST	0.0101536	0.00415889	-1.28772	0	1	1	no
ENSMUSG00000086348	ENSMUSG00000086348	1700017J07Rik	2:168803767-168804406	C57	BTBR	NOTEST	0	0.0446112	inf	0	1	1	no
ENSMUSG00000056912	ENSMUSG00000056912	1700017N19Rik	10:100055019-100081025	C57	BTBR	NOTEST	0.0450973	0.0123572	-1.86768	0	1	1	no
ENSMUSG00000038408	ENSMUSG00000038408	1700018A04Rik	13:31656617-31674382	C57	BTBR	NOTEST	0.0979097	0.044713	-1.13076	0	1	1	no
ENSMUSG00000033993	ENSMUSG00000033993	1700018A14Rik	18:46324955-46372261	C57	BTBR	NOTEST	0.0583975	0	#NAME?	0	1	1	no
ENSMUSG00000031809	ENSMUSG00000031809	1700018B08Rik	8:122434259-126869624	C57	BTBR	NOTEST	0	0	0	0	1	1	no
ENSMUSG00000037910	ENSMUSG00000037910	1700018B24Rik	3:48409653-48413023	C57	BTBR	NOTEST	0.0212134	0	#NAME?	0	1	1	no
ENSMUSG00000058935	ENSMUSG00000058935	1700018C11Rik	4:63268122-63283462	C57	BTBR	NOTEST	0.0419135	0.0400469	-0.0657227	0	1	1	no
ENSMUSG00000029620	ENSMUSG00000029620	1700018F24Rik	5:145744387-145869630	C57	BTBR	NOTEST	0	0	0	0	1	1	no
ENSMUSG00000031512	ENSMUSG00000031512	1700018L24Rik	8:11840473-11855761	C57	BTBR	NOTEST	0	0	0	0	1	1	no
ENSMUSG00000046145	ENSMUSG00000046145	1700018M17Rik	4:59484739-59562832	C57	BTBR	OK	0.828832	0.556435	-0.574867	-0.169846	0.8141	0.999133	no
ENSMUSG00000060715	ENSMUSG00000060715	1700019A02Rik	1:53215420-53244461	C57	BTBR	NOTEST	0	0.0225457	inf	0	1	1	no
ENSMUSG00000040340	ENSMUSG00000040340	1700019B03Rik	8:3470861-3487181	C57	BTBR	NOTEST	0.0437215	0.0523657	0.260279	0	1	1	no
ENSMUSG00000085757	ENSMUSG00000085757	1700019B21Rik	X:59763713-59780186	C57	BTBR	NOTEST	0	0	0	0	1	1	no
ENSMUSG00000043629	ENSMUSG00000043629	1700019D03Rik	1:52979167-53020104	C57	BTBR	OK	4.87849	3.73208	-0.386454	-1.09891	0.05575	0.501869	no
ENSMUSG00000086202	ENSMUSG00000086202	1700019E08Rik	2:45552124-45553967	C57	BTBR	NOTEST	0	0.0512988	inf	0	1	1	no
ENSMUSG00000007867	ENSMUSG00000007867	1700019E19Rik	12:87423512-87503408	C57	BTBR	OK	7.46233	8.84055	0.244511	0.629274	0.27445	0.923198	no
ENSMUSG00000030623	ENSMUSG00000030623	1700019G06Rik	7:96656294-96666096	C57	BTBR	OK	7.88882	4.00028	-0.979709	-0.748432	0.1983	0.8552	no
ENSMUSG00000068299	ENSMUSG00000068299	1700019G17Rik	6:85849044-85854878	C57	BTBR	OK	6.31872	6.10915	-0.0486595	-0.141592	0.80485	0.999133	no
ENSMUSG00000085416	ENSMUSG00000085416	1700019G24Rik	6:5675638-5978039	C57	BTBR	OK	0.231647	0.519615	1.16551	0.141681	0.52015	0.999133	no
ENSMUSG00000038987	ENSMUSG00000038987	1700019L03Rik	2:32631305-32703688	C57	BTBR	OK	0.492575	1.43905	1.5467	0.0923982	0.2734	0.92265	no
ENSMUSG00000059695	ENSMUSG00000059695	1700019M22Rik	12:97284830-97285432	C57	BTBR	NOTEST	0	0	0	0	1	1	no
ENSMUSG00000050623	ENSMUSG00000050623	1700019N12Rik	19:6996915-6999870	C57	BTBR	OK	0.872731	0.725494	-0.266573	-0.436265	0.4476	0.999133	no
ENSMUSG00000026931	ENSMUSG00000026931	1700019N19Rik	19:58860292-58868951	C57	BTBR	NOTEST	0.0339217	0.0531988	0.649185	0	1	1	no
ENSMUSG00000036574	ENSMUSG00000036574	1700019O17Rik	1:88322945-88324538	C57	BTBR	NOTEST	0	0	0	0	1	1	no
ENSMUSG00000027409	ENSMUSG00000027409	1700020A23Rik	2:130230994-130231810	C57	BTBR	OK	0.320454	0.113566	-1.49659	-0.75122	0.26925	0.918789	no
ENSMUSG00000017767	ENSMUSG00000017767	1700020C07Rik	2:164648185-164654037	C57	BTBR	OK	6.46399	6.97103	0.108947	0.0997808	0.8632	0.999133	no
ENSMUSG00000085438	ENSMUSG00000085438	1700020I14Rik	2:119420032-119433238	C57	BTBR	OK	64.2868	57.1293	-0.170293	-0.465098	0.37525	0.98509	no
ENSMUSG00000035085	ENSMUSG00000035085	1700020L24Rik	11:83251187-83276573	C57	BTBR	OK	0.554572	0.626771	0.176564	0.11999	0.83195	0.999133	no
ENSMUSG00000050844	ENSMUSG00000050844	1700020N01Rik	10:21312963-21341582	C57	BTBR	NOTEST	0	0	0	0	1	1	no
ENSMUSG00000059690	ENSMUSG00000059690	1700020N15Rik	X:67198474-67199153	C57	BTBR	NOTEST	0	0	0	0	1	1	no
ENSMUSG00000021254	ENSMUSG00000021254	1700020O03Rik	12:87582818-87646956	C57	BTBR	OK	8.81571	7.40972	-0.250659	-0.636322	0.27085	0.920465	no
ENSMUSG00000037535	ENSMUSG00000037535	1700021A07Rik	10:21145109-21145552	C57	BTBR	NOTEST	0	0	0	0	1	1	no
ENSMUSG00000010538	ENSMUSG00000010538	1700021C14Rik	3:88046795-88100921	C57	BTBR	OK	1.64445	5.30708	1.69031	1.59383	0.00265	0.0693143	no
ENSMUSG00000019797	ENSMUSG00000019797	1700021F05Rik	10:43244926-43260800	C57	BTBR	OK	15.3414	17.6024	0.198345	0.506813	0.35375	0.975091	no
ENSMUSG00000027518	ENSMUSG00000027518	1700021F07Rik	2:173348086-173354002	C57	BTBR	NOTEST	0	0.0397222	inf	0	1	1	no
ENSMUSG00000086890	ENSMUSG00000086890	1700021J08Rik	4:116667921-116677882	C57	BTBR	OK	4.42342	6.36844	0.525777	0.283251	0.6287	0.999133	no
ENSMUSG00000035629	ENSMUSG00000035629	1700021K19Rik	16:32821792-32909049	C57	BTBR	OK	20.7082	21.1592	0.0310828	0.0506912	0.91515	0.999133	no
ENSMUSG00000086955	ENSMUSG00000086955	1700021L23Rik	4:123980079-123988704	C57	BTBR	NOTEST	0	0	0	0	1	1	no
ENSMUSG00000087343	ENSMUSG00000087343	1700021N21Rik	4:134004680-134006086	C57	BTBR	NOTEST	0.205624	0.303291	0.560694	0	1	1	no
ENSMUSG00000079528	ENSMUSG00000079528	1700021O21Rik	5:39097700-39268051	C57	BTBR	NOTEST	0	0.0419371	inf	0	1	1	no
ENSMUSG00000038165	ENSMUSG00000038165	1700022A21Rik	5:24153501-24154557	C57	BTBR	NOTEST	0	0	0	0	1	1	no
ENSMUSG00000028451	ENSMUSG00000028451	1700022I11Rik	4:42982817-43013379	C57	BTBR	NOTEST	0.118478	0.184527	0.639216	0	1	1	no
ENSMUSG00000072918	ENSMUSG00000072918	1700022K14Rik	5:66152229-66221347	C57	BTBR	OK	0.458394	0.687846	0.585499	0.188677	0.7502	0.999133	no
ENSMUSG00000090452	ENSMUSG00000090452	1700022N22Rik	17:26122759-26125414	C57	BTBR	OK	0.524041	0.63691	0.281409	0.381399	0.5047	0.999133	no
ENSMUSG00000057072	ENSMUSG00000057072	1700022P22Rik	1:192860700-192866821	C57	BTBR	NOTEST	0.153876	0.0400602	-1.94153	0	1	1	no
ENSMUSG00000030292	ENSMUSG00000030292	1700023A16Rik	6:146798625-146819928	C57	BTBR	NOTEST	0.0221461	0.0196788	-0.170409	0	1	1	no
ENSMUSG00000087393	ENSMUSG00000087393	1700023C21Rik	11:109707191-109709790	C57	BTBR	NOTEST	0	0	0	0	1	1	no
ENSMUSG00000029248	ENSMUSG00000029248	1700023E05Rik	5:77433079-77490554	C57	BTBR	NOTEST	0.086887	0.241763	1.47638	0	1	1	no
ENSMUSG00000020940	ENSMUSG00000020940	1700023F06Rik	11:103060259-103079746	C57	BTBR	OK	0.792539	1.30308	0.71737	1.17742	0.02545	0.319724	no
ENSMUSG00000089827	ENSMUSG00000089827	1700023H06Rik	13:81022644-81035296	C57	BTBR	NOTEST	0.140069	0.0684047	-1.03397	0	1	1	no
ENSMUSG00000045709	ENSMUSG00000045709	1700023L04Rik	6:29935328-29943776	C57	BTBR	OK	0.24113	0.5522	1.19538	1.16636	0.03995	0.417203	no
ENSMUSG00000052334	ENSMUSG00000052334	1700024B05Rik	14:42522801-42582626	C57	BTBR	NOTEST	0.028988	0	#NAME?	0	1	1	no
ENSMUSG00000072473	ENSMUSG00000072473	1700024G13Rik	14:33189687-33201559	C57	BTBR	OK	0.729878	2.5337	1.79552	2.07807	0.0024	0.0645745	no
ENSMUSG00000069890	ENSMUSG00000069890	1700024J04Rik	11:49400142-49401964	C57	BTBR	NOTEST	0	0	0	0	1	1	no
ENSMUSG00000091154	ENSMUSG00000091154	1700024N20Rik	8:28152853-28166603	C57	BTBR	OK	0.587038	0.42353	-0.47099	-0.0881277	0.7829	0.999133	no
ENSMUSG00000086186	ENSMUSG00000086186	1700024P03Rik	2:109857973-110013517	C57	BTBR	NOTEST	0	0	0	0	1	1	no
ENSMUSG00000045022	ENSMUSG00000045022	1700024P04Rik	13:99754044-99754520	C57	BTBR	NOTEST	0	0	0	0	1	1	no
ENSMUSG00000078612	ENSMUSG00000078612	1700024P16Rik	4:104586060-104689468	C57	BTBR	NOTEST	0.0243869	0.0279876	0.198682	0	1	1	no
ENSMUSG00000078935	ENSMUSG00000078935	1700025C18Rik	2:164904192-164916250	C57	BTBR	NOTEST	0	0	0	0	1	1	no
ENSMUSG00000086760	ENSMUSG00000086760	1700025D23Rik	11:113952719-113956650	C57	BTBR	NOTEST	0	0	0	0	1	1	no
ENSMUSG00000029784	ENSMUSG00000029784	1700025E21Rik	6:30459848-30470254	C57	BTBR	NOTEST	0.0341083	0.0662718	0.958273	0	1	1	no
ENSMUSG00000024728	ENSMUSG00000024728	1700025F22Rik	19:11214153-11239810	C57	BTBR	NOTEST	0	0	0	0	1	1	no
ENSMUSG00000032666	ENSMUSG00000032666	1700025G04Rik	1:153731653-153937450	C57	BTBR	OK	16.5072	15.0406	-0.134236	-0.208041	0.69955	0.999133	no
ENSMUSG00000051736	ENSMUSG00000051736	1700025K23Rik	10:38838609-38853720	C57	BTBR	OK	9.98962	15.9357	0.673761	1.60267	0.00575	0.1198	no
ENSMUSG00000090200	ENSMUSG00000090200	1700025N21Rik	10:82448242-82658645	C57	BTBR	NOTEST	0	0.0208319	inf	0	1	1	no
ENSMUSG00000028244	ENSMUSG00000028244	1700025O08Rik	4:22855313-22865582	C57	BTBR	NOTEST	0	0	0	0	1	1	no
ENSMUSG00000086379	ENSMUSG00000086379	1700026D11Rik	2:132308947-132349793	C57	BTBR	NOTEST	0.0213009	0	#NAME?	0	1	1	no
ENSMUSG00000073976	ENSMUSG00000073976	1700026J12Rik	16:49210753-49255885	C57	BTBR	NOTEST	0	0	0	0	1	1	no
ENSMUSG00000091168	ENSMUSG00000091168	1700026J14Rik	6:48486580-48487473	C57	BTBR	OK	0.110429	0.385128	1.80222	1.37261	0.03745	0.402284	no
ENSMUSG00000026809	ENSMUSG00000026809	1700026L06Rik	2:28547599-28555247	C57	BTBR	OK	0.329273	1.06578	1.69455	1.49264	0.0023	0.0626824	no
ENSMUSG00000084864	ENSMUSG00000084864	1700027A07Rik	15:78730096-78749947	C57	BTBR	OK	0.68942	0.390091	-0.821571	-0.0817332	0.59865	0.999133	no
ENSMUSG00000009115	ENSMUSG00000009115	1700027D21Rik	10:76025016-76033277	C57	BTBR	NOTEST	0.0110988	0.0231526	1.06076	0	1	1	no
ENSMUSG00000087548	ENSMUSG00000087548	1700028E10Rik	5:152171283-152216658	C57	BTBR	NOTEST	0.231419	0.0860981	-1.42646	0	1	1	no
ENSMUSG00000056821	ENSMUSG00000056821	1700028I16Rik	10:82274867-82286987	C57	BTBR	NOTEST	0.0154521	0.0142063	-0.121276	0	1	1	no
ENSMUSG00000038782	ENSMUSG00000038782	1700028J19Rik	7:51485302-51491492	C57	BTBR	OK	0.686826	0.677783	-0.0191215	-0.0320913	0.96975	0.999133	no
ENSMUSG00000089798	ENSMUSG00000089798	1700028K03Rik	5:107924916-108117034	C57	BTBR	OK	0.402908	0.359437	-0.164708	-0.0401193	0.86935	0.999133	no
ENSMUSG00000078635	ENSMUSG00000078635	1700028N14Rik	11:103081075-103129059	C57	BTBR	NOTEST	0	0.0398763	inf	0	1	1	no
ENSMUSG00000086823	ENSMUSG00000086823	1700028P15Rik	2:171782378-171788324	C57	BTBR	NOTEST	0	0.0173707	inf	0	1	1	no
ENSMUSG00000026049	ENSMUSG00000026049	1700029F09Rik	1:44143457-44175653	C57	BTBR	OK	4.71934	6.44945	0.450593	0.493275	0.3709	0.983537	no
ENSMUSG00000052075	ENSMUSG00000052075	1700029F12Rik	13:97791818-97804317	C57	BTBR	NOTEST	0	0	0	0	1	1	no
ENSMUSG00000073758	ENSMUSG00000073758	1700029G01Rik	4:125827845-125840735	C57	BTBR	OK	0.534379	0.813851	0.6069	1.21783	0.0299	0.352807	no
ENSMUSG00000031452	ENSMUSG00000031452	1700029H14Rik	8:13550732-13562461	C57	BTBR	NOTEST	0.0123819	0	#NAME?	0	1	1	no
ENSMUSG00000084350	ENSMUSG00000084350	1700029I01Rik	4:145415139-145419845	C57	BTBR	NOTEST	0.154976	0.0289881	-2.41851	0	1	1	no
ENSMUSG00000044916	ENSMUSG00000044916	1700029I15Rik	2:92223074-92241420	C57	BTBR	OK	7.4744	7.89108	0.0782641	0.0151124	0.95785	0.999133	no
ENSMUSG00000071103	ENSMUSG00000071103	1700029J07Rik	8:47038959-47060606	C57	BTBR	OK	1.05227	1.53627	0.545926	1.06069	0.0692	0.565139	no
ENSMUSG00000027505	ENSMUSG00000027505	1700029J11Rik	2:172298019-172299831	C57	BTBR	NOTEST	0	0.022675	inf	0	1	1	no
ENSMUSG00000086788	ENSMUSG00000086788	1700029M20Rik	4:135182569-135186113	C57	BTBR	NOTEST	0.0720089	0.113736	0.659439	0	1	1	no
ENSMUSG00000061633	ENSMUSG00000061633	1700029P11Rik	15:81810974-81811993	C57	BTBR	NOTEST	0	0.0262149	inf	0	1	1	no
ENSMUSG00000085333	ENSMUSG00000085333	1700030A11Rik	17:29033341-29052269	C57	BTBR	NOTEST	0.0507359	0	#NAME?	0	1	1	no
ENSMUSG00000091071	ENSMUSG00000091071	1700030C10Rik	12:20820117-20821588	C57	BTBR	NOTEST	0.187749	0.0200192	-3.22935	0	1	1	no
ENSMUSG00000086459	ENSMUSG00000086459	1700030C12Rik	11:23206915-23399661	C57	BTBR	OK	4.16276	3.54571	-0.231465	-0.0387878	0.87675	0.999133	no
ENSMUSG00000087148	ENSMUSG00000087148	1700030C14Rik	2:152478618-152480066	C57	BTBR	OK	0.704666	0.17899	-1.97706	-2.05302	0.0067	0.133188	no
ENSMUSG00000045350	ENSMUSG00000045350	1700030F18Rik	15:99748778-99797378	C57	BTBR	NOTEST	0.0530176	0.0614387	0.212676	0	1	1	no
ENSMUSG00000031847	ENSMUSG00000031847	1700030J22Rik	8:119493498-119502843	C57	BTBR	OK	2.83129	2.73473	-0.0500626	-0.136068	0.8116	0.999133	no
ENSMUSG00000052794	ENSMUSG00000052794	1700030K09Rik	8:74967778-74999132	C57	BTBR	OK	2.99842	4.51382	0.590145	0.174883	0.38095	0.985145	no
ENSMUSG00000092239	ENSMUSG00000092239	1700031A10Rik	17:37060736-37070377	C57	BTBR	NOTEST	0	0	0	0	1	1	no
ENSMUSG00000032894	ENSMUSG00000032894	1700031F05Rik	X:100054525-100063310	C57	BTBR	NOTEST	0	0	0	0	1	1	no
ENSMUSG00000047046	ENSMUSG00000047046	1700031F10Rik	6:88172261-88175672	C57	BTBR	NOTEST	0	0.0293847	inf	0	1	1	no
ENSMUSG00000024532	ENSMUSG00000024532	1700034E13Rik	18:52805862-52823387	C57	BTBR	NOTEST	0.0406303	0	#NAME?	0	1	1	no
ENSMUSG00000020461	ENSMUSG00000020461	1700034F02Rik	11:29445845-29478367	C57	BTBR	NOTEST	0.102483	0.0498079	-1.04094	0	1	1	no
ENSMUSG00000024645	ENSMUSG00000024645	1700034H14Rik	18:85104549-85150768	C57	BTBR	OK	6.73729	9.42982	0.485063	1.28751	0.0256	0.320893	no
ENSMUSG00000055833	ENSMUSG00000055833	1700034H15Rik	1:193714111-193737126	C57	BTBR	OK	1.12006	1.14113	0.026891	0.0102281	0.96755	0.999133	no
ENSMUSG00000074619	ENSMUSG00000074619	1700034I23Rik	3:40650891-40742060	C57	BTBR	NOTEST	0	0.00536121	inf	0	1	1	no
ENSMUSG00000050325	ENSMUSG00000050325	1700034J04Rik	12:11228266-11229016	C57	BTBR	NOTEST	0	0	0	0	1	1	no
ENSMUSG00000040163	ENSMUSG00000040163	1700034J05Rik	6:146837008-146980547	C57	BTBR	NOTEST	0.00479904	0	#NAME?	0	1	1	no
ENSMUSG00000029867	ENSMUSG00000029867	1700034O15Rik	6:41634429-41635716	C57	BTBR	NOTEST	0	0	0	0	1	1	no
ENSMUSG00000085661	ENSMUSG00000085661	1700034P13Rik	1:9708702-9782003	C57	BTBR	OK	4.24531	3.04016	-0.481721	-0.312148	0.5621	0.999133	no
ENSMUSG00000052481	ENSMUSG00000052481	1700036A12Rik	9:60590926-60618082	C57	BTBR	NOTEST	0.019222	0.00632965	-1.60256	0	1	1	no
ENSMUSG00000086185	ENSMUSG00000086185	1700036O09Rik	X:64711370-64712378	C57	BTBR	NOTEST	0	0	0	0	1	1	no
ENSMUSG00000085542	ENSMUSG00000085542	1700037C06Rik	4:136672623-136674058	C57	BTBR	NOTEST	0	0	0	0	1	1	no
ENSMUSG00000005983	ENSMUSG00000005983	1700037C18Rik	16:3847267-3941147	C57	BTBR	OK	8.79102	8.99037	0.0323509	0.0277831	0.953	0.999133	no
ENSMUSG00000091344	ENSMUSG00000091344	1700037F24Rik	1:134088012-134153958	C57	BTBR	NOTEST	0.0423058	0.0208592	-1.02017	0	1	1	no
ENSMUSG00000027327	ENSMUSG00000027327	1700037H04Rik	2:130972059-131024233	C57	BTBR	OK	74.6787	86.8174	0.217288	0.263437	0.5805	0.999133	no
ENSMUSG00000070568	ENSMUSG00000070568	1700039E15Rik	7:52532882-52544368	C57	BTBR	NOTEST	0.0142261	0	#NAME?	0	1	1	no
ENSMUSG00000092369	ENSMUSG00000092369	1700039E22Rik	19:44830538-44912758	C57	BTBR	NOTEST	0	0	0	0	1	1	no
ENSMUSG00000091883	ENSMUSG00000091883	1700039M10Rik	14:58190460-58191205	C57	BTBR	NOTEST	0	0	0	0	1	1	no
ENSMUSG00000090420	ENSMUSG00000090420	1700040D17Rik	3:94213316-94216805	C57	BTBR	OK	1.64063	1.7777	0.115763	0.223383	0.7	0.999133	no
ENSMUSG00000030008	ENSMUSG00000030008	1700040I03Rik	6:85396803-85418471	C57	BTBR	OK	16.4451	20.1343	0.291996	0.179792	0.6597	0.999133	no
ENSMUSG00000019945	ENSMUSG00000019945	1700040L02Rik	10:67893700-68004644	C57	BTBR	OK	1.75763	2.89644	0.720647	1.20171	0.03285	0.374539	no
ENSMUSG00000086999	ENSMUSG00000086999	1700040N02Rik	2:170172490-170253345	C57	BTBR	NOTEST	0.210716	0.125672	-0.745634	0	1	1	no
ENSMUSG00000054822	ENSMUSG00000054822	1700041G16Rik	8:23918746-23919204	C57	BTBR	NOTEST	0.249057	0.143747	-0.79295	0	1	1	no
ENSMUSG00000087010	ENSMUSG00000087010	1700041M05Rik	4:124905840-124919296	C57	BTBR	NOTEST	0	0.113276	inf	0	1	1	no
ENSMUSG00000057402	ENSMUSG00000057402	1700042B14Rik	X:151559459-151562955	C57	BTBR	NOTEST	0	0.0139413	inf	0	1	1	no
ENSMUSG00000078593	ENSMUSG00000078593	1700042G07Rik	4:115845976-115846895	C57	BTBR	NOTEST	0	0	0	0	1	1	no
ENSMUSG00000087044	ENSMUSG00000087044	1700042G15Rik	4:57373739-57377164	C57	BTBR	NOTEST	0	0	0	0	1	1	no
ENSMUSG00000086391	ENSMUSG00000086391	1700042O10Rik	11:11714103-11798047	C57	BTBR	NOTEST	0.0137319	0	#NAME?	0	1	1	no
ENSMUSG00000078492	ENSMUSG00000078492	1700045H11Rik	4:150199841-150243001	C57	BTBR	NOTEST	0	0	0	0	1	1	no
ENSMUSG00000091473	ENSMUSG00000091473	1700045I11Rik	4:42041567-42042058	C57	BTBR	NOTEST	0	0	0	0	1	1	no
ENSMUSG00000083695	ENSMUSG00000083695	1700045I19Rik	X:160198071-160199261	C57	BTBR	OK	0.470784	0.530237	0.171572	0.225517	0.68675	0.999133	no
ENSMUSG00000085561	ENSMUSG00000085561	1700046C09Rik	11:14460357-14499228	C57	BTBR	NOTEST	0	0	0	0	1	1	no
ENSMUSG00000085437	ENSMUSG00000085437	1700047A11Rik	8:27131892-27229696	C57	BTBR	NOTEST	0.0205461	0.0272799	0.408973	0	1	1	no
ENSMUSG00000085549	ENSMUSG00000085549	1700047F07Rik	4:107362305-107431590	C57	BTBR	NOTEST	0.0260889	0	#NAME?	0	1	1	no
ENSMUSG00000053206	ENSMUSG00000053206	1700047G07Rik	8:99036239-99037431	C57	BTBR	OK	0.592203	0.308858	-0.939147	-0.694831	0.4136	0.999133	no
ENSMUSG00000034953	ENSMUSG00000034953	1700047I17Rik2	12:56300578-56318129	C57	BTBR	NOTEST	0	0	0	0	1	1	no
ENSMUSG00000087347	ENSMUSG00000087347	1700047K16Rik	11:58128615-58137941	C57	BTBR	OK	0.382309	0.31766	-0.267254	-0.0803118	0.89695	0.999133	no
ENSMUSG00000043773	ENSMUSG00000043773	1700048O20Rik	9:121847252-121856132	C57	BTBR	OK	4.77204	7.33615	0.620416	1.64971	0.00485	0.106706	no
ENSMUSG00000085077	ENSMUSG00000085077	1700049E15Rik	6:147638762-147650896	C57	BTBR	NOTEST	0	0	0	0	1	1	no
ENSMUSG00000079271	ENSMUSG00000079271	1700049E17Rik1	14:42503755-42511844	C57	BTBR	NOTEST	0	0	0	0	1	1	no
ENSMUSG00000072613	ENSMUSG00000072613	1700049E17Rik2	14:42383984-42394594	C57	BTBR	NOTEST	0	0	0	0	1	1	no
ENSMUSG00000070709	ENSMUSG00000070709	1700049G17Rik	7:28692410-28716022	C57	BTBR	OK	2.53407	1.94425	-0.382244	-0.729072	0.15025	0.786729	no
ENSMUSG00000011052	ENSMUSG00000011052	1700049J03Rik	17:26691198-26793876	C57	BTBR	OK	0.407642	0.425183	0.0607787	0.0052254	0.9397	0.999133	no
ENSMUSG00000043859	ENSMUSG00000043859	1700049L16Rik	10:71442637-71443442	C57	BTBR	NOTEST	0	0	0	0	1	1	no
ENSMUSG00000086951	ENSMUSG00000086951	1700051A21Rik	11:72055495-72082077	C57	BTBR	NOTEST	0.232356	0.287106	0.305245	0	1	1	no
ENSMUSG00000061759	ENSMUSG00000061759	1700052N19Rik	10:5891399-5914074	C57	BTBR	OK	13.447	12.3787	-0.119423	-0.332719	0.5548	0.999133	no
ENSMUSG00000085889	ENSMUSG00000085889	1700054M17Rik	2:118102845-118199155	C57	BTBR	NOTEST	0.121505	0	#NAME?	0	1	1	no
ENSMUSG00000031971	ENSMUSG00000031971	1700054N08Rik	8:122434259-126869624	C57	BTBR	OK	20.4636	21.0138	0.0382729	0.0121713	0.9842	0.999133	no
ENSMUSG00000040456	ENSMUSG00000040456	1700054O13Rik	X:9424072-9424626	C57	BTBR	NOTEST	0	0	0	0	1	1	no
ENSMUSG00000057293	ENSMUSG00000057293	1700054O19Rik	14:26525991-26526561	C57	BTBR	OK	0.592736	0.465588	-0.348336	-0.412911	0.46915	0.999133	no
ENSMUSG00000070997	ENSMUSG00000070997	1700055D18Rik	4:45025701-45027271	C57	BTBR	NOTEST	0.183648	0.163509	-0.16757	0	1	1	no
ENSMUSG00000037263	ENSMUSG00000037263	1700055N04Rik	19:3965901-3970438	C57	BTBR	NOTEST	0	0.0322358	inf	0	1	1	no
ENSMUSG00000044854	ENSMUSG00000044854	1700056E22Rik	1:185837180-185899515	C57	BTBR	NOTEST	0.125976	0.316596	1.3295	0	1	1	no
ENSMUSG00000084792	ENSMUSG00000084792	1700056N10Rik	16:17047612-17049204	C57	BTBR	OK	1.21378	1.36026	0.164376	0.320602	0.5803	0.999133	no
ENSMUSG00000074139	ENSMUSG00000074139	1700057G04Rik	9:92204214-92252714	C57	BTBR	NOTEST	0.0978265	0.0119649	-3.03141	0	1	1	no
ENSMUSG00000084757	ENSMUSG00000084757	1700057H15Rik	4:124091658-124163202	C57	BTBR	NOTEST	0.098879	0	#NAME?	0	1	1	no
ENSMUSG00000086007	ENSMUSG00000086007	1700057H21Rik	2:51276503-51294305	C57	BTBR	NOTEST	0	0	0	0	1	1	no
ENSMUSG00000026592	ENSMUSG00000026592	1700057K13Rik	1:159029278-159038811	C57	BTBR	NOTEST	0	0.0181115	inf	0	1	1	no
ENSMUSG00000020164	ENSMUSG00000020164	1700058G18Rik	10:115854916-115912375	C57	BTBR	OK	13.4689	16.1811	0.26468	0.467551	0.41815	0.999133	no
ENSMUSG00000089636	ENSMUSG00000089636	1700058P15Rik	7:19842277-19857166	C57	BTBR	NOTEST	0.312366	0.300323	-0.056722	0	1	1	no
ENSMUSG00000086887	ENSMUSG00000086887	1700060C16Rik	6:143541872-143599808	C57	BTBR	NOTEST	0	0	0	0	1	1	no
ENSMUSG00000078957	ENSMUSG00000078957	1700060C20Rik	2:158008268-158054958	C57	BTBR	NOTEST	0	0	0	0	1	1	no
ENSMUSG00000084970	ENSMUSG00000084970	1700060J05Rik	4:53453284-53635350	C57	BTBR	OK	2.48127	2.74678	0.146659	0.0510721	0.9386	0.999133	no
ENSMUSG00000085759	ENSMUSG00000085759	1700061E18Rik	13:41858516-41943053	C57	BTBR	NOTEST	0	0	0	0	1	1	no
ENSMUSG00000085580	ENSMUSG00000085580	1700061F12Rik	2:9111141-9119104	C57	BTBR	NOTEST	0	0	0	0	1	1	no
ENSMUSG00000024209	ENSMUSG00000024209	1700061G19Rik	17:57014899-57028327	C57	BTBR	NOTEST	0.0443705	0.0581043	0.389044	0	1	1	no
ENSMUSG00000084948	ENSMUSG00000084948	1700061H18Rik	18:70085079-70129263	C57	BTBR	NOTEST	0.024005	0.0238178	-0.0112966	0	1	1	no
ENSMUSG00000028009	ENSMUSG00000028009	1700061I17Rik	3:116763439-116780683	C57	BTBR	NOTEST	0	0.0045927	inf	0	1	1	no
ENSMUSG00000062154	ENSMUSG00000062154	1700061J05Rik	15:78208829-78226342	C57	BTBR	NOTEST	0.00825436	0	#NAME?	0	1	1	no
ENSMUSG00000086366	ENSMUSG00000086366	1700061J23Rik	11:23052139-23066375	C57	BTBR	NOTEST	0	0	0	0	1	1	no
ENSMUSG00000086898	ENSMUSG00000086898	1700062I23Rik	17:27194248-27259168	C57	BTBR	NOTEST	0.0999446	0.0599756	-0.736752	0	1	1	no
ENSMUSG00000040657	ENSMUSG00000040657	1700063H04Rik	6:122341396-122342705	C57	BTBR	NOTEST	0	0	0	0	1	1	no
ENSMUSG00000085178	ENSMUSG00000085178	1700064E03Rik	11:69212009-69227177	C57	BTBR	OK	1.70812	1.34829	-0.34128	-0.180906	0.7579	0.999133	no
ENSMUSG00000082766	ENSMUSG00000082766	1700064H15Rik	3:19408594-19528677	C57	BTBR	OK	0.266915	0.455003	0.769496	0.436619	0.4016	0.99424	no
ENSMUSG00000051368	ENSMUSG00000051368	1700065D16Rik	9:95757819-95953446	C57	BTBR	NOTEST	0.0485933	0	#NAME?	0	1	1	no
ENSMUSG00000032900	ENSMUSG00000032900	1700065I17Rik	18:56748003-56754436	C57	BTBR	NOTEST	0.0284607	0	#NAME?	0	1	1	no
ENSMUSG00000073598	ENSMUSG00000073598	1700066B19Rik	18:35862878-35890523	C57	BTBR	NOTEST	0.0188175	0.0314178	0.73951	0	1	1	no
ENSMUSG00000092091	ENSMUSG00000092091	1700066J03Rik	13:58250137-58251053	C57	BTBR	NOTEST	0	0	0	0	1	1	no
ENSMUSG00000036162	ENSMUSG00000036162	1700066J24Rik	4:41464469-41516571	C57	BTBR	OK	0.507354	0.48767	-0.0570882	-0.00755601	0.9706	0.999133	no
ENSMUSG00000038323	ENSMUSG00000038323	1700066M21Rik	1:57434463-57442267	C57	BTBR	OK	10.6661	11.3402	0.0884091	0.261677	0.64475	0.999133	no
ENSMUSG00000085800	ENSMUSG00000085800	1700066O22Rik	18:57514386-57890719	C57	BTBR	NOTEST	0	0.0411205	inf	0	1	1	no
ENSMUSG00000087003	ENSMUSG00000087003	1700067G03Rik	11:69107652-69108979	C57	BTBR	NOTEST	0	0	0	0	1	1	no
ENSMUSG00000046408	ENSMUSG00000046408	1700067K01Rik	8:86525400-86528669	C57	BTBR	OK	0.554161	0.286122	-0.953677	-1.13915	0.0257	0.321431	no
ENSMUSG00000021545	ENSMUSG00000021545	1700067P10Rik	17:48226581-48227870	C57	BTBR	NOTEST	0.0158914	0	#NAME?	0	1	1	no
ENSMUSG00000053081	ENSMUSG00000053081	1700069B07Rik	7:128785534-128851525	C57	BTBR	OK	0.386904	0.312641	-0.307469	-0.0374246	0.85975	0.999133	no
ENSMUSG00000042184	ENSMUSG00000042184	1700069L16Rik	5:114142430-114174781	C57	BTBR	NOTEST	0	0	0	0	1	1	no
ENSMUSG00000086376	ENSMUSG00000086376	1700071G01Rik	5:73411560-73647857	C57	BTBR	NOTEST	0	0	0	0	1	1	no
ENSMUSG00000080980	ENSMUSG00000080980	1700071K01Rik	11:80693670-81781959	C57	BTBR	NOTEST	0	0	0	0	1	1	no
ENSMUSG00000090307	ENSMUSG00000090307	1700071M16Rik	17:43705046-43749150	C57	BTBR	OK	14.2343	10.3585	-0.458562	-0.308706	0.569	0.999133	no
ENSMUSG00000035454	ENSMUSG00000035454	1700072E05Rik	X:83289537-83292652	C57	BTBR	NOTEST	0	0	0	0	1	1	no
ENSMUSG00000087204	ENSMUSG00000087204	1700073E17Rik	6:145313653-145562839	C57	BTBR	NOTEST	0	0	0	0	1	1	no
ENSMUSG00000029883	ENSMUSG00000029883	1700074P13Rik	6:40870435-40890556	C57	BTBR	NOTEST	0	0	0	0	1	1	no
ENSMUSG00000032566	ENSMUSG00000032566	1700080E11Rik	9:105045673-105047412	C57	BTBR	NOTEST	0	0	0	0	1	1	no
ENSMUSG00000086771	ENSMUSG00000086771	1700080G11Rik	4:127208865-127210129	C57	BTBR	NOTEST	0.135594	0	#NAME?	0	1	1	no
ENSMUSG00000084859	ENSMUSG00000084859	1700080N15Rik	2:3938762-4535089	C57	BTBR	NOTEST	0.00986575	0	#NAME?	0	1	1	no
ENSMUSG00000031118	ENSMUSG00000031118	1700080O16Rik	X:49321871-49325949	C57	BTBR	NOTEST	0	0	0	0	1	1	no
ENSMUSG00000085265	ENSMUSG00000085265	1700081H22Rik	7:57230233-58120625	C57	BTBR	NOTEST	0	0	0	0	1	1	no
ENSMUSG00000018412	ENSMUSG00000018412	1700081L11Rik	11:104194542-104330175	C57	BTBR	OK	20.7051	18.7	-0.146945	-0.374804	0.45675	0.999133	no
ENSMUSG00000023737	ENSMUSG00000023737	1700082M22Rik	8:107163738-107182487	C57	BTBR	OK	0.132471	0.349496	1.3996	0.431459	0.48515	0.999133	no
ENSMUSG00000070532	ENSMUSG00000070532	1700084C01Rik	1:171858778-171864784	C57	BTBR	OK	4.44857	5.68845	0.354693	0.728175	0.20905	0.865971	no
ENSMUSG00000086016	ENSMUSG00000086016	1700084C06Rik	9:20878611-20932837	C57	BTBR	OK	2.65124	1.82251	-0.540739	-0.266505	0.71445	0.999133	no
ENSMUSG00000052222	ENSMUSG00000052222	1700084E18Rik	2:30093012-30199786	C57	BTBR	OK	0.604835	0.457572	-0.402541	-0.0580468	0.81645	0.999133	no
ENSMUSG00000058101	ENSMUSG00000058101	1700084J12Rik	15:33012883-33524307	C57	BTBR	NOTEST	0	0	0	0	1	1	no
ENSMUSG00000057805	ENSMUSG00000057805	1700084M14Rik	X:88820548-88821250	C57	BTBR	NOTEST	0	0	0	0	1	1	no
ENSMUSG00000087104	ENSMUSG00000087104	1700085B03Rik	5:127722177-128046163	C57	BTBR	NOTEST	0	0	0	0	1	1	no
ENSMUSG00000020548	ENSMUSG00000020548	1700086D15Rik	11:64792539-64976463	C57	BTBR	NOTEST	0	0	0	0	1	1	no
ENSMUSG00000071265	ENSMUSG00000071265	1700086L19Rik	12:75389721-75396932	C57	BTBR	OK	23.1739	18.289	-0.341525	-0.912168	0.1026	0.677995	no
ENSMUSG00000086988	ENSMUSG00000086988	1700086O06Rik	18:38398058-38422283	C57	BTBR	OK	1.76169	2.41664	0.456045	0.310545	0.6441	0.999133	no
ENSMUSG00000085085	ENSMUSG00000085085	1700086P04Rik	4:128727340-128735227	C57	BTBR	OK	0.0821442	0.454491	2.46802	1.86162	0.0023	0.0626824	no
ENSMUSG00000087653	ENSMUSG00000087653	1700087M22Rik	14:31528034-31635899	C57	BTBR	NOTEST	0	0	0	0	1	1	no
ENSMUSG00000033029	ENSMUSG00000033029	1700088E04Rik	15:78939412-78971681	C57	BTBR	OK	11.2154	13.7705	0.296106	0.351863	0.53565	0.999133	no
ENSMUSG00000037689	ENSMUSG00000037689	1700090G07Rik	17:87316687-87321706	C57	BTBR	NOTEST	0	0	0	0	1	1	no
ENSMUSG00000086128	ENSMUSG00000086128	1700091E21Rik	18:64317374-64436834	C57	BTBR	OK	213.169	210.706	-0.0167596	-0.020579	0.9688	0.999133	no
ENSMUSG00000090741	ENSMUSG00000090741	1700091H14Rik	14:43426786-43432284	C57	BTBR	NOTEST	0	0	0	0	1	1	no
ENSMUSG00000086781	ENSMUSG00000086781	1700092C02Rik	8:80134758-80292869	C57	BTBR	NOTEST	0	0	0	0	1	1	no
ENSMUSG00000092499	ENSMUSG00000092499	1700092C10Rik	14:69782853-69793596	C57	BTBR	NOTEST	0	0	0	0	1	1	no
ENSMUSG00000085353	ENSMUSG00000085353	1700092C17Rik	2:22611503-22617793	C57	BTBR	NOTEST	0	0	0	0	1	1	no
ENSMUSG00000084811	ENSMUSG00000084811	1700092E19Rik	13:26376019-26404275	C57	BTBR	NOTEST	0	0	0	0	1	1	no
ENSMUSG00000078600	ENSMUSG00000078600	1700092K14Rik	11:114059571-114060513	C57	BTBR	NOTEST	0	0.107831	inf	0	1	1	no
ENSMUSG00000090840	ENSMUSG00000090840	1700092M07Rik	19:8815207-8815715	C57	BTBR	NOTEST	0.0996019	0	#NAME?	0	1	1	no
ENSMUSG00000022915	ENSMUSG00000022915	1700093J21Rik	16:96304282-96310677	C57	BTBR	NOTEST	0.170044	0.163953	-0.0526317	0	1	1	no
ENSMUSG00000020286	ENSMUSG00000020286	1700093K21Rik	11:23416202-23421155	C57	BTBR	NOTEST	0	0.0267516	inf	0	1	1	no
ENSMUSG00000087250	ENSMUSG00000087250	1700094C10Rik	5:74394486-74464455	C57	BTBR	NOTEST	0.0702869	0.107246	0.609602	0	1	1	no
ENSMUSG00000078667	ENSMUSG00000078667	1700094D03Rik	3:89803510-89872269	C57	BTBR	OK	1.33754	2.66176	0.992792	0.524356	0.49985	0.999133	no
ENSMUSG00000086046	ENSMUSG00000086046	1700095A21Rik	4:145651165-145696012	C57	BTBR	NOTEST	0	0	0	0	1	1	no
ENSMUSG00000074346	ENSMUSG00000074346	1700095B22Rik	3:105244512-105476920	C57	BTBR	OK	0.40033	0.335373	-0.255424	-0.0462442	0.8548	0.999133	no
ENSMUSG00000085407	ENSMUSG00000085407	1700095J03Rik	7:116422736-116588407	C57	BTBR	NOTEST	0.161295	0.180161	0.159584	0	1	1	no
ENSMUSG00000084861	ENSMUSG00000084861	1700095J07Rik	6:30254604-30281779	C57	BTBR	NOTEST	0.073731	0.0975954	0.404541	0	1	1	no
ENSMUSG00000084804	ENSMUSG00000084804	1700095J12Rik	4:137548936-137764423	C57	BTBR	NOTEST	0	0	0	0	1	1	no
ENSMUSG00000091906	ENSMUSG00000091906	1700099I09Rik	13:103483637-104124577	C57	BTBR	OK	1.6619	0.825733	-1.00908	-0.285731	0.4564	0.999133	no
ENSMUSG00000079502	ENSMUSG00000079502	1700101E01Rik	2:28810892-28910584	C57	BTBR	OK	0.179374	0.460327	1.35969	1.18084	0.18075	0.830865	no
ENSMUSG00000074571	ENSMUSG00000074571	1700101G07Rik	2:169407580-169408733	C57	BTBR	NOTEST	0.0138644	0.0122419	-0.179557	0	1	1	no
ENSMUSG00000091870	ENSMUSG00000091870	1700101I11Rik	6:129482111-129492349	C57	BTBR	OK	1.73888	2.14275	0.301307	0.0449623	0.8309	0.999133	no
ENSMUSG00000045815	ENSMUSG00000045815	1700101I19Rik	1:34636068-34636458	C57	BTBR	NOTEST	0.0584987	0	#NAME?	0	1	1	no
ENSMUSG00000032611	ENSMUSG00000032611	1700102P08Rik	9:108295164-108300094	C57	BTBR	OK	0.45981	0.273244	-0.750848	-1.04229	0.077	0.591242	no
ENSMUSG00000074343	ENSMUSG00000074343	1700104A03Rik	9:54116384-54189593	C57	BTBR	NOTEST	0	0	0	0	1	1	no
ENSMUSG00000049476	ENSMUSG00000049476	1700104B16Rik	8:34841020-34842286	C57	BTBR	NOTEST	0	0.0941684	inf	0	1	1	no
ENSMUSG00000034031	ENSMUSG00000034031	1700106J16Rik	11:88107544-88108763	C57	BTBR	NOTEST	0	0	0	0	1	1	no
ENSMUSG00000071037	ENSMUSG00000071037	1700106N22Rik	17:85489945-85857479	C57	BTBR	OK	5.98299	5.24703	-0.189366	-0.489943	0.39165	0.988834	no
ENSMUSG00000020545	ENSMUSG00000020545	1700108M19Rik	12:36934931-36979985	C57	BTBR	NOTEST	0	0	0	0	1	1	no
ENSMUSG00000084837	ENSMUSG00000084837	1700108N11Rik	2:144130910-144158375	C57	BTBR	NOTEST	0	0	0	0	1	1	no
ENSMUSG00000052371	ENSMUSG00000052371	1700109F18Rik	2:74541304-74586331	C57	BTBR	NOTEST	0	0	0	0	1	1	no
ENSMUSG00000085044	ENSMUSG00000085044	1700109G15Rik	11:84530477-84533934	C57	BTBR	NOTEST	0	0	0	0	1	1	no
ENSMUSG00000008307	ENSMUSG00000008307	1700109H08Rik	5:3571565-3647934	C57	BTBR	OK	0.364902	0.575615	0.657594	0.0944997	0.5631	0.999133	no
ENSMUSG00000087126	ENSMUSG00000087126	1700109K24Rik	15:76909419-77137483	C57	BTBR	OK	0.402647	0.186202	-1.11265	-0.113204	0.46185	0.999133	no
ENSMUSG00000079407	ENSMUSG00000079407	1700110I01Rik	14:3133996-3354810	C57	BTBR	NOTEST	0.130629	0.111454	-0.229029	0	1	1	no
ENSMUSG00000087047	ENSMUSG00000087047	1700110K17Rik	9:40100817-40341205	C57	BTBR	OK	0.370164	0.255809	-0.533097	-0.0651552	0.71885	0.999133	no
ENSMUSG00000042888	ENSMUSG00000042888	1700110M21Rik	14:101596907-101599286	C57	BTBR	NOTEST	0.00730143	0.0243477	1.73753	0	1	1	no
ENSMUSG00000029837	ENSMUSG00000029837	1700111E14Rik	6:36796021-37250184	C57	BTBR	NOTEST	0	0	0	0	1	1	no
ENSMUSG00000091329	ENSMUSG00000091329	1700112D23Rik	3:28596824-28680030	C57	BTBR	OK	1.16711	1.08595	-0.103979	-0.135798	0.8159	0.999133	no
ENSMUSG00000063458	ENSMUSG00000063458	1700112E06Rik	14:22838933-23913793	C57	BTBR	OK	0.789277	0.915057	0.21333	0.201398	0.6855	0.999133	no
ENSMUSG00000086632	ENSMUSG00000086632	1700112J05Rik	5:77433079-77490554	C57	BTBR	NOTEST	0	0.0117252	inf	0	1	1	no
ENSMUSG00000086357	ENSMUSG00000086357	1700112J16Rik	7:74348967-74367344	C57	BTBR	OK	0.456378	0.456502	0.000392033	0.000741267	0.97975	0.999133	no
ENSMUSG00000087510	ENSMUSG00000087510	1700112K13Rik	4:127487881-127489417	C57	BTBR	NOTEST	0	0	0	0	1	1	no
ENSMUSG00000086234	ENSMUSG00000086234	1700112M01Rik	5:74394486-74464455	C57	BTBR	OK	5.6198	5.17509	-0.118936	-0.0709162	0.90505	0.999133	no
ENSMUSG00000086082	ENSMUSG00000086082	1700113A16Rik	3:87946293-87981707	C57	BTBR	OK	17.2488	19.8966	0.206023	0.159482	0.7775	0.999133	no
ENSMUSG00000047129	ENSMUSG00000047129	1700113H08Rik	10:86520790-86693344	C57	BTBR	NOTEST	0.0192476	0	#NAME?	0	1	1	no
ENSMUSG00000092276	ENSMUSG00000092276	1700116B05Rik	16:50783521-50784203	C57	BTBR	NOTEST	0.107985	0	#NAME?	0	1	1	no
ENSMUSG00000082488	ENSMUSG00000082488	1700119I11Rik	13:91992991-92016490	C57	BTBR	NOTEST	0	0	0	0	1	1	no
ENSMUSG00000045391	ENSMUSG00000045391	1700120B22Rik	10:62705821-62780622	C57	BTBR	NOTEST	0.216472	0.103584	-1.06339	0	1	1	no
ENSMUSG00000086333	ENSMUSG00000086333	1700120E14Rik	18:74600589-74931147	C57	BTBR	NOTEST	0	0	0	0	1	1	no
ENSMUSG00000086068	ENSMUSG00000086068	1700120G11Rik	4:14146642-14164597	C57	BTBR	NOTEST	0	0	0	0	1	1	no
ENSMUSG00000086275	ENSMUSG00000086275	1700121C08Rik	4:123510864-123536756	C57	BTBR	NOTEST	0.0543309	0.0155862	-1.80151	0	1	1	no
ENSMUSG00000085286	ENSMUSG00000085286	1700121F15Rik	4:148702524-148800858	C57	BTBR	NOTEST	0.261058	0.295822	0.180357	0	1	1	no
ENSMUSG00000092066	ENSMUSG00000092066	1700121N20Rik	12:107680862-107685876	C57	BTBR	NOTEST	0	0.0635828	inf	0	1	1	no
ENSMUSG00000087685	ENSMUSG00000087685	1700122E12Rik	8:87371086-87372314	C57	BTBR	NOTEST	0	0.0355672	inf	0	1	1	no
ENSMUSG00000024786	ENSMUSG00000024786	1700123I01Rik	19:6184387-6224225	C57	BTBR	NOTEST	0.0419961	0.049633	0.241042	0	1	1	no
ENSMUSG00000029526	ENSMUSG00000029526	1700123K08Rik	5:139003067-139005922	C57	BTBR	NOTEST	0.0113793	0.0901514	2.98594	0	1	1	no
ENSMUSG00000072878	ENSMUSG00000072878	1700123L14Rik	6:96063147-96607192	C57	BTBR	NOTEST	0.0239612	0.0181771	-0.398583	0	1	1	no
ENSMUSG00000085614	ENSMUSG00000085614	1700123M08Rik	4:11893711-11921427	C57	BTBR	OK	4.64023	4.30088	-0.109566	-0.21441	0.70855	0.999133	no
ENSMUSG00000086080	ENSMUSG00000086080	1700123O12Rik	4:10407108-10724958	C57	BTBR	NOTEST	0	0	0	0	1	1	no
ENSMUSG00000040822	ENSMUSG00000040822	1700123O20Rik	14:55250828-55309579	C57	BTBR	OK	7.77421	8.28058	0.0910357	0.102833	0.8558	0.999133	no
ENSMUSG00000078554	ENSMUSG00000078554	1700125D06Rik	4:129168433-129169200	C57	BTBR	NOTEST	0.117673	0.2868	1.28526	0	1	1	no
ENSMUSG00000085263	ENSMUSG00000085263	1700125G02Rik	4:124558142-124595044	C57	BTBR	NOTEST	0.0853921	0.1935	1.18016	0	1	1	no
ENSMUSG00000086956	ENSMUSG00000086956	1700125G22Rik	3:27052947-27055941	C57	BTBR	NOTEST	0.0294452	0.0161462	-0.866835	0	1	1	no
ENSMUSG00000085197	ENSMUSG00000085197	1700125H03Rik	8:70880679-71259045	C57	BTBR	NOTEST	0.24483	0.0644969	-1.92448	0	1	1	no
ENSMUSG00000018479	ENSMUSG00000018479	1700125H20Rik	11:84983905-84994647	C57	BTBR	NOTEST	0.0375997	0.181923	2.27453	0	1	1	no
ENSMUSG00000031510	ENSMUSG00000031510	1700128E19Rik	8:11713263-11722620	C57	BTBR	NOTEST	0.00528939	0	#NAME?	0	1	1	no
ENSMUSG00000031998	ENSMUSG00000031998	1700128F08Rik	9:8221888-8241987	C57	BTBR	NOTEST	0.0583389	0.128039	1.13405	0	1	1	no
ENSMUSG00000021977	ENSMUSG00000021977	1700129C05Rik	14:59751876-59761730	C57	BTBR	NOTEST	0	0	0	0	1	1	no
ENSMUSG00000036372	ENSMUSG00000036372	1810006K21Rik	19:10272857-10282314	C57	BTBR	OK	50.3972	70.6405	0.487153	1.08973	0.05985	0.52155	no
ENSMUSG00000086550	ENSMUSG00000086550	1810007I06Rik	16:13715149-13737673	C57	BTBR	NOTEST	0	0	0	0	1	1	no
ENSMUSG00000032977	ENSMUSG00000032977	1810008A18Rik	10:76949400-76979175	C57	BTBR	OK	11.0893	12.0545	0.120406	0.35333	0.5388	0.999133	no
ENSMUSG00000089745	ENSMUSG00000089745	1810008B01Rik	8:122434259-126869624	C57	BTBR	OK	1.9754	1.92008	-0.0409805	-0.00222302	0.97625	0.999133	no
ENSMUSG00000071653	ENSMUSG00000071653	1810009A15Rik	19:8963392-8965230	C57	BTBR	OK	15.4471	19.1594	0.310718	0.851226	0.1387	0.767392	no
ENSMUSG00000036996	ENSMUSG00000036996	1810009J06Rik	6:40914767-40918437	C57	BTBR	NOTEST	0	0	0	0	1	1	no
ENSMUSG00000090062	ENSMUSG00000090062	1810009N23Rik	15:100522243-100559807	C57	BTBR	OK	1.32828	1.63454	0.299329	0.160154	0.7825	0.999133	no
ENSMUSG00000078607	ENSMUSG00000078607	1810010H24Rik	11:106889431-106891757	C57	BTBR	OK	2.22961	2.35818	0.0808831	0.178514	0.757	0.999133	no
ENSMUSG00000056329	ENSMUSG00000056329	1810010K12Rik	2:19373454-19376622	C57	BTBR	OK	0.484494	0.334728	-0.533489	-0.794955	0.1712	0.816021	no
ENSMUSG00000041707	ENSMUSG00000041707	1810011H11Rik	14:33599148-33631154	C57	BTBR	OK	0.339181	0.449714	0.406951	0.64447	0.2548	0.904197	no
ENSMUSG00000056313	ENSMUSG00000056313	1810011O10Rik	8:25532875-25550480	C57	BTBR	OK	0.667035	0.64983	-0.0376991	-0.0659507	0.91565	0.999133	no
ENSMUSG00000087595	ENSMUSG00000087595	1810012K08Rik	2:25992333-25996041	C57	BTBR	OK	25.9258	30.4797	0.233458	0.251975	0.6591	0.999133	no
ENSMUSG00000072640	ENSMUSG00000072640	1810012P15Rik	11:78640085-78660372	C57	BTBR	OK	17.4464	13.6277	-0.356385	-0.295471	0.5427	0.999133	no
ENSMUSG00000061461	ENSMUSG00000061461	1810013D10Rik	5:53658344-53674749	C57	BTBR	OK	49.4802	60.6091	0.292684	0.229117	0.6651	0.999133	no
ENSMUSG00000028177	ENSMUSG00000028177	1810013D15Rik	3:157588232-157590111	C57	BTBR	NOTEST	0.107757	0.188053	0.803358	0	1	1	no
ENSMUSG00000022507	ENSMUSG00000022507	1810013L24Rik	16:8830192-8859009	C57	BTBR	OK	17.5949	15.9286	-0.143536	-0.437595	0.44455	0.999133	no
ENSMUSG00000085814	ENSMUSG00000085814	1810014B01Rik	10:86148345-86168254	C57	BTBR	OK	2.49026	2.57123	0.0461605	0.012532	0.9811	0.999133	no
ENSMUSG00000025466	ENSMUSG00000025466	1810014F10Rik	7:147279293-147288340	C57	BTBR	OK	38.9451	52.1643	0.421618	1.04425	0.071	0.572643	no
ENSMUSG00000086390	ENSMUSG00000086390	1810019D21Rik	8:108582739-108662425	C57	BTBR	NOTEST	0.0460683	0.0381538	-0.271947	0	1	1	no
ENSMUSG00000037600	ENSMUSG00000037600	1810019J16Rik	4:133074877-133086705	C57	BTBR	NOTEST	0.00603168	0.0237578	1.97777	0	1	1	no
ENSMUSG00000091727	ENSMUSG00000091727	1810019N24Rik	7:13533940-13547117	C57	BTBR	NOTEST	0.0170355	0.0659266	1.95231	0	1	1	no
ENSMUSG00000035642	ENSMUSG00000035642	1810020D17Rik	7:104698843-104728007	C57	BTBR	OK	36.0863	34.3548	-0.0709416	-0.129302	0.81815	0.999133	no
ENSMUSG00000089997	ENSMUSG00000089997	1810020O05Rik	6:87622375-87640841	C57	BTBR	OK	1.27174	1.72079	0.436268	0.837238	0.14305	0.776341	no
ENSMUSG00000087331	ENSMUSG00000087331	1810021B22Rik	15:88890155-88917507	C57	BTBR	OK	2.67362	3.31486	0.310154	0.0823754	0.70605	0.999133	no
ENSMUSG00000078784	ENSMUSG00000078784	1810022K09Rik	3:14606319-14611221	C57	BTBR	OK	14.0426	13.7123	-0.0343419	-0.0855322	0.8754	0.999133	no
ENSMUSG00000044145	ENSMUSG00000044145	1810024B03Rik	2:127012090-127034016	C57	BTBR	OK	0.516098	0.670895	0.378441	0.64813	0.2613	0.911287	no
ENSMUSG00000048429	ENSMUSG00000048429	1810026J23Rik	9:21351337-21400390	C57	BTBR	OK	26.4866	25.7957	-0.0381281	-0.0812264	0.88985	0.999133	no
ENSMUSG00000070394	ENSMUSG00000070394	1810027O10Rik	11:69652015-69653120	C57	BTBR	OK	85.6538	103.389	0.271499	0.771779	0.18465	0.836024	no
ENSMUSG00000025591	ENSMUSG00000025591	1810029B16Rik	8:68998228-69010429	C57	BTBR	OK	6.83022	6.80662	-0.0049936	-0.0119734	0.98315	0.999133	no
ENSMUSG00000026531	ENSMUSG00000026531	1810030J14Rik	1:176260648-176263004	C57	BTBR	NOTEST	0	0	0	0	1	1	no
ENSMUSG00000028295	ENSMUSG00000028295	1810030N24Rik	4:34715912-34725672	C57	BTBR	OK	22.3432	20.4433	-0.128206	-0.335281	0.54455	0.999133	no
ENSMUSG00000044148	ENSMUSG00000044148	1810030O07Rik	X:12232004-12250794	C57	BTBR	OK	8.86135	8.37512	-0.0814167	-0.242002	0.6734	0.999133	no
ENSMUSG00000033159	ENSMUSG00000033159	1810031K17Rik	1:75131127-75139271	C57	BTBR	OK	12.9011	13.9643	0.114248	0.346813	0.5391	0.999133	no
ENSMUSG00000020812	ENSMUSG00000020812	1810032O08Rik	11:116532973-116556182	C57	BTBR	OK	1.41845	2.00466	0.499044	0.444862	0.4503	0.999133	no
ENSMUSG00000013974	ENSMUSG00000013974	1810033B17Rik	8:3665761-3668905	C57	BTBR	NOTEST	0.152236	0.247913	0.703529	0	1	1	no
ENSMUSG00000074861	ENSMUSG00000074861	1810034E14Rik	13:64293852-64376281	C57	BTBR	NOTEST	0.101058	0.0593976	-0.766701	0	1	1	no
ENSMUSG00000086818	ENSMUSG00000086818	1810035I16Rik	4:141349526-141402905	C57	BTBR	NOTEST	0.297154	0.390757	0.39506	0	1	1	no
ENSMUSG00000021040	ENSMUSG00000021040	1810035L17Rik	12:88767118-88813249	C57	BTBR	OK	66.8016	82.9107	0.311675	0.273098	0.67165	0.999133	no
ENSMUSG00000062760	ENSMUSG00000062760	1810041L15Rik	15:84209634-84277527	C57	BTBR	OK	14.3378	10.7992	-0.4089	-1.20249	0.0327	0.374091	no
ENSMUSG00000020284	ENSMUSG00000020284	1810043G02Rik	10:77441268-77449650	C57	BTBR	OK	15.6262	17.4208	0.156838	0.232029	0.57685	0.999133	no
ENSMUSG00000078572	ENSMUSG00000078572	1810043H04Rik	11:119960241-119962018	C57	BTBR	OK	13.521	17.1959	0.346861	0.921824	0.1029	0.678051	no
ENSMUSG00000002580	ENSMUSG00000002580	1810046J19Rik	11:98273783-98300360	C57	BTBR	OK	53.4597	70.8631	0.406584	1.03742	0.0693	0.565409	no
ENSMUSG00000036027	ENSMUSG00000036027	1810046K07Rik	9:51097790-51137022	C57	BTBR	NOTEST	0	0.0164498	inf	0	1	1	no
ENSMUSG00000034501	ENSMUSG00000034501	1810048J11Rik	12:73637343-73681200	C57	BTBR	OK	11.2969	11.369	0.00917238	0.0280831	0.96065	0.999133	no
ENSMUSG00000039670	ENSMUSG00000039670	1810049H13Rik	11:120317919-120319382	C57	BTBR	OK	5.84295	10.6526	0.866436	1.61621	0.004	0.0930964	no
ENSMUSG00000035372	ENSMUSG00000035372	1810055G02Rik	19:3708332-3717881	C57	BTBR	OK	5.14083	5.9215	0.20396	0.573324	0.31255	0.946916	no
ENSMUSG00000073155	ENSMUSG00000073155	1810058I24Rik	6:35202653-35213496	C57	BTBR	OK	19.746	26.3297	0.41513	1.04308	0.0695	0.566767	no
ENSMUSG00000087476	ENSMUSG00000087476	1810058N05Rik	4:137220640-137285782	C57	BTBR	NOTEST	0.0395336	0.078793	0.994989	0	1	1	no
ENSMUSG00000086340	ENSMUSG00000086340	1810059C17Rik	2:17975819-18314457	C57	BTBR	NOTEST	0.105659	0.0664157	-0.669823	0	1	1	no
ENSMUSG00000085455	ENSMUSG00000085455	1810059H22Rik	5:149685907-149827389	C57	BTBR	OK	0.494294	0.69265	0.486756	0.124085	0.6591	0.999133	no
ENSMUSG00000027713	ENSMUSG00000027713	1810062G17Rik	3:36375056-36380898	C57	BTBR	NOTEST	0.0518715	0	#NAME?	0	1	1	no
ENSMUSG00000084925	ENSMUSG00000084925	1810062O18Rik	14:21318585-21437576	C57	BTBR	OK	2.87103	2.16846	-0.404895	-0.0558577	0.64515	0.999133	no
ENSMUSG00000051671	ENSMUSG00000051671	1810063B05Rik	8:128946400-128949334	C57	BTBR	OK	16.7372	18.2636	0.12591	0.349826	0.53415	0.999133	no
ENSMUSG00000045107	ENSMUSG00000045107	1810063B07Rik	14:20894867-20902394	C57	BTBR	OK	1.95257	2.48219	0.346239	0.850084	0.1386	0.767089	no
ENSMUSG00000085551	ENSMUSG00000085551	1810063I02Rik	11:59735000-59735391	C57	BTBR	NOTEST	0	0.239788	inf	0	1	1	no
ENSMUSG00000090925	ENSMUSG00000090925	1810064F22Rik	9:22011784-22012990	C57	BTBR	NOTEST	0.0621166	0.0290208	-1.09789	0	1	1	no
ENSMUSG00000013653	ENSMUSG00000013653	1810065E05Rik	11:58234612-58239526	C57	BTBR	NOTEST	0	0.0469976	inf	0	1	1	no
ENSMUSG00000040359	ENSMUSG00000040359	1810074P20Rik	4:24887936-25208968	C57	BTBR	OK	18.6256	16.0176	-0.217621	-0.390931	0.47695	0.999133	no
ENSMUSG00000087165	ENSMUSG00000087165	2010001A14Rik	11:57609000-57614919	C57	BTBR	OK	5.17498	7.41419	0.518736	1.13023	0.05155	0.482838	no
ENSMUSG00000039339	ENSMUSG00000039339	2010001E11Rik	10:39640187-39646729	C57	BTBR	NOTEST	0.160323	0.164651	0.0384313	0	1	1	no
ENSMUSG00000051606	ENSMUSG00000051606	2010001K21Rik	13:47106041-47106564	C57	BTBR	OK	0.50014	0.819568	0.712532	0.764244	0.1731	0.818375	no
ENSMUSG00000085042	ENSMUSG00000085042	2010001M06Rik	5:135485021-135489123	C57	BTBR	OK	13.5103	24.4894	0.858099	1.34867	0.02	0.279059	no
ENSMUSG00000024353	ENSMUSG00000024353	2010001M09Rik	18:35806919-35809021	C57	BTBR	NOTEST	0.0603362	0.10302	0.771824	0	1	1	no
ENSMUSG00000067297	ENSMUSG00000067297	2010002M12Rik	19:34691538-34715233	C57	BTBR	NOTEST	0.137681	0.11362	-0.277119	0	1	1	no
ENSMUSG00000038059	ENSMUSG00000038059	2010002N04Rik	18:60633846-60661637	C57	BTBR	OK	3.84364	3.46842	-0.148194	-0.390264	0.5098	0.999133	no
ENSMUSG00000042041	ENSMUSG00000042041	2010003K11Rik	19:4496789-4498583	C57	BTBR	NOTEST	0	0.0101742	inf	0	1	1	no
ENSMUSG00000028407	ENSMUSG00000028407	2010003O02Rik	4:40206633-40226454	C57	BTBR	OK	2.34926	2.99159	0.348708	0.175312	0.7603	0.999133	no
ENSMUSG00000051949	ENSMUSG00000051949	2010005H15Rik	16:36253102-36257482	C57	BTBR	NOTEST	0	0	0	0	1	1	no
ENSMUSG00000044694	ENSMUSG00000044694	2010007H06Rik	9:51088399-51089025	C57	BTBR	OK	0.342012	0.367785	0.104815	0.0946031	0.88445	0.999133	no
ENSMUSG00000027495	ENSMUSG00000027495	2010011I20Rik	2:172171064-172181249	C57	BTBR	OK	11.8923	12.4051	0.0609105	0.185137	0.73905	0.999133	no
ENSMUSG00000062376	ENSMUSG00000062376	2010012O05Rik	19:46764395-46777872	C57	BTBR	OK	9.84054	10.7469	0.127115	0.374902	0.51155	0.999133	no
ENSMUSG00000085890	ENSMUSG00000085890	2010012P19Rik	11:69495639-69509600	C57	BTBR	NOTEST	0.158469	0.107515	-0.559664	0	1	1	no
ENSMUSG00000087277	ENSMUSG00000087277	2010013B24Rik	6:145251671-145257471	C57	BTBR	NOTEST	0.0179118	0.0610529	1.76915	0	1	1	no
ENSMUSG00000042233	ENSMUSG00000042233	2010015L04Rik	4:154772871-154822053	C57	BTBR	OK	3.53982	4.23429	0.258444	0.595362	0.26645	0.916716	no
ENSMUSG00000091914	ENSMUSG00000091914	2010015M23Rik	11:87825492-87867257	C57	BTBR	OK	0.574487	0.686881	0.257787	0.053118	0.8731	0.999133	no
ENSMUSG00000091575	ENSMUSG00000091575	2010016I18Rik	3:106284930-106377763	C57	BTBR	NOTEST	0.0173655	0	#NAME?	0	1	1	no
ENSMUSG00000025528	ENSMUSG00000025528	2010106E10Rik	X:109608882-109671952	C57	BTBR	NOTEST	0.0213237	0.0215582	0.0157753	0	1	1	no
ENSMUSG00000027366	ENSMUSG00000027366	2010106G01Rik	2:126716126-126758971	C57	BTBR	OK	23.5995	19.2879	-0.291058	-0.535486	0.3307	0.959285	no
ENSMUSG00000021290	ENSMUSG00000021290	2010107E04Rik	12:113199586-113205188	C57	BTBR	OK	334.7	412.744	0.302377	0.929544	0.1065	0.68632	no
ENSMUSG00000029847	ENSMUSG00000029847	2010107G12Rik	6:34895277-34929054	C57	BTBR	OK	0.379398	0.306503	-0.307809	-0.359521	0.49905	0.999133	no
ENSMUSG00000020083	ENSMUSG00000020083	2010107G23Rik	10:61570402-61606668	C57	BTBR	OK	12.9502	14.9876	0.210797	0.536377	0.345	0.97188	no
ENSMUSG00000058351	ENSMUSG00000058351	2010107H07Rik	14:31832323-31942116	C57	BTBR	OK	13.8984	20.557	0.564717	0.28118	0.67685	0.999133	no
ENSMUSG00000029384	ENSMUSG00000029384	2010109A12Rik	5:93635543-93642501	C57	BTBR	NOTEST	0.144947	0.140768	-0.0422129	0	1	1	no
ENSMUSG00000063522	ENSMUSG00000063522	2010109I03Rik	15:74708765-74712134	C57	BTBR	NOTEST	0.0312712	0.0576791	0.883212	0	1	1	no
ENSMUSG00000078373	ENSMUSG00000078373	2010109K11Rik	12:33063568-33067808	C57	BTBR	OK	3.00103	3.01615	0.00725055	0.00552569	0.99325	0.999162	no
ENSMUSG00000090946	ENSMUSG00000090946	2010109K11Rik	12:33063568-33067808	C57	BTBR	OK	4.45682	4.79953	0.106878	0.286226	0.6146	0.999133	no
ENSMUSG00000085410	ENSMUSG00000085410	2010110K18Rik	18:34911462-34918339	C57	BTBR	NOTEST	0.0151725	0.0232084	0.613185	0	1	1	no
ENSMUSG00000030865	ENSMUSG00000030865	2010110P09Rik	7:129363009-129366338	C57	BTBR	OK	0.897847	0.812279	-0.144494	-0.195926	0.6742	0.999133	no
ENSMUSG00000021458	ENSMUSG00000021458	2010111I01Rik	13:63066252-63598586	C57	BTBR	OK	5.67333	5.40067	-0.0710573	-0.138896	0.81475	0.999133	no
ENSMUSG00000063018	ENSMUSG00000063018	2010204K13Rik	X:6988942-7022269	C57	BTBR	OK	23.6344	25.5309	0.11136	0.291891	0.60595	0.999133	no
ENSMUSG00000026090	ENSMUSG00000026090	2010300C02Rik	1:37668521-37776930	C57	BTBR	OK	80.2174	81.9553	0.0309219	0.071566	0.8946	0.999133	no
ENSMUSG00000091444	ENSMUSG00000091444	2010300F17Rik	11:96325906-96620791	C57	BTBR	NOTEST	0.0372936	0.114034	1.61246	0	1	1	no
ENSMUSG00000048351	ENSMUSG00000048351	2010305A19Rik	4:108000744-108014149	C57	BTBR	OK	13.64	14.0349	0.0411783	0.0548638	0.92785	0.999133	no
ENSMUSG00000026955	ENSMUSG00000026955	2010317E24Rik	2:25227840-25233733	C57	BTBR	OK	1.31148	1.37471	0.0679309	0.0987666	0.8609	0.999133	no
ENSMUSG00000089983	ENSMUSG00000089983	2010320O07Rik	18:38345568-38388799	C57	BTBR	OK	0.187052	0.500698	1.4205	0.123497	0.4935	0.999133	no
ENSMUSG00000034263	ENSMUSG00000034263	2010321M09Rik	9:64808638-64834781	C57	BTBR	OK	6.87136	7.24253	0.0758994	0.222668	0.7029	0.999133	no
ENSMUSG00000030587	ENSMUSG00000030587	2200002D01Rik	7:30023347-30033451	C57	BTBR	OK	2.34599	3.08509	0.395111	0.43556	0.4189	0.999133	no
ENSMUSG00000013083	ENSMUSG00000013083	2200002J24Rik	7:31484801-31485399	C57	BTBR	NOTEST	0	0	0	0	1	1	no
ENSMUSG00000031937	ENSMUSG00000031937	2200002K05Rik	9:15043488-15063837	C57	BTBR	OK	5.07167	6.28328	0.309058	0.874064	0.1265	0.739098	no
ENSMUSG00000091461	ENSMUSG00000091461	2210008F06Rik	11:77303355-77304911	C57	BTBR	OK	1.976	3.29117	0.736018	1.62369	0.00525	0.112433	no
ENSMUSG00000027281	ENSMUSG00000027281	2210009G21Rik	2:136699515-136897686	C57	BTBR	OK	3.09257	3.12094	0.013173	0.0164055	0.975	0.999133	no
ENSMUSG00000029882	ENSMUSG00000029882	2210010C04Rik	6:40980266-40985508	C57	BTBR	NOTEST	0.0613322	0.0203008	-1.5951	0	1	1	no
ENSMUSG00000040498	ENSMUSG00000040498	2210010C17Rik	7:20522653-20536092	C57	BTBR	NOTEST	0.0119624	0.060757	2.34454	0	1	1	no
ENSMUSG00000074217	ENSMUSG00000074217	2210011C24Rik	8:86534128-86535341	C57	BTBR	OK	1.08984	1.10319	0.0175653	0.0260814	0.96635	0.999133	no
ENSMUSG00000028619	ENSMUSG00000028619	2210012G02Rik	4:106799217-106873601	C57	BTBR	OK	10.1768	15.2269	0.581347	0.0660863	0.48385	0.999133	no
ENSMUSG00000086316	ENSMUSG00000086316	2210013O21Rik	X:150158132-150175807	C57	BTBR	OK	43.2593	38.4256	-0.170941	-0.504029	0.387	0.987167	no
ENSMUSG00000083844	ENSMUSG00000083844	2210015D19Rik	11:5603985-5684713	C57	BTBR	OK	10.0858	14.2081	0.494388	0.505684	0.34495	0.97188	no
ENSMUSG00000021550	ENSMUSG00000021550	2210016F16Rik	13:58481406-58486586	C57	BTBR	OK	3.42625	4.21647	0.299407	0.829032	0.14445	0.777101	no
ENSMUSG00000029559	ENSMUSG00000029559	2210016L21Rik	5:115392166-115448055	C57	BTBR	OK	67.3501	75.1173	0.157466	0.25918	0.6558	0.999133	no
ENSMUSG00000035401	ENSMUSG00000035401	2210018M11Rik	7:105739124-105805079	C57	BTBR	OK	10.1784	8.4452	-0.269306	-0.818532	0.14955	0.785498	no
ENSMUSG00000092570	ENSMUSG00000092570	2210019I11Rik	5:148040171-148089584	C57	BTBR	NOTEST	0	0	0	0	1	1	no
ENSMUSG00000048442	ENSMUSG00000048442	2210020M01Rik	11:115722925-115828039	C57	BTBR	OK	0.635703	1.44497	1.18461	0.378081	0.3908	0.988834	no
ENSMUSG00000064284	ENSMUSG00000064284	2210021J22Rik	15:85637401-85642127	C57	BTBR	OK	10.1614	9.84268	-0.0459736	-0.100322	0.86675	0.999133	no
ENSMUSG00000085148	ENSMUSG00000085148	2210403K04Rik	11:75275040-75284401	C57	BTBR	OK	10.1908	10.989	0.108799	0.210914	0.7101	0.999133	no
ENSMUSG00000036552	ENSMUSG00000036552	2210404J11Rik	17:15178604-15201196	C57	BTBR	OK	4.32449	4.65137	0.105125	0.274634	0.63325	0.999133	no
ENSMUSG00000078439	ENSMUSG00000078439	2210404O07Rik	10:80855795-80858137	C57	BTBR	OK	0.524238	0.618502	0.238557	0.331104	0.5434	0.999133	no
ENSMUSG00000078546	ENSMUSG00000078546	2210404O09Rik	17:22016536-22045059	C57	BTBR	OK	4.20585	4.56506	0.118235	0.300165	0.60315	0.999133	no
ENSMUSG00000039563	ENSMUSG00000039563	2210406O10Rik	5:36790259-36807502	C57	BTBR	OK	1.54243	0.897598	-0.78106	-1.27456	0.03005	0.35359	no
ENSMUSG00000037145	ENSMUSG00000037145	2210407C18Rik	11:58421705-58429577	C57	BTBR	NOTEST	0.0588358	0.0473104	-0.314535	0	1	1	no
ENSMUSG00000087380	ENSMUSG00000087380	2210408F21Rik	6:31170350-31287404	C57	BTBR	OK	12.5951	11.9426	-0.076745	-0.161239	0.7757	0.999133	no
ENSMUSG00000071252	ENSMUSG00000071252	2210408I21Rik	13:77274796-77752940	C57	BTBR	OK	2.02049	1.84902	-0.127948	-0.336175	0.55655	0.999133	no
ENSMUSG00000081766	ENSMUSG00000081766	2210409E12Rik	11:88831565-88852927	C57	BTBR	NOTEST	0.19848	0	#NAME?	0	1	1	no
ENSMUSG00000030431	ENSMUSG00000030431	2210411K11Rik	7:4736196-4741258	C57	BTBR	OK	1.2447	1.23704	-0.00891369	-0.0170332	0.97845	0.999133	no
ENSMUSG00000085563	ENSMUSG00000085563	2210411M09Rik	1:182872474-182905243	C57	BTBR	OK	2.18781	1.61174	-0.440866	-0.137765	0.8425	0.999133	no
ENSMUSG00000085394	ENSMUSG00000085394	2210414B05Rik	4:3583654-3590255	C57	BTBR	NOTEST	0	0	0	0	1	1	no
ENSMUSG00000013643	ENSMUSG00000013643	2210415F13Rik	11:58192544-58204230	C57	BTBR	NOTEST	0	0	0	0	1	1	no
ENSMUSG00000087498	ENSMUSG00000087498	2210416O15Rik	11:87911559-88007642	C57	BTBR	OK	0.413552	0.790535	0.934763	0.403532	0.7295	0.999133	no
ENSMUSG00000086494	ENSMUSG00000086494	2210417A02Rik	5:149553415-149554715	C57	BTBR	NOTEST	0	0.0561116	inf	0	1	1	no
ENSMUSG00000085347	ENSMUSG00000085347	2210417K05Rik	10:61731602-61842656	C57	BTBR	OK	1.58678	1.5932	0.0058254	0.000786724	0.996	0.999335	no
ENSMUSG00000078894	ENSMUSG00000078894	2210418O10Rik	2:175454410-175468170	C57	BTBR	NOTEST	0	0	0	0	1	1	no
ENSMUSG00000039269	ENSMUSG00000039269	2300002M23Rik	17:35704394-35705897	C57	BTBR	NOTEST	0	0.0116274	inf	0	1	1	no
ENSMUSG00000078257	ENSMUSG00000078257	2300003K06Rik	11:99698461-99699380	C57	BTBR	NOTEST	0	0	0	0	1	1	no
ENSMUSG00000075605	ENSMUSG00000075605	2300005B03Rik	15:74573268-74577117	C57	BTBR	NOTEST	0	0	0	0	1	1	no
ENSMUSG00000032403	ENSMUSG00000032403	2300009A05Rik	9:63242253-63247051	C57	BTBR	OK	7.37474	12.5101	0.762433	1.77529	0.00255	0.067219	no
ENSMUSG00000033096	ENSMUSG00000033096	2310001A20Rik	2:150408815-150435990	C57	BTBR	OK	25.1503	28.9033	0.200662	0.559331	0.2827	0.931493	no
ENSMUSG00000085930	ENSMUSG00000085930	2310001H17Rik	6:129158429-129188000	C57	BTBR	NOTEST	0.258155	0.161253	-0.678908	0	1	1	no
ENSMUSG00000074433	ENSMUSG00000074433	2310001H18Rik	3:92771898-92772201	C57	BTBR	NOTEST	0	0	0	0	1	1	no
ENSMUSG00000053353	ENSMUSG00000053353	2310001K24Rik	2:163292114-163298647	C57	BTBR	OK	0.636507	0.25562	-1.31617	-0.204283	0.5629	0.999133	no
ENSMUSG00000093141	ENSMUSG00000093141	2310002D06Rik	12:81610937-81704883	C57	BTBR	OK	24.1104	34.2399	0.506024	0.827398	0.7963	0.999133	no
ENSMUSG00000085370	ENSMUSG00000085370	2310002F09Rik	7:50945787-51059192	C57	BTBR	NOTEST	0.0669638	0.0818146	0.288978	0	1	1	no
ENSMUSG00000036731	ENSMUSG00000036731	2310002J15Rik	2:25094346-25099782	C57	BTBR	NOTEST	0.0264919	0.0775008	1.54866	0	1	1	no
ENSMUSG00000028396	ENSMUSG00000028396	2310002L09Rik	4:73585274-73596750	C57	BTBR	NOTEST	0.0640558	0.0301045	-1.08935	0	1	1	no
ENSMUSG00000024512	ENSMUSG00000024512	2310002L13Rik	18:70400082-70404052	C57	BTBR	NOTEST	0	0	0	0	1	1	no
ENSMUSG00000027573	ENSMUSG00000027573	2310003C23Rik	2:180444821-180453438	C57	BTBR	OK	27.1261	26.983	-0.00763274	-0.0231085	0.96775	0.999133	no
ENSMUSG00000027245	ENSMUSG00000027245	2310003F16Rik	2:121264745-121284408	C57	BTBR	OK	18.4644	12.6669	-0.543684	-0.383264	0.54495	0.999133	no
ENSMUSG00000025384	ENSMUSG00000025384	2310003H01Rik	11:120230368-120240078	C57	BTBR	OK	3.82749	4.94097	0.368393	0.498435	0.37815	0.985145	no
ENSMUSG00000007457	ENSMUSG00000007457	2310003L06Rik	5:88398483-88401895	C57	BTBR	NOTEST	0	0	0	0	1	1	no
ENSMUSG00000027384	ENSMUSG00000027384	2310003L22Rik	2:139996381-140030988	C57	BTBR	OK	27.0758	28.4386	0.0708444	0.210388	0.71255	0.999133	no
ENSMUSG00000020910	ENSMUSG00000020910	2310004I24Rik	11:66851406-66866096	C57	BTBR	OK	13.1242	11.3136	-0.214163	-0.412301	0.4633	0.999133	no
ENSMUSG00000020778	ENSMUSG00000020778	2310004N24Rik	11:116033201-116076632	C57	BTBR	OK	21.8618	28.1512	0.364782	0.272595	0.58585	0.999133	no
ENSMUSG00000087254	ENSMUSG00000087254	2310005A03Rik	2:154923524-154925817	C57	BTBR	NOTEST	0.0179038	0.0183946	0.0390138	0	1	1	no
ENSMUSG00000046748	ENSMUSG00000046748	2310005G13Rik	16:57037079-57071459	C57	BTBR	NOTEST	0.0230532	0.149877	2.70073	0	1	1	no
ENSMUSG00000087230	ENSMUSG00000087230	2310006M14Rik	1:138078050-138103674	C57	BTBR	NOTEST	0.182843	0.181175	-0.0132196	0	1	1	no
ENSMUSG00000034159	ENSMUSG00000034159	2310007B03Rik	1:95047925-95057525	C57	BTBR	NOTEST	0.0154364	0.103946	2.75143	0	1	1	no
ENSMUSG00000009210	ENSMUSG00000009210	2310007L24Rik	11:106226787-106238428	C57	BTBR	OK	0.0849259	0.327577	1.94756	1.28586	0.18445	0.836012	no
ENSMUSG00000041974	ENSMUSG00000041974	2310008H04Rik	16:15889319-16146944	C57	BTBR	OK	1.27436	1.13013	-0.173287	-0.409532	0.47115	0.999133	no
ENSMUSG00000030980	ENSMUSG00000030980	2310008H09Rik	7:125883739-126138725	C57	BTBR	OK	5.82685	5.15575	-0.176533	-0.122671	0.79165	0.999133	no
ENSMUSG00000079283	ENSMUSG00000079283	2310009B15Rik	1:140748555-140753431	C57	BTBR	OK	7.01333	7.96463	0.183507	0.418557	0.4684	0.999133	no
ENSMUSG00000090647	ENSMUSG00000090647	2310010G23Rik	X:34354765-34357195	C57	BTBR	NOTEST	0	0	0	0	1	1	no
ENSMUSG00000085650	ENSMUSG00000085650	2310010J17Rik	7:97273367-97277984	C57	BTBR	OK	1.95042	2.45206	0.330212	0.530944	0.3472	0.973393	no
ENSMUSG00000046345	ENSMUSG00000046345	2310010M20Rik	16:32271553-32274865	C57	BTBR	NOTEST	0.0811402	0.0757098	-0.0999358	0	1	1	no
ENSMUSG00000020133	ENSMUSG00000020133	2310011J03Rik	10:79758721-79783282	C57	BTBR	OK	15.5045	18.341	0.242389	0.247942	0.6734	0.999133	no
ENSMUSG00000085945	ENSMUSG00000085945	2310014F06Rik	7:119756981-120050321	C57	BTBR	NOTEST	0.0414076	0.0585023	0.498599	0	1	1	no
ENSMUSG00000033967	ENSMUSG00000033967	2310014L17Rik	7:13512764-13516421	C57	BTBR	OK	0.420438	0.401933	-0.0649364	-0.127541	0.8229	0.999133	no
ENSMUSG00000085644	ENSMUSG00000085644	2310015A10Rik	12:81221534-81233831	C57	BTBR	OK	2.61826	2.69229	0.0402286	0.114408	0.8431	0.999133	no
ENSMUSG00000019933	ENSMUSG00000019933	2310015B20Rik	10:69667431-69682458	C57	BTBR	OK	0.084449	0.580577	2.78134	1.46706	0.2533	0.903122	no
ENSMUSG00000085965	ENSMUSG00000085965	2310016D23Rik	1:60833508-60860634	C57	BTBR	NOTEST	0	0	0	0	1	1	no
ENSMUSG00000070574	ENSMUSG00000070574	2310016G11Rik	7:51932334-51933605	C57	BTBR	NOTEST	0.097678	0.190296	0.962139	0	1	1	no
ENSMUSG00000023020	ENSMUSG00000023020	2310016M24Rik	15:99556048-99558567	C57	BTBR	OK	58.7677	74.4163	0.340594	1.01716	0.0725	0.5758	no
ENSMUSG00000021819	ENSMUSG00000021819	2310021P13Rik	14:21526773-21542840	C57	BTBR	OK	16.837	15.9345	-0.0794845	-0.24917	0.66625	0.999133	no
ENSMUSG00000049643	ENSMUSG00000049643	2310022A10Rik	7:28338313-28367113	C57	BTBR	OK	8.10014	8.25327	0.0270186	0.0782851	0.8947	0.999133	no
ENSMUSG00000031983	ENSMUSG00000031983	2310022B05Rik	8:127159665-127187269	C57	BTBR	OK	29.6124	33.9933	0.199052	0.612351	0.28415	0.932633	no
ENSMUSG00000087447	ENSMUSG00000087447	2310026I22Rik	18:33075479-33355421	C57	BTBR	NOTEST	0.0780296	0.0475352	-0.715025	0	1	1	no
ENSMUSG00000078519	ENSMUSG00000078519	2310026L22Rik	4:137771628-137772104	C57	BTBR	OK	1.23215	2.13624	0.793901	1.06501	0.0703	0.569443	no
ENSMUSG00000028439	ENSMUSG00000028439	2310028H24Rik	4:41464469-41516571	C57	BTBR	OK	58.2629	50.9341	-0.193945	-0.546175	0.2981	0.937241	no
ENSMUSG00000032062	ENSMUSG00000032062	2310030G06Rik	9:50547795-50554626	C57	BTBR	OK	1.34093	1.33149	-0.0101845	-0.0203429	0.9802	0.999133	no
ENSMUSG00000050323	ENSMUSG00000050323	2310030N02Rik	4:10978191-11003352	C57	BTBR	OK	7.30506	9.00599	0.30199	0.406431	0.45035	0.999133	no
ENSMUSG00000091190	ENSMUSG00000091190	2310031A07Rik	11:46250426-46260750	C57	BTBR	OK	12.351	12.8313	0.0550285	0.115135	0.83855	0.999133	no
ENSMUSG00000011632	ENSMUSG00000011632	2310033E01Rik	7:25326717-25331090	C57	BTBR	NOTEST	0	0.0373216	inf	0	1	1	no
ENSMUSG00000020441	ENSMUSG00000020441	2310033P09Rik	11:59021747-59024240	C57	BTBR	OK	8.86595	9.10145	0.0378215	0.106042	0.8524	0.999133	no
ENSMUSG00000068078	ENSMUSG00000068078	2310034C09Rik	16:88759144-88759774	C57	BTBR	NOTEST	0	0	0	0	1	1	no
ENSMUSG00000026319	ENSMUSG00000026319	2310035C23Rik	1:107560437-107651708	C57	BTBR	OK	16.0078	14.2733	-0.165461	-0.495914	0.37855	0.985145	no
ENSMUSG00000068264	ENSMUSG00000068264	2310035K24Rik	2:131032813-131039250	C57	BTBR	OK	18.5146	18.0015	-0.0405498	-0.0934245	0.86385	0.999133	no
ENSMUSG00000041203	ENSMUSG00000041203	2310036O22Rik	8:87550731-87554184	C57	BTBR	OK	38.0596	42.9226	0.173477	0.507574	0.37625	0.985145	no
ENSMUSG00000022992	ENSMUSG00000022992	2310037I24Rik	15:98349242-98364669	C57	BTBR	OK	12.7896	11.9639	-0.0962839	-0.285855	0.6176	0.999133	no
ENSMUSG00000062619	ENSMUSG00000062619	2310039H08Rik	17:46579396-46968362	C57	BTBR	OK	2.1468	3.3562	0.644639	0.0857827	0.6604	0.999133	no
ENSMUSG00000072852	ENSMUSG00000072852	2310040G07Rik	5:77342273-77396534	C57	BTBR	NOTEST	0.165817	0.285629	0.784555	0	1	1	no
ENSMUSG00000078486	ENSMUSG00000078486	2310042D19Rik	4:155590035-155595416	C57	BTBR	OK	0.638396	0.609047	-0.0678976	-0.151761	0.78815	0.999133	no
ENSMUSG00000090356	ENSMUSG00000090356	2310042E22Rik	16:21152763-21154014	C57	BTBR	NOTEST	0.0624242	0.0571507	-0.127335	0	1	1	no
ENSMUSG00000086486	ENSMUSG00000086486	2310043D23Rik	14:58042898-58136773	C57	BTBR	NOTEST	0.127234	0.114626	-0.150559	0	1	1	no
ENSMUSG00000006143	ENSMUSG00000006143	2310043J07Rik	5:136530361-136540196	C57	BTBR	OK	0.124292	0.570169	2.19765	1.32933	0.0088	0.161098	no
ENSMUSG00000091302	ENSMUSG00000091302	2310043M15Rik	16:93712151-93810830	C57	BTBR	OK	1.55566	1.19267	-0.383336	-0.179503	0.6198	0.999133	no
ENSMUSG00000034157	ENSMUSG00000034157	2310044G17Rik	12:88288363-88306312	C57	BTBR	OK	30.7745	30.6078	-0.00783833	-0.0244927	0.9656	0.999133	no
ENSMUSG00000008140	ENSMUSG00000008140	2310044H10Rik	7:51745306-51751899	C57	BTBR	OK	106.771	105.473	-0.0176443	-0.0485761	0.92595	0.999133	no
ENSMUSG00000085080	ENSMUSG00000085080	2310044K18Rik	7:90780468-90894236	C57	BTBR	NOTEST	0	0	0	0	1	1	no
ENSMUSG00000002345	ENSMUSG00000002345,ENSMUSG00000079033	2310045N01Rik,Mef2b	8:72663397-72691387	C57	BTBR	OK	22.6098	24.8482	0.136192	0.390943	0.49765	0.999133	no
ENSMUSG00000032355	ENSMUSG00000032355	2310046A06Rik	9:76949890-77195677	C57	BTBR	OK	4.62309	3.61878	-0.353354	-0.862115	0.13615	0.760756	no
ENSMUSG00000027463	ENSMUSG00000027463	2310046K01Rik	2:151822246-151834994	C57	BTBR	OK	0.897674	0.821306	-0.128271	-0.272111	0.63975	0.999133	no
ENSMUSG00000032305	ENSMUSG00000032305	2310046O06Rik	9:57369038-57390994	C57	BTBR	OK	6.8082	6.35116	-0.100254	-0.0939904	0.86695	0.999133	no
ENSMUSG00000051238	ENSMUSG00000051238	2310047B19Rik	9:21760196-21762714	C57	BTBR	OK	5.88747	5.90692	0.00475781	0.0133022	0.98125	0.999133	no
ENSMUSG00000045176	ENSMUSG00000045176	2310047M10Rik	11:68871219-68875078	C57	BTBR	OK	11.8255	13.6422	0.206172	0.587248	0.30395	0.939425	no
ENSMUSG00000085779	ENSMUSG00000085779	2310050B05Rik	10:80657353-80693578	C57	BTBR	NOTEST	0.295706	0.204763	-0.530205	0	1	1	no
ENSMUSG00000090314	ENSMUSG00000090314	2310050C09Rik	3:92672280-92674127	C57	BTBR	NOTEST	0	0	0	0	1	1	no
ENSMUSG00000015519	ENSMUSG00000015519	2310057J18Rik	10:28692093-28706109	C57	BTBR	NOTEST	0	0	0	0	1	1	no
ENSMUSG00000040177	ENSMUSG00000040177	2310057M21Rik	7:137305964-140316037	C57	BTBR	OK	8.44242	7.55516	-0.160194	-0.0529857	0.9364	0.999133	no
ENSMUSG00000048830	ENSMUSG00000048830	2310057N15Rik	16:88773425-88774451	C57	BTBR	NOTEST	0	0	0	0	1	1	no
ENSMUSG00000085379	ENSMUSG00000085379	2310058D17Rik	11:58768186-58791552	C57	BTBR	OK	0.736094	0.263193	-1.48377	-0.729312	0.37375	0.98509	no
ENSMUSG00000014633	ENSMUSG00000014633	2310061C15Rik	8:119412584-119445355	C57	BTBR	OK	10.3245	12.7959	0.309604	0.486713	0.3835	0.985145	no
ENSMUSG00000050705	ENSMUSG00000050705	2310061I04Rik	17:36029621-36053334	C57	BTBR	OK	44.5032	38.8619	-0.195552	-0.314446	0.5566	0.999133	no
ENSMUSG00000050704	ENSMUSG00000050704	2310061N02Rik	16:88707415-88708207	C57	BTBR	NOTEST	0	0	0	0	1	1	no
ENSMUSG00000087410	ENSMUSG00000087410	2310065F04Rik	11:66925962-66933582	C57	BTBR	NOTEST	0	0	0	0	1	1	no
ENSMUSG00000020747	ENSMUSG00000020747	2310067B10Rik	11:115626746-115674953	C57	BTBR	OK	18.6811	16.2091	-0.204776	-0.344993	0.3845	0.985552	no
ENSMUSG00000085947	ENSMUSG00000085947	2310069G16Rik	15:44503404-44637373	C57	BTBR	OK	5.12468	5.39396	0.073882	0.0385105	0.94485	0.999133	no
ENSMUSG00000089718	ENSMUSG00000089718	2310075C17Rik	9:111967594-112251429	C57	BTBR	OK	2.6124	3.86908	0.566614	0.0305538	0.67735	0.999133	no
ENSMUSG00000029097	ENSMUSG00000029097	2310079F23Rik	5:35899854-35917719	C57	BTBR	OK	1.63233	1.72496	0.0796295	0.0879153	0.8584	0.999133	no
ENSMUSG00000045331	ENSMUSG00000045331	2310079G19Rik	16:88627032-88627911	C57	BTBR	NOTEST	0	0	0	0	1	1	no
ENSMUSG00000085020	ENSMUSG00000085020	2310081O03Rik	4:56233488-56237393	C57	BTBR	NOTEST	0	0.0183544	inf	0	1	1	no
ENSMUSG00000030842	ENSMUSG00000030842	2400001E08Rik	7:109029838-109060415	C57	BTBR	OK	46.5997	52.95	0.184308	0.494225	0.3831	0.985145	no
ENSMUSG00000031729	ENSMUSG00000031729	2400003C14Rik	8:112138416-112217194	C57	BTBR	OK	29.3819	30.5088	0.0542997	0.166201	0.7719	0.999133	no
ENSMUSG00000089665	ENSMUSG00000089665	2400009B08Rik	8:3671187-3672336	C57	BTBR	OK	13.6784	15.5869	0.188442	0.414649	0.47155	0.999133	no
ENSMUSG00000027502	ENSMUSG00000027502	2410001C21Rik	2:172219293-172295408	C57	BTBR	OK	29.013	32.514	0.164359	0.460165	0.41805	0.999133	no
ENSMUSG00000045411	ENSMUSG00000045411	2410002F23Rik	7:51502091-51518090	C57	BTBR	OK	53.1497	49.1803	-0.111982	-0.0462383	0.85465	0.999133	no
ENSMUSG00000025377	ENSMUSG00000025377	2410002I01Rik	11:119951844-119960045	C57	BTBR	OK	5.20643	4.41224	-0.238783	-0.547603	0.31435	0.948326	no
ENSMUSG00000021711	ENSMUSG00000021711	2410002O22Rik	13:104932228-104968549	C57	BTBR	OK	21.5062	20.8254	-0.0464107	-0.139733	0.8058	0.999133	no
ENSMUSG00000078936	ENSMUSG00000078936	2410002O22Rik	13:104932228-104968549	C57	BTBR	OK	1.47702	1.44164	-0.0349801	-0.0186734	0.9733	0.999133	no
ENSMUSG00000029815	ENSMUSG00000029815	2410003K15Rik	6:49023793-49164953	C57	BTBR	OK	9.53818	10.7314	0.17005	0.350534	0.5398	0.999133	no
ENSMUSG00000085860	ENSMUSG00000085860	2410003L11Rik	11:97459824-97484207	C57	BTBR	NOTEST	0	0.0953959	inf	0	1	1	no
ENSMUSG00000092622	ENSMUSG00000092622	2410004A20Rik	9:72949642-72971140	C57	BTBR	NOTEST	0.0565556	0.22665	2.00273	0	1	1	no
ENSMUSG00000036873	ENSMUSG00000036873	2410004B18Rik	3:145600977-145607793	C57	BTBR	OK	19.1118	20.7247	0.116891	0.272884	0.638	0.999133	no
ENSMUSG00000085338	ENSMUSG00000085338	2410004I01Rik	11:102699786-102962972	C57	BTBR	OK	0.33569	0.227824	-0.559211	-0.0441342	0.6928	0.999133	no
ENSMUSG00000087590	ENSMUSG00000087590	2410004N09Rik	18:33954574-33955640	C57	BTBR	OK	8.35712	11.0491	0.402853	0.832003	0.1448	0.777101	no
ENSMUSG00000086841	ENSMUSG00000086841	2410006H16Rik	11:62416378-62418309	C57	BTBR	OK	30.6163	38.4593	0.329036	0.882245	0.11425	0.708174	no
ENSMUSG00000090470	ENSMUSG00000090470	2410012M07Rik	9:98765185-98766999	C57	BTBR	NOTEST	0.0251373	0.0632493	1.33122	0	1	1	no
ENSMUSG00000049760	ENSMUSG00000049760	2410015M20Rik	17:56746874-56749194	C57	BTBR	OK	39.546	54.6495	0.466676	1.38397	0.01635	0.244051	no
ENSMUSG00000046791	ENSMUSG00000046791	2410016O06Rik	12:85291557-85293903	C57	BTBR	OK	4.69853	5.43488	0.210041	0.583767	0.29655	0.935882	no
ENSMUSG00000038311	ENSMUSG00000038311	2410017I17Rik	17:36278702-36299518	C57	BTBR	NOTEST	0	0	0	0	1	1	no
ENSMUSG00000073240	ENSMUSG00000073240	2410017P09Rik	12:4133102-4236693	C57	BTBR	OK	10.8673	12.3013	0.178819	0.117195	0.8366	0.999133	no
ENSMUSG00000073164	ENSMUSG00000073164	2410018L13Rik	12:22990655-23046943	C57	BTBR	OK	5.96178	5.36768	-0.151444	-0.346759	0.53615	0.999133	no
ENSMUSG00000034173	ENSMUSG00000034173	2410018M08Rik	5:130322865-130379493	C57	BTBR	OK	2.54346	2.44535	-0.0567485	-0.0356689	0.94925	0.999133	no
ENSMUSG00000087547	ENSMUSG00000087547	2410019O14Rik	2:157421318-157423056	C57	BTBR	NOTEST	0.0203433	0	#NAME?	0	1	1	no
ENSMUSG00000031458	ENSMUSG00000031458	2410022L05Rik	8:13884787-13890271	C57	BTBR	OK	15.459	18.3463	0.24704	0.69096	0.22835	0.879916	no
ENSMUSG00000054379	ENSMUSG00000054379	2410024N13Rik	3:103002148-103002898	C57	BTBR	NOTEST	0	0	0	0	1	1	no
ENSMUSG00000027132	ENSMUSG00000027132	2410042D21Rik	2:112105981-112254397	C57	BTBR	OK	5.31375	5.29656	-0.00467471	-0.00303292	0.9958	0.999335	no
ENSMUSG00000086745	ENSMUSG00000086745	2410057H14Rik	3:102524153-102576215	C57	BTBR	NOTEST	0.14268	0.255004	0.837738	0	1	1	no
ENSMUSG00000038065	ENSMUSG00000038065	2410066E13Rik	6:54631733-54653845	C57	BTBR	OK	22.4262	18.5092	-0.276941	-0.859964	0.13515	0.758933	no
ENSMUSG00000044095	ENSMUSG00000044095	2410075B13Rik	15:75810301-75812715	C57	BTBR	OK	2.65337	2.60184	-0.028291	-0.0730619	0.8934	0.999133	no
ENSMUSG00000074269	ENSMUSG00000074269	2410076I21Rik	9:58430046-58589366	C57	BTBR	OK	0.552679	1.61253	1.54481	0.100691	0.22695	0.879916	no
ENSMUSG00000044387	ENSMUSG00000044387	2410080I02Rik	19:23209389-23210207	C57	BTBR	OK	0.651726	0.1841	-1.82378	-1.18423	0.0764	0.588928	no
ENSMUSG00000039801	ENSMUSG00000039801	2410089E03Rik	15:8119105-8221158	C57	BTBR	OK	4.87936	4.27984	-0.189136	-0.424093	0.3588	0.977058	no
ENSMUSG00000024082	ENSMUSG00000024082	2410091C18Rik	17:79336474-79347392	C57	BTBR	OK	13.8509	13.0092	-0.0904503	-0.272793	0.6355	0.999133	no
ENSMUSG00000085824	ENSMUSG00000085824	2410114N07Rik	4:34841027-34858730	C57	BTBR	NOTEST	0.132872	0.258876	0.962224	0	1	1	no
ENSMUSG00000051297	ENSMUSG00000051297	2410124H12Rik	16:92478987-92541488	C57	BTBR	NOTEST	0.0167566	0.179956	3.42485	0	1	1	no
ENSMUSG00000024726	ENSMUSG00000024726	2410127L17Rik	19:18745269-18779278	C57	BTBR	OK	3.43862	3.5068	0.0283267	0.0703746	0.90315	0.999133	no
ENSMUSG00000032840	ENSMUSG00000032840	2410131K14Rik	5:118695235-118716102	C57	BTBR	OK	8.04087	6.78096	-0.245862	-0.754972	0.1869	0.839237	no
ENSMUSG00000086728	ENSMUSG00000086728	2410133F24Rik	9:56919846-56990529	C57	BTBR	OK	1.6299	1.61815	-0.0104332	-0.00269019	0.99225	0.999162	no
ENSMUSG00000086219	ENSMUSG00000086219	2410137F16Rik	5:116888728-117041826	C57	BTBR	NOTEST	0.112374	0.127944	0.187206	0	1	1	no
ENSMUSG00000064308	ENSMUSG00000064308	2410137M14Rik	17:37114645-37118182	C57	BTBR	NOTEST	0.015198	0.0487887	1.68267	0	1	1	no
ENSMUSG00000074832	ENSMUSG00000074832	2410141K09Rik	13:66519049-66542067	C57	BTBR	NOTEST	0.137504	0.201156	0.548843	0	1	1	no
ENSMUSG00000084825	ENSMUSG00000084825	2410152P15Rik	19:6617670-6674548	C57	BTBR	NOTEST	0	0	0	0	1	1	no
ENSMUSG00000086276	ENSMUSG00000086276	2500002B13Rik	8:59966850-59987674	C57	BTBR	OK	0.274094	0.497862	0.861074	1.53141	0.01015	0.178837	no
ENSMUSG00000001017	ENSMUSG00000001017	2500003M10Rik	3:90302877-90313420	C57	BTBR	OK	78.663	78.9684	0.0055894	0.0161047	0.977	0.999133	no
ENSMUSG00000073236	ENSMUSG00000073236	2500004C02Rik	2:153166892-153229743	C57	BTBR	OK	5.75782	4.35781	-0.401919	-0.269605	0.5296	0.999133	no
ENSMUSG00000071632	ENSMUSG00000071632	2510002D24Rik	16:18836670-18840251	C57	BTBR	OK	10.812	12.244	0.179434	0.290455	0.60485	0.999133	no
ENSMUSG00000086438	ENSMUSG00000086438	2510003D18Rik	3:153507172-153518046	C57	BTBR	NOTEST	0	0.116126	inf	0	1	1	no
ENSMUSG00000036955	ENSMUSG00000036955	2510003E04Rik	10:62001373-62041205	C57	BTBR	OK	63.2993	62.6531	-0.0148018	-0.0421875	0.93645	0.999133	no
ENSMUSG00000028797	ENSMUSG00000028797	2510006D16Rik	4:129277911-129301336	C57	BTBR	OK	58.0792	66.4736	0.194758	0.377367	0.46595	0.999133	no
ENSMUSG00000043391	ENSMUSG00000043391	2510009E07Rik	16:21649117-21694738	C57	BTBR	OK	26.305	22.9604	-0.196191	-0.604512	0.2933	0.935313	no
ENSMUSG00000034889	ENSMUSG00000034889	2510012J08Rik	10:80783847-80788996	C57	BTBR	OK	7.96326	8.43778	0.0835046	0.24816	0.66135	0.999133	no
ENSMUSG00000044496	ENSMUSG00000044496	2510039O18Rik	4:147315003-147321423	C57	BTBR	OK	9.20589	10.7806	0.227809	0.673316	0.24215	0.891755	no
ENSMUSG00000066175	ENSMUSG00000066175	2510046G10Rik	7:133792736-133819946	C57	BTBR	OK	0.43828	1.25488	1.51763	0.390167	0.485	0.999133	no
ENSMUSG00000068011	ENSMUSG00000068011	2510049J12Rik	6:115533561-115542594	C57	BTBR	OK	0.349801	0.410624	0.231283	0.393362	0.4703	0.999133	no
ENSMUSG00000039798	ENSMUSG00000039798	2600006K01Rik	2:29724245-29738360	C57	BTBR	OK	0.594836	0.790205	0.409735	0.199351	0.74555	0.999133	no
ENSMUSG00000052419	ENSMUSG00000052419	2610001J05Rik	6:13817734-13821518	C57	BTBR	OK	24.3593	27.0604	0.151715	0.433065	0.45265	0.999133	no
ENSMUSG00000078521	ENSMUSG00000078521	2610002D18Rik	4:134066913-134079842	C57	BTBR	NOTEST	0.0489804	0.0356172	-0.45963	0	1	1	no
ENSMUSG00000054836	ENSMUSG00000054836	2610002I17Rik	9:110207695-110224596	C57	BTBR	OK	4.38594	4.46713	0.0264637	0.0721323	0.8991	0.999133	no
ENSMUSG00000073684	ENSMUSG00000073684	2610002J02Rik	4:154623910-154630793	C57	BTBR	OK	20.7191	25.6081	0.305635	0.754169	0.19465	0.847899	no
ENSMUSG00000031242	ENSMUSG00000031242	2610002M06Rik	X:104978089-105068248	C57	BTBR	OK	17.4861	15.4369	-0.179828	-0.528298	0.35115	0.974101	no
ENSMUSG00000071793	ENSMUSG00000071793	2610005L07Rik	8:19858190-20020413	C57	BTBR	OK	5.08439	6.91855	0.444395	0.696798	0.2132	0.870149	no
ENSMUSG00000060301	ENSMUSG00000060301	2610008E11Rik	10:78527118-78560345	C57	BTBR	OK	7.15178	6.78052	-0.0769072	-0.226448	0.6971	0.999133	no
ENSMUSG00000022701	ENSMUSG00000022701	2610015P09Rik	16:43861519-43964427	C57	BTBR	OK	2.2812	4.38262	0.941999	0.391553	0.2592	0.909178	no
ENSMUSG00000060424	ENSMUSG00000060424	2610017I09Rik	1:42705006-42724517	C57	BTBR	OK	190.749	221.563	0.216043	0.384835	0.5087	0.999133	no
ENSMUSG00000031112	ENSMUSG00000031112	2610018G03Rik	X:48194223-48246274	C57	BTBR	OK	13.4188	11.798	-0.185723	-0.517787	0.35775	0.976244	no
ENSMUSG00000050052	ENSMUSG00000050052	2610019F03Rik	8:13952008-13975032	C57	BTBR	OK	15.804	15.9064	0.00931746	0.0230303	0.9644	0.999133	no
ENSMUSG00000091524	ENSMUSG00000091524	2610020C07Rik	16:11203475-11254418	C57	BTBR	OK	0.430035	0.480495	0.160066	0.0399869	0.9288	0.999133	no
ENSMUSG00000090380	ENSMUSG00000090380	2610020F03Rik	16:21892041-21931950	C57	BTBR	OK	0.277666	0.402598	0.535992	0.105331	0.7629	0.999133	no
ENSMUSG00000030924	ENSMUSG00000030924	2610020H08Rik	7:126904436-126992457	C57	BTBR	OK	1.37286	2.95153	1.10428	0.461259	0.34825	0.973763	no
ENSMUSG00000091474	ENSMUSG00000091474	2610021A01Rik	7:48854630-48883903	C57	BTBR	OK	4.58705	4.36872	-0.0703536	-0.199753	0.72375	0.999133	no
ENSMUSG00000021176	ENSMUSG00000021176	2610021K21Rik	12:100955740-101121652	C57	BTBR	NOTEST	0.237511	0.231187	-0.0389348	0	1	1	no
ENSMUSG00000084362	ENSMUSG00000084362	2610024D14Rik	11:20991293-21050326	C57	BTBR	NOTEST	0	0	0	0	1	1	no
ENSMUSG00000087013	ENSMUSG00000087013	2610027K06Rik	11:85166668-85645725	C57	BTBR	OK	1.30961	1.18269	-0.147073	-0.0509761	0.95	0.999133	no
ENSMUSG00000019297	ENSMUSG00000019297	2610027L16Rik	14:56364529-56377295	C57	BTBR	OK	2.866	3.30652	0.206273	0.500328	0.3821	0.985145	no
ENSMUSG00000085562	ENSMUSG00000085562	2610028E06Rik	4:125565094-125599661	C57	BTBR	OK	0.579701	0.408422	-0.505248	-0.813603	0.107	0.688492	no
ENSMUSG00000009114	ENSMUSG00000009114	2610028H24Rik	10:75911825-75978601	C57	BTBR	NOTEST	0.00627141	0.0643012	3.35798	0	1	1	no
ENSMUSG00000031226	ENSMUSG00000031226	2610029G23Rik	X:102275094-102312429	C57	BTBR	OK	6.77189	8.1099	0.260125	0.643514	0.2667	0.916873	no
ENSMUSG00000028251	ENSMUSG00000028251	2610029I01Rik	4:21654847-21765019	C57	BTBR	OK	10.5073	10.3884	-0.0164152	-0.0163823	0.9748	0.999133	no
ENSMUSG00000039043	ENSMUSG00000039043	2610034B18Rik	7:87070246-87080245	C57	BTBR	OK	9.7991	9.97017	0.0249688	0.0746736	0.8942	0.999133	no
ENSMUSG00000087259	ENSMUSG00000087259	2610035D17Rik	11:112905208-113063152	C57	BTBR	OK	7.56669	5.03077	-0.588882	-1.60232	0.0049	0.107248	no
ENSMUSG00000085555	ENSMUSG00000085555	2610035F20Rik	14:122869505-122874421	C57	BTBR	OK	0.513697	0.490862	-0.0655998	-0.101904	0.86055	0.999133	no
ENSMUSG00000086809	ENSMUSG00000086809	2610037D02Rik	15:95965249-96114039	C57	BTBR	NOTEST	0.237959	0.10609	-1.16542	0	1	1	no
ENSMUSG00000022978	ENSMUSG00000022978	2610039C10Rik	16:90719556-90727649	C57	BTBR	OK	4.54126	4.37665	-0.0532634	-0.117732	0.83675	0.999133	no
ENSMUSG00000079388	ENSMUSG00000079388	2610042L04Rik	14:4437801-4457726	C57	BTBR	NOTEST	0.0400161	0.0674083	0.752345	0	1	1	no
ENSMUSG00000066057	ENSMUSG00000066057	2610044O15Rik	17:95160589-95164271	C57	BTBR	OK	17.7578	20.1287	0.180803	0.430686	0.4553	0.999133	no
ENSMUSG00000032407	ENSMUSG00000032407	2610101N10Rik	9:95357312-95412415	C57	BTBR	OK	12.7537	11.9053	-0.0993119	-0.30159	0.59525	0.999133	no
ENSMUSG00000029005	ENSMUSG00000029005	2610109H07Rik	4:147472545-147519808	C57	BTBR	NOTEST	0.136991	0.0982947	-0.478892	0	1	1	no
ENSMUSG00000074415	ENSMUSG00000074415	2610203C20Rik	9:41283019-41423263	C57	BTBR	OK	5.42839	7.43138	0.453105	1.24571	0.03035	0.355881	no
ENSMUSG00000079671	ENSMUSG00000079671	2610203C22Rik	1:9538028-9621256	C57	BTBR	OK	1.84663	1.4219	-0.377072	-0.159503	0.7506	0.999133	no
ENSMUSG00000084860	ENSMUSG00000084860	2610204G07Rik	13:105421219-105629354	C57	BTBR	NOTEST	0	0	0	0	1	1	no
ENSMUSG00000054514	ENSMUSG00000054514	2610204G22Rik	4:155135286-155150270	C57	BTBR	OK	3.74612	4.41787	0.237954	0.0745834	0.8801	0.999133	no
ENSMUSG00000085236	ENSMUSG00000085236	2610206C17Rik	7:91838149-91925059	C57	BTBR	NOTEST	0.0768703	0.116061	0.594383	0	1	1	no
ENSMUSG00000059482	ENSMUSG00000059482	2610301B20Rik	4:10801644-10826572	C57	BTBR	OK	20.6876	23.4557	0.181169	0.534641	0.3391	0.968028	no
ENSMUSG00000033712	ENSMUSG00000033712	2610301G19Rik	14:70499951-70553618	C57	BTBR	OK	19.385	19.8534	0.0344478	0.103625	0.8576	0.999133	no
ENSMUSG00000046995	ENSMUSG00000046995	2610303G11Rik	9:98086945-98087571	C57	BTBR	NOTEST	0	0	0	0	1	1	no
ENSMUSG00000066000	ENSMUSG00000066000	2610305D13Rik	4:146986045-147076662	C57	BTBR	OK	0.671058	0.223928	-1.5834	-1.03988	0.0996	0.667834	no
ENSMUSG00000085936	ENSMUSG00000085936	2610307P16Rik	13:28551902-28977489	C57	BTBR	OK	0.0879429	0.38849	2.14324	0.667674	0.0111	0.189835	no
ENSMUSG00000086101	ENSMUSG00000086101	2610316D01Rik	3:45084361-45182182	C57	BTBR	OK	5.56028	5.51642	-0.0114259	-0.0278013	0.9633	0.999133	no
ENSMUSG00000049916	ENSMUSG00000049916	2610318N02Rik	16:17113491-17125199	C57	BTBR	OK	0.385101	0.428635	0.154512	0.242892	0.6724	0.999133	no
ENSMUSG00000010277	ENSMUSG00000010277	2610507B11Rik	11:78075253-78104125	C57	BTBR	OK	59.5942	64.479	0.113657	0.15404	0.704	0.999133	no
ENSMUSG00000092486	ENSMUSG00000092486	2610524H06Rik	5:115258204-115273477	C57	BTBR	OK	10.199	13.3173	0.384876	0.357993	0.52605	0.999133	no
ENSMUSG00000086084	ENSMUSG00000086084	2610528B01Rik	4:135899889-135901896	C57	BTBR	OK	3.99665	3.36052	-0.250106	-0.637389	0.2666	0.916716	no
ENSMUSG00000022748	ENSMUSG00000022748	2610528E23Rik	16:57302311-57606979	C57	BTBR	OK	7.58553	10.236	0.432326	0.760891	0.1514	0.789326	no
ENSMUSG00000028536	ENSMUSG00000028536	2610528J11Rik	4:118199603-118202833	C57	BTBR	NOTEST	0	0	0	0	1	1	no
ENSMUSG00000027122	ENSMUSG00000027122	2700007P21Rik	2:106802683-106814581	C57	BTBR	OK	22.2074	16.8067	-0.402	-1.00305	0.07895	0.598751	no
ENSMUSG00000090823	ENSMUSG00000090823	2700012I20Rik	9:56919846-56990529	C57	BTBR	OK	0.430857	0.390723	-0.141066	-0.0208889	0.92545	0.999133	no
ENSMUSG00000091188	ENSMUSG00000091188	2700016F22Rik	4:138908501-139045503	C57	BTBR	OK	1.57677	2.44391	0.632224	0.266028	0.7717	0.999133	no
ENSMUSG00000053656	ENSMUSG00000053656	2700023E23Rik	5:74489084-74491430	C57	BTBR	OK	4.33876	3.74211	-0.21343	-0.398091	0.48935	0.999133	no
ENSMUSG00000038005	ENSMUSG00000038005	2700029M09Rik	8:63369214-63386377	C57	BTBR	OK	42.1791	48.9264	0.214085	0.541831	0.35	0.973768	no
ENSMUSG00000086328	ENSMUSG00000086328	2700033N17Rik	2:115891953-115911647	C57	BTBR	OK	4.39329	4.5437	0.0485654	0.0876811	0.877	0.999133	no
ENSMUSG00000041789	ENSMUSG00000041789	2700046A07Rik	18:62911328-62916001	C57	BTBR	OK	1.08525	1.75185	0.690854	1.21509	0.03695	0.397925	no
ENSMUSG00000024893	ENSMUSG00000024893	2700046G09Rik	19:32197216-32465674	C57	BTBR	OK	1.59455	1.61913	0.0220697	0.013762	0.9811	0.999133	no
ENSMUSG00000034601	ENSMUSG00000034601	2700049A03Rik	12:72237834-72344290	C57	BTBR	OK	2.07797	1.77043	-0.231075	-0.281505	0.55275	0.999133	no
ENSMUSG00000039990	ENSMUSG00000039990	2700050L05Rik	7:140829225-140864654	C57	BTBR	OK	7.97114	8.92873	0.163668	0.24177	0.67435	0.999133	no
ENSMUSG00000021807	ENSMUSG00000021807	2700060E02Rik	14:20570478-20643045	C57	BTBR	OK	31.7423	28.1463	-0.173462	-0.47139	0.41435	0.999133	no
ENSMUSG00000024273	ENSMUSG00000024273	2700062C07Rik	18:24629361-24636266	C57	BTBR	OK	8.75885	9.52436	0.12088	0.330812	0.5607	0.999133	no
ENSMUSG00000086172	ENSMUSG00000086172	2700068H02Rik	4:106227273-106230502	C57	BTBR	NOTEST	0.0685509	0.0374762	-0.871202	0	1	1	no
ENSMUSG00000086224	ENSMUSG00000086224	2700069I18Rik	3:5177585-5415855	C57	BTBR	OK	0.430455	0.286711	-0.586263	-0.144659	0.71795	0.999133	no
ENSMUSG00000021041	ENSMUSG00000021041	2700073G19Rik	12:88767118-88813249	C57	BTBR	NOTEST	0.0418275	0.0787561	0.912939	0	1	1	no
ENSMUSG00000033417	ENSMUSG00000033417	2700078E11Rik	19:60600598-60656926	C57	BTBR	OK	16.4943	11.5034	-0.519907	-1.58255	0.0057	0.119495	no
ENSMUSG00000085763	ENSMUSG00000085763	2700081L22Rik	4:52443156-52451837	C57	BTBR	OK	0.617987	0.699366	0.17847	0.228745	0.6892	0.999133	no
ENSMUSG00000053080	ENSMUSG00000053080	2700081O15Rik	19:7492114-7557779	C57	BTBR	OK	5.02994	5.58113	0.150016	0.0617305	0.8901	0.999133	no
ENSMUSG00000085696	ENSMUSG00000085696	2700086A05Rik	6:52112349-52171853	C57	BTBR	NOTEST	0	0.0322863	inf	0	1	1	no
ENSMUSG00000072704	ENSMUSG00000072704	2700089E24Rik	6:133055256-133057765	C57	BTBR	OK	82.8601	78.2831	-0.0819757	-0.243128	0.6679	0.999133	no
ENSMUSG00000076437	ENSMUSG00000076437	2700094K13Rik	2:84509374-84510927	C57	BTBR	OK	11.2734	13.1723	0.224586	0.567655	0.31985	0.953493	no
ENSMUSG00000062198	ENSMUSG00000062198	2700097O09Rik	12:56146647-56181097	C57	BTBR	OK	4.95178	5.18436	0.0662207	0.138032	0.80745	0.999133	no
ENSMUSG00000087497	ENSMUSG00000087497	2810001G20Rik	11:63892985-63896761	C57	BTBR	OK	9.31383	9.55788	0.0373169	0.0984496	0.86355	0.999133	no
ENSMUSG00000045464	ENSMUSG00000045464	2810002D19Rik	2:94140923-94278293	C57	BTBR	OK	2.28103	1.04887	-1.12085	-0.440576	0.6645	0.999133	no
ENSMUSG00000037787	ENSMUSG00000037787	2810002N01Rik	12:112951471-112993191	C57	BTBR	OK	21.9551	28.1705	0.359629	0.90968	0.1142	0.708174	no
ENSMUSG00000031984	ENSMUSG00000031984	2810004N23Rik	8:127316918-127413957	C57	BTBR	OK	8.08092	8.42415	0.0600118	0.0676572	0.9035	0.999133	no
ENSMUSG00000047635	ENSMUSG00000047635	2810006K23Rik	5:124778097-124791853	C57	BTBR	OK	6.33837	6.40672	0.0154744	0.0430857	0.94275	0.999133	no
ENSMUSG00000030378	ENSMUSG00000030378	2810007J24Rik	7:14996035-15032118	C57	BTBR	NOTEST	0	0	0	0	1	1	no
ENSMUSG00000086859	ENSMUSG00000086859	2810008D09Rik	11:116938103-116940269	C57	BTBR	OK	8.49598	12.5882	0.567216	1.33651	0.02005	0.279065	no
ENSMUSG00000071180	ENSMUSG00000071180	2810008M24Rik	13:108836617-108839340	C57	BTBR	OK	37.4339	42.1822	0.172289	0.526355	0.35635	0.975552	no
ENSMUSG00000086023	ENSMUSG00000086023	2810011L19Rik	12:106574803-106622141	C57	BTBR	OK	5.62511	4.84853	-0.214333	-0.613923	0.28495	0.933282	no
ENSMUSG00000012429	ENSMUSG00000012429	2810021B07Rik	13:17787246-17790939	C57	BTBR	OK	5.72064	5.63852	-0.0208595	-0.0424887	0.9409	0.999133	no
ENSMUSG00000020491	ENSMUSG00000020491	2810021J22Rik	11:58680717-58696790	C57	BTBR	OK	3.97425	4.54323	0.193036	0.244913	0.5538	0.999133	no
ENSMUSG00000049881	ENSMUSG00000049881	2810025M15Rik	1:159065313-159350366	C57	BTBR	OK	7.44326	8.19169	0.138227	0.1016	0.8493	0.999133	no
ENSMUSG00000091750	ENSMUSG00000091750	2810029C07Rik	12:112810531-112812613	C57	BTBR	OK	2.60367	3.91675	0.58911	1.52992	0.00725	0.140164	no
ENSMUSG00000054074	ENSMUSG00000054074	2810030E01Rik	2:17962302-17970678	C57	BTBR	OK	2.72451	2.98057	0.129595	0.186992	0.6572	0.999133	no
ENSMUSG00000037735	ENSMUSG00000037735	2810032G03Rik	12:5382675-5423436	C57	BTBR	OK	7.21313	6.96841	-0.049796	-0.142048	0.80985	0.999133	no
ENSMUSG00000049504	ENSMUSG00000049504	2810046L04Rik	3:53267587-53285677	C57	BTBR	OK	5.54508	5.1014	-0.120313	-0.343545	0.54145	0.999133	no
ENSMUSG00000019718	ENSMUSG00000019718	2810055F11Rik	12:73174414-73186426	C57	BTBR	OK	1.54661	0.950735	-0.701995	-1.22617	0.0333	0.376933	no
ENSMUSG00000052450	ENSMUSG00000052450	2810055G20Rik	16:77329503-77602339	C57	BTBR	NOTEST	0.0946772	0.109947	0.215715	0	1	1	no
ENSMUSG00000090386	ENSMUSG00000090386	2810055G20Rik	16:77329503-77602339	C57	BTBR	OK	0.273299	0.405215	0.568206	0.697004	0.2351	0.887508	no
ENSMUSG00000028060	ENSMUSG00000028060	2810403A07Rik	3:88489715-88516855	C57	BTBR	OK	16.9942	17.1084	0.00966064	0.0295174	0.95845	0.999133	no
ENSMUSG00000086629	ENSMUSG00000086629	2810403D21Rik	X:106029816-106170245	C57	BTBR	OK	1.60969	2.08053	0.370168	0.552546	0.33105	0.959971	no
ENSMUSG00000085329	ENSMUSG00000085329	2810404F17Rik	16:96027635-96029924	C57	BTBR	NOTEST	0.00825056	0.00763735	-0.11142	0	1	1	no
ENSMUSG00000029059	ENSMUSG00000029059	2810405K02Rik	4:154230308-154273244	C57	BTBR	OK	57.7147	62.3841	0.112239	0.278546	0.62695	0.999133	no
ENSMUSG00000055972	ENSMUSG00000055972	2810407A14Rik	16:87784319-87793846	C57	BTBR	NOTEST	0.021495	0.0319554	0.572059	0	1	1	no
ENSMUSG00000075700	ENSMUSG00000075700	2810407C02Rik	3:58380557-58397055	C57	BTBR	OK	116.78	114.595	-0.0272581	-0.0812551	0.8869	0.999133	no
ENSMUSG00000018570	ENSMUSG00000018570	2810408A11Rik	11:69710853-69714489	C57	BTBR	OK	0.211491	0.377153	0.834551	0.495716	0.1714	0.816046	no
ENSMUSG00000087213	ENSMUSG00000087213	2810408I11Rik	1:64726444-64772218	C57	BTBR	OK	0.635489	0.508197	-0.322479	-0.106298	0.87855	0.999133	no
ENSMUSG00000039725	ENSMUSG00000039725	2810408M09Rik	2:165315609-165318824	C57	BTBR	OK	4.94924	5.48375	0.147956	0.401838	0.48145	0.999133	no
ENSMUSG00000075389	ENSMUSG00000075389	2810410L24Rik	11:120046713-120051166	C57	BTBR	OK	4.10045	5.0998	0.314661	0.577388	0.3158	0.949648	no
ENSMUSG00000040204	ENSMUSG00000040204	2810417H13Rik	9:65678942-65756601	C57	BTBR	OK	0.678355	0.681622	0.00693169	0.00286335	0.99455	0.999162	no
ENSMUSG00000055553	ENSMUSG00000055553	2810422J05Rik	8:73032161-73059227	C57	BTBR	OK	19.8276	23.5022	0.245283	0.161239	0.73005	0.999133	no
ENSMUSG00000041396	ENSMUSG00000041396	2810422O20Rik	1:165925019-165927374	C57	BTBR	OK	3.81005	3.87125	0.0229874	0.0575626	0.9175	0.999133	no
ENSMUSG00000086832	ENSMUSG00000086832	2810425M01Rik	10:76949400-76979175	C57	BTBR	OK	0.696165	0.771919	0.149021	0.0775454	0.895	0.999133	no
ENSMUSG00000058833	ENSMUSG00000058833	2810428I15Rik	8:73028190-73030651	C57	BTBR	OK	32.5862	45.0512	0.467306	1.29208	0.02345	0.304796	no
ENSMUSG00000086566	ENSMUSG00000086566	2810429I04Rik	13:3477488-3493644	C57	BTBR	OK	2.18284	1.48319	-0.557502	-0.734781	0.18745	0.839698	no
ENSMUSG00000085766	ENSMUSG00000085766	2810430I11Rik	2:27738444-27895034	C57	BTBR	NOTEST	0	0.00829774	inf	0	1	1	no
ENSMUSG00000036114	ENSMUSG00000036114	2810432D09Rik	4:41647020-41721120	C57	BTBR	OK	10.7437	13.8199	0.363255	0.278249	0.63195	0.999133	no
ENSMUSG00000039611	ENSMUSG00000039611	2810432L12Rik	4:49597377-49610748	C57	BTBR	OK	26.2748	25.734	-0.0300062	-0.0612985	0.8993	0.999133	no
ENSMUSG00000086283	ENSMUSG00000086283	2810433D01Rik	11:102481109-102485730	C57	BTBR	NOTEST	0.0419401	0.116233	1.47062	0	1	1	no
ENSMUSG00000087060	ENSMUSG00000087060	2810442I21Rik	11:16835156-16851285	C57	BTBR	NOTEST	0.214447	0.159056	-0.431091	0	1	1	no
ENSMUSG00000090260	ENSMUSG00000090260	2810442N19Rik	1:163872216-164410074	C57	BTBR	OK	0.395838	0.224166	-0.820344	-0.0642975	0.606	0.999133	no
ENSMUSG00000083012	ENSMUSG00000083012	2810453I06Rik	5:144309573-144325399	C57	BTBR	OK	2.87901	2.80426	-0.0379494	-0.0329658	0.956	0.999133	no
ENSMUSG00000048910	ENSMUSG00000048910	2810453I06Rik	5:144309573-144325399	C57	BTBR	OK	9.7558	9.8025	0.0068906	0.0193584	0.97365	0.999133	no
ENSMUSG00000085030	ENSMUSG00000085030	2810455O05Rik	8:122434259-126869624	C57	BTBR	OK	5.69322	7.19048	0.336843	0.0472495	0.80785	0.999133	no
ENSMUSG00000026227	ENSMUSG00000026227	2810459M11Rik	1:87942437-87952031	C57	BTBR	OK	3.72268	4.15519	0.158571	0.449267	0.43625	0.999133	no
ENSMUSG00000091475	ENSMUSG00000091475	2810468N07Rik	17:25707860-25711979	C57	BTBR	OK	34.9369	45.097	0.368282	1.10727	0.05485	0.497477	no
ENSMUSG00000084966	ENSMUSG00000084966	2810471M01Rik	11:28581563-28593276	C57	BTBR	NOTEST	0.032656	0.0303074	-0.107681	0	1	1	no
ENSMUSG00000032712	ENSMUSG00000032712	2810474O19Rik	6:149257935-149284180	C57	BTBR	OK	2.85889	2.69464	-0.0853604	-0.186722	0.70425	0.999133	no
ENSMUSG00000055188	ENSMUSG00000055188	2900002K06Rik	X:7716100-7725090	C57	BTBR	OK	2.42638	2.60676	0.10345	0.0655281	0.9083	0.999133	no
ENSMUSG00000043833	ENSMUSG00000043833	2900005J15Rik	5:24606800-24615927	C57	BTBR	OK	0.379592	0.313519	-0.275895	-0.456865	0.422	0.999133	no
ENSMUSG00000057265	ENSMUSG00000057265	2900006K08Rik	12:85750020-85791900	C57	BTBR	OK	1.38459	2.05347	0.568611	0.177298	0.65545	0.999133	no
ENSMUSG00000087271	ENSMUSG00000087271	2900008C10Rik	X:11613865-11737481	C57	BTBR	OK	2.63523	1.99767	-0.399611	-0.272278	0.6245	0.999133	no
ENSMUSG00000024208	ENSMUSG00000024208	2900010M23Rik	17:27259607-27270861	C57	BTBR	OK	108.329	150.659	0.475871	1.41604	0.0134	0.216877	no
ENSMUSG00000044117	ENSMUSG00000044117	2900011O08Rik	16:13981794-14101593	C57	BTBR	OK	86.8948	91.3951	0.0728478	0.168631	0.75875	0.999133	no
ENSMUSG00000051339	ENSMUSG00000051339	2900026A02Rik	5:113515342-113592371	C57	BTBR	OK	6.63771	6.51433	-0.0270691	-0.0832988	0.88425	0.999133	no
ENSMUSG00000054418	ENSMUSG00000054418	2900041M22Rik	11:117472560-117475171	C57	BTBR	OK	0.358619	0.050943	-2.8155	-2.32217	0.0117	0.197104	no
ENSMUSG00000043993	ENSMUSG00000043993	2900052L18Rik	11:120091115-120092899	C57	BTBR	OK	2.11285	2.85405	0.433819	1.00792	0.08225	0.612507	no
ENSMUSG00000087687	ENSMUSG00000087687	2900053A13Rik	8:3621574-3625545	C57	BTBR	OK	5.85691	7.36314	0.330181	0.693358	0.23495	0.887508	no
ENSMUSG00000086468	ENSMUSG00000086468	2900053O20Rik	11:17853972-17859581	C57	BTBR	OK	1.7747	0.662565	-1.42144	-1.47393	0.0227	0.298724	no
ENSMUSG00000071860	ENSMUSG00000071860	2900055J20Rik	18:40416615-40417338	C57	BTBR	OK	8.52314	6.0646	-0.490974	-1.08121	0.0589	0.517273	no
ENSMUSG00000087403	ENSMUSG00000087403	2900056M20Rik	X:148733042-148762038	C57	BTBR	OK	13.2405	9.95001	-0.412191	-0.870338	0.13695	0.763459	no
ENSMUSG00000073596	ENSMUSG00000073596	2900060B14Rik	1:120285634-120506009	C57	BTBR	NOTEST	0	0	0	0	1	1	no
ENSMUSG00000055943	ENSMUSG00000055943	2900064A13Rik	2:112295153-112312319	C57	BTBR	OK	23.5244	20.4379	-0.202911	-0.630766	0.2687	0.918516	no
ENSMUSG00000087018	ENSMUSG00000087018	2900072N19Rik	2:91883529-92204823	C57	BTBR	OK	1.51147	1.45478	-0.0551479	-0.0217058	0.8854	0.999133	no
ENSMUSG00000086033	ENSMUSG00000086033	2900076A07Rik	7:88673677-88676365	C57	BTBR	OK	2.92785	4.93232	0.752427	1.58282	0.00685	0.13585	no
ENSMUSG00000087038	ENSMUSG00000087038	2900079G21Rik	9:111967594-112251429	C57	BTBR	OK	5.7772	6.59745	0.191538	0.0360601	0.8527	0.999133	no
ENSMUSG00000087484	ENSMUSG00000087484	2900089D17Rik	5:145002558-145207626	C57	BTBR	OK	0.140506	0.364927	1.37697	0.27199	0.5332	0.999133	no
ENSMUSG00000030385	ENSMUSG00000030385	2900092C05Rik	7:13097865-13141672	C57	BTBR	NOTEST	0	0	0	0	1	1	no
ENSMUSG00000030680	ENSMUSG00000030680	2900092E17Rik	7:134130373-134164725	C57	BTBR	OK	10.7267	11.852	0.143924	0.176258	0.7158	0.999133	no
ENSMUSG00000086284	ENSMUSG00000086284	2900093L17Rik	4:45197746-45298808	C57	BTBR	OK	0.167797	1.69901	3.33991	0.770552	0.2829	0.931607	no
ENSMUSG00000067833	ENSMUSG00000067833	2900097C17Rik	2:156218226-156218565	C57	BTBR	NOTEST	0	0	0	0	1	1	no
ENSMUSG00000070282	ENSMUSG00000070282	3000002C10Rik	9:109730456-109735220	C57	BTBR	OK	1.26777	1.13424	-0.160572	-0.224656	0.67505	0.999133	no
ENSMUSG00000084885	ENSMUSG00000084885	3010001F23Rik	X:148778140-148851241	C57	BTBR	OK	1.55514	1.81012	0.21904	0.153186	0.78935	0.999133	no
ENSMUSG00000085256	ENSMUSG00000085256	3010003L10Rik	4:109649342-109650418	C57	BTBR	NOTEST	0.1115	0.213557	0.937573	0	1	1	no
ENSMUSG00000085355	ENSMUSG00000085355	3010003L21Rik	6:148869556-148895651	C57	BTBR	NOTEST	0.15833	0.110102	-0.524096	0	1	1	no
ENSMUSG00000020381	ENSMUSG00000020381	3010026O09Rik	11:49987945-50024329	C57	BTBR	OK	2.13138	3.05906	0.521302	0.107264	0.6669	0.999133	no
ENSMUSG00000085190	ENSMUSG00000085190	3010027C24Rik	18:83025285-83039996	C57	BTBR	NOTEST	0.0300496	0.0172464	-0.801051	0	1	1	no
ENSMUSG00000051219	ENSMUSG00000051219	3100002H09Rik	4:124287173-124288046	C57	BTBR	NOTEST	0	0.0364265	inf	0	1	1	no
ENSMUSG00000086254	ENSMUSG00000086254	3100003L05Rik	7:131769183-131852449	C57	BTBR	NOTEST	0.207133	0.0236255	-3.13214	0	1	1	no
ENSMUSG00000028398	ENSMUSG00000028398	3110001D03Rik	4:74923257-74924209	C57	BTBR	OK	28.9227	31.7912	0.136424	0.388958	0.5025	0.999133	no
ENSMUSG00000079737	ENSMUSG00000079737	3110001I22Rik	16:13671950-13703705	C57	BTBR	OK	1.37991	0.981239	-0.491899	-0.281346	0.6324	0.999133	no
ENSMUSG00000024410	ENSMUSG00000024410	3110002H16Rik	18:12327225-12394909	C57	BTBR	OK	16.1315	16.5166	0.0340323	0.0319793	0.9407	0.999133	no
ENSMUSG00000078453	ENSMUSG00000078453	3110003A17Rik	10:17731068-17743058	C57	BTBR	OK	9.97897	9.58044	-0.0587984	-0.13523	0.81305	0.999133	no
ENSMUSG00000085588	ENSMUSG00000085588	3110004A20Rik	11:40288219-40289179	C57	BTBR	NOTEST	0.058616	0	#NAME?	0	1	1	no
ENSMUSG00000079450	ENSMUSG00000079450	3110007F17Rik	X:120217103-120302404	C57	BTBR	OK	1.96444	1.40241	-0.486207	-0.863211	0.1176	0.716889	no
ENSMUSG00000026388	ENSMUSG00000026388	3110009E18Rik	1:122017763-122084766	C57	BTBR	OK	3.23096	3.3374	0.0467587	0.0746469	0.8983	0.999133	no
ENSMUSG00000060375	ENSMUSG00000060375	3110018I06Rik	12:108726841-108727846	C57	BTBR	NOTEST	0.0122863	0	#NAME?	0	1	1	no
ENSMUSG00000050604	ENSMUSG00000050604	3110021A11Rik	6:119798210-119799031	C57	BTBR	NOTEST	0.153726	0	#NAME?	0	1	1	no
ENSMUSG00000067879	ENSMUSG00000067879	3110035E14Rik	1:9538028-9621256	C57	BTBR	OK	8.85184	11.8481	0.420602	1.05204	0.06825	0.561724	no
ENSMUSG00000089922	ENSMUSG00000089922	3110039M20Rik	12:50483679-50508333	C57	BTBR	OK	7.53826	10.0278	0.411697	0.214695	0.67505	0.999133	no
ENSMUSG00000025102	ENSMUSG00000025102	3110040N11Rik	7:88927067-88934364	C57	BTBR	OK	17.0232	19.7044	0.211017	0.464645	0.42735	0.999133	no
ENSMUSG00000060808	ENSMUSG00000060808	3110043A19Rik	11:61317887-61318561	C57	BTBR	OK	0.275941	0.388589	0.493884	0.492393	0.38165	0.985145	no
ENSMUSG00000028300	ENSMUSG00000028300	3110043O21Rik	4:35138533-35209471	C57	BTBR	OK	12.2207	13.4176	0.134797	0.379707	0.49145	0.999133	no
ENSMUSG00000085494	ENSMUSG00000085494	3110045C21Rik	1:171899539-172040632	C57	BTBR	OK	0.480939	0.131352	-1.87242	-0.897556	0.2656	0.916602	no
ENSMUSG00000090061	ENSMUSG00000090061	3110047P20Rik	5:64040341-64201785	C57	BTBR	OK	1.84073	2.17623	0.241553	0.0773655	0.79785	0.999133	no
ENSMUSG00000035868	ENSMUSG00000035868	3110052M02Rik	17:21794548-21799507	C57	BTBR	OK	5.97993	4.90607	-0.28556	-0.73043	0.19155	0.843969	no
ENSMUSG00000085642	ENSMUSG00000085642	3110053B16Rik	12:20879985-20927123	C57	BTBR	OK	5.82675	2.58837	-1.17064	-1.64318	0.00455	0.101965	no
ENSMUSG00000085622	ENSMUSG00000085622	3110056K07Rik	12:72075607-72116819	C57	BTBR	OK	4.33739	4.05743	-0.0962611	-0.0699389	0.89215	0.999133	no
ENSMUSG00000035206	ENSMUSG00000035206	3110056O03Rik	10:80318019-80331450	C57	BTBR	OK	11.3958	12.0537	0.0809716	0.245774	0.67215	0.999133	no
ENSMUSG00000037818	ENSMUSG00000037818	3110057O12Rik	3:40650891-40742060	C57	BTBR	OK	5.79183	5.2467	-0.142611	-0.276499	0.60895	0.999133	no
ENSMUSG00000046806	ENSMUSG00000046806	3110062M04Rik	6:34813145-34828060	C57	BTBR	OK	1.61662	1.5495	-0.0611762	-0.112613	0.8378	0.999133	no
ENSMUSG00000081187	ENSMUSG00000081187	3110067C02Rik	X:146898268-146900699	C57	BTBR	NOTEST	0.140584	0.0953744	-0.55976	0	1	1	no
ENSMUSG00000074635	ENSMUSG00000074635	3110070M22Rik	13:120276067-120284312	C57	BTBR	NOTEST	0.244582	0.216661	-0.174879	0	1	1	no
ENSMUSG00000026258	ENSMUSG00000026258	3110079O15Rik	1:89366838-89372034	C57	BTBR	OK	0.564022	1.08391	0.942424	1.06966	0.07145	0.573248	no
ENSMUSG00000042256	ENSMUSG00000042256	3110082D06Rik	17:42452895-42644690	C57	BTBR	OK	1.2785	0.928991	-0.460711	-1.14036	0.0428	0.432531	no
ENSMUSG00000053553	ENSMUSG00000053553	3110082I17Rik	5:139835692-139936456	C57	BTBR	OK	2.52668	3.16107	0.323168	0.303074	0.59825	0.999133	no
ENSMUSG00000086815	ENSMUSG00000086815	3110082J24Rik	5:30430387-30481702	C57	BTBR	OK	0.653178	0.574746	-0.184552	-0.0237632	0.9069	0.999133	no
ENSMUSG00000091596	ENSMUSG00000091596	3110083C13Rik	14:58618159-58622532	C57	BTBR	OK	0.489647	0.958929	0.969682	1.423	0.0149	0.230977	no
ENSMUSG00000085582	ENSMUSG00000085582	3110099E03Rik	2:115319248-115353480	C57	BTBR	NOTEST	0.122688	0.0494682	-1.31042	0	1	1	no
ENSMUSG00000030649	ENSMUSG00000030649	3200002M19Rik	7:109029838-109060415	C57	BTBR	OK	14.0063	17.7847	0.344559	0.279333	0.6307	0.999133	no
ENSMUSG00000073590	ENSMUSG00000073590	3222401L13Rik	18:37815560-37818391	C57	BTBR	OK	0.996418	0.621739	-0.680441	-1.46907	0.01215	0.202464	no
ENSMUSG00000035399	ENSMUSG00000035399	3230401D17Rik	2:163231557-163250433	C57	BTBR	OK	6.50952	7.32173	0.169633	0.460093	0.408	0.997392	no
ENSMUSG00000033731	ENSMUSG00000033731	3300002A11Rik	12:100433189-100688321	C57	BTBR	OK	0.126224	0.726726	2.52542	0.497586	0.22115	0.877382	no
ENSMUSG00000063364	ENSMUSG00000063364	3300002I08Rik	2:150136670-150188501	C57	BTBR	OK	1.98898	1.85707	-0.099001	-0.154079	0.78355	0.999133	no
ENSMUSG00000071540	ENSMUSG00000071540	3425401B19Rik	14:33472953-33477192	C57	BTBR	NOTEST	0.0689092	0.0478513	-0.52614	0	1	1	no
ENSMUSG00000036242	ENSMUSG00000036242	3632451O06Rik	14:50301234-50403058	C57	BTBR	OK	7.4832	6.10127	-0.294546	-0.838925	0.12415	0.734665	no
ENSMUSG00000089759	ENSMUSG00000089759	3632454L22Rik	X:131505910-131594875	C57	BTBR	OK	0.694707	0.501759	-0.469409	-0.307334	0.6135	0.999133	no
ENSMUSG00000031125	ENSMUSG00000031125	3830403N18Rik	X:53389748-53406675	C57	BTBR	NOTEST	0.0849188	0.0704833	-0.268803	0	1	1	no
ENSMUSG00000033111	ENSMUSG00000033111	3830406C13Rik	14:13116722-13135745	C57	BTBR	OK	14.8463	14.1278	-0.0715737	-0.191304	0.7344	0.999133	no
ENSMUSG00000071181	ENSMUSG00000071181	3830408C21Rik	13:107822042-107823753	C57	BTBR	NOTEST	0.151317	0.19058	0.332819	0	1	1	no
ENSMUSG00000031179	ENSMUSG00000031179	3830417A13Rik	X:61426722-61431953	C57	BTBR	NOTEST	0	0	0	0	1	1	no
ENSMUSG00000066438	ENSMUSG00000066438	3830431G21Rik	12:81793577-81825201	C57	BTBR	OK	3.29692	2.53571	-0.378727	-0.65834	0.12435	0.734665	no
ENSMUSG00000038917	ENSMUSG00000038917	3930402G23Rik	8:10924426-10928457	C57	BTBR	NOTEST	0.0378512	0.0233003	-0.699989	0	1	1	no
ENSMUSG00000064202	ENSMUSG00000064202	4430402I18Rik	19:28909538-29042290	C57	BTBR	OK	5.88589	5.11645	-0.202116	-0.0947944	0.8435	0.999133	no
ENSMUSG00000075027	ENSMUSG00000075027	4631405J19Rik	2:92805307-92886324	C57	BTBR	NOTEST	0.0442454	0.0563397	0.348625	0	1	1	no
ENSMUSG00000091593	ENSMUSG00000091593	4631405K08Rik	1:195333431-195335997	C57	BTBR	NOTEST	0	0	0	0	1	1	no
ENSMUSG00000042579	ENSMUSG00000042579	4632404H12Rik	3:89571432-89577162	C57	BTBR	OK	3.54257	3.28723	-0.107925	-0.294371	0.60325	0.999133	no
ENSMUSG00000010453	ENSMUSG00000010453	4632411B12Rik	1:36392574-36426026	C57	BTBR	OK	16.8297	15.7467	-0.095961	-0.293235	0.6088	0.999133	no
ENSMUSG00000090931	ENSMUSG00000090931	4632411P08Rik	5:29705238-29717028	C57	BTBR	OK	0.265715	0.348336	0.390601	0.724226	0.21045	0.867511	no
ENSMUSG00000034105	ENSMUSG00000034105	4632415K11Rik	8:122284486-122302316	C57	BTBR	OK	7.0288	9.20959	0.389858	0.283763	0.6184	0.999133	no
ENSMUSG00000048106	ENSMUSG00000048106	4632415L05Rik	3:19794885-19795962	C57	BTBR	OK	8.39502	7.50323	-0.162022	-0.436371	0.44775	0.999133	no
ENSMUSG00000085208	ENSMUSG00000085208	4632419I22Rik	11:86014871-86171104	C57	BTBR	OK	5.2262	3.45185	-0.598392	-0.488603	0.3575	0.975877	no
ENSMUSG00000086897	ENSMUSG00000086897	4632428C04Rik	16:30008752-30021516	C57	BTBR	OK	1.16449	1.16146	-0.00376177	-0.00876375	0.99235	0.999162	no
ENSMUSG00000020101	ENSMUSG00000020101	4632428N05Rik	10:59765495-60159238	C57	BTBR	OK	17.7115	14.8056	-0.258542	-0.354347	0.47505	0.999133	no
ENSMUSG00000063757	ENSMUSG00000063757	4632433K11Rik	7:4985719-4990048	C57	BTBR	NOTEST	0.26869	0.230199	-0.223058	0	1	1	no
ENSMUSG00000030641	ENSMUSG00000030641	4632434I11Rik	7:100006038-100022743	C57	BTBR	OK	0.299945	0.31423	0.0671237	0.118406	0.82995	0.999133	no
ENSMUSG00000046548	ENSMUSG00000046548	4731417B20Rik	5:137089571-137091198	C57	BTBR	NOTEST	0	0	0	0	1	1	no
ENSMUSG00000091513	ENSMUSG00000091513	4731419I09Rik	3:89137311-89153932	C57	BTBR	NOTEST	0.0460034	0.0604698	0.394474	0	1	1	no
ENSMUSG00000086943	ENSMUSG00000086943	4732414G09Rik	11:72829366-72832343	C57	BTBR	NOTEST	0.108985	0.164213	0.591434	0	1	1	no
ENSMUSG00000048478	ENSMUSG00000048478	4732415M23Rik	8:122434259-126869624	C57	BTBR	OK	1.53586	2.01274	0.390115	0.0145861	0.76765	0.999133	no
ENSMUSG00000084929	ENSMUSG00000084929	4732418A04Rik	4:119963954-119976497	C57	BTBR	NOTEST	0.0958203	0.171006	0.835648	0	1	1	no
ENSMUSG00000034210	ENSMUSG00000034210	4732418C07Rik	4:115410348-115449932	C57	BTBR	OK	37.5832	30.671	-0.293215	-0.486746	0.2273	0.879916	no
ENSMUSG00000085789	ENSMUSG00000085789	4732419C18Rik	8:122434259-126869624	C57	BTBR	NOTEST	0.0843983	0.132658	0.652423	0	1	1	no
ENSMUSG00000090031	ENSMUSG00000090031	4732440D04Rik	1:6196277-6266729	C57	BTBR	OK	0.849462	0.494902	-0.779406	-0.100088	0.7314	0.999133	no
ENSMUSG00000073741	ENSMUSG00000073741	4732440D04Rik	1:6196277-6266729	C57	BTBR	NOTEST	0	0	0	0	1	1	no
ENSMUSG00000053613	ENSMUSG00000053613	4732444A12Rik	11:120507344-120523129	C57	BTBR	OK	0.321432	0.285872	-0.169143	-0.1172	0.8385	0.999133	no
ENSMUSG00000086231	ENSMUSG00000086231	4732447D17Rik	2:71819271-72095531	C57	BTBR	NOTEST	0.0817701	0.0497788	-0.716043	0	1	1	no
ENSMUSG00000048699	ENSMUSG00000048699	4732456N10Rik	15:101382786-101393381	C57	BTBR	NOTEST	0.00339639	0.0143372	2.07769	0	1	1	no
ENSMUSG00000086299	ENSMUSG00000086299	4732463B04Rik	12:85379328-85400515	C57	BTBR	NOTEST	0.182398	0.132935	-0.45637	0	1	1	no
ENSMUSG00000071107	ENSMUSG00000071107	4732465J04Rik	10:95255204-95257614	C57	BTBR	NOTEST	0.150671	0.238699	0.663797	0	1	1	no
ENSMUSG00000043183	ENSMUSG00000043183	4732471D19Rik	13:54605139-54666796	C57	BTBR	OK	5.24237	5.24598	0.000995262	0.000775176	0.9987	0.999528	no
ENSMUSG00000053714	ENSMUSG00000053714	4732471J01Rik	7:26164545-26183729	C57	BTBR	OK	2.61718	2.17888	-0.264429	-0.146189	0.79745	0.999133	no
ENSMUSG00000084886	ENSMUSG00000084886	4732487G21Rik	12:87582818-87646956	C57	BTBR	OK	4.12883	4.30535	0.0603975	0.0856592	0.87945	0.999133	no
ENSMUSG00000085421	ENSMUSG00000085421	4732490B19Rik	11:113064628-113070983	C57	BTBR	NOTEST	0	0	0	0	1	1	no
ENSMUSG00000091214	ENSMUSG00000091214	4732491K20Rik	17:12511750-12520116	C57	BTBR	OK	0.779877	0.788965	0.0167144	0.0371207	0.9495	0.999133	no
ENSMUSG00000054150	ENSMUSG00000054150	4831426I19Rik	12:106168158-106248019	C57	BTBR	OK	0.67168	0.540713	-0.312911	-0.745938	0.1915	0.843969	no
ENSMUSG00000091303	ENSMUSG00000091303	4831440E17Rik	5:25004884-25007359	C57	BTBR	OK	0.816215	0.494349	-0.723418	-1.06649	0.0596	0.520176	no
ENSMUSG00000046828	ENSMUSG00000046828	4832428D23Rik	1:44260914-44275806	C57	BTBR	NOTEST	0.0163594	0	#NAME?	0	1	1	no
ENSMUSG00000024481	ENSMUSG00000024481	4833403I15Rik	18:47009692-47065100	C57	BTBR	NOTEST	0.0182305	0	#NAME?	0	1	1	no
ENSMUSG00000090800	ENSMUSG00000090800	4833407H14Rik	19:53515701-53539286	C57	BTBR	NOTEST	0.00709476	0.015734	1.14906	0	1	1	no
ENSMUSG00000085850	ENSMUSG00000085850	4833412C05Rik	7:74929610-74948382	C57	BTBR	NOTEST	0.126774	0.187898	0.567697	0	1	1	no
ENSMUSG00000013562	ENSMUSG00000013562	4833413E03Rik	17:31694070-31696058	C57	BTBR	NOTEST	0	0	0	0	1	1	no
ENSMUSG00000086015	ENSMUSG00000086015	4833417C18Rik	11:95719475-95722358	C57	BTBR	NOTEST	0.188083	0.241344	0.359726	0	1	1	no
ENSMUSG00000085287	ENSMUSG00000085287	4833418N02Rik	17:87674225-87682154	C57	BTBR	OK	0.937368	1.16589	0.314741	0.546232	0.3281	0.959114	no
ENSMUSG00000052779	ENSMUSG00000052779	4833418N17Rik	7:89111557-89137504	C57	BTBR	NOTEST	0	0	0	0	1	1	no
ENSMUSG00000074782	ENSMUSG00000074782	4833422C13Rik	13:91599887-91925753	C57	BTBR	OK	10.3167	10.874	0.0759007	0.107026	0.8538	0.999133	no
ENSMUSG00000027670	ENSMUSG00000027670	4833422F24Rik	2:165219259-165225905	C57	BTBR	NOTEST	0.0536243	0.0619745	0.208789	0	1	1	no
ENSMUSG00000085460	ENSMUSG00000085460	4833422M21Rik	15:95965249-96114039	C57	BTBR	NOTEST	0.171331	0.196862	0.2004	0	1	1	no
ENSMUSG00000075217	ENSMUSG00000075217	4833423E24Rik	2:85323750-85359181	C57	BTBR	NOTEST	0.038583	0.122802	1.67029	0	1	1	no
ENSMUSG00000033342	ENSMUSG00000033342	4833424O15Rik	3:117278144-117392425	C57	BTBR	OK	19.6996	17.3192	-0.185789	-0.549152	0.33365	0.963028	no
ENSMUSG00000092171	ENSMUSG00000092171	4833427F10Rik	17:35909394-35917632	C57	BTBR	NOTEST	0.0312214	0.0146795	-1.08873	0	1	1	no
ENSMUSG00000086990	ENSMUSG00000086990	4833428L15Rik	9:45224708-45561343	C57	BTBR	NOTEST	0.00786572	0	#NAME?	0	1	1	no
ENSMUSG00000025871	ENSMUSG00000025871	4833439L19Rik	13:54605139-54666796	C57	BTBR	OK	71.7582	71.0593	-0.0141207	-0.0285943	0.9513	0.999133	no
ENSMUSG00000039958	ENSMUSG00000039958	4833442J19Rik	6:149088370-149099693	C57	BTBR	OK	2.18911	3.0558	0.481203	0.899742	0.11235	0.703885	no
ENSMUSG00000023350	ENSMUSG00000023350	4921501E09Rik	17:33201087-33205003	C57	BTBR	NOTEST	0	0.00550752	inf	0	1	1	no
ENSMUSG00000084779	ENSMUSG00000084779	4921504A21Rik	5:18708185-18732373	C57	BTBR	OK	0.900488	1.05763	0.232063	0.491681	0.3837	0.985145	no
ENSMUSG00000026734	ENSMUSG00000026734	4921504E06Rik	2:19384463-19475541	C57	BTBR	NOTEST	0	0.0307642	inf	0	1	1	no
ENSMUSG00000046782	ENSMUSG00000046782	4921506M07Rik	12:58665099-58838915	C57	BTBR	NOTEST	0.0118331	0.00571617	-1.0497	0	1	1	no
ENSMUSG00000091769	ENSMUSG00000091769	4921507G05Rik	12:112079238-112083426	C57	BTBR	NOTEST	0.0118841	0.0376822	1.66486	0	1	1	no
ENSMUSG00000027196	ENSMUSG00000027196	4921507L20Rik	2:93820190-93850964	C57	BTBR	NOTEST	0.0750401	0.0634187	-0.242753	0	1	1	no
ENSMUSG00000029828	ENSMUSG00000029828	4921507P07Rik	6:50516641-50546631	C57	BTBR	NOTEST	0.192779	0.295061	0.614063	0	1	1	no
ENSMUSG00000084980	ENSMUSG00000084980	4921508A21Rik	11:55005220-55011366	C57	BTBR	NOTEST	0.0285785	0.0857098	1.58453	0	1	1	no
ENSMUSG00000027345	ENSMUSG00000027345	4921508D12Rik	2:132250476-132278235	C57	BTBR	NOTEST	0.0296329	0	#NAME?	0	1	1	no
ENSMUSG00000052376	ENSMUSG00000052376	4921508M14Rik	12:35558426-35559525	C57	BTBR	NOTEST	0	0	0	0	1	1	no
ENSMUSG00000091147	ENSMUSG00000091147	4921509A06Rik	9:78463352-78564060	C57	BTBR	NOTEST	0.047388	0.0413478	-0.196711	0	1	1	no
ENSMUSG00000061525	ENSMUSG00000061525	4921509C19Rik	2:151296277-151301889	C57	BTBR	NOTEST	0	0	0	0	1	1	no
ENSMUSG00000047025	ENSMUSG00000047025	4921510H08Rik	10:97155692-97157560	C57	BTBR	NOTEST	0.0184048	0	#NAME?	0	1	1	no
ENSMUSG00000049815	ENSMUSG00000049815	4921511C20Rik	X:123928824-123930430	C57	BTBR	NOTEST	0	0	0	0	1	1	no
ENSMUSG00000040514	ENSMUSG00000040514	4921511H03Rik	5:7304124-7311491	C57	BTBR	NOTEST	0	0	0	0	1	1	no
ENSMUSG00000067208	ENSMUSG00000067208	4921511M17Rik	X:150457322-150468370	C57	BTBR	NOTEST	0	0	0	0	1	1	no
ENSMUSG00000066944	ENSMUSG00000066944	4921513D11Rik	17:80014239-80081492	C57	BTBR	OK	0.451006	0.53798	0.254408	0.173969	0.77305	0.999133	no
ENSMUSG00000060657	ENSMUSG00000060657	4921513D23Rik	16:14110625-14159367	C57	BTBR	OK	18.7619	14.3591	-0.38584	-1.17664	0.04105	0.425013	no
ENSMUSG00000044544	ENSMUSG00000044544	4921513I03Rik	10:120202829-120215942	C57	BTBR	NOTEST	0	0	0	0	1	1	no
ENSMUSG00000091088	ENSMUSG00000091088	4921514A10Rik	4:140668915-140695690	C57	BTBR	OK	1.24979	1.18673	-0.074685	-0.0616184	0.91155	0.999133	no
ENSMUSG00000045662	ENSMUSG00000045662	4921515J06Rik	3:108742970-108763692	C57	BTBR	OK	0.830989	0.762091	-0.124866	-0.241286	0.6695	0.999133	no
ENSMUSG00000066368	ENSMUSG00000066368	4921517D21Rik	9:107830799-107834792	C57	BTBR	NOTEST	0.00219135	0	#NAME?	0	1	1	no
ENSMUSG00000049902	ENSMUSG00000049902	4921517D22Rik	13:59788762-59795462	C57	BTBR	NOTEST	0.00694102	0.00355635	-0.964749	0	1	1	no
ENSMUSG00000038085	ENSMUSG00000038085	4921517L17Rik	2:156137582-156201374	C57	BTBR	OK	2.94356	4.34063	0.560341	0.535948	0.23865	0.889973	no
ENSMUSG00000089968	ENSMUSG00000089968	4921518J05Rik	15:99252465-99288179	C57	BTBR	OK	0.421378	0.398278	-0.0813384	-0.0353936	0.96045	0.999133	no
ENSMUSG00000085851	ENSMUSG00000085851	4921518K17Rik	12:58665099-58838915	C57	BTBR	NOTEST	0.0276345	0.0189183	-0.546682	0	1	1	no
ENSMUSG00000085045	ENSMUSG00000085045	4921522H14Rik	11:62563353-62602964	C57	BTBR	NOTEST	0.00433718	0.0392918	3.1794	0	1	1	no
ENSMUSG00000040467	ENSMUSG00000040467	4921522P10Rik	8:8661800-8664728	C57	BTBR	NOTEST	0.253218	0.197223	-0.36055	0	1	1	no
ENSMUSG00000044957	ENSMUSG00000044957	4921523A10Rik	17:53618558-53678776	C57	BTBR	OK	1.44706	2.52395	0.802561	0.398448	0.5628	0.999133	no
ENSMUSG00000036934	ENSMUSG00000036934	4921524J17Rik	8:87932657-87956740	C57	BTBR	OK	10.9077	10.8213	-0.0114697	-0.0319039	0.9557	0.999133	no
ENSMUSG00000039540	ENSMUSG00000039540	4921524L21Rik	18:6603626-6638964	C57	BTBR	NOTEST	0	0	0	0	1	1	no
ENSMUSG00000089707	ENSMUSG00000089707	4921525B02Rik	14:104049444-104104124	C57	BTBR	OK	1.90888	2.06057	0.110318	0.0824854	0.8845	0.999133	no
ENSMUSG00000024306	ENSMUSG00000024306	4921528I01Rik	18:21969397-22329897	C57	BTBR	NOTEST	0	0.0068657	inf	0	1	1	no
ENSMUSG00000064299	ENSMUSG00000064299	4921528I07Rik	9:114185800-114226146	C57	BTBR	NOTEST	0.00468009	0	#NAME?	0	1	1	no
ENSMUSG00000071890	ENSMUSG00000071890	4921528O07Rik	1:164954432-165015801	C57	BTBR	NOTEST	0	0	0	0	1	1	no
ENSMUSG00000026940	ENSMUSG00000026940	4921530D09Rik	2:25438537-25487281	C57	BTBR	OK	0.417249	0.556083	0.41439	0.115353	0.7353	0.999133	no
ENSMUSG00000086657	ENSMUSG00000086657	4921530L18Rik	2:13991958-13995561	C57	BTBR	OK	0.412092	0.349368	-0.238221	-0.26952	0.6334	0.999133	no
ENSMUSG00000034689	ENSMUSG00000034689	4921530L21Rik	14:96280484-96281994	C57	BTBR	NOTEST	0.0594674	0.0264071	-1.17117	0	1	1	no
ENSMUSG00000085704	ENSMUSG00000085704	4921531C22Rik	2:179646850-179713718	C57	BTBR	OK	0.963776	1.61901	0.748339	0.431663	0.4124	0.999133	no
ENSMUSG00000090255	ENSMUSG00000090255	4921534H16Rik	9:97344813-97933600	C57	BTBR	NOTEST	0.00845916	0	#NAME?	0	1	1	no
ENSMUSG00000020434	ENSMUSG00000020434	4921536K21Rik	11:3786090-3795101	C57	BTBR	OK	0.28378	0.321115	0.178319	0.30351	0.5961	0.999133	no
ENSMUSG00000028520	ENSMUSG00000028520	4921539E11Rik	4:102903049-102963468	C57	BTBR	NOTEST	0	0	0	0	1	1	no
ENSMUSG00000056919	ENSMUSG00000056919	4922501C03Rik	9:87084407-87150371	C57	BTBR	OK	1.40845	2.49449	0.82463	0.973236	0.07925	0.599412	no
ENSMUSG00000042943	ENSMUSG00000042943	4922501L14Rik	3:154327059-154420491	C57	BTBR	OK	5.40488	4.5852	-0.23728	-0.639964	0.2679	0.917623	no
ENSMUSG00000057387	ENSMUSG00000057387	4922502B01Rik	8:111599121-111797711	C57	BTBR	OK	2.37377	2.04036	-0.218358	-0.349617	0.539	0.999133	no
ENSMUSG00000054165	ENSMUSG00000054165	4922502B01Rik	8:111599121-111797711	C57	BTBR	OK	3.18557	3.01425	-0.0797504	-0.145416	0.8009	0.999133	no
ENSMUSG00000047720	ENSMUSG00000047720	4922502D21Rik	6:129272182-129281814	C57	BTBR	NOTEST	0	0	0	0	1	1	no
ENSMUSG00000043429	ENSMUSG00000043429	4922505E12Rik	1:184677387-184679253	C57	BTBR	NOTEST	0.0199181	0	#NAME?	0	1	1	no
ENSMUSG00000074627	ENSMUSG00000074627	4922505G16Rik	2:157034285-157152055	C57	BTBR	NOTEST	0.307782	0.160263	-0.941469	0	1	1	no
ENSMUSG00000086352	ENSMUSG00000086352	4930401G09Rik	5:115808708-115872872	C57	BTBR	NOTEST	0.0218976	0	#NAME?	0	1	1	no
ENSMUSG00000085528	ENSMUSG00000085528	4930401O10Rik	11:71741972-71753624	C57	BTBR	NOTEST	0	0	0	0	1	1	no
ENSMUSG00000087460	ENSMUSG00000087460	4930401O12Rik	13:31305278-31313965	C57	BTBR	NOTEST	0	0.257631	inf	0	1	1	no
ENSMUSG00000079421	ENSMUSG00000079421	4930402F06Rik	2:35231081-35252695	C57	BTBR	NOTEST	0	0	0	0	1	1	no
ENSMUSG00000027309	ENSMUSG00000027309	4930402H24Rik	2:130531935-130732142	C57	BTBR	OK	41.9529	32.0307	-0.389315	-0.513205	0.1431	0.776341	no
ENSMUSG00000045797	ENSMUSG00000045797	4930402K13Rik	X:8681687-8683468	C57	BTBR	NOTEST	0	0	0	0	1	1	no
ENSMUSG00000087122	ENSMUSG00000087122	4930403D09Rik	11:34126814-34597394	C57	BTBR	NOTEST	0	0	0	0	1	1	no
ENSMUSG00000021086	ENSMUSG00000021086	4930403N07Rik	12:73186575-73286016	C57	BTBR	OK	0.375475	0.647215	0.785528	0.374727	0.60005	0.999133	no
ENSMUSG00000068638	ENSMUSG00000068638	4930403O15Rik	10:20117809-20444884	C57	BTBR	NOTEST	0.0338861	0.0627274	0.8884	0	1	1	no
ENSMUSG00000020332	ENSMUSG00000020332	4930404A10Rik	11:54184153-54240292	C57	BTBR	NOTEST	0	0	0	0	1	1	no
ENSMUSG00000030976	ENSMUSG00000030976	4930404H21Rik	7:140778706-140793798	C57	BTBR	NOTEST	0.0254813	0.0664756	1.38339	0	1	1	no
ENSMUSG00000079001	ENSMUSG00000079001	4930404H24Rik	2:153233197-153355707	C57	BTBR	NOTEST	0	0	0	0	1	1	no
ENSMUSG00000087354	ENSMUSG00000087354	4930404I05Rik	16:90936336-91044788	C57	BTBR	NOTEST	0.140544	0.167226	0.250777	0	1	1	no
ENSMUSG00000020234	ENSMUSG00000020234	4930404N11Rik	10:80820235-80841261	C57	BTBR	OK	12.0146	13.9264	0.213038	0.195726	0.78555	0.999133	no
ENSMUSG00000086638	ENSMUSG00000086638	4930405A21Rik	2:156439440-156590099	C57	BTBR	OK	0.510991	0.670983	0.392978	0.0498484	0.7249	0.999133	no
ENSMUSG00000085940	ENSMUSG00000085940	4930405D11Rik	11:90666005-90756463	C57	BTBR	NOTEST	0	0	0	0	1	1	no
ENSMUSG00000090146	ENSMUSG00000090146	4930405H06Rik	5:99726262-100158084	C57	BTBR	NOTEST	0	0	0	0	1	1	no
ENSMUSG00000090565	ENSMUSG00000090565	4930405O22Rik	17:63406800-63849366	C57	BTBR	NOTEST	0	0	0	0	1	1	no
ENSMUSG00000087338	ENSMUSG00000087338	4930405P13Rik	11:88767241-88816779	C57	BTBR	OK	0.625813	0.334045	-0.90569	-0.408425	0.6306	0.999133	no
ENSMUSG00000086923	ENSMUSG00000086923	4930406D18Rik	3:100230327-100241677	C57	BTBR	NOTEST	0	0	0	0	1	1	no
ENSMUSG00000086713	ENSMUSG00000086713	4930407G08Rik	4:107626536-107633326	C57	BTBR	NOTEST	0.0222279	0	#NAME?	0	1	1	no
ENSMUSG00000075524	ENSMUSG00000075524	4930407I10Rik	15:81889580-81896968	C57	BTBR	NOTEST	0	0.00193985	inf	0	1	1	no
ENSMUSG00000079566	ENSMUSG00000079566	4930408F14Rik	X:70420640-70422328	C57	BTBR	NOTEST	0	0	0	0	1	1	no
ENSMUSG00000021101	ENSMUSG00000021101	4930408O17Rik	12:106103539-106109734	C57	BTBR	NOTEST	0.0894174	0.0373404	-1.25982	0	1	1	no
ENSMUSG00000086221	ENSMUSG00000086221	4930412B13Rik	2:117647663-117936938	C57	BTBR	NOTEST	0	0	0	0	1	1	no
ENSMUSG00000085558	ENSMUSG00000085558	4930412C18Rik	4:9697731-9750558	C57	BTBR	OK	1.24249	0.530619	-1.22748	-1.40248	0.01785	0.258229	no
ENSMUSG00000043569	ENSMUSG00000043569	4930412D23Rik	X:124255711-124271086	C57	BTBR	NOTEST	0	0	0	0	1	1	no
ENSMUSG00000085321	ENSMUSG00000085321	4930412F09Rik	6:30846898-30893470	C57	BTBR	NOTEST	0	0	0	0	1	1	no
ENSMUSG00000043633	ENSMUSG00000043633	4930412F15Rik	4:43672493-43705540	C57	BTBR	OK	0.534765	0.660788	0.305282	0.13778	0.85465	0.999133	no
ENSMUSG00000087192	ENSMUSG00000087192	4930412L05Rik	4:53217937-53230729	C57	BTBR	NOTEST	0.107971	0.0713335	-0.597986	0	1	1	no
ENSMUSG00000051008	ENSMUSG00000051008	4930412M03Rik	11:59918514-60036083	C57	BTBR	NOTEST	0.0339437	0.0147546	-1.20197	0	1	1	no
ENSMUSG00000025783	ENSMUSG00000025783	4930412O13Rik	2:9778704-9811661	C57	BTBR	NOTEST	0	0	0	0	1	1	no
ENSMUSG00000020191	ENSMUSG00000020191	4930415F15Rik	11:11179628-11415195	C57	BTBR	OK	0.394728	0.525589	0.413076	0.182222	0.79875	0.999133	no
ENSMUSG00000082344	ENSMUSG00000082344	4930415H17Rik	11:99544931-99545054	C57	BTBR	NOTEST	0	0	0	0	1	1	no
ENSMUSG00000035387	ENSMUSG00000035387	4930415L06Rik	X:87175436-87178191	C57	BTBR	NOTEST	0	0	0	0	1	1	no
ENSMUSG00000022993	ENSMUSG00000022993	4930415O20Rik	15:98401451-98420010	C57	BTBR	NOTEST	0.115407	0.116773	0.016969	0	1	1	no
ENSMUSG00000079177	ENSMUSG00000079177	4930417G10Rik	12:4599813-4745225	C57	BTBR	OK	0.35672	0.517667	0.537235	0.242733	0.72	0.999133	no
ENSMUSG00000087017	ENSMUSG00000087017	4930417H01Rik	2:122506968-122547192	C57	BTBR	OK	3.1923	2.48547	-0.36108	-0.123003	0.8497	0.999133	no
ENSMUSG00000071818	ENSMUSG00000071818	4930417O22Rik	11:101813734-101821887	C57	BTBR	NOTEST	0.00875844	0.0163435	0.899975	0	1	1	no
ENSMUSG00000085003	ENSMUSG00000085003	4930418C01Rik	19:24369283-24630362	C57	BTBR	NOTEST	0	0	0	0	1	1	no
ENSMUSG00000087625	ENSMUSG00000087625	4930419G24Rik	3:32848552-33042169	C57	BTBR	NOTEST	0.00991756	0.121292	3.61236	0	1	1	no
ENSMUSG00000079659	ENSMUSG00000079659	4930420K17Rik	5:9100736-9161776	C57	BTBR	OK	8.5329	6.33242	-0.43028	-0.343095	0.55545	0.999133	no
ENSMUSG00000086422	ENSMUSG00000086422	4930421P07Rik	5:38966269-38966668	C57	BTBR	NOTEST	0	0	0	0	1	1	no
ENSMUSG00000051278	ENSMUSG00000051278	4930422G04Rik	3:127256406-127320939	C57	BTBR	OK	0.501929	0.398423	-0.333183	-0.772424	0.18505	0.836492	no
ENSMUSG00000086066	ENSMUSG00000086066	4930423M02Rik	4:5559474-5569431	C57	BTBR	NOTEST	0.0226558	0	#NAME?	0	1	1	no
ENSMUSG00000062087	ENSMUSG00000062087	4930423O20Rik	16:70314193-70569961	C57	BTBR	NOTEST	0.235693	0.217655	-0.114866	0	1	1	no
ENSMUSG00000062501	ENSMUSG00000062501	4930425F17Rik	2:131473560-131474330	C57	BTBR	NOTEST	0.0388531	0.0928992	1.25764	0	1	1	no
ENSMUSG00000043168	ENSMUSG00000043168	4930426D05Rik	18:21708877-21814606	C57	BTBR	OK	0.466065	0.85331	0.872539	0.76927	0.16085	0.805306	no
ENSMUSG00000091710	ENSMUSG00000091710	4930426I24Rik	12:77503743-77504641	C57	BTBR	OK	0.422064	0.506853	0.264106	0.280045	0.61315	0.999133	no
ENSMUSG00000026736	ENSMUSG00000026736	4930426L09Rik	2:18919969-18921428	C57	BTBR	OK	0.445133	0.341095	-0.384061	-0.59006	0.30235	0.938601	no
ENSMUSG00000037466	ENSMUSG00000037466	4930427A07Rik	12:114394631-114413736	C57	BTBR	OK	0.43705	0.418726	-0.0617929	-0.124775	0.8218	0.999133	no
ENSMUSG00000073085	ENSMUSG00000073085	4930428D18Rik	X:73638688-73643318	C57	BTBR	NOTEST	0	0	0	0	1	1	no
ENSMUSG00000073094	ENSMUSG00000073094	4930428E23Rik	X:72391394-72409109	C57	BTBR	NOTEST	0	0.0570084	inf	0	1	1	no
ENSMUSG00000089887	ENSMUSG00000089887	4930428N03Rik	14:25441359-25448422	C57	BTBR	NOTEST	0	0.0211339	inf	0	1	1	no
ENSMUSG00000049507	ENSMUSG00000049507	4930429B21Rik	3:32264696-32266358	C57	BTBR	OK	4.26065	4.64846	0.125679	0.328393	0.5639	0.999133	no
ENSMUSG00000027157	ENSMUSG00000027157	4930430A15Rik	2:111002217-111069759	C57	BTBR	NOTEST	0	0	0	0	1	1	no
ENSMUSG00000068046	ENSMUSG00000068046	4930430D24Rik	X:35391375-35396291	C57	BTBR	NOTEST	0	0	0	0	1	1	no
ENSMUSG00000085295	ENSMUSG00000085295	4930430E12Rik	4:6279251-6284677	C57	BTBR	OK	0.355274	0.443378	0.319603	0.390235	0.48445	0.999133	no
ENSMUSG00000046567	ENSMUSG00000046567	4930430F08Rik	10:99950922-100051893	C57	BTBR	OK	10.4965	9.77596	-0.102604	-0.192633	0.7252	0.999133	no
ENSMUSG00000028612	ENSMUSG00000028612	4930430J20Rik	4:107474865-107549445	C57	BTBR	NOTEST	0	0	0	0	1	1	no
ENSMUSG00000057354	ENSMUSG00000057354	4930430O22Rik	5:115879607-115905707	C57	BTBR	NOTEST	0	0.036924	inf	0	1	1	no
ENSMUSG00000062496	ENSMUSG00000062496	4930431F12Rik	5:45357821-45359106	C57	BTBR	NOTEST	0.231829	0	#NAME?	0	1	1	no
ENSMUSG00000075042	ENSMUSG00000075042	4930431P03Rik	14:45470909-45626575	C57	BTBR	NOTEST	0.0222315	0.0244973	0.140017	0	1	1	no
ENSMUSG00000085480	ENSMUSG00000085480	4930432B10Rik	10:10964587-11001019	C57	BTBR	NOTEST	0.100261	0.0706359	-0.505282	0	1	1	no
ENSMUSG00000046958	ENSMUSG00000046958	4930432E11Rik	7:30345533-30360497	C57	BTBR	NOTEST	0	0	0	0	1	1	no
ENSMUSG00000002240	ENSMUSG00000002240	4930432K09Rik	5:88254710-88275411	C57	BTBR	NOTEST	0	0	0	0	1	1	no
ENSMUSG00000008129	ENSMUSG00000008129	4930432K21Rik	8:86671923-86696489	C57	BTBR	OK	0.830515	0.678301	-0.292081	-0.315196	0.4863	0.999133	no
ENSMUSG00000087037	ENSMUSG00000087037	4930432L08Rik	5:76760262-76792813	C57	BTBR	NOTEST	0	0.00706028	inf	0	1	1	no
ENSMUSG00000074248	ENSMUSG00000074248	4930432M17Rik	3:121374234-121385753	C57	BTBR	NOTEST	0	0	0	0	1	1	no
ENSMUSG00000091692	ENSMUSG00000091692	4930433I11Rik	7:48242924-48250551	C57	BTBR	NOTEST	0	0	0	0	1	1	no
ENSMUSG00000042360	ENSMUSG00000042360	4930433N12Rik	9:3133846-3199782	C57	BTBR	NOTEST	0	0	0	0	1	1	no
ENSMUSG00000022798	ENSMUSG00000022798	4930435E12Rik	16:38812317-38828862	C57	BTBR	NOTEST	0	0	0	0	1	1	no
ENSMUSG00000029092	ENSMUSG00000029092	4930435H24Rik	5:45546249-45560803	C57	BTBR	NOTEST	0	0	0	0	1	1	no
ENSMUSG00000069873	ENSMUSG00000069873	4930438A08Rik	11:58088300-58107791	C57	BTBR	NOTEST	0	0.00514093	inf	0	1	1	no
ENSMUSG00000086064	ENSMUSG00000086064	4930439A04Rik	1:37356709-37467581	C57	BTBR	NOTEST	0	0	0	0	1	1	no
ENSMUSG00000085431	ENSMUSG00000085431	4930440I19Rik	2:77889233-78034587	C57	BTBR	NOTEST	0	0	0	0	1	1	no
ENSMUSG00000085405	ENSMUSG00000085405	4930441J16Rik	2:74136996-74145774	C57	BTBR	NOTEST	0	0	0	0	1	1	no
ENSMUSG00000044081	ENSMUSG00000044081	4930441O14Rik	13:67830198-67857775	C57	BTBR	OK	1.05271	0.163234	-2.6891	-2.20638	0.00625	0.126778	no
ENSMUSG00000053603	ENSMUSG00000053603	4930442H23Rik	10:80645349-80646594	C57	BTBR	OK	0.881831	0.594635	-0.568498	-0.973765	0.0955	0.65463	no
ENSMUSG00000087609	ENSMUSG00000087609	4930442J19Rik	2:151127709-151141983	C57	BTBR	NOTEST	0	0	0	0	1	1	no
ENSMUSG00000087223	ENSMUSG00000087223	4930442L01Rik	3:96602685-96881339	C57	BTBR	NOTEST	0	0	0	0	1	1	no
ENSMUSG00000085762	ENSMUSG00000085762	4930443B20Rik	11:62418385-62462025	C57	BTBR	OK	0.657667	0.719831	0.130301	0.0554056	0.9488	0.999133	no
ENSMUSG00000027880	ENSMUSG00000027880	4930443G12Rik	3:108883386-108919605	C57	BTBR	NOTEST	0.0220452	0	#NAME?	0	1	1	no
ENSMUSG00000086969	ENSMUSG00000086969	4930443O20Rik	2:84913770-84926618	C57	BTBR	NOTEST	0.0411229	0.0151289	-1.44264	0	1	1	no
ENSMUSG00000037251	ENSMUSG00000037251	4930444A02Rik	8:27091075-27104593	C57	BTBR	OK	9.32298	9.2661	-0.0088294	-0.0270685	0.9594	0.999133	no
ENSMUSG00000085127	ENSMUSG00000085127	4930444E06Rik	2:144068976-144070585	C57	BTBR	NOTEST	0.030856	0.0119386	-1.36992	0	1	1	no
ENSMUSG00000069712	ENSMUSG00000069712	4930444G20Rik	10:21786112-21787885	C57	BTBR	NOTEST	0	0	0	0	1	1	no
ENSMUSG00000085974	ENSMUSG00000085974	4930444M15Rik	14:76914364-76920662	C57	BTBR	NOTEST	0.0141216	0.00554225	-1.34936	0	1	1	no
ENSMUSG00000067795	ENSMUSG00000067795	4930444P10Rik	1:16056059-16083406	C57	BTBR	NOTEST	0.258084	0.198995	-0.375106	0	1	1	no
ENSMUSG00000091061	ENSMUSG00000091061	4930445B16Rik	2:96158325-97471823	C57	BTBR	NOTEST	0	0.00845562	inf	0	1	1	no
ENSMUSG00000087205	ENSMUSG00000087205	4930445N08Rik	2:74358347-74422601	C57	BTBR	NOTEST	0	0	0	0	1	1	no
ENSMUSG00000022288	ENSMUSG00000022288	4930447A16Rik	15:37295929-37722325	C57	BTBR	NOTEST	0	0	0	0	1	1	no
ENSMUSG00000021098	ENSMUSG00000021098	4930447C04Rik	12:73982095-74047081	C57	BTBR	OK	5.33556	3.66814	-0.540591	-0.9027	0.0996	0.667834	no
ENSMUSG00000031182	ENSMUSG00000031182	4930447F04Rik	X:63556535-63557399	C57	BTBR	NOTEST	0	0	0	0	1	1	no
ENSMUSG00000087674	ENSMUSG00000087674	4930447M23Rik	2:19265943-19272677	C57	BTBR	OK	5.24509	3.97101	-0.401462	-0.879209	0.1284	0.741989	no
ENSMUSG00000086824	ENSMUSG00000086824	4930448D08Rik	18:70129330-70132020	C57	BTBR	NOTEST	0	0	0	0	1	1	no
ENSMUSG00000090668	ENSMUSG00000090668	4930448E22Rik	9:46134473-46137496	C57	BTBR	NOTEST	0.0499526	0.0557037	0.157213	0	1	1	no
ENSMUSG00000089879	ENSMUSG00000089879	4930448H16Rik	5:143989396-143996427	C57	BTBR	NOTEST	0.0205898	0.0291018	0.499183	0	1	1	no
ENSMUSG00000085842	ENSMUSG00000085842	4930448K12Rik	1:61685397-62688858	C57	BTBR	NOTEST	0.0213472	0.0191636	-0.155675	0	1	1	no
ENSMUSG00000082843	ENSMUSG00000082843	4930448K20Rik	4:9843784-9844782	C57	BTBR	NOTEST	0.0811437	0.0657102	-0.304361	0	1	1	no
ENSMUSG00000086634	ENSMUSG00000086634	4930448N21Rik	8:48265401-48531716	C57	BTBR	OK	0.359533	0.363913	0.017467	0.00380428	0.99075	0.999162	no
ENSMUSG00000074589	ENSMUSG00000074589	4930449A18Rik	3:59582017-59642534	C57	BTBR	NOTEST	0	0	0	0	1	1	no
ENSMUSG00000022116	ENSMUSG00000022116	4930449E01Rik	14:105898004-105904839	C57	BTBR	NOTEST	0	0	0	0	1	1	no
ENSMUSG00000079093	ENSMUSG00000079093	4930449I24Rik	5:147314003-147316759	C57	BTBR	NOTEST	0	0	0	0	1	1	no
ENSMUSG00000069223	ENSMUSG00000069223	4930451E10Rik	13:55828728-55885866	C57	BTBR	NOTEST	0.261935	0.105516	-1.31175	0	1	1	no
ENSMUSG00000045989	ENSMUSG00000045989	4930451I11Rik	7:133973987-133975010	C57	BTBR	NOTEST	0	0.0305983	inf	0	1	1	no
ENSMUSG00000021747	ENSMUSG00000021747	4930452B06Rik	14:9263705-9498754	C57	BTBR	OK	2.76781	3.01569	0.123745	0.33709	0.5618	0.999133	no
ENSMUSG00000087604	ENSMUSG00000087604	4930452L02Rik	11:62764694-62817636	C57	BTBR	NOTEST	0.0163975	0.00611307	-1.42351	0	1	1	no
ENSMUSG00000087358	ENSMUSG00000087358	4930453H23Rik	X:20783705-20798791	C57	BTBR	NOTEST	0	0.0285859	inf	0	1	1	no
ENSMUSG00000059920	ENSMUSG00000059920	4930453N24Rik	16:64751576-64770987	C57	BTBR	OK	8.6556	8.63946	-0.00269228	-0.00670256	0.9905	0.999162	no
ENSMUSG00000085420	ENSMUSG00000085420	4930453O03Rik	1:90174235-90285868	C57	BTBR	NOTEST	0	0.0171316	inf	0	1	1	no
ENSMUSG00000085746	ENSMUSG00000085746	4930455B14Rik	14:9498903-9505892	C57	BTBR	NOTEST	0.0321824	0	#NAME?	0	1	1	no
ENSMUSG00000002846	ENSMUSG00000002846	4930455C21Rik	16:38498428-38522747	C57	BTBR	OK	11.4111	12.0365	0.0769784	0.221107	0.69995	0.999133	no
ENSMUSG00000085056	ENSMUSG00000085056	4930455D15Rik	18:32823295-33026074	C57	BTBR	NOTEST	0	0	0	0	1	1	no
ENSMUSG00000026578	ENSMUSG00000026578	4930455F23Rik	1:166205715-166217978	C57	BTBR	OK	9.68676	10.451	0.109554	0.323659	0.57815	0.999133	no
ENSMUSG00000085761	ENSMUSG00000085761	4930455G09Rik	4:141573812-141584911	C57	BTBR	OK	0.338411	0.591249	0.804989	0.810625	0.1539	0.794515	no
ENSMUSG00000080907	ENSMUSG00000080907	4930455H04Rik	3:116621173-116687324	C57	BTBR	NOTEST	0.217044	0.145788	-0.574113	0	1	1	no
ENSMUSG00000078618	ENSMUSG00000078618	4930456L15Rik	4:102963563-102984437	C57	BTBR	NOTEST	0	0	0	0	1	1	no
ENSMUSG00000085108	ENSMUSG00000085108	4930457A20Rik	4:86204349-86205708	C57	BTBR	NOTEST	0	0	0	0	1	1	no
ENSMUSG00000087611	ENSMUSG00000087611	4930458D05Rik	5:101269815-101328121	C57	BTBR	OK	0.48173	0.480518	-0.00363445	-0.00295876	0.99405	0.999162	no
ENSMUSG00000056223	ENSMUSG00000056223	4930458L03Rik	13:65018713-65024503	C57	BTBR	NOTEST	0	0	0	0	1	1	no
ENSMUSG00000086827	ENSMUSG00000086827	4930461C15Rik	16:58404990-58408389	C57	BTBR	NOTEST	0.0620679	0.130178	1.06857	0	1	1	no
ENSMUSG00000086516	ENSMUSG00000086516	4930461G14Rik	9:58302979-58317430	C57	BTBR	NOTEST	0.0925869	0.129528	0.484383	0	1	1	no
ENSMUSG00000020033	ENSMUSG00000020033	4930463O16Rik	10:83951037-83960180	C57	BTBR	NOTEST	0.0106141	0	#NAME?	0	1	1	no
ENSMUSG00000087459	ENSMUSG00000087459	4930465A12Rik	4:127665100-128244903	C57	BTBR	NOTEST	0.0179548	0	#NAME?	0	1	1	no
ENSMUSG00000056682	ENSMUSG00000056682	4930465K10Rik	18:77952948-77954188	C57	BTBR	OK	0.219721	0.445725	1.02048	1.29171	0.0272	0.334497	no
ENSMUSG00000085641	ENSMUSG00000085641	4930465M20Rik	12:108961949-108973706	C57	BTBR	NOTEST	0.0860304	0.114291	0.409794	0	1	1	no
ENSMUSG00000087317	ENSMUSG00000087317	4930466I24Rik	6:91928871-92025998	C57	BTBR	NOTEST	0	0.00492815	inf	0	1	1	no
ENSMUSG00000085273	ENSMUSG00000085273	4930467D21Rik	5:97821458-98017144	C57	BTBR	NOTEST	0	0	0	0	1	1	no
ENSMUSG00000074456	ENSMUSG00000074456	4930467E23Rik	8:19729745-19752236	C57	BTBR	NOTEST	0.00992222	0.0121866	0.296558	0	1	1	no
ENSMUSG00000085621	ENSMUSG00000085621	4930467K11Rik	10:57198186-57206159	C57	BTBR	NOTEST	0	0.0358916	inf	0	1	1	no
ENSMUSG00000079525	ENSMUSG00000079525	4930468A15Rik	X:73827948-73848263	C57	BTBR	NOTEST	0	0	0	0	1	1	no
ENSMUSG00000068776	ENSMUSG00000068776	4930469B13Rik	14:20435224-20436932	C57	BTBR	NOTEST	0	0	0	0	1	1	no
ENSMUSG00000049160	ENSMUSG00000049160	4930469G21Rik	1:163072821-163099237	C57	BTBR	NOTEST	0.125957	0.0828752	-0.603923	0	1	1	no
ENSMUSG00000085684	ENSMUSG00000085684	4930469K13Rik	11:33529338-33998554	C57	BTBR	NOTEST	0.0387474	0	#NAME?	0	1	1	no
ENSMUSG00000085788	ENSMUSG00000085788	4930470G03Rik	13:21513143-21545599	C57	BTBR	NOTEST	0.113277	0.085654	-0.403263	0	1	1	no
ENSMUSG00000043583	ENSMUSG00000043583	4930470P17Rik	2:170404917-170427517	C57	BTBR	NOTEST	0.142312	0.16215	0.188268	0	1	1	no
ENSMUSG00000091686	ENSMUSG00000091686	4930471C04Rik	14:64718131-64723072	C57	BTBR	NOTEST	0.0124604	0.0587282	2.2367	0	1	1	no
ENSMUSG00000086138	ENSMUSG00000086138	4930471C06Rik	4:127152091-127154084	C57	BTBR	NOTEST	0	0	0	0	1	1	no
ENSMUSG00000086529	ENSMUSG00000086529	4930471I20Rik	2:155316114-155420691	C57	BTBR	NOTEST	0.110905	0.0789576	-0.490174	0	1	1	no
ENSMUSG00000085727	ENSMUSG00000085727	4930471M09Rik	6:91380453-91390848	C57	BTBR	NOTEST	0.0127058	0.036799	1.53418	0	1	1	no
ENSMUSG00000029175	ENSMUSG00000029175	4930471M23Rik	5:30950305-30962104	C57	BTBR	OK	13.3713	14.9673	0.162678	0.429462	0.44225	0.999133	no
ENSMUSG00000060029	ENSMUSG00000060029	4930473A02Rik	2:130276013-130394431	C57	BTBR	OK	4.62	5.14578	0.155496	0.0847543	0.87785	0.999133	no
ENSMUSG00000052407	ENSMUSG00000052407	4930473A06Rik	4:83171448-83510635	C57	BTBR	OK	1.00162	0.58252	-0.781961	-1.03107	0.05685	0.508789	no
ENSMUSG00000089934	ENSMUSG00000089934	4930473D10Rik	10:113835878-114253887	C57	BTBR	NOTEST	0.0316392	0	#NAME?	0	1	1	no
ENSMUSG00000087109	ENSMUSG00000087109	4930474H06Rik	12:72410870-72422647	C57	BTBR	OK	0.89164	0.939103	0.0748224	0.102409	0.85725	0.999133	no
ENSMUSG00000049546	ENSMUSG00000049546	4930474N05Rik	14:36908144-36911467	C57	BTBR	NOTEST	0.0538329	0.0391764	-0.458502	0	1	1	no
ENSMUSG00000091033	ENSMUSG00000091033	4930477E14Rik	3:96205072-96205937	C57	BTBR	NOTEST	0	0	0	0	1	1	no
ENSMUSG00000085954	ENSMUSG00000085954	4930478K11Rik	12:109544479-109566510	C57	BTBR	OK	0.384374	0.345413	-0.154189	-0.083281	0.8847	0.999133	no
ENSMUSG00000049761	ENSMUSG00000049761	4930479M11Rik	7:31455740-31456610	C57	BTBR	NOTEST	0.0236834	0.0215684	-0.13496	0	1	1	no
ENSMUSG00000035651	ENSMUSG00000035651	4930480E11Rik	X:75614981-75616467	C57	BTBR	NOTEST	0	0	0	0	1	1	no
ENSMUSG00000091322	ENSMUSG00000091322	4930480E11Rik	X:75614981-75616467	C57	BTBR	NOTEST	0	0	0	0	1	1	no
ENSMUSG00000086332	ENSMUSG00000086332	4930480G23Rik	4:19906591-19912535	C57	BTBR	NOTEST	0.013105	0	#NAME?	0	1	1	no
ENSMUSG00000090160	ENSMUSG00000090160	4930480K15Rik	17:90432983-91492145	C57	BTBR	NOTEST	0.0181331	0.0284087	0.647708	0	1	1	no
ENSMUSG00000085243	ENSMUSG00000085243	4930480K23Rik	14:69955207-70166920	C57	BTBR	OK	1.62952	2.87837	0.82081	0.307579	0.6126	0.999133	no
ENSMUSG00000086938	ENSMUSG00000086938	4930481A15Rik	19:5406739-5424979	C57	BTBR	OK	2.16631	0.969462	-1.15998	-0.24451	0.30635	0.941624	no
ENSMUSG00000085418	ENSMUSG00000085418	4930483C13Rik	10:118866422-119550043	C57	BTBR	NOTEST	0.00983514	0.0225741	1.19865	0	1	1	no
ENSMUSG00000047938	ENSMUSG00000047938	4930483J18Rik	15:81021203-81023193	C57	BTBR	NOTEST	0	0.0137355	inf	0	1	1	no
ENSMUSG00000086241	ENSMUSG00000086241	4930483K19Rik	10:75994332-76024971	C57	BTBR	OK	0.546123	0.464273	-0.234253	-0.0906846	0.84415	0.999133	no
ENSMUSG00000085435	ENSMUSG00000085435	4930486F22Rik	10:85517869-85961641	C57	BTBR	NOTEST	0	0	0	0	1	1	no
ENSMUSG00000089914	ENSMUSG00000089914	4930486I03Rik	1:20047859-20608145	C57	BTBR	NOTEST	0	0.0324647	inf	0	1	1	no
ENSMUSG00000050345	ENSMUSG00000050345	4930486L24Rik	13:60943981-60965777	C57	BTBR	NOTEST	0.178077	0.125926	-0.499928	0	1	1	no
ENSMUSG00000092578	ENSMUSG00000092578	4930488B22Rik	1:186536375-186542868	C57	BTBR	NOTEST	0	0	0	0	1	1	no
ENSMUSG00000091332	ENSMUSG00000091332	4930500F10Rik	9:106135785-106151238	C57	BTBR	OK	1.51004	0.506889	-1.57484	-0.454935	0.51315	0.999133	no
ENSMUSG00000086454	ENSMUSG00000086454	4930500J02Rik	2:104399319-104411586	C57	BTBR	OK	0.693788	0.201769	-1.78179	-1.13716	0.003	0.075321	no
ENSMUSG00000044306	ENSMUSG00000044306	4930500M09Rik	1:172123550-172145687	C57	BTBR	OK	5.57758	3.53348	-0.65855	-0.147382	0.7089	0.999133	no
ENSMUSG00000086799	ENSMUSG00000086799	4930502E09Rik	11:84642679-84644370	C57	BTBR	NOTEST	0.0366892	0.0201159	-0.867019	0	1	1	no
ENSMUSG00000055555	ENSMUSG00000055555	4930502E18Rik	X:51028002-51041618	C57	BTBR	NOTEST	0.178396	0.136712	-0.383942	0	1	1	no
ENSMUSG00000090202	ENSMUSG00000090202	4930503B20Rik	3:146304895-146348556	C57	BTBR	NOTEST	0.0362034	0.0519933	0.5222	0	1	1	no
ENSMUSG00000072595	ENSMUSG00000072595	4930503E14Rik	14:44740833-44749036	C57	BTBR	NOTEST	0	0	0	0	1	1	no
ENSMUSG00000082612	ENSMUSG00000082612	4930503H13Rik	X:152973693-152974663	C57	BTBR	NOTEST	0	0	0	0	1	1	no
ENSMUSG00000052642	ENSMUSG00000052642	4930504O13Rik	11:58259650-58266425	C57	BTBR	NOTEST	0	0	0	0	1	1	no
ENSMUSG00000040919	ENSMUSG00000040919	4930505A04Rik	11:30326005-30371827	C57	BTBR	NOTEST	0.195846	0.113605	-0.785688	0	1	1	no
ENSMUSG00000086594	ENSMUSG00000086594	4930505H01Rik	17:59135673-59164404	C57	BTBR	NOTEST	0	0.0137116	inf	0	1	1	no
ENSMUSG00000085740	ENSMUSG00000085740	4930505K14Rik	5:149589538-149594656	C57	BTBR	NOTEST	0	0	0	0	1	1	no
ENSMUSG00000090325	ENSMUSG00000090325	4930505N22Rik	19:45892633-46087876	C57	BTBR	OK	0.357917	0.267396	-0.420648	-0.113471	0.84315	0.999133	no
ENSMUSG00000086912	ENSMUSG00000086912	4930505O20Rik	8:83035740-83038372	C57	BTBR	NOTEST	0.0143671	0.00706805	-1.02339	0	1	1	no
ENSMUSG00000087478	ENSMUSG00000087478	4930506C21Rik	17:8475768-8503945	C57	BTBR	OK	51.5201	65.7115	0.35101	0.403105	0.4895	0.999133	no
ENSMUSG00000041362	ENSMUSG00000041362	4930506M07Rik	19:59047847-59150559	C57	BTBR	OK	10.9631	10.9746	0.00151353	0.0046009	0.9941	0.999162	no
ENSMUSG00000086703	ENSMUSG00000086703	4930507D10Rik	11:80663882-80671802	C57	BTBR	NOTEST	0	0	0	0	1	1	no
ENSMUSG00000087091	ENSMUSG00000087091	4930509E16Rik	9:72366068-72379665	C57	BTBR	NOTEST	0	0.0562388	inf	0	1	1	no
ENSMUSG00000085780	ENSMUSG00000085780	4930509G22Rik	16:11178268-11192385	C57	BTBR	NOTEST	0.140159	0.226839	0.694606	0	1	1	no
ENSMUSG00000087137	ENSMUSG00000087137	4930509K18Rik	4:40260264-40264752	C57	BTBR	NOTEST	0	0	0	0	1	1	no
ENSMUSG00000032048	ENSMUSG00000032048	4930510E17Rik	9:53072719-53089090	C57	BTBR	NOTEST	0	0	0	0	1	1	no
ENSMUSG00000087092	ENSMUSG00000087092	4930511A02Rik	12:11445038-11451618	C57	BTBR	NOTEST	0	0.0238375	inf	0	1	1	no
ENSMUSG00000086504	ENSMUSG00000086504	4930511F01Rik	2:142728700-142729308	C57	BTBR	NOTEST	0	0.0323367	inf	0	1	1	no
ENSMUSG00000024223	ENSMUSG00000024223	4930511I11Rik	17:28667804-28675899	C57	BTBR	NOTEST	0	0.02592	inf	0	1	1	no
ENSMUSG00000086607	ENSMUSG00000086607	4930511M06Rik	18:57514386-57890719	C57	BTBR	OK	0.500781	0.450866	-0.151481	-0.0787647	0.8606	0.999133	no
ENSMUSG00000014529	ENSMUSG00000014529	4930511M11Rik	5:3657003-3680325	C57	BTBR	NOTEST	0	0.00693771	inf	0	1	1	no
ENSMUSG00000086698	ENSMUSG00000086698	4930511O05Rik	13:27384484-27397901	C57	BTBR	NOTEST	0	0	0	0	1	1	no
ENSMUSG00000020992	ENSMUSG00000020992	4930512B01Rik	12:70847834-70895498	C57	BTBR	OK	0.685368	0.516132	-0.40914	-0.364845	0.5424	0.999133	no
ENSMUSG00000086866	ENSMUSG00000086866	4930512H18Rik	8:63992042-64401631	C57	BTBR	NOTEST	0.0178726	0	#NAME?	0	1	1	no
ENSMUSG00000062511	ENSMUSG00000062511	4930512M02Rik	11:11489225-11527838	C57	BTBR	OK	0.561051	0.583616	0.056888	0.0600376	0.919	0.999133	no
ENSMUSG00000074136	ENSMUSG00000074136	4930513N10Rik	8:98243350-98345628	C57	BTBR	OK	0.501082	0.463244	-0.113274	-0.0324959	0.9275	0.999133	no
ENSMUSG00000031270	ENSMUSG00000031270	4930513O06Rik	X:135620781-135627944	C57	BTBR	NOTEST	0	0	0	0	1	1	no
ENSMUSG00000087045	ENSMUSG00000087045	4930515B02Rik	4:140428607-140433970	C57	BTBR	NOTEST	0	0	0	0	1	1	no
ENSMUSG00000092183	ENSMUSG00000092183	4930515G01Rik	5:115177415-115256209	C57	BTBR	NOTEST	0.217358	0.234944	0.112246	0	1	1	no
ENSMUSG00000049202	ENSMUSG00000049202	4930515G13Rik	17:21938125-21938625	C57	BTBR	NOTEST	0.0354097	0	#NAME?	0	1	1	no
ENSMUSG00000085157	ENSMUSG00000085157	4930515L19Rik	X:43620735-43682088	C57	BTBR	NOTEST	0	0	0	0	1	1	no
ENSMUSG00000090219	ENSMUSG00000090219	4930516K23Rik	7:111147313-111285919	C57	BTBR	NOTEST	0	0	0	0	1	1	no
ENSMUSG00000085496	ENSMUSG00000085496	4930517E11Rik	2:123915704-124493506	C57	BTBR	NOTEST	0.00917305	0	#NAME?	0	1	1	no
ENSMUSG00000054391	ENSMUSG00000054391	4930517O19Rik	14:100612360-100645499	C57	BTBR	NOTEST	0.0248057	0.0274371	0.145453	0	1	1	no
ENSMUSG00000092309	ENSMUSG00000092309	4930518C09Rik	5:48374393-48697521	C57	BTBR	NOTEST	0	0	0	0	1	1	no
ENSMUSG00000074629	ENSMUSG00000074629	4930518I15Rik	2:156665812-156688681	C57	BTBR	OK	0.378289	0.277717	-0.445873	-0.2205	0.6966	0.999133	no
ENSMUSG00000091841	ENSMUSG00000091841	4930519A11Rik	12:12909525-12914057	C57	BTBR	NOTEST	0.0166046	0	#NAME?	0	1	1	no
ENSMUSG00000086263	ENSMUSG00000086263	4930519D14Rik	13:30706911-30716128	C57	BTBR	NOTEST	0	0	0	0	1	1	no
ENSMUSG00000090126	ENSMUSG00000090126	4930519F09Rik	10:28388165-28643313	C57	BTBR	NOTEST	0.02077	0.0260189	0.325059	0	1	1	no
ENSMUSG00000031325	ENSMUSG00000031325	4930519F16Rik	X:100378309-100507121	C57	BTBR	OK	0.152466	0.359822	1.23879	0.160857	0.1735	0.819578	no
ENSMUSG00000029564	ENSMUSG00000029564	4930519G04Rik	5:115303672-115333668	C57	BTBR	NOTEST	0	0	0	0	1	1	no
ENSMUSG00000038491	ENSMUSG00000038491	4930520K10Rik	10:40068313-40203624	C57	BTBR	OK	0.344303	0.210887	-0.707208	-0.0604667	0.63685	0.999133	no
ENSMUSG00000074039	ENSMUSG00000074039	4930520O04Rik	9:114277420-114299793	C57	BTBR	OK	0.467941	0.487331	0.0585762	0.0333556	0.95245	0.999133	no
ENSMUSG00000026063	ENSMUSG00000026063	4930521A18Rik	1:31279683-31281132	C57	BTBR	NOTEST	0	0	0	0	1	1	no
ENSMUSG00000085026	ENSMUSG00000085026	4930521C21Rik	5:136282759-136350642	C57	BTBR	NOTEST	0.0464259	0.0464249	-3.14757e-05	0	1	1	no
ENSMUSG00000060491	ENSMUSG00000060491	4930522H14Rik	4:109177941-109203902	C57	BTBR	NOTEST	0	0	0	0	1	1	no
ENSMUSG00000072762	ENSMUSG00000072762	4930522L14Rik	5:110165008-110180905	C57	BTBR	OK	3.10397	2.8286	-0.134028	-0.244941	0.66845	0.999133	no
ENSMUSG00000029331	ENSMUSG00000029331	4930522N08Rik	5:99726262-100158084	C57	BTBR	NOTEST	0	0	0	0	1	1	no
ENSMUSG00000086947	ENSMUSG00000086947	4930522O17Rik	4:53259067-53263987	C57	BTBR	NOTEST	0	0	0	0	1	1	no
ENSMUSG00000090394	ENSMUSG00000090394	4930523C07Rik	1:161974514-162008559	C57	BTBR	OK	0.634557	0.471521	-0.42843	-0.575387	0.25045	0.900203	no
ENSMUSG00000050883	ENSMUSG00000050883	4930523C07Rik	1:161974514-162008559	C57	BTBR	NOTEST	0.0526992	0.0420223	-0.326625	0	1	1	no
ENSMUSG00000020299	ENSMUSG00000020299	4930524B15Rik	11:31865591-31879651	C57	BTBR	NOTEST	0.0387086	0.12332	1.67168	0	1	1	no
ENSMUSG00000047079	ENSMUSG00000047079	4930524E20Rik	X:112021190-112022119	C57	BTBR	NOTEST	0	0	0	0	1	1	no
ENSMUSG00000035364	ENSMUSG00000035364	4930524J08Rik	5:100408079-100408682	C57	BTBR	OK	0.876074	0.854289	-0.0363294	-0.0459723	0.95145	0.999133	no
ENSMUSG00000039545	ENSMUSG00000039545	4930524L23Rik	X:7134421-7182643	C57	BTBR	OK	0.618698	0.771583	0.318586	0.153625	0.7391	0.999133	no
ENSMUSG00000059663	ENSMUSG00000059663	4930524N10Rik	X:150773767-150777935	C57	BTBR	NOTEST	0	0	0	0	1	1	no
ENSMUSG00000090207	ENSMUSG00000090207	4930524O07Rik	9:106794501-107134240	C57	BTBR	OK	0.656803	1.02086	0.636259	0.0329994	0.62885	0.999133	no
ENSMUSG00000027209	ENSMUSG00000027209	4930525F21Rik	2:125656039-125977740	C57	BTBR	OK	0.21472	1.07887	2.329	0.486088	0.2839	0.932633	no
ENSMUSG00000091469	ENSMUSG00000091469	4930525G20Rik	13:67914752-67931922	C57	BTBR	OK	0.988567	0.124912	-2.98442	-2.31422	0.0047	0.10422	no
ENSMUSG00000068173	ENSMUSG00000068173	4930525M21Rik	X:35367084-35371992	C57	BTBR	NOTEST	0	0	0	0	1	1	no
ENSMUSG00000085521	ENSMUSG00000085521	4930526A20Rik	17:28203691-28217584	C57	BTBR	NOTEST	0.0359614	0.107134	1.57489	0	1	1	no
ENSMUSG00000045794	ENSMUSG00000045794	4930526D03Rik	2:181431497-181433147	C57	BTBR	NOTEST	0	0	0	0	1	1	no
ENSMUSG00000087335	ENSMUSG00000087335	4930526F13Rik	13:55028123-55031566	C57	BTBR	NOTEST	0.0308682	0	#NAME?	0	1	1	no
ENSMUSG00000085490	ENSMUSG00000085490	4930526L06Rik	19:11271306-11374376	C57	BTBR	NOTEST	0.0339204	0.133408	1.97562	0	1	1	no
ENSMUSG00000086764	ENSMUSG00000086764	4930527A07Rik	2:105316657-105317514	C57	BTBR	NOTEST	0	0.0263028	inf	0	1	1	no
ENSMUSG00000086971	ENSMUSG00000086971	4930527B05Rik	11:80693670-81781959	C57	BTBR	NOTEST	0.0235505	0	#NAME?	0	1	1	no
ENSMUSG00000070489	ENSMUSG00000070489	4930527J03Rik	1:180206223-180206770	C57	BTBR	NOTEST	0	0.083834	inf	0	1	1	no
ENSMUSG00000086091	ENSMUSG00000086091	4930528D03Rik	13:59835005-59838831	C57	BTBR	NOTEST	0.0548792	0.137495	1.32505	0	1	1	no
ENSMUSG00000024155	ENSMUSG00000024155	4930528F23Rik	17:24941326-24976732	C57	BTBR	NOTEST	0.00700851	0.0203503	1.53787	0	1	1	no
ENSMUSG00000084909	ENSMUSG00000084909	4930528G23Rik	6:148608499-148626522	C57	BTBR	NOTEST	0	0.00593743	inf	0	1	1	no
ENSMUSG00000087309	ENSMUSG00000087309	4930528P14Rik	2:115154999-115170016	C57	BTBR	NOTEST	0.0335141	0	#NAME?	0	1	1	no
ENSMUSG00000086377	ENSMUSG00000086377	4930529C04Rik	3:90875583-90879117	C57	BTBR	NOTEST	0.00237427	0	#NAME?	0	1	1	no
ENSMUSG00000046282	ENSMUSG00000046282	4930529F22Rik	8:41878626-41882657	C57	BTBR	NOTEST	0	0	0	0	1	1	no
ENSMUSG00000085350	ENSMUSG00000085350	4930529I22Rik	2:169224644-169230950	C57	BTBR	NOTEST	0.097161	0.0438443	-1.14799	0	1	1	no
ENSMUSG00000037143	ENSMUSG00000037143	4930529M08Rik	2:145743214-146040775	C57	BTBR	OK	0.956248	4.18786	2.13076	0.657384	0.07545	0.584271	no
ENSMUSG00000091047	ENSMUSG00000091047	4930532G15Rik	1:187183339-187186744	C57	BTBR	NOTEST	0.0168251	0.0373666	1.15113	0	1	1	no
ENSMUSG00000084798	ENSMUSG00000084798	4930533B01Rik	2:113167892-113556924	C57	BTBR	NOTEST	0	0	0	0	1	1	no
ENSMUSG00000047692	ENSMUSG00000047692	4930533K18Rik	10:70331416-70622448	C57	BTBR	NOTEST	0.0425882	0.0196002	-1.11958	0	1	1	no
ENSMUSG00000051614	ENSMUSG00000051614	4930533L02Rik	7:132461872-132463032	C57	BTBR	NOTEST	0	0	0	0	1	1	no
ENSMUSG00000061533	ENSMUSG00000061533	4930534B04Rik	12:92236931-92622849	C57	BTBR	OK	10.1041	6.50298	-0.635765	-1.08984	0.0513	0.481564	no
ENSMUSG00000091852	ENSMUSG00000091852	4930534D22Rik	3:130993408-131019579	C57	BTBR	OK	0.448459	0.407657	-0.137622	-0.151823	0.79035	0.999133	no
ENSMUSG00000085937	ENSMUSG00000085937	4930535C22Rik	11:68396765-68400459	C57	BTBR	NOTEST	0	0	0	0	1	1	no
ENSMUSG00000085516	ENSMUSG00000085516	4930538E20Rik	11:23978055-24074123	C57	BTBR	OK	5.58624	7.68182	0.459571	0.300186	0.69245	0.999133	no
ENSMUSG00000028642	ENSMUSG00000028642	4930538K18Rik	4:118876174-118905317	C57	BTBR	OK	0.434259	0.429396	-0.0162472	-0.00591042	0.9302	0.999133	no
ENSMUSG00000090593	ENSMUSG00000090593	4930539J05Rik	3:135099189-135100723	C57	BTBR	OK	0.444994	0.759333	0.770949	1.2418	0.03285	0.374539	no
ENSMUSG00000086280	ENSMUSG00000086280	4930540M05Rik	6:119846176-119852671	C57	BTBR	NOTEST	0.0112291	0.0374235	1.7367	0	1	1	no
ENSMUSG00000090724	ENSMUSG00000090724	4930542C12Rik	9:78242762-78271394	C57	BTBR	NOTEST	0	0	0	0	1	1	no
ENSMUSG00000048628	ENSMUSG00000048628	4930542C16Rik	14:25425925-25436533	C57	BTBR	NOTEST	0	0	0	0	1	1	no
ENSMUSG00000086569	ENSMUSG00000086569	4930542H20Rik	11:79404713-79511525	C57	BTBR	NOTEST	0	0.0149368	inf	0	1	1	no
ENSMUSG00000025051	ENSMUSG00000025051	4930542N07Rik	X:150916544-150919225	C57	BTBR	NOTEST	0	0	0	0	1	1	no
ENSMUSG00000087279	ENSMUSG00000087279	4930544D05Rik	11:70428384-70432718	C57	BTBR	NOTEST	0	0.386121	inf	0	1	1	no
ENSMUSG00000036463	ENSMUSG00000036463	4930544G11Rik	6:65902564-65904006	C57	BTBR	NOTEST	0	0	0	0	1	1	no
ENSMUSG00000092100	ENSMUSG00000092100	4930544I03Rik	12:91991647-92208208	C57	BTBR	NOTEST	0.145168	0.0779048	-0.897944	0	1	1	no
ENSMUSG00000073803	ENSMUSG00000073803	4930544L04Rik	7:142588024-142591227	C57	BTBR	NOTEST	0.00696733	0.00333165	-1.06437	0	1	1	no
ENSMUSG00000051758	ENSMUSG00000051758	4930544M13Rik	13:115397444-115447032	C57	BTBR	NOTEST	0	0.0156475	inf	0	1	1	no
ENSMUSG00000044556	ENSMUSG00000044556	4930544O15Rik	4:115452438-115453623	C57	BTBR	NOTEST	0.312771	0.172022	-0.862513	0	1	1	no
ENSMUSG00000085247	ENSMUSG00000085247	4930545L23Rik	2:134611894-135409320	C57	BTBR	NOTEST	0	0.00577203	inf	0	1	1	no
ENSMUSG00000024546	ENSMUSG00000024546	4930546C10Rik	18:69104286-69109795	C57	BTBR	NOTEST	0	0	0	0	1	1	no
ENSMUSG00000085717	ENSMUSG00000085717	4930546G22Rik	4:127665100-128244903	C57	BTBR	NOTEST	0	0	0	0	1	1	no
ENSMUSG00000028314	ENSMUSG00000028314	4930547C10Rik	4:52609145-52625302	C57	BTBR	NOTEST	0	0	0	0	1	1	no
ENSMUSG00000086687	ENSMUSG00000086687	4930547E08Rik	2:103644608-103650779	C57	BTBR	NOTEST	0.055344	0.0317659	-0.80095	0	1	1	no
ENSMUSG00000075243	ENSMUSG00000075243	4930547M16Rik	10:39619134-39627737	C57	BTBR	NOTEST	0.219708	0.29999	0.449328	0	1	1	no
ENSMUSG00000051198	ENSMUSG00000051198	4930548G14Rik	15:46457001-46457319	C57	BTBR	NOTEST	0	0	0	0	1	1	no
ENSMUSG00000029138	ENSMUSG00000029138	4930548H24Rik	5:31788231-31815276	C57	BTBR	NOTEST	0	0	0	0	1	1	no
ENSMUSG00000086257	ENSMUSG00000086257	4930548K13Rik	4:26562966-26632596	C57	BTBR	NOTEST	0	0	0	0	1	1	no
ENSMUSG00000036921	ENSMUSG00000036921	4930549C01Rik	4:136166351-136169141	C57	BTBR	NOTEST	0.024017	0	#NAME?	0	1	1	no
ENSMUSG00000005131	ENSMUSG00000005131	4930550C14Rik	9:53213390-53240908	C57	BTBR	NOTEST	0.166162	0.0663488	-1.32445	0	1	1	no
ENSMUSG00000087493	ENSMUSG00000087493	4930550C17Rik	13:56323584-56345301	C57	BTBR	NOTEST	0	0	0	0	1	1	no
ENSMUSG00000085735	ENSMUSG00000085735	4930550G17Rik	2:69723784-69726212	C57	BTBR	OK	0.619483	1.17543	0.924047	1.32833	0.02635	0.327039	no
ENSMUSG00000046180	ENSMUSG00000046180	4930550L24Rik	X:56162536-56173481	C57	BTBR	NOTEST	0	0	0	0	1	1	no
ENSMUSG00000085377	ENSMUSG00000085377	4930551L18Rik	4:94715724-94834009	C57	BTBR	NOTEST	0	0.0193748	inf	0	1	1	no
ENSMUSG00000086430	ENSMUSG00000086430	4930551O13Rik	2:4941687-4985097	C57	BTBR	OK	0.27813	0.334408	0.265851	0.0981232	0.8518	0.999133	no
ENSMUSG00000070984	ENSMUSG00000070984	4930552N02Rik	4:52827475-52841141	C57	BTBR	NOTEST	0	0	0	0	1	1	no
ENSMUSG00000085200	ENSMUSG00000085200	4930552P12Rik	19:55715078-55776694	C57	BTBR	NOTEST	0.0237531	0.0394368	0.731424	0	1	1	no
ENSMUSG00000022931	ENSMUSG00000022931	4930553J12Rik	16:88820459-88829729	C57	BTBR	NOTEST	0	0	0	0	1	1	no
ENSMUSG00000054351	ENSMUSG00000054351	4930553M12Rik	4:88513785-88514283	C57	BTBR	NOTEST	0	0	0	0	1	1	no
ENSMUSG00000085452	ENSMUSG00000085452	4930554G24Rik	11:13972105-14079044	C57	BTBR	NOTEST	0	0	0	0	1	1	no
ENSMUSG00000087315	ENSMUSG00000087315	4930554H23Rik	7:70489575-70589415	C57	BTBR	NOTEST	0.0228571	0	#NAME?	0	1	1	no
ENSMUSG00000086396	ENSMUSG00000086396	4930555B11Rik	2:57034241-57040668	C57	BTBR	NOTEST	0	0	0	0	1	1	no
ENSMUSG00000085619	ENSMUSG00000085619	4930555B12Rik	X:112040597-112042209	C57	BTBR	NOTEST	0	0	0	0	1	1	no
ENSMUSG00000031559	ENSMUSG00000031559	4930555F03Rik	8:50456239-50606449	C57	BTBR	NOTEST	0.0375186	0.0428416	0.191403	0	1	1	no
ENSMUSG00000079381	ENSMUSG00000079381	4930555G01Rik	14:4767230-5272258	C57	BTBR	NOTEST	0	0	0	0	1	1	no
ENSMUSG00000028801	ENSMUSG00000028801	4930555I21Rik	4:135001334-135093720	C57	BTBR	OK	3.27694	3.258	-0.00836157	-0.00214196	0.99605	0.999335	no
ENSMUSG00000086315	ENSMUSG00000086315	4930555J06Rik	12:40764685-40766614	C57	BTBR	NOTEST	0	0	0	0	1	1	no
ENSMUSG00000048559	ENSMUSG00000048559	4930555K19Rik	15:41005246-41005417	C57	BTBR	NOTEST	0	0	0	0	1	1	no
ENSMUSG00000085676	ENSMUSG00000085676	4930555O08Rik	11:32689761-32690725	C57	BTBR	NOTEST	0	0	0	0	1	1	no
ENSMUSG00000085522	ENSMUSG00000085522	4930556G01Rik	4:30591745-30723813	C57	BTBR	NOTEST	0	0	0	0	1	1	no
ENSMUSG00000089767	ENSMUSG00000089767	4930556I23Rik	1:37668521-37776930	C57	BTBR	OK	1.11259	0.500014	-1.15388	-0.11138	0.5126	0.999133	no
ENSMUSG00000034493	ENSMUSG00000034493	4930556J24Rik	11:3837543-3880007	C57	BTBR	NOTEST	0.115462	0.125286	0.117806	0	1	1	no
ENSMUSG00000086800	ENSMUSG00000086800	4930556L07Rik	2:151573313-151575714	C57	BTBR	NOTEST	0	0	0	0	1	1	no
ENSMUSG00000085013	ENSMUSG00000085013	4930556M19Rik	15:10644590-10719878	C57	BTBR	NOTEST	0.095392	0.0545772	-0.80557	0	1	1	no
ENSMUSG00000092044	ENSMUSG00000092044	4930556M19Rik	15:10644590-10719878	C57	BTBR	NOTEST	0.0103931	0.0164403	0.661605	0	1	1	no
ENSMUSG00000085664	ENSMUSG00000085664	4930556N08Rik	12:33832557-34079625	C57	BTBR	NOTEST	0.189734	0.2414	0.347446	0	1	1	no
ENSMUSG00000092399	ENSMUSG00000092399	4930556N13Rik	11:88692105-88742709	C57	BTBR	NOTEST	0.0226342	0.00906467	-1.32018	0	1	1	no
[truncated: 35,981 more rows]
