# Supplementary material for: Gene network analysis reveals a role for striatal glutamatergic receptors in dysregulated risk-assessment behavior of autism mouse models
Source: Transl Psychiatry. 2019 Oct 17;9:257. doi: 10.1038/s41398-019-0584-5 (PMC6797764; doi:10.1038/s41398-019-0584-5)
Supplement: Supplementary file 6 — Supplementary Table 5 [file 41398_2019_584_MOESM6_ESM.xlsx]

## Sheet: Sheet1
RTpcr primers
	Forward	Reverse
IGF2	CGCCTTGTGCTGCATCGCTGCTT	CACAGTATGTCTCCAGGAGGG	81 bps
IGFBP2	CAAAGAAGGCAAGGAGGCGA	CATGTTGGCTTGTGGGCAAC	92 bps
SEMA3B	ACACTCCACAGCAAGCTCAG	CCACTGAAGGGAAGGGCAAG	84 bps
HPRT1	TTGCTTTCCTTGGTCAGGCA	ATCCAACACTTCGTGGGGTC	85 bps
