# Supplementary material for: Gene network analysis reveals a role for striatal glutamatergic receptors in dysregulated risk-assessment behavior of autism mouse models
Source: Transl Psychiatry. 2019 Oct 17;9:257. doi: 10.1038/s41398-019-0584-5 (PMC6797764; doi:10.1038/s41398-019-0584-5)
Supplement: Supplementary file 7 — Supplementary Table 6 [file 41398_2019_584_MOESM7_ESM.xlsx]

## Sheet: fin_matrix
	exp_dup[2, ]	merge$colors	MMsalmon	MMsienna3	MMblue	MMdarkturquoise	MMskyblue	MMgreen	MMskyblue3	MMgreenyellow	MMdarkgrey	MMlightyellow	MMbrown	MMroyalblue	MMdarkmagenta	MMgrey60	MMviolet	MMblack	MMdarkred	MMgrey
ENSMUSG00000002345	Mef2b	grey60	-0.100714	-0.299347	-0.619778	-0.477552	-0.22206	-0.255208	-0.615977	0.0100176	-0.0786249	-0.41754	0.223874	0.421982	0.59334	0.835918	0.218281	0.569977	0.64097	0.755333
ENSMUSG00000087721	5S_rRNA	blue	-0.226023	-0.171394	0.230681	0.0527396	-0.167457	-0.253063	-0.235203	-0.298274	0.301947	0.266996	0.205892	0.0522577	-0.0260609	-0.260623	-0.018027	-0.247665	-0.229581	0.0559703
ENSMUSG00000088030	5S_rRNA	brown	0.0592653	0.0970008	0.0527374	-0.169426	-0.351453	-0.224352	0.00243088	0.207285	0.275907	0.122341	0.147902	-0.0691787	0.0263917	-0.195257	-0.0912619	-0.216222	-0.326334	0.0168151
ENSMUSG00000088947	5S_rRNA	blue	0.0405842	0.15613	0.282452	0.241893	-0.0208941	0.0567512	0.118556	-0.212152	0.10512	0.26907	-0.0549776	-0.0669569	-0.313386	-0.286335	0.0439936	-0.193844	-0.115685	-0.180872
ENSMUSG00000065037	7SK	brown	0.0823065	0.139887	0.0441447	0.0949203	0.345395	-0.0341339	0.054684	-0.0290632	-0.180944	-0.227481	0.0177383	0.0288828	-0.0938634	-0.0699954	-0.194792	-0.141399	-0.0603552	-0.124143
ENSMUSG00000084496	7SK	blue	0.394879	0.108322	0.216002	0.144485	-0.0189331	0.0327867	0.104898	-0.204729	0.198582	0.248203	0.0742412	0.0919376	-0.19945	-0.0693617	0.187688	-0.0960589	0.0326115	0.0373264
ENSMUSG00000084603	7SK	grey	-0.0106625	0.229218	0.0660262	-0.0369872	-0.0494277	-0.0515928	0.0630905	-0.0267077	0.0668906	-0.0184396	0.0556045	-0.0546692	-0.0486193	-0.0554607	-0.011193	-0.146247	-0.0790973	0.00499614
ENSMUSG00000087830	7SK	brown	-0.34287	-0.134673	0.302038	-0.131439	-0.298438	-0.703336	-0.586336	0.0465683	0.167943	-0.0818498	0.683953	0.346816	0.181559	-0.028062	-0.388511	-0.307169	-0.222782	0.335256
ENSMUSG00000088170	7SK	blue	-0.0932732	-0.416485	0.188427	0.0888985	-0.271361	-0.0330961	-0.169772	0.436755	0.491125	0.486989	-0.0311101	-0.0296146	-0.238915	-0.291825	0.239217	0.00535867	-0.173143	0.07999
ENSMUSG00000088226	7SK	blue	0.231299	0.219454	0.323038	0.336971	0.314881	0.160296	0.372471	-0.47932	-0.207131	0.115546	-0.21346	-0.232846	-0.454132	-0.473822	-0.112229	-0.331577	-0.277287	-0.53878
ENSMUSG00000088453	7SK	darkturquoise	0.00203761	0.0280832	0.167751	0.231546	0.0190632	0.0743085	0.0838461	-0.025199	0.0204594	0.106179	0.024351	0.089131	-0.0857039	-0.126893	-0.0327004	-0.065928	0.0118458	-0.0734687
ENSMUSG00000043621	Ubxn10	greenyellow	-0.538632	-0.470454	-0.229787	-0.3613	-0.327376	-0.0874208	-0.169112	0.965517	0.267029	0.0945588	-0.0200635	-0.164444	0.168278	0.0268721	0.00412527	0.184953	-0.179931	0.251735
ENSMUSG00000053153	Spag16	greenyellow	-0.505381	-0.565079	-0.244217	-0.217552	-0.259391	0.0619123	-0.0836398	0.95466	0.176086	0.113184	-0.178692	-0.120253	0.0329458	-0.00527042	0.0600306	0.283604	-0.0542107	0.188722
ENSMUSG00000089129	7SK	blue	0.127376	0.314374	0.730405	0.362844	-0.0126676	-0.0567701	0.453552	-0.0492861	0.118291	0.38185	0.201769	-0.131457	-0.32028	-0.689574	-0.398614	-0.632036	-0.651813	-0.492159
ENSMUSG00000020799	Tekt1	greenyellow	-0.555406	-0.563098	-0.40555	-0.406567	-0.29064	-0.0711489	-0.278786	0.952826	0.0968239	-0.108443	-0.0462996	0.00638795	0.236106	0.262906	0.0112737	0.428155	0.0885147	0.411669
ENSMUSG00000047807	RP24-356D22.1.1	brown	-0.391834	0.0918054	-0.0301952	-0.0954582	0.116323	-0.0323776	0.155212	0.257418	-0.263942	-0.257286	0.0637696	-0.10716	0.214697	-0.0156575	-0.453214	-0.0663678	-0.21674	-0.146115
ENSMUSG00000069893	9930111J21Rik1	blue	0.377975	0.355378	0.585377	0.545764	0.247206	0.136434	0.501943	-0.349276	-0.071965	0.253929	-0.0314552	-0.0397647	-0.504858	-0.541692	-0.151761	-0.488074	-0.270781	-0.513144
ENSMUSG00000069892	9930111J21Rik2	blue	0.373082	0.504524	0.769189	0.677428	0.374813	0.270808	0.668333	-0.371486	-0.0599248	0.349869	-0.139942	-0.226677	-0.659252	-0.785546	-0.245243	-0.611386	-0.483453	-0.792651
ENSMUSG00000041625	A2ld1	darkred	0.0356015	-0.293454	-0.585736	-0.0355453	0.0397339	0.415527	0.0289412	0.204569	-0.0636225	-0.0870886	-0.386031	0.163123	0.204294	0.520192	0.507262	0.629372	0.686443	0.2857
ENSMUSG00000046886	Zfp474	greenyellow	-0.564717	-0.463224	-0.155769	-0.197416	-0.290385	-0.036418	-0.0937992	0.937783	0.205287	0.0903897	-0.0131144	0.00243351	0.116699	0.00434293	-0.0499335	0.195514	-0.0794872	0.240982
ENSMUSG00000024044	Epb4.1l3	green	0.204067	-0.164144	-0.2116	0.443489	0.638707	0.965482	0.669304	-0.0955279	-0.296801	0.205748	-0.933268	-0.30991	-0.42657	-0.109166	0.46324	0.459869	0.331279	-0.487567
ENSMUSG00000047878	A4galt	grey	0.149633	0.226447	-0.00953401	0.136763	0.32821	0.158252	0.247609	0.175029	-0.0104844	-0.096834	-0.110709	0.112625	-0.20031	0.00192622	-0.0151634	0.020444	0.0998337	-0.0469434
ENSMUSG00000055421	Pcdh9	green	0.246506	-0.133666	-0.0826999	0.451469	0.447432	0.963507	0.721282	-0.0200309	-0.125684	0.416693	-0.932485	-0.434898	-0.532199	-0.268339	0.519764	0.354948	0.184201	-0.55263
ENSMUSG00000074357	AA386476	blue	0.407593	0.3039	0.307552	0.248514	-0.186508	-0.0944184	0.0642349	-0.250941	0.266278	0.200347	0.098783	0.179656	-0.368665	-0.212222	0.0760812	-0.264589	0.0227489	-0.00373826
ENSMUSG00000085946	AA387200	blue	-0.380163	0.0327477	0.0372177	0.0104629	0.123702	0.0964055	0.352276	-0.0171375	-0.216262	-0.0924753	-0.0242257	-0.138307	0.127746	-0.124381	-0.27055	-0.126143	-0.191909	-0.187817
ENSMUSG00000084381	AA413626	grey60	0.08925	0.284109	-0.374778	-0.37831	0.226346	-0.136631	-0.227828	-0.14852	-0.455513	-0.626056	0.150115	0.024212	0.479421	0.595818	-0.19128	0.247259	0.231775	0.16138
ENSMUSG00000083307	AA414768	darkturquoise	0.386618	-0.0268821	0.0476233	0.360729	-0.0222713	0.418607	0.260119	-0.113226	0.298128	0.445218	-0.429943	0.0634356	-0.523781	-0.205448	0.515293	0.154604	0.259743	-0.109232
ENSMUSG00000021097	Clmn	green	0.118124	-0.156694	-0.0667621	0.45878	0.570296	0.959471	0.758033	-0.0683428	-0.338326	0.294824	-0.88083	-0.434551	-0.408789	-0.225242	0.365266	0.352481	0.158024	-0.590206
ENSMUSG00000033213	AA467197	black	0.0617522	-0.344779	-0.388595	-0.0871853	-0.0617219	0.307707	-0.0628347	0.143052	-0.022356	0.0692136	-0.393462	-0.089685	-0.00729971	0.248457	0.463957	0.482584	0.357289	0.118513
ENSMUSG00000073867	AA474408	royalblue	0.317712	-0.0919397	-0.0886016	0.468438	0.435961	0.360891	0.167621	-0.190785	-0.280897	-0.149778	-0.239337	0.453775	-0.212575	0.204298	0.122579	0.301711	0.63521	0.0321463
ENSMUSG00000091706	AA543186	brown	-0.467455	-0.0918801	0.150402	0.0408075	0.0118487	-0.126083	0.119707	0.365582	-0.122435	-0.1148	0.170973	0.0884825	-0.00152485	-0.143669	-0.400751	-0.175316	-0.18744	-0.0185628
ENSMUSG00000031792	AA960436	grey	-0.0115358	-0.417355	-0.365224	-0.217551	-0.297313	-0.025586	-0.41043	0.338486	0.154371	0.0016235	-0.0496122	0.178208	0.152301	0.416031	0.302224	0.486746	0.407444	0.443096
ENSMUSG00000042510	AA986860	blue	0.0994338	0.411256	0.234902	0.171307	0.362988	0.153676	0.125358	-0.275753	-0.338582	-0.146592	-0.0500642	-0.215494	-0.00780126	-0.0192575	-0.200704	-0.0930526	-0.104269	-0.435161
ENSMUSG00000058093	AA987161	royalblue	0.0421157	-0.161941	0.520617	0.530514	-0.100253	-0.17502	0.0137011	-0.0575428	0.487075	0.441685	0.218453	0.572858	-0.502038	-0.467051	-0.0102591	-0.335484	-0.00928994	0.11021
ENSMUSG00000007594	Hapln4	green	0.17502	-0.297832	-0.313724	0.311655	0.434669	0.953548	0.609306	-0.00141025	-0.183312	0.318853	-0.9475	-0.380777	-0.342782	-0.0648493	0.609688	0.536944	0.328924	-0.372097
ENSMUSG00000052221	Ppp1r36	greenyellow	-0.544718	-0.445166	-0.237822	-0.393748	-0.354165	-0.195411	-0.299005	0.929518	0.204938	-0.0169175	0.0606743	-0.0677483	0.166779	0.0976456	-0.0619944	0.20242	-0.113885	0.337986
ENSMUSG00000057228	Aadat	brown	-0.295246	-0.192011	0.132836	0.0621171	-0.105313	-0.275007	-0.0607548	0.0933303	0.0251405	-0.0434419	0.294512	0.314464	0.0813011	-0.0678222	-0.198034	-0.211348	-0.0470505	0.151264
ENSMUSG00000037257	Aagab	royalblue	-0.162739	-0.093904	0.0693359	0.143684	-0.00165067	-0.151922	-0.0440121	0.0713193	0.0407061	-0.0870141	0.299781	0.638375	0.0744206	0.189051	-0.0839078	0.049734	0.34426	0.403292
ENSMUSG00000057230	Aak1	darkturquoise	0.397036	0.265334	0.693319	0.825792	0.318762	0.505074	0.855698	-0.328043	-0.00865321	0.570366	-0.323298	-0.110403	-0.727999	-0.765556	0.0011045	-0.449968	-0.257183	-0.72886
ENSMUSG00000006299	Aamp	royalblue	0.0570966	0.0182083	-0.554993	-0.501549	-0.151518	-0.361306	-0.67387	-0.0210343	0.0134168	-0.506609	0.333071	0.447846	0.556987	0.846382	0.143973	0.448765	0.585163	0.743016
ENSMUSG00000020804	Aanat	brown	-0.0808142	-0.19953	0.176711	-0.130603	-0.379995	-0.398213	-0.221108	0.183986	0.476465	0.248291	0.355015	0.150657	0.0116851	-0.250826	-0.099558	-0.264	-0.335565	0.219266
ENSMUSG00000042817	Flt3	green	0.204844	-0.224672	-0.313483	0.374254	0.605678	0.95063	0.587955	-0.0869828	-0.309501	0.166084	-0.930935	-0.282261	-0.344072	0.00433367	0.526933	0.557709	0.416213	-0.393546
ENSMUSG00000023805	Synj2	green	0.161634	-0.234236	-0.214012	0.388484	0.484484	0.94822	0.691709	0.0242282	-0.233115	0.271014	-0.93826	-0.367352	-0.438182	-0.167598	0.469513	0.441324	0.260939	-0.472598
ENSMUSG00000066129	Kndc1	green	0.198368	-0.115097	-0.209445	0.340366	0.589168	0.947213	0.698922	-0.0161687	-0.343159	0.200636	-0.885137	-0.390043	-0.35197	-0.0555629	0.422315	0.471279	0.273143	-0.462779
ENSMUSG00000075528	Aarsd1	brown	-0.193883	-0.0434207	-0.202715	-0.429541	-0.515098	-0.749185	-0.71547	0.0201944	0.155553	-0.393771	0.757984	0.613204	0.608829	0.523169	-0.197956	-0.00587333	0.235627	0.777423
ENSMUSG00000055923	Aasdh	blue	-0.0339967	-0.0314721	0.450753	0.281014	-0.105248	-0.23456	-0.0928995	-0.23753	0.204532	0.214301	0.27281	0.266522	-0.285604	-0.33459	-0.127479	-0.298742	-0.135991	0.0272147
ENSMUSG00000025894	Aasdhppt	royalblue	0.345272	0.23622	0.602054	0.509124	-0.0555398	-0.24359	0.203354	-0.0826263	0.16067	0.127214	0.393316	0.621571	-0.414692	-0.356922	-0.33765	-0.46458	-0.037846	0.00366285
ENSMUSG00000029695	Aass	darkturquoise	0.234473	0.00275203	0.27811	0.485605	-0.023781	0.0592652	0.185021	0.25034	0.251275	0.216037	-0.0329985	0.41707	-0.448911	-0.293746	-0.00772673	-0.147279	0.117309	-0.045651
ENSMUSG00000018697	Aatf	grey	-0.336238	-0.449839	-0.356896	-0.334267	-0.272959	-0.429059	-0.602131	0.412371	0.266041	-0.221222	0.407406	0.612023	0.413833	0.515148	0.058758	0.327868	0.410598	0.847103
ENSMUSG00000001995	Sipa1l2	green	0.222024	-0.0695808	-0.0460852	0.446498	0.525538	0.946992	0.802707	-0.0449402	-0.2381	0.362737	-0.895095	-0.470582	-0.480573	-0.29056	0.406839	0.280831	0.0983161	-0.612445
ENSMUSG00000044471	AB041803	brown	-0.476197	0.172124	0.240509	-0.289645	-0.202557	-0.493909	-0.100225	0.223597	-0.167806	-0.249302	0.534444	-0.0769695	0.378598	-0.0310747	-0.644124	-0.387198	-0.486376	0.0212319
ENSMUSG00000046109	AB041806	brown	-0.206452	-0.0986428	-0.322929	-0.507201	-0.506714	-0.546221	-0.622192	0.0454515	-0.0216119	-0.396398	0.502258	0.297948	0.655066	0.589415	-0.0786821	0.139457	0.22621	0.58374
ENSMUSG00000057191	AB124611	grey	0.302249	0.205439	-0.280949	-0.390044	-0.0465893	-0.12442	-0.287246	-0.284124	-0.0344056	-0.167617	0.0490206	-0.311502	0.320123	0.289703	0.132285	0.0540905	-0.0330548	0.0767791
ENSMUSG00000057880	Abat	blue	0.279056	0.405112	0.812679	0.577636	0.238395	0.163512	0.567719	-0.265231	0.0175887	0.449408	-0.0319675	-0.255157	-0.619037	-0.756147	-0.254274	-0.625921	-0.543957	-0.711126
ENSMUSG00000015243	Abca1	lightyellow	0.398532	0.0671969	0.643482	0.57932	-0.0441264	0.224435	0.411809	-0.154283	0.466368	0.759349	-0.174963	-0.12865	-0.712968	-0.791697	0.182464	-0.420153	-0.384401	-0.45586
ENSMUSG00000050296	Abca12	violet	0.314557	-0.125864	-0.182213	-0.0113524	-0.229908	0.0485716	-0.177693	0.0720346	0.372086	0.188718	-0.161225	0.10692	-0.186345	0.0680054	0.454179	0.194119	0.253	0.204779
ENSMUSG00000004668	Abca13	darkgrey	0.257277	-0.266061	-0.0856946	-0.0694567	-0.337136	0.124899	-0.075936	0.180485	0.591865	0.49922	-0.165647	-0.10648	-0.114912	-0.0944929	0.566124	0.146223	0.0180538	0.15178
ENSMUSG00000035681	Kcnc2	green	0.195748	-0.289546	-0.298797	0.37256	0.428877	0.946408	0.635999	0.030812	-0.196525	0.280966	-0.927983	-0.267692	-0.383867	-0.0517541	0.574249	0.526867	0.404812	-0.343701
ENSMUSG00000034825	Nrip3	green	0.167388	-0.3331	-0.28661	0.38481	0.406439	0.946122	0.621802	0.0590121	-0.178035	0.315326	-0.92048	-0.247569	-0.382673	-0.0514003	0.59139	0.543704	0.41523	-0.321511
ENSMUSG00000024130	Abca3	blue	-0.203906	-0.159414	0.640371	0.208015	-0.462811	-0.359523	0.0532769	0.158526	0.470424	0.535593	0.449919	0.17213	-0.198233	-0.586332	-0.242171	-0.561976	-0.514363	0.00974315
ENSMUSG00000031786	Ccdc135	greenyellow	-0.470165	-0.616493	-0.383059	-0.306305	-0.250424	0.0634582	-0.217752	0.928122	0.137224	0.0296779	-0.206838	-0.102302	0.0953068	0.159721	0.165189	0.434342	0.087135	0.2954
ENSMUSG00000018800	Abca5	darkturquoise	0.290941	-0.0236616	0.606765	0.85584	0.374498	0.498461	0.645419	-0.192282	0.054497	0.561287	-0.40314	0.0644456	-0.891373	-0.734484	0.081353	-0.233002	-0.084801	-0.550826
ENSMUSG00000038729	Akap2	green	0.221502	-0.18543	-0.149829	0.440381	0.463141	0.942324	0.760324	0.0314267	-0.197592	0.337083	-0.900233	-0.340438	-0.454522	-0.204198	0.473093	0.366182	0.242223	-0.4824
ENSMUSG00000034544	Rsrc1	green	0.137175	-0.170399	-0.274322	0.380704	0.515593	0.941609	0.675164	0.0127518	-0.335764	0.146949	-0.879256	-0.260558	-0.316369	-0.0108849	0.43436	0.499651	0.396306	-0.394442
ENSMUSG00000041828	Abca8a	black	0.0846026	-0.216054	-0.438457	-0.0693774	0.27203	0.317858	-0.15196	0.0678137	-0.265108	-0.220884	-0.363311	-0.00123553	0.119394	0.415165	0.309323	0.572442	0.466627	0.0617387
ENSMUSG00000020620	Abca8b	blue	0.230677	0.493032	0.899531	0.607168	0.148362	-0.180265	0.311412	-0.313999	0.025183	0.20418	0.333018	0.222691	-0.555202	-0.628698	-0.524167	-0.72249	-0.394445	-0.445142
ENSMUSG00000041797	Abca9	blue	0.639647	0.342798	0.669244	0.639109	0.265746	0.0911087	0.362902	-0.391564	0.179847	0.390012	-0.0145977	0.107463	-0.682158	-0.629893	-0.0467465	-0.49337	-0.260474	-0.463369
ENSMUSG00000031974	Abcb10	lightyellow	0.0700337	-0.584071	0.154813	0.279635	-0.22	0.120242	-0.0402209	0.240811	0.635185	0.69305	-0.137959	0.213654	-0.380069	-0.352748	0.469617	0.0756276	0.0231748	0.160862
ENSMUSG00000040584	Abcb1a	blue	-0.00218539	0.303006	0.136432	0.0862774	0.17755	0.126617	0.311411	-0.0314384	-0.331756	-0.190252	0.00736616	-0.134294	0.0688154	-0.0451278	-0.342619	-0.0984186	-0.151037	-0.329932
ENSMUSG00000028970	Abcb1b	lightyellow	0.667697	0.336729	0.481798	0.556089	-0.00402559	0.319206	0.414081	-0.371848	0.287933	0.553716	-0.25638	-0.05661	-0.685119	-0.487621	0.308337	-0.281007	-0.0452421	-0.426165
ENSMUSG00000042476	Abcb4	brown	0.295067	0.377826	0.514955	0.152831	-0.271934	-0.582954	-0.222336	-0.404911	0.235173	0.0827805	0.586285	0.314312	-0.123312	-0.293326	-0.305326	-0.648205	-0.28719	-0.0121003
ENSMUSG00000026198	Abcb6	brown	-0.393116	0.00760441	-0.268371	-0.537853	-0.379086	-0.578003	-0.507958	0.293278	-0.00718837	-0.47231	0.61309	0.341622	0.717228	0.534244	-0.302525	0.0825466	0.076581	0.600192
ENSMUSG00000031333	Abcb7	darkturquoise	0.303029	0.165655	0.724231	0.89173	0.335091	0.26262	0.570189	-0.249285	0.169255	0.469785	-0.112754	0.317065	-0.79434	-0.732908	-0.113918	-0.45406	-0.116915	-0.46716
ENSMUSG00000028973	Abcb8	brown	-0.538941	-0.481593	-0.460042	-0.667427	-0.446378	-0.594513	-0.777831	0.373534	0.176671	-0.330409	0.53069	0.333734	0.721273	0.603929	-0.032639	0.303663	0.186219	0.859292
ENSMUSG00000029408	Abcb9	brown	-0.317053	0.170324	0.0192494	-0.364304	-0.210683	-0.644832	-0.616591	-0.0220826	-0.134561	-0.497929	0.63392	0.278681	0.412153	0.344006	-0.465155	-0.109502	-0.0146419	0.351979
ENSMUSG00000023088	Abcc1	blue	-0.0700867	0.419052	0.775892	0.298561	0.0988041	-0.294084	0.103975	-0.15563	0.0610255	0.148992	0.418722	0.0118856	-0.314244	-0.510476	-0.502995	-0.65916	-0.523711	-0.309252
ENSMUSG00000032842	Abcc10	blue	-0.0405124	0.271942	0.453791	0.0758524	0.121053	-0.282055	-0.0830701	-0.0339754	0.0864787	0.0636841	0.388528	0.0811447	-0.0721693	-0.156353	-0.330954	-0.355209	-0.285397	-0.022722
ENSMUSG00000036872	Abcc12	brown	-0.151778	0.65375	0.400708	-0.0550717	-0.0737925	-0.574636	0.018608	-0.11024	-0.329231	-0.513881	0.689499	0.226463	0.214856	-0.0384477	-0.865805	-0.614552	-0.331393	-0.0703691
ENSMUSG00000025194	Abcc2	blue	-0.160424	-0.117028	0.303328	0.239982	0.0733439	-0.0111447	0.0257051	0.0949171	0.261845	0.334935	0.0671575	0.195014	-0.272533	-0.226477	0.0219405	-0.135305	-0.0465531	0.0255245
ENSMUSG00000020865	Abcc3	brown	0.134108	0.0896481	-0.145415	-0.15027	-0.293512	-0.369707	-0.341253	-0.113503	0.141615	-0.248005	0.421792	0.467122	0.327006	0.343486	0.0102962	-0.0185663	0.283226	0.465885
ENSMUSG00000032849	Abcc4	blue	0.143304	0.439455	0.641868	0.430971	0.45287	0.215434	0.584624	-0.107491	-0.215288	0.169243	-0.086595	-0.324635	-0.442448	-0.584124	-0.377152	-0.454816	-0.531025	-0.698541
ENSMUSG00000022822	Abcc5	blue	0.248297	0.439738	0.627614	0.19746	-0.144487	-0.301907	0.164691	-0.232038	0.492003	0.405601	0.349788	-0.0301426	-0.31	-0.583918	-0.176281	-0.740594	-0.578134	-0.216333
ENSMUSG00000030834	Abcc6	brown	0.420604	0.194278	-0.0646044	-0.00087997	0.165671	-0.0539303	-0.113401	-0.49815	-0.0676902	-0.150582	0.13538	0.252964	0.121351	0.348925	0.156064	0.11473	0.325239	0.208668
ENSMUSG00000028149	Rap1gds1	green	0.30387	-0.103679	-0.130663	0.521241	0.538852	0.941459	0.723112	-0.162735	-0.312282	0.230685	-0.866233	-0.201418	-0.464318	-0.11736	0.440991	0.39789	0.390396	-0.471764
ENSMUSG00000030249	Abcc9	blue	-0.0517638	0.102818	0.668132	0.51216	0.16038	0.255106	0.676324	-0.0582235	-0.0210208	0.464221	-0.133158	-0.215864	-0.550633	-0.761628	-0.25032	-0.470577	-0.504372	-0.574079
ENSMUSG00000031378	Abcd1	blue	0.456018	0.297626	0.558749	0.533481	0.421553	0.206957	0.314841	-0.462627	0.177647	0.404394	-0.143083	-0.0687129	-0.648481	-0.532298	0.0675778	-0.334948	-0.212167	-0.437162
ENSMUSG00000055782	Abcd2	darkturquoise	0.422759	0.0860256	0.21864	0.565357	0.20196	0.33351	0.339696	-0.397208	-0.0454687	0.18813	-0.27805	0.215011	-0.461854	-0.250662	0.17319	0.00479005	0.230459	-0.269385
ENSMUSG00000028127	Abcd3	grey60	0.309785	-0.0239839	-0.495484	-0.0513271	0.206184	0.382225	0.0579492	-0.0238385	-0.194172	-0.255159	-0.346178	0.100058	0.172262	0.512704	0.38386	0.566212	0.593501	0.121645
ENSMUSG00000021240	Abcd4	grey60	-0.0759646	-0.116176	-0.375915	-0.321188	-0.123695	0.0267385	-0.0293441	0.206643	0.0819894	-0.097303	0.0604281	0.146729	0.387657	0.442	0.190865	0.363449	0.282022	0.443234
ENSMUSG00000058355	Abce1	darkturquoise	0.249925	0.0713379	0.599201	0.888084	0.333682	0.309386	0.615157	-0.148876	-0.00935923	0.320208	-0.133099	0.465391	-0.739848	-0.543109	-0.138783	-0.299242	0.11302	-0.336026
ENSMUSG00000038762	Abcf1	skyblue	0.043024	0.569344	0.233059	0.165563	0.32063	0.0114453	0.28102	-0.276867	-0.596383	-0.450884	0.124123	-0.00388727	0.0116121	0.0349618	-0.46916	-0.234618	-0.0245833	-0.370777
ENSMUSG00000028953	Abcf2	royalblue	-0.168122	-0.0701145	0.0647363	0.0911839	-0.227986	-0.25285	-0.085879	-0.0269773	0.203553	-0.0202588	0.342913	0.558911	0.0854829	0.0456971	-0.0541999	-0.124419	0.205639	0.373536
ENSMUSG00000003234	Abcf3	darkred	-0.124219	-0.382615	-0.617845	-0.256777	-0.204712	-0.124228	-0.543248	0.0219292	0.0345641	-0.310843	0.0795811	0.545224	0.404194	0.719381	0.34007	0.593917	0.773014	0.747683
ENSMUSG00000024030	Abcg1	blue	0.141965	0.447698	0.59919	0.369058	0.30305	-0.314677	0.064285	-0.462427	-0.0416574	-0.0749556	0.366767	0.22418	-0.295859	-0.45266	-0.505669	-0.620817	-0.363186	-0.302151
ENSMUSG00000029802	Abcg2	skyblue	0.313948	0.224536	0.249547	0.62522	0.840382	0.460224	0.350665	-0.414763	-0.31131	-0.00108846	-0.375203	0.0799731	-0.533721	-0.208785	-0.00360628	0.0238773	0.197126	-0.452343
ENSMUSG00000029299	Abcg3	brown	0.123073	0.00284461	0.25186	-0.0495949	-0.558492	-0.660257	-0.528281	-0.185678	0.531031	0.132765	0.644241	0.54143	0.0567579	-0.00883103	-0.012163	-0.323735	-0.00386377	0.467406
ENSMUSG00000032131	Abcg4	lightyellow	0.179578	-0.165783	0.39246	0.503472	-0.018707	0.504659	0.545577	0.00597071	0.373751	0.806885	-0.42055	-0.218672	-0.589112	-0.61494	0.37021	-0.120375	-0.197001	-0.404176
ENSMUSG00000049353	Rd3	greenyellow	-0.532708	-0.596079	-0.145594	-0.201536	-0.286446	-0.00908962	-0.174286	0.926961	0.283661	0.201046	-0.0746309	-0.0526474	0.020231	-0.0243661	0.0886217	0.26035	-0.075581	0.268068
ENSMUSG00000006638	Abhd1	blue	-0.589834	-0.672845	-0.403323	-0.527257	-0.478548	-0.497462	-0.701774	0.479778	0.237187	-0.164666	0.383673	0.352471	0.502723	0.450193	0.0292476	0.336715	0.206104	0.829672
ENSMUSG00000026395	Ptprc	salmon	0.945332	0.46816	0.28278	0.426847	0.155986	0.251966	0.306865	-0.541499	0.208006	0.342029	-0.178569	0.0519498	-0.479961	-0.21707	0.371145	-0.176673	0.111884	-0.289841
ENSMUSG00000040532	Abhd11	grey60	-0.344051	-0.273807	-0.555336	-0.768757	-0.337753	-0.522575	-0.853729	0.162782	0.0239047	-0.436799	0.425863	0.113037	0.801558	0.754251	0.0221226	0.384759	0.210345	0.720085
ENSMUSG00000032046	Abhd12	brown	-0.0649832	0.254644	-0.0149199	-0.125691	-0.102757	-0.480863	-0.354174	-0.142651	-0.00309828	-0.42943	0.562804	0.518574	0.358007	0.301109	-0.361175	-0.126813	0.161659	0.371885
ENSMUSG00000015002	Efr3a	green	0.218961	-0.211779	0.0393895	0.600578	0.460971	0.941375	0.766121	0.0326721	-0.101889	0.486096	-0.877048	-0.284583	-0.606064	-0.354145	0.456027	0.290774	0.188439	-0.544753
ENSMUSG00000040396	Abhd13	blue	0.316073	0.337977	0.791828	0.774416	0.167158	-0.0318138	0.39457	-0.436335	-0.00019884	0.216623	0.185015	0.391835	-0.614743	-0.628016	-0.37307	-0.605403	-0.168817	-0.409311
ENSMUSG00000042210	Abhd14a	brown	0.56084	0.852602	0.156346	0.192607	0.432273	0.200312	0.364526	-0.647365	-0.453513	-0.289495	-0.12606	-0.274365	-0.0991575	-0.030123	-0.192597	-0.262077	-0.0701056	-0.585825
ENSMUSG00000031139	Mcf2	green	0.265589	-0.234719	-0.292394	0.450893	0.554863	0.940339	0.574541	-0.0663976	-0.240168	0.210505	-0.912931	-0.144638	-0.423615	0.00850632	0.578649	0.556978	0.51995	-0.324157
ENSMUSG00000052632	Asap2	green	0.153065	-0.126798	-0.0473521	0.43759	0.477794	0.939185	0.791882	0.0212381	-0.255847	0.345687	-0.887205	-0.465764	-0.476224	-0.291094	0.367232	0.29333	0.0958426	-0.599849
ENSMUSG00000007036	Abhd16a	grey	-0.17123	-0.347642	-0.157466	-0.301048	-0.703561	-0.495202	-0.557254	0.240519	0.362486	0.0414777	0.456128	0.464362	0.328398	0.325738	0.116669	0.120435	0.235538	0.702413
ENSMUSG00000055882	Abhd16b	blue	-0.114979	0.0408855	0.277559	0.0372761	-0.153493	-0.37222	-0.140558	0.0282694	0.00487927	-0.0870594	0.32169	0.179176	-0.141525	-0.167612	-0.29936	-0.321135	-0.165992	0.0494564
ENSMUSG00000039202	Abhd2	blue	-0.258433	0.185748	0.739612	0.175036	-0.277893	-0.57612	-0.0362763	0.143533	0.178233	0.102497	0.670704	0.230853	-0.123291	-0.520705	-0.692054	-0.727157	-0.603187	-0.0848947
ENSMUSG00000002475	Abhd3	black	0.063165	-0.299101	-0.466728	0.237883	0.545237	0.770333	0.341201	0.0189014	-0.363541	-0.0710463	-0.712734	-0.0414454	-0.0536756	0.315491	0.439892	0.676135	0.623315	-0.116246
ENSMUSG00000039943	Plcb4	green	0.0750457	-0.270917	-0.251337	0.35119	0.44008	0.939165	0.68536	0.0799292	-0.259628	0.245988	-0.903222	-0.33028	-0.364469	-0.096118	0.458315	0.485371	0.310452	-0.393468
ENSMUSG00000020262	Adarb1	green	0.0975458	-0.205803	-0.221675	0.341772	0.474106	0.937869	0.73057	0.0193554	-0.319976	0.228201	-0.895997	-0.412185	-0.328575	-0.129952	0.40302	0.426656	0.221562	-0.480969
ENSMUSG00000058975	Kcnc1	green	0.134409	-0.291478	-0.271178	0.306412	0.452955	0.936758	0.574537	-0.0717591	-0.23609	0.297613	-0.928785	-0.434011	-0.315163	-0.0848608	0.56688	0.524669	0.271206	-0.421799
ENSMUSG00000007950	Abhd8	darkmagenta	-0.44577	-0.335856	-0.619079	-0.781274	-0.546285	-0.367849	-0.555051	0.250029	0.128301	-0.239552	0.299024	-0.0361333	0.871782	0.619388	0.148831	0.325105	0.110616	0.652728
ENSMUSG00000058835	Abi1	blue	0.0558656	0.487281	0.642858	0.172001	-0.0197925	-0.516304	-0.0172979	-0.22059	-0.128586	-0.151083	0.567074	0.0952784	-0.0898297	-0.377553	-0.694246	-0.755082	-0.514509	-0.288211
ENSMUSG00000026782	Abi2	brown	-0.0136363	0.290455	0.755297	0.26777	-0.271959	-0.666496	-0.127288	-0.160434	0.224648	0.0735542	0.78422	0.470944	-0.120156	-0.431639	-0.610815	-0.779929	-0.425979	0.015096
ENSMUSG00000047496	Rnf152	green	0.169274	-0.173209	-0.0746995	0.536105	0.547467	0.935798	0.783761	0.010748	-0.225838	0.307079	-0.884155	-0.261134	-0.534433	-0.267861	0.384965	0.319285	0.241574	-0.51347
ENSMUSG00000028807	Zbtb8a	sienna3	0.270975	0.907696	0.384012	-0.0448719	-0.00130355	-0.458106	0.0453236	-0.456739	-0.211148	-0.394589	0.553386	0.0461025	0.101669	-0.0395277	-0.584821	-0.636472	-0.311177	-0.192913
ENSMUSG00000036913	Trim67	green	0.0709083	-0.305475	-0.166187	0.376034	0.378491	0.933945	0.633885	-0.00739723	-0.0944207	0.439134	-0.899653	-0.408624	-0.385343	-0.193251	0.57742	0.43031	0.218652	-0.426841
ENSMUSG00000045975	C2cd2	green	0.150394	-0.173818	-0.0715957	0.579123	0.710328	0.931849	0.722125	-0.0659628	-0.402491	0.174246	-0.848938	-0.177034	-0.488733	-0.17047	0.298984	0.400093	0.3267	-0.51112
ENSMUSG00000026596	Abl2	blue	0.112257	0.489793	0.861888	0.525297	0.17644	-0.0605527	0.449055	-0.397196	-0.0270955	0.275637	0.198396	-0.142719	-0.419111	-0.762938	-0.464002	-0.782312	-0.643983	-0.649486
ENSMUSG00000002032	Tmem25	green	0.0779865	-0.353323	-0.398121	0.22213	0.388105	0.931815	0.557208	0.146184	-0.20407	0.255188	-0.926712	-0.365373	-0.250831	0.0391672	0.591797	0.617219	0.375406	-0.285441
ENSMUSG00000029095	Ablim2	brown	-0.0406538	0.534321	0.517304	-0.0728615	-0.183341	-0.765676	-0.269439	-0.295093	-0.0585975	-0.310956	0.849902	0.27689	0.163228	-0.0873215	-0.706771	-0.692676	-0.381831	0.0753124
ENSMUSG00000032735	Ablim3	lightyellow	0.0453265	-0.140457	0.0641915	0.248106	-0.048382	0.554919	0.591792	0.0277175	0.222961	0.616403	-0.530307	-0.418744	-0.340127	-0.4255	0.418079	-0.0184418	-0.149908	-0.3533
ENSMUSG00000017631	Abr	lightyellow	-0.205551	-0.208643	0.583643	0.349785	-0.215771	0.0903852	0.324142	0.173508	0.567318	0.802728	0.00419479	-0.141375	-0.402943	-0.727926	0.0739912	-0.411597	-0.510797	-0.235446
ENSMUSG00000036376	Abt1	grey60	0.177865	0.335076	-0.537022	-0.34749	0.17533	-0.0518756	-0.277579	-0.300894	-0.394639	-0.663963	0.0438096	0.0920869	0.531139	0.70543	0.0340191	0.340743	0.453689	0.221286
ENSMUSG00000030083	Abtb1	grey60	-0.23723	-0.0550205	-0.551795	-0.692181	-0.220183	-0.469544	-0.659717	0.0926226	-0.230012	-0.627954	0.423092	0.204057	0.772032	0.824157	-0.108864	0.36898	0.318477	0.644455
ENSMUSG00000032724	Abtb2	black	0.0532096	-0.320711	-0.414337	0.14035	0.663945	0.731827	0.260091	-0.0592781	-0.35803	-0.023597	-0.762981	-0.268499	-0.136353	0.165151	0.448479	0.638573	0.378283	-0.213549
ENSMUSG00000026932	Nacc2	green	0.24652	-0.169003	-0.0782967	0.446089	0.44082	0.931581	0.679647	-0.136762	-0.205934	0.397398	-0.871714	-0.418091	-0.405092	-0.2142	0.505696	0.367124	0.188731	-0.54007
ENSMUSG00000092737	AC073553.2	brown	0.260478	0.271777	0.24026	-0.0148374	-0.352864	-0.203332	-0.0522713	-0.0955276	0.157781	0.0987952	0.30826	0.103622	0.01956	0.0600821	-0.0172048	-0.192721	-0.00357425	0.0861712
ENSMUSG00000092803	AC084162.1	blue	0.145192	0.672503	0.613088	0.260978	0.0834952	-0.262489	0.296263	-0.245458	-0.142371	-0.0594892	0.321712	-0.116669	-0.231759	-0.499877	-0.590353	-0.802051	-0.548502	-0.52082
ENSMUSG00000093409	AC084273.1	blue	0.0926819	0.153495	0.225073	0.0183149	-0.127111	-0.151538	0.195456	0.16422	-0.0192401	0.0360436	0.126282	-0.0336513	-0.111725	-0.239798	-0.265139	-0.326847	-0.289033	-0.142589
ENSMUSG00000092662	AC087556.1	blue	-0.0254235	0.169349	0.0563187	-0.0144349	-0.172422	-0.00621488	0.0116928	-0.0633517	0.201698	0.159398	0.0964845	-0.064121	0.187489	0.0110564	0.152062	-0.0764709	-0.0528873	0.00958175
ENSMUSG00000092941	AC093346.1	darkred	-0.260577	-0.204679	-0.0951913	0.117848	0.0402981	-0.00840392	-0.027805	0.234116	-0.108434	-0.190595	0.0942074	0.348462	0.172003	0.171845	-0.129853	0.120142	0.251848	0.169239
ENSMUSG00000092836	AC103359.1	blue	0.152277	0.370518	0.414912	-0.0222802	-0.342168	-0.299763	0.0908116	-0.10391	0.271292	0.263654	0.224342	-0.198075	-0.250703	-0.442916	-0.172955	-0.576263	-0.52525	-0.225344
ENSMUSG00000080549	AC105256.1	darkturquoise	0.200166	-0.0141331	0.0997574	0.329335	0.212955	0.0648796	-0.0353837	0.0642019	0.069188	0.00991969	0.0561257	0.440007	-0.123077	0.12214	0.0740117	0.0897413	0.348639	0.0885023
ENSMUSG00000093129	AC107770.1	blue	-0.0598883	-0.0178076	0.355434	-0.0135125	-0.356328	-0.439459	-0.365025	-0.0495566	0.350197	0.262856	0.382122	0.0337489	-0.0100474	-0.273211	-0.121206	-0.390944	-0.37253	0.0255347
ENSMUSG00000092655	AC108409.1	darkturquoise	0.01402	-0.0506093	0.169213	0.215712	0.154876	-0.0191374	-0.0965712	-0.0803958	-0.187914	-0.060911	-0.00688951	0.0906222	-0.197645	-0.113882	-0.145616	-0.0580938	0.0112885	-0.132045
ENSMUSG00000092977	AC108434.1	blue	-0.424828	-0.272529	0.341154	0.0431335	-0.180836	-0.333565	-0.111978	0.13545	0.348967	0.269733	0.289281	0.125955	-0.128668	-0.41167	-0.20743	-0.369648	-0.393485	0.091207
ENSMUSG00000092831	AC114668.1	brown	0.133083	0.208299	0.162422	0.135972	-0.338566	-0.133619	0.101011	-0.0292907	0.22186	0.113566	0.173695	0.145048	-0.0178864	-0.174701	-0.0446327	-0.283004	-0.0863001	-0.0552234
ENSMUSG00000092754	AC121599.1	brown	-0.25233	0.273835	0.261133	-0.0331554	0.207316	-0.281221	-0.0628353	0.0266927	-0.136119	-0.259922	0.353203	0.050112	0.024949	-0.0670072	-0.446571	-0.299398	-0.245165	-0.0387311
ENSMUSG00000078067	AC121600.1	darkturquoise	0.328583	0.477321	0.409264	0.584253	0.316298	0.116171	0.383036	-0.513695	-0.387923	-0.149657	-0.0100494	0.194887	-0.341499	-0.266547	-0.330602	-0.352848	0.043061	-0.485106
ENSMUSG00000076136	AC122119.1	grey	-0.249207	0.115138	-0.329922	-0.429617	-0.0194646	-0.313703	-0.401664	0.106041	-0.21858	-0.504101	0.252247	0.00413194	0.450195	0.419218	-0.183955	0.0893325	0.0641461	0.271838
ENSMUSG00000077864	AC122209.1	blue	-0.215779	-0.137456	0.114858	0.0969658	-0.0895192	0.0614915	0.113557	-0.0118136	0.212492	0.279274	-0.0742237	-0.0479172	-0.215558	-0.194504	0.145421	-0.0991251	-0.0307418	-0.00526439
ENSMUSG00000093012	AC122247.1	blue	-0.138942	-0.177224	0.158282	0.0566135	-0.0969119	-0.130547	-0.0381974	0.247007	-0.0579493	0.0375575	0.132636	0.148605	-0.0728413	-0.0441506	-0.125404	-0.0597057	-0.00833305	0.0669712
ENSMUSG00000093016	AC122266.1	blue	-0.163421	-0.0847726	0.341686	0.332606	0.0108269	-0.234516	-0.137663	-0.0656026	0.102165	0.0421978	0.291408	0.502156	-0.207953	-0.180623	-0.238057	-0.210326	0.0743195	0.140303
ENSMUSG00000093205	AC122417.1	brown	-0.378913	-0.0126242	0.287886	-0.109785	-0.385465	-0.566181	-0.312924	0.140652	0.282992	-0.00262756	0.550673	0.254787	0.0846174	-0.146179	-0.304356	-0.403878	-0.263422	0.274138
ENSMUSG00000093119	AC122463.1	blue	-0.26931	-0.138917	0.177782	-0.000829835	-0.189454	-0.16542	-0.0664266	-0.156368	0.20595	0.229757	0.161859	-0.0421839	0.00362364	-0.203405	-0.0730308	-0.2303	-0.224483	0.0174048
ENSMUSG00000093267	AC122525.1	grey	-0.18752	0.0118284	-0.018147	-0.142751	-0.0742982	0.075027	0.10066	-0.0579794	-0.00213531	0.145872	-0.125691	-0.47805	0.134415	-0.149624	0.0418241	-0.100033	-0.347682	-0.239173
ENSMUSG00000092905	AC122537.1	brown	0.230358	0.335304	0.0810349	-0.0556138	-0.0478879	-0.0304558	0.240772	0.136395	-0.272062	-0.244713	0.138566	0.0256608	0.0636456	0.113932	-0.282601	-0.0765969	-0.0197322	-0.0602896
ENSMUSG00000092657	AC122925.1	blue	0.130742	-0.0230705	0.026863	-0.0816625	-0.156865	-0.0767913	-0.186787	-0.157011	0.139969	0.170401	0.025793	-0.188351	0.0623969	-0.0221108	0.128822	-0.0459165	-0.103757	-0.0329652
ENSMUSG00000092649	AC123616.1	brown	0.522997	0.469089	0.281019	0.117528	-0.250056	-0.225735	0.105713	-0.329828	0.00767538	-0.0277095	0.2922	0.135601	-0.059303	-0.111844	-0.141588	-0.398728	-0.0859217	-0.0768548
ENSMUSG00000080666	AC123619.1	darkturquoise	-0.129291	-0.0747588	0.359914	0.451074	-0.0349133	0.120608	0.241048	0.0118378	-0.121208	0.14541	-0.0323694	0.181865	-0.328381	-0.281645	-0.206774	-0.143925	0.0390268	-0.217602
ENSMUSG00000092802	AC124394.1	blue	0.32672	0.167441	0.323008	0.244022	0.0805364	0.0596864	0.17603	-0.201564	0.374543	0.420714	-0.060628	-0.0702323	-0.356377	-0.343552	0.185463	-0.280415	-0.193452	-0.192223
ENSMUSG00000078019	AC124406.1	blue	0.157332	0.452658	0.684519	0.298847	-0.0448708	-0.321728	0.195906	-0.112933	-0.110287	-0.0275302	0.475512	0.126651	-0.153593	-0.423917	-0.630454	-0.672852	-0.454819	-0.344537
ENSMUSG00000092893	AC124489.1	grey	0.447405	0.0327213	-0.165022	0.0109812	-0.103517	-0.0604417	-0.188504	-0.12335	0.300586	0.0341542	0.0354534	0.327558	-0.00666965	0.184703	0.300115	0.132944	0.310895	0.295791
ENSMUSG00000093345	AC124584.1	brown	-0.187331	-0.0930746	-0.0110883	-0.119253	-0.11639	-0.227356	-0.21339	0.31293	0.0607408	-0.110911	0.181188	0.138933	-0.0462511	0.0607743	-0.147983	-0.0288765	0.0147402	0.194101
ENSMUSG00000092916	AC125115.1	blue	0.16972	0.301976	0.378773	0.153371	0.2513	-0.0690787	0.0286152	-0.285062	0.247243	0.234569	0.00674053	-0.236926	-0.352517	-0.450421	-0.0873239	-0.421765	-0.440241	-0.36729
ENSMUSG00000015484	Fam163a	green	0.352699	0.0786484	-0.135061	0.452287	0.559813	0.929	0.780014	-0.11425	-0.357661	0.150811	-0.868327	-0.325587	-0.446836	-0.132809	0.361572	0.328937	0.282146	-0.562766
ENSMUSG00000093032	AC125372.1	darkturquoise	-0.0256715	0.091359	-0.0656517	0.141581	0.166173	0.0327632	0.032052	-0.235397	-0.162914	-0.161237	-0.0146035	0.178357	0.0171164	0.0890919	-0.0554381	0.0376453	0.207473	0.0413604
ENSMUSG00000092648	AC126547.1	darkturquoise	0.226648	0.349603	0.222883	0.2335	0.180783	-0.0336203	0.0797499	-0.229644	-0.196567	-0.15398	0.0668699	0.0558704	-0.0849121	-0.0471868	-0.160292	-0.230295	-0.00389241	-0.289595
ENSMUSG00000093369	AC127354.1	brown	-0.0981678	0.0150547	0.0590329	-0.103344	-0.182558	-0.0900861	-0.0184546	0.0222696	-0.0582387	-0.0125454	0.100929	-0.17057	0.15598	-0.0508404	-0.143697	-0.137061	-0.213749	-0.125699
ENSMUSG00000093455	AC127411.1	darkturquoise	-0.082868	-0.0836236	0.125084	0.114857	-0.178093	-0.0863131	0.017641	-0.017537	0.064686	0.0754928	0.122815	0.310475	-0.104423	-0.0700202	-0.045369	-0.0595551	0.0802571	0.1226
ENSMUSG00000093086	AC127419.1	grey	-0.280793	-0.51065	-0.153242	0.112472	-0.112297	0.0345257	-0.142234	0.172025	0.206743	0.133787	0.000802022	0.321446	0.177604	0.0907398	0.202737	0.211923	0.259168	0.293111
ENSMUSG00000093265	AC127575.1	grey	-0.414545	-0.155181	0.0931208	-0.236945	-0.105398	-0.325961	-0.269638	0.203318	-0.18488	-0.208503	0.33308	-0.0443131	0.329468	0.0415747	-0.379818	-0.0701351	-0.28926	0.0370197
ENSMUSG00000020396	Nefh	green	0.0894083	-0.363906	-0.435024	0.239608	0.455454	0.923708	0.50575	0.0464814	-0.254859	0.170985	-0.922286	-0.294747	-0.22713	0.0950994	0.599814	0.662248	0.453661	-0.255718
ENSMUSG00000080484	AC132270.1	brown	-0.184509	0.327268	0.0924585	-0.220411	-0.019802	-0.069921	0.107671	0.0729881	-0.302146	-0.20251	0.0316781	-0.492381	0.0430515	-0.148584	-0.387502	-0.223955	-0.432267	-0.33229
ENSMUSG00000054423	Cadps	green	0.283155	-0.258432	-0.0232848	0.510143	0.384683	0.923522	0.711374	-0.0729263	-0.0258543	0.553485	-0.893554	-0.369841	-0.544152	-0.35743	0.574659	0.298274	0.142129	-0.524099
ENSMUSG00000093237	AC132575.1	skyblue3	0.159228	0.31761	0.239456	0.140436	-0.0236126	0.0633663	0.360581	0.1307	-0.129182	0.0137047	0.0190485	-0.159047	-0.0504103	-0.190778	-0.197099	-0.293118	-0.225428	-0.338471
ENSMUSG00000092755	AC133195.1	blue	-0.378011	-0.112559	0.305571	0.104828	-0.030953	-0.188293	0.0558543	0.148241	0.0621997	0.121182	0.195684	-0.0878021	-0.00482724	-0.406386	-0.385252	-0.411633	-0.464132	-0.195606
ENSMUSG00000093175	AC133646.1	brown	-0.118472	0.231984	0.269854	-0.0480471	-0.0248118	-0.258561	-0.00394409	-0.24578	-0.0576227	-0.0457639	0.296166	-0.129865	0.160222	-0.163265	-0.227307	-0.38039	-0.373473	-0.155386
ENSMUSG00000092740	AC134382.1	brown	0.175458	0.419703	0.110769	-0.183282	-0.30745	-0.398565	-0.0357341	-0.197023	0.0213046	-0.205902	0.406423	0.0824803	0.174403	-0.0330102	-0.340165	-0.372091	-0.246074	0.0303178
ENSMUSG00000093143	AC134910.1	brown	-0.149532	0.28922	0.0959779	-0.142331	-0.188464	-0.306866	-0.104924	-0.229086	-0.0092044	-0.150845	0.315316	0.024186	0.126107	0.0172657	-0.204106	-0.254788	-0.126735	0.0835375
ENSMUSG00000092859	AC139317.1	brown	0.174707	0.569987	0.246306	0.086377	0.344277	-0.262901	-0.0465977	-0.486786	-0.501968	-0.469026	0.314426	0.0751524	0.061065	0.0788102	-0.486314	-0.340213	-0.0766084	-0.210652
ENSMUSG00000093404	AC139376.1	grey	-0.215045	0.102884	-0.187432	-0.280612	0.134881	0.0384225	0.218522	0.10043	-0.472772	-0.366124	-0.0262181	-0.252933	0.293594	0.148158	-0.314002	0.0749293	-0.156733	-0.10757
ENSMUSG00000093079	AC140192.1	blue	0.136387	-0.0123553	0.130322	0.144617	0.045309	0.0241771	-0.0201432	-0.083564	0.315422	0.261362	-0.0572968	0.0237651	-0.2331	-0.205227	0.161045	-0.118996	-0.0459281	-0.0320524
ENSMUSG00000092945	AC140327.1	blue	0.131821	0.108456	0.317837	0.30212	0.132615	0.266011	0.274132	-0.100177	0.226436	0.433549	-0.0885106	-0.0136764	-0.26939	-0.216921	0.217437	-0.0460622	-0.0299116	-0.148268
ENSMUSG00000092903	AC142212.1	blue	0.180249	0.397707	0.582837	0.482837	0.330633	0.0105011	0.361848	-0.211099	-0.29774	-0.0322326	0.108894	-0.0144781	-0.320496	-0.427162	-0.451999	-0.500574	-0.307219	-0.551171
ENSMUSG00000093249	AC148990.1	blue	0.190036	0.270591	0.180604	0.244261	0.273443	0.154014	0.202447	-0.36798	0.126875	0.157193	-0.184103	-0.0757699	-0.447303	-0.266157	0.118173	-0.172733	-0.0406744	-0.230561
ENSMUSG00000034739	Mfrp	greenyellow	-0.521095	-0.649864	-0.396662	-0.349886	-0.257282	0.0806549	-0.204619	0.925838	0.124623	0.0429948	-0.222599	-0.184146	0.145058	0.143929	0.156847	0.443132	0.0238918	0.266279
ENSMUSG00000092771	AC149593.1	brown	-0.274868	-0.430865	-0.217805	-0.290469	-0.286684	-0.424175	-0.470676	0.16305	-0.0494368	-0.22294	0.366841	0.347127	0.385972	0.338978	-0.0963769	0.1491	0.171161	0.546107
ENSMUSG00000093638	AC149605.1	blue	-0.23675	0.382062	0.165776	-0.136495	0.16427	-0.155503	0.0847562	-0.0932217	-0.132418	-0.181201	0.163925	-0.330353	0.148742	-0.159477	-0.349497	-0.37855	-0.450686	-0.261706
ENSMUSG00000076036	AC151602.1	grey	-0.220925	-0.402509	-0.163189	-0.0353515	-0.145406	0.126124	-0.135595	0.209794	0.273329	0.204983	-0.214752	-0.0603341	-0.0903193	-0.0078902	0.310559	0.215147	0.122608	0.168741
ENSMUSG00000035891	Cerk	green	0.123633	-0.343623	-0.270523	0.413834	0.607096	0.923329	0.492867	0.00227413	-0.273594	0.199426	-0.923255	-0.23344	-0.402628	-0.0365486	0.508453	0.595635	0.415701	-0.369213
ENSMUSG00000092686	AC152453.1	blue	0.458994	0.114968	0.315527	0.124742	-0.169884	-0.151423	-0.0139092	-0.181336	0.495372	0.440036	0.0917784	0.0165092	-0.393384	-0.384222	0.17154	-0.31363	-0.255838	0.00565892
ENSMUSG00000037242	Clic4	green	0.22107	-0.129769	-0.000559781	0.607061	0.674468	0.92281	0.622287	-0.109978	-0.199371	0.304283	-0.851779	-0.184852	-0.607655	-0.215913	0.410712	0.391144	0.328763	-0.488566
ENSMUSG00000093201	AC153589.1	grey	-0.271812	-0.544239	-0.289875	-0.317234	-0.370919	0.114241	-0.0839596	0.30051	0.292231	0.339295	-0.241585	-0.395454	0.178648	-0.0505688	0.388453	0.230464	-0.157399	0.105978
ENSMUSG00000077839	AC154473.1	brown	-0.0202149	0.201914	0.0416169	-0.0245917	-0.0924368	-0.437306	-0.28885	-0.17881	-0.129526	-0.382166	0.502099	0.492193	0.247892	0.218862	-0.392153	-0.178306	0.137665	0.251416
ENSMUSG00000093319	AC155810.1	blue	0.0503411	0.35686	0.458731	0.395339	0.366809	0.0733261	0.367034	-0.207274	-0.1715	-0.0237745	0.108063	0.115277	-0.15651	-0.221516	-0.323208	-0.317496	-0.133399	-0.317461
ENSMUSG00000093312	AC155932.1	blue	-0.0719182	-0.132796	0.347819	0.241896	-0.0456124	-0.00153331	0.0610017	0.132033	0.352234	0.403022	0.0819531	0.0652908	-0.208682	-0.35939	-6.25e-05	-0.179007	-0.236956	-0.104141
ENSMUSG00000093197	AC156032.1	brown	-0.172801	-0.0471372	0.134043	-0.0855853	-0.112105	-0.31643	-0.129601	0.0511414	0.0176848	-0.120672	0.367359	0.175002	0.243394	0.0265227	-0.272234	-0.186514	-0.150451	0.124938
ENSMUSG00000076944	AC158299.1	blue	0.0256911	0.00696427	0.429295	0.0103526	-0.510431	-0.486291	-0.301005	-0.163919	0.556617	0.366745	0.469498	0.157752	-0.0586839	-0.330316	-0.0316661	-0.456546	-0.357397	0.137519
ENSMUSG00000030307	Slc6a11	green	0.258774	-0.27466	-0.109042	0.452254	0.41317	0.922687	0.580927	-0.113475	0.0108472	0.525513	-0.881954	-0.31716	-0.50124	-0.193518	0.683895	0.426716	0.296455	-0.381663
ENSMUSG00000092684	AC158995.1	grey	-0.250793	-0.267149	-0.118737	-0.269384	-0.246135	-0.334328	-0.435087	0.148964	0.163162	-0.0835672	0.358796	0.321846	0.366624	0.321053	0.0187497	0.177079	0.141905	0.523111
ENSMUSG00000093043	AC159379.1	grey	-0.109034	-0.407402	-0.115498	-0.020369	-0.313189	-0.203325	-0.338407	0.0427064	0.268396	0.080764	0.232013	0.559397	0.11151	0.255463	0.192786	0.248747	0.403377	0.612318
ENSMUSG00000078966	Fam81b	greenyellow	-0.518233	-0.51056	-0.311463	-0.297267	-0.15428	0.0653592	-0.100622	0.92528	0.0301262	-0.0383906	-0.204004	-0.182939	0.06855	0.0788261	0.00387586	0.335352	-0.0439562	0.171465
ENSMUSG00000093088	AC160635.1	blue	0.0585768	-0.0669444	0.289813	0.130871	-0.100241	-0.085824	0.183733	0.0630405	0.211696	0.256864	0.170985	0.0374157	-0.113356	-0.364094	-0.161773	-0.315593	-0.320716	-0.0672338
ENSMUSG00000093166	AC160757.1	brown	-0.12672	0.0922557	-0.0496284	-0.291429	-0.121592	-0.139391	-0.166968	0.189498	0.0180324	-0.0637368	0.0726894	-0.230444	0.0638229	0.0229098	-0.0561682	0.0158056	-0.192456	0.0827936
ENSMUSG00000034467	Dynlrb2	greenyellow	-0.516236	-0.512838	-0.233197	-0.263896	-0.252837	0.0373469	-0.126516	0.92367	0.133265	0.0980698	-0.153454	-0.167453	0.0489837	0.023558	0.0525909	0.287276	-0.0710024	0.194226
ENSMUSG00000093231	AC161253.2	brown	0.0485021	0.408858	0.135675	-0.113015	0.0334883	-0.296511	-0.172914	-0.336607	-0.202552	-0.296622	0.354237	0.121602	0.162729	0.215021	-0.232237	-0.172138	0.0236214	0.0674021
ENSMUSG00000092640	AC161342.1	blue	0.017671	0.122358	0.197795	0.058655	-0.274123	-0.0290333	0.104636	-0.109519	0.11146	0.179025	0.103395	0.00345763	-0.0387958	-0.127122	0.00781736	-0.168102	-0.097253	-0.0803832
ENSMUSG00000089263	AC161364.1	blue	0.129608	0.129764	0.625623	0.496869	0.225037	0.207799	0.465694	-0.270932	0.180499	0.545983	-0.161835	-0.190389	-0.587524	-0.706072	-0.0157445	-0.422224	-0.432234	-0.516989
ENSMUSG00000092769	AC162387.1	darkturquoise	0.0297712	0.242287	0.28126	0.386366	0.286607	0.121321	0.230308	-0.214732	-0.0965453	-0.0496977	0.00109927	0.272386	-0.273813	-0.123924	-0.196611	-0.113357	0.133024	-0.147449
ENSMUSG00000092986	AC162799.1	lightyellow	0.0763201	-0.479428	-0.101841	0.0379551	-0.0803477	0.296059	0.0959146	0.293284	0.467784	0.576088	-0.411256	-0.212423	-0.230204	-0.231268	0.540522	0.21308	-0.0724914	-0.0112567
ENSMUSG00000093226	AC163349.1	blue	0.13439	0.437013	0.537175	0.00154163	-0.271825	-0.298379	0.13961	-0.0713807	0.40728	0.343387	0.348368	-0.223502	-0.125199	-0.497389	-0.261592	-0.670044	-0.67811	-0.271887
ENSMUSG00000093109	AC165159.1	grey	-0.0334342	0.116791	-0.0791238	-0.155876	0.13261	0.00843445	-0.0409501	-0.201016	-0.203241	-0.128736	-0.0460594	-0.189609	0.0398423	0.124845	-0.00852501	0.0491453	-0.0253679	-0.0530047
ENSMUSG00000092666	AC165162.1	blue	0.343364	0.46606	0.708644	0.477538	-0.00819593	-0.051296	0.419827	-0.239462	0.077732	0.289767	0.162815	0.03408	-0.506467	-0.651643	-0.370296	-0.615625	-0.445811	-0.454427
ENSMUSG00000093309	AC165289.1	blue	-0.165593	-0.140493	0.427423	0.25692	-0.282261	-0.150897	0.0862117	0.183472	0.31619	0.365925	0.298068	0.331092	-0.137341	-0.314601	-0.179077	-0.256294	-0.164775	0.066613
ENSMUSG00000092797	AC165333.1	darkgrey	0.187613	-0.0397813	-0.106594	-0.21763	-0.377051	-0.0501865	-0.0653403	0.139637	0.558343	0.378882	-0.103779	-0.349782	-0.00631564	-0.237257	0.330834	-0.150638	-0.319313	-0.0452762
ENSMUSG00000030551	Nr2f2	green	-0.00454871	-0.412227	-0.31439	0.315933	0.470313	0.920438	0.53591	0.249424	-0.177992	0.252674	-0.925003	-0.302071	-0.374147	-0.0530734	0.513861	0.592025	0.350945	-0.307538
ENSMUSG00000093127	AC167724.1	blue	0.439701	0.268295	0.213188	0.0522876	-0.0922889	-0.275832	-0.139423	-0.564666	0.298549	0.140919	0.206678	0.0718314	-0.172412	-0.191915	0.0993295	-0.364755	-0.141258	-0.0120312
ENSMUSG00000069874	Irgm2	salmon	0.923734	0.497725	0.30486	0.565019	0.308898	0.459953	0.578278	-0.552725	0.0196982	0.311221	-0.38498	-0.0574313	-0.614532	-0.335164	0.302699	-0.188648	0.0924647	-0.518391
ENSMUSG00000093536	AC188461.4.1	blue	0.317545	0.192696	0.659323	0.601448	0.074995	0.0445159	0.259281	-0.340399	0.319781	0.513261	0.126931	0.18993	-0.373509	-0.52384	-0.0307203	-0.43912	-0.223152	-0.317477
ENSMUSG00000036138	Acaa1a	grey60	0.0920049	-0.235976	-0.679055	-0.369368	0.0288524	0.0400427	-0.406589	-0.0367071	-0.145805	-0.36115	-0.131256	0.201915	0.351829	0.745353	0.378938	0.678305	0.656042	0.532889
ENSMUSG00000027744	Stoml3	greenyellow	-0.624832	-0.622141	-0.18635	-0.232423	-0.346841	-0.0616337	-0.161	0.922477	0.183349	0.118217	-0.0445169	-0.0468665	0.0863729	-0.00605812	0.00261486	0.216615	-0.0772286	0.266781
ENSMUSG00000036880	Acaa2	grey	-0.360086	-0.309838	-0.385951	-0.452746	-0.294205	-0.403915	-0.669204	0.478762	0.156348	-0.320403	0.354408	0.321174	0.51218	0.563846	-0.00677046	0.324189	0.281144	0.653431
ENSMUSG00000010175	Prox1	green	0.117154	-0.15575	-0.136208	0.392795	0.398291	0.920382	0.743905	0.112429	-0.264754	0.286034	-0.876743	-0.400886	-0.410473	-0.199787	0.361111	0.380193	0.183195	-0.511417
ENSMUSG00000025366	Esyt1	green	0.20521	-0.283532	-0.406605	0.211458	0.477189	0.920099	0.512504	-0.0267896	-0.218922	0.220569	-0.923093	-0.392514	-0.227746	0.0621085	0.62623	0.610552	0.369602	-0.316616
ENSMUSG00000029456	Acad10	grey	-0.153789	0.267574	-0.166828	-0.477108	0.115594	-0.157689	-0.218838	0.044676	-0.253611	-0.407141	0.122514	-0.331241	0.304686	0.318524	-0.2246	0.0930752	-0.150469	0.0226174
ENSMUSG00000020732	Rab37	green	0.0769365	-0.266577	-0.398595	0.216942	0.476063	0.919981	0.591769	0.0872126	-0.354237	0.111037	-0.911762	-0.365972	-0.230072	0.0638991	0.467442	0.594012	0.366961	-0.339286
ENSMUSG00000047606	Ankrd34c	green	0.231536	-0.039162	-0.0121484	0.58541	0.615049	0.919595	0.802562	-0.159541	-0.297611	0.249181	-0.837138	-0.255181	-0.529479	-0.276682	0.326379	0.255003	0.226758	-0.578847
ENSMUSG00000031969	Acad8	darkred	0.136461	-0.0860818	-0.0911731	0.167131	0.190623	0.0630437	-0.154649	0.210848	-0.126984	-0.20729	-0.0726855	0.432427	-0.257202	0.262715	0.038622	0.331654	0.505304	0.231003
ENSMUSG00000027710	Acad9	darkred	0.324785	0.00503557	-0.459661	0.110868	0.221332	0.505954	0.134863	-0.0145066	-0.191552	-0.114446	-0.53743	0.0237698	-0.0951266	0.335606	0.40662	0.504405	0.591589	-0.023562
ENSMUSG00000026003	Acadl	darkturquoise	0.490178	0.193274	0.00131496	0.584434	0.686498	0.681439	0.427345	-0.445784	-0.256028	0.0146939	-0.595044	0.11622	-0.527787	0.0169489	0.331042	0.309277	0.534294	-0.330847
ENSMUSG00000062908	Acadm	grey	-0.274321	0.00184841	-0.39435	-0.47988	-0.0392484	-0.365665	-0.511092	0.324312	-0.222038	-0.641026	0.265537	0.214365	0.328992	0.571057	-0.231779	0.289565	0.273535	0.474606
ENSMUSG00000029545	Acads	black	-0.448628	-0.844527	-0.404381	-0.337154	-0.280846	-0.164467	-0.51705	0.483261	0.213668	0.0351875	0.0414719	0.189156	0.289897	0.275413	0.243318	0.475219	0.199603	0.582133
ENSMUSG00000025558	Dock9	green	0.163694	-0.317901	-0.114963	0.466604	0.489525	0.919371	0.605957	0.0422127	-0.0393997	0.465218	-0.880675	-0.245867	-0.529486	-0.192141	0.611515	0.451969	0.309621	-0.348775
ENSMUSG00000018574	Acadvl	black	-0.0310291	-0.511169	-0.642716	-0.137569	0.25485	0.362186	-0.146906	0.313089	-0.136469	-0.158124	-0.381181	0.190687	0.181113	0.593262	0.506851	0.809298	0.692133	0.428835
ENSMUSG00000028488	Sh3gl2	green	0.237055	-0.143367	-0.0486832	0.498165	0.398658	0.919343	0.772128	-0.0594478	-0.159884	0.409313	-0.847991	-0.336694	-0.470544	-0.274256	0.463716	0.271595	0.195238	-0.53381
ENSMUSG00000037683	Armc3	greenyellow	-0.527624	-0.494991	-0.128328	-0.125328	-0.236777	0.0372958	-0.0251708	0.921258	0.113009	0.0940238	-0.115003	-0.0179818	-0.0466236	-0.0450454	-0.0494516	0.220208	-0.0409898	0.174158
ENSMUSG00000049076	Acap2	blue	0.186382	0.356433	0.72329	0.775621	0.657576	0.363502	0.655991	-0.31941	-0.281787	0.201138	-0.192717	-0.0368038	-0.678276	-0.641082	-0.347627	-0.397451	-0.26566	-0.722085
ENSMUSG00000029033	Acap3	brown	-0.0373603	0.533211	0.416583	0.105829	-0.00277321	-0.312253	0.0987292	-0.33398	-0.369815	-0.278469	0.515445	0.152067	0.186415	-0.0179165	-0.615744	-0.442422	-0.192206	-0.137314
ENSMUSG00000032047	Acat1	darkred	0.130067	-0.234097	-0.381166	-0.0870595	-0.0413472	0.0091467	-0.377306	0.0758533	0.037455	-0.158263	-0.0260163	0.451569	0.0387135	0.571029	0.359008	0.519896	0.718405	0.551949
ENSMUSG00000023832	Acat2	brown	-0.162064	-0.159741	-0.0478589	-0.214944	-0.402304	-0.503142	-0.606064	0.22717	0.34838	-0.082324	0.536791	0.535675	0.295201	0.351673	0.0171576	0.0626041	0.24609	0.66303
ENSMUSG00000062480	Acat3	grey60	-0.176774	0.0890557	-0.347613	-0.217381	0.0778903	-0.319568	-0.389487	-0.037079	-0.191912	-0.633178	0.379219	0.565011	0.505684	0.632496	-0.204951	0.230024	0.475719	0.527313
ENSMUSG00000026499	Acbd3	darkturquoise	0.411269	0.204204	0.415575	0.871343	0.58034	0.676083	0.787878	-0.322182	-0.123881	0.339931	-0.518977	0.0804023	-0.745446	-0.486416	0.156336	-0.129027	0.164837	-0.608584
ENSMUSG00000056938	Acbd4	brown	-0.0224562	0.0585733	-0.0588351	-0.231929	-0.238049	-0.519241	-0.429331	0.11245	-0.0562416	-0.402957	0.576121	0.508525	0.347936	0.405584	-0.326764	0.0152814	0.207171	0.511573
ENSMUSG00000026781	Acbd5	darkturquoise	0.111784	0.237957	0.56011	0.780814	0.519305	0.22152	0.493156	-0.256206	-0.325202	-0.0286006	0.0249869	0.421143	-0.412799	-0.332382	-0.394341	-0.290024	0.0932591	-0.408763
ENSMUSG00000033701	Acbd6	darkmagenta	-0.305661	-0.163384	-0.74135	-0.817955	-0.327501	-0.353537	-0.660005	0.0757126	-0.138711	-0.544487	0.227362	-0.0940004	0.880917	0.783438	0.0833067	0.41483	0.231584	0.568958
ENSMUSG00000026644	Acbd7	brown	-0.335427	-0.381873	0.0969978	-0.154238	-0.563701	-0.444731	-0.403382	0.365931	0.458543	0.193558	0.430472	0.329044	0.229889	0.0121515	0.0211357	-0.0772471	-0.071482	0.445362
ENSMUSG00000061859	Inadl	green	0.0978475	-0.312837	-0.35763	0.268073	0.38923	0.918856	0.616985	0.118653	-0.236972	0.21891	-0.908408	-0.322378	-0.29068	-0.00569834	0.52272	0.55396	0.364127	-0.31609
ENSMUSG00000023017	Accn2	brown	-0.178557	0.2804	0.161527	-0.248548	-0.307463	-0.777029	-0.532989	-0.0919808	0.0141667	-0.440956	0.825584	0.466146	0.436753	0.237145	-0.541938	-0.346386	-0.0835152	0.360482
ENSMUSG00000038276	Accn3	grey	-0.054406	0.0841791	-0.116817	-0.0899407	0.343204	0.170057	0.0599372	-0.172502	-0.163456	-0.0914706	-0.11501	-0.230503	0.114325	0.0829731	-0.0144356	0.124382	-0.0503848	-0.0676779
ENSMUSG00000033007	Accn4	brown	-0.331902	0.349777	0.220008	-0.380086	-0.307635	-0.876627	-0.480919	-0.050232	-0.110758	-0.518943	0.928935	0.279792	0.55656	0.169903	-0.771582	-0.488596	-0.345194	0.291841
ENSMUSG00000034336	Ina	green	0.219126	-0.191846	-0.365527	0.259762	0.514923	0.917668	0.55193	-0.155016	-0.292783	0.167731	-0.931143	-0.412306	-0.271348	0.0150684	0.572363	0.532988	0.347594	-0.40335
ENSMUSG00000075023	Accsl	brown	0.268862	0.248639	-0.00861043	-0.270898	-0.537097	-0.568855	-0.380126	-0.129535	0.446326	-0.0097851	0.506736	0.263289	0.22614	0.118101	0.0413158	-0.314016	-0.0529268	0.368721
ENSMUSG00000038000	Acd	grey60	-0.30307	-0.341386	-0.795762	-0.677203	-0.288936	-0.141944	-0.557903	0.248974	-0.0102576	-0.38028	0.0499931	0.0427768	0.684709	0.781633	0.303081	0.606796	0.452946	0.659899
ENSMUSG00000048416	Mlf1	greenyellow	-0.424054	-0.521382	-0.277814	-0.14725	-0.190352	0.185546	0.00798733	0.920902	0.14085	0.11008	-0.260188	-0.0680519	0.00936831	0.0541758	0.140779	0.358712	0.0749028	0.176995
ENSMUSG00000027674	Pex5l	green	0.158012	-0.141763	-0.0185705	0.558284	0.677506	0.916986	0.651071	-0.205569	-0.311205	0.275103	-0.825061	-0.260153	-0.484911	-0.17989	0.409761	0.365958	0.293772	-0.509325
ENSMUSG00000045019	Acer1	darkred	0.00709545	-0.210978	-0.0206856	0.155096	0.144791	0.105819	-0.114957	-0.0410075	0.152357	0.114182	-0.105243	0.258095	-0.22673	0.0724829	0.232032	0.194687	0.316053	0.166612
ENSMUSG00000038007	Acer2	darkturquoise	0.291008	0.664617	0.459207	0.428043	0.567564	0.0305072	0.38194	-0.473906	-0.58515	-0.361699	0.126054	0.0579942	-0.194802	-0.205427	-0.594191	-0.424819	-0.154653	-0.577029
ENSMUSG00000037872	Darc	sienna3	0.532884	0.881667	0.376732	0.307978	0.209653	-0.126081	0.257336	-0.630446	-0.264898	-0.298887	0.264367	0.220401	-0.140905	-0.0561036	-0.350775	-0.483915	0.0114243	-0.319651
ENSMUSG00000030760	Acer3	blue	0.584532	0.297426	0.329277	0.430833	0.382481	0.280164	0.443663	-0.32918	-0.045527	0.214837	-0.226533	-0.0726372	-0.513926	-0.379566	0.0327088	-0.241215	-0.108505	-0.396633
ENSMUSG00000023328	Ache	blue	0.494547	0.209855	0.154307	-0.12785	-0.247679	-0.266222	-0.331547	-0.273248	0.419492	0.22766	0.203602	-0.0904766	-0.0359237	-0.0440612	0.187309	-0.182205	-0.176587	0.0481363
ENSMUSG00000022185	Acin1	blue	0.0951261	0.396952	0.490331	0.374411	0.353657	0.0299802	0.262191	-0.37479	0.0663493	0.168183	0.0612058	0.0637649	-0.394854	-0.366287	-0.148718	-0.386725	-0.201129	-0.298545
ENSMUSG00000020917	Acly	blue	0.381256	0.422758	0.669417	0.378104	0.0208007	-0.318926	-0.0549916	-0.587609	0.294322	0.248226	0.417644	0.299461	-0.365782	-0.354066	-0.13201	-0.548584	-0.1948	-0.105405
ENSMUSG00000026348	Acmsd	darkturquoise	0.426293	0.100897	0.322271	0.448971	0.146837	0.0662891	0.222973	-0.361909	0.0887358	0.251998	0.0101094	0.328777	-0.455271	-0.247065	0.105351	-0.212901	0.146968	-0.0408824
ENSMUSG00000042505	Acn9	royalblue	0.172357	-0.108486	0.152476	0.55112	0.164825	0.248572	0.293179	-0.238022	-0.113835	0.0805452	-0.0581608	0.50598	-0.151176	-0.00822247	0.0651024	0.0798991	0.422308	0.00937408
ENSMUSG00000030337	Vamp1	green	0.293716	-0.280228	-0.342276	0.385236	0.567786	0.916953	0.447359	-0.170373	-0.219114	0.200126	-0.913893	-0.164432	-0.386268	0.0714653	0.654024	0.631761	0.551103	-0.267736
ENSMUSG00000028405	Aco1	grey60	-0.193476	-0.237127	-0.472228	-0.309129	-0.0372748	-0.177099	-0.498839	0.275847	-0.0521353	-0.370387	0.0909761	0.333954	0.364939	0.618564	0.0942465	0.474334	0.491659	0.528002
ENSMUSG00000022477	Aco2	grey60	-0.0801625	-0.223645	-0.708741	-0.377465	0.18347	0.284801	-0.186017	-0.0350044	-0.359179	-0.36854	-0.270301	-0.0560977	0.47236	0.775453	0.353169	0.756918	0.609796	0.361862
ENSMUSG00000042707	Dnali1	greenyellow	-0.45836	-0.322241	-0.181101	-0.267539	-0.234954	-0.0405146	-0.0528563	0.92046	0.0936725	-0.0105555	-0.0533116	-0.115944	0.0794585	0.0327246	-0.102672	0.163324	-0.118629	0.159376
ENSMUSG00000034520	Gjc1	green	0.141099	-0.108096	-0.26978	0.340656	0.535824	0.916558	0.698096	0.00884521	-0.392619	0.0803291	-0.862426	-0.314687	-0.30453	-0.0164553	0.353299	0.458004	0.33686	-0.440474
ENSMUSG00000089661	Mia1	greenyellow	-0.446108	-0.505664	-0.35739	-0.240697	-0.168817	0.113131	-0.0920125	0.920173	0.0113503	-0.0528011	-0.219999	-0.0716729	0.0918583	0.175377	0.0607608	0.406812	0.117923	0.218592
ENSMUSG00000006717	Acot13	grey60	-0.0366036	-0.325083	-0.780198	-0.412269	-0.0699179	-0.0402661	-0.486881	0.079038	-0.0781207	-0.405739	-0.0287858	0.328523	0.548329	0.826688	0.393182	0.656383	0.72635	0.662168
ENSMUSG00000049154	Fam183b	greenyellow	-0.563801	-0.562063	-0.12242	-0.228483	-0.33735	-0.145484	-0.226887	0.919789	0.300121	0.139571	0.0303032	0.0193699	0.00847646	-0.0607399	-0.0314678	0.144746	-0.121882	0.307006
ENSMUSG00000021228	Acot3	black	-0.235612	-0.383672	-0.366398	-0.277166	-0.130092	0.152093	-0.168467	0.0245581	0.122102	0.153384	-0.324363	-0.344015	0.0735964	0.112906	0.460022	0.325151	0.0729596	0.122852
ENSMUSG00000052392	Acot4	blue	-0.386897	-0.105771	0.340418	0.0673541	-0.179935	-0.190301	0.0305254	0.318633	0.14589	0.177645	0.259547	0.100088	-0.104034	-0.218859	-0.283849	-0.21683	-0.234842	0.0664516
ENSMUSG00000067276	Capn6	greenyellow	-0.387164	-0.435221	-0.220996	-0.179691	-0.239422	0.102045	-0.0331664	0.913975	0.181047	0.101038	-0.204207	-0.117306	-0.0121022	-0.000799518	0.0793652	0.272003	-0.0245285	0.128131
ENSMUSG00000020878	Lrrc46	greenyellow	-0.498846	-0.463877	-0.22806	-0.284378	-0.322882	-0.137408	-0.221003	0.91364	0.202939	0.0151887	0.0510791	0.0849729	0.151174	0.140344	-0.000636043	0.24169	0.0276956	0.379574
ENSMUSG00000028082	Sh3d19	green	-0.000503042	-0.390364	-0.362759	0.267279	0.430913	0.916154	0.566562	0.222387	-0.263127	0.19235	-0.914762	-0.31526	-0.304203	0.00558614	0.487165	0.59985	0.37461	-0.293019
ENSMUSG00000017307	Acot8	grey60	0.00784659	-0.193321	-0.36896	-0.259019	-0.101048	0.059093	-0.189388	0.0391702	0.126518	0.0301309	-0.108999	-0.0265703	0.131714	0.314041	0.35554	0.335952	0.262785	0.374823
ENSMUSG00000025287	Acot9	royalblue	0.231958	-0.202283	-0.233928	0.213016	-0.10868	0.0823844	-0.107556	-0.00197923	0.159085	0.0116421	-0.063395	0.648482	-0.116142	0.31353	0.366016	0.34584	0.707739	0.464841
ENSMUSG00000020777	Acox1	blue	0.668309	0.77387	0.759457	0.609941	0.309889	0.0439414	0.441574	-0.655458	-0.0650522	0.190107	0.119933	0.0100716	-0.530579	-0.53286	-0.269322	-0.666979	-0.302285	-0.632125
ENSMUSG00000047021	Ccdc108	greenyellow	-0.426434	-0.428434	-0.0673492	-0.0922615	-0.242498	0.0558448	0.0178802	0.912377	0.229537	0.200878	-0.129673	-0.054199	-0.111263	-0.113545	0.012219	0.160868	-0.0954845	0.13417
ENSMUSG00000070733	Fryl	green	0.0919878	-0.280999	-0.10676	0.531304	0.4968	0.91593	0.676824	0.0340939	-0.276458	0.263047	-0.826033	-0.150056	-0.447949	-0.138412	0.403734	0.437922	0.375155	-0.390931
ENSMUSG00000027380	Acoxl	grey60	0.315054	0.0144093	-0.192925	-0.0604722	0.158781	0.106795	0.0476549	0.061432	-0.132409	-0.118165	-0.134417	-0.0796967	-0.00330457	0.111741	0.0767934	0.115585	0.0935406	0.00297439
ENSMUSG00000044573	Acp1	darkred	0.21702	-0.0974679	-0.267432	0.111459	0.0313306	-0.11199	-0.339525	-0.170731	-0.136538	-0.366222	0.142836	0.739812	0.0755991	0.547023	0.119191	0.343076	0.790243	0.49796
ENSMUSG00000002103	Acp2	lightyellow	0.442262	0.0328755	0.300594	0.225489	-0.0958062	0.151578	0.169572	-0.271923	0.469491	0.591172	-0.169479	-0.122045	-0.498143	-0.398419	0.429591	-0.141632	-0.135855	-0.109818
ENSMUSG00000001348	Acp5	black	-0.350877	-0.463728	-0.536978	-0.338465	-0.167403	0.356832	0.096232	0.574438	-0.00489825	0.0323903	-0.453063	-0.375276	0.153684	0.17432	0.291787	0.5029	0.0972591	0.0955273
ENSMUSG00000028093	Acp6	brown	0.173074	0.0516973	0.0637317	0.00343338	-0.0761101	-0.238539	-0.319475	0.0231391	0.248718	0.039473	0.200128	0.2833	-0.162747	0.118977	0.0874619	-0.0140605	0.176325	0.290008
ENSMUSG00000043587	Acpl2	brown	-0.0401011	0.329039	0.360867	-0.25477	-0.467034	-0.738158	-0.402434	0.0962783	0.455451	0.0170033	0.744062	0.162631	0.144241	-0.105644	-0.373374	-0.550955	-0.428213	0.272865
ENSMUSG00000032561	Acpp	blue	-0.0578687	-0.173842	0.382103	0.0348722	-0.407692	-0.444224	-0.175876	-0.0614531	0.474172	0.361728	0.430083	0.148302	-0.0134803	-0.400773	-0.0886791	-0.457692	-0.419099	0.132313
ENSMUSG00000012777	Acpt	darkmagenta	-0.51874	-0.183617	-0.325559	-0.540459	-0.335088	-0.413748	-0.416038	0.364401	0.0120906	-0.370443	0.449091	0.150395	0.728233	0.427141	-0.264719	0.142527	-0.0183306	0.488426
ENSMUSG00000022622	Acr	grey60	-0.245659	-0.0857427	-0.435825	-0.598587	-0.377714	-0.507458	-0.705376	0.0600655	-0.0336212	-0.473446	0.375643	0.143894	0.59204	0.595021	-0.0119973	0.18501	0.216608	0.554678
ENSMUSG00000072770	Acrbp	grey	-0.414696	-0.108852	-0.3059	-0.453518	-0.222211	-0.377818	-0.372895	0.463921	-0.256067	-0.54464	0.329471	0.177179	0.475093	0.491733	-0.356181	0.192227	0.139063	0.405342
ENSMUSG00000040624	Plekhg1	green	0.0962652	-0.176245	-0.248592	0.310177	0.440125	0.914953	0.735727	0.0912566	-0.33593	0.181881	-0.874273	-0.382226	-0.311746	-0.0940739	0.369393	0.433288	0.24358	-0.447334
ENSMUSG00000054072	Iigp1	salmon	0.923594	0.439516	0.331811	0.462491	0.145546	0.189802	0.364253	-0.450561	0.133025	0.260133	-0.119827	0.121295	-0.518365	-0.273926	0.182377	-0.254986	0.0640048	-0.288195
ENSMUSG00000076435	Acsf2	brown	-0.48984	-0.30492	0.0864766	-0.121412	-0.492579	-0.499813	-0.341886	0.4105	0.221318	-0.0389708	0.514312	0.405649	0.251327	-0.0067066	-0.278469	-0.171018	-0.0819293	0.43551
ENSMUSG00000015016	Acsf3	grey60	-0.271115	-0.382426	-0.574914	-0.542886	-0.12904	-0.147022	-0.633662	0.00707517	-0.000727504	-0.253058	0.0987918	0.0792372	0.567211	0.709689	0.312218	0.597074	0.418099	0.630553
ENSMUSG00000018796	Acsl1	blue	0.268072	0.0205642	0.351849	0.268135	-0.190386	0.0886356	0.246745	0.150079	0.321834	0.487161	-0.126311	-0.0773564	-0.508856	-0.509823	0.0819678	-0.218656	-0.266946	-0.202275
ENSMUSG00000032883	Acsl3	skyblue3	0.13366	0.16714	0.384944	0.653065	0.393896	0.56319	0.8566	0.021208	-0.156262	0.277331	-0.416421	-0.0663393	-0.562636	-0.550745	-0.0642858	-0.197599	-0.108012	-0.585079
ENSMUSG00000031278	Acsl4	darkturquoise	0.339137	0.106901	0.519334	0.775017	0.199488	0.450579	0.772436	-0.0794713	0.095241	0.514333	-0.299338	0.109736	-0.67206	-0.63772	0.0379553	-0.325124	-0.074686	-0.493374
ENSMUSG00000024981	Acsl5	darkred	-0.123736	-0.396476	-0.481022	-0.0718419	-0.114405	0.0766955	-0.174587	0.303821	0.0389945	-0.176356	-0.0463337	0.586988	0.173836	0.582289	0.302789	0.572433	0.773934	0.639511
ENSMUSG00000055415	Atp10b	green	0.08114	-0.188063	-0.0754448	0.493782	0.598717	0.914561	0.604121	-0.07338	-0.298788	0.245888	-0.857885	-0.307201	-0.466956	-0.182446	0.365186	0.427778	0.257858	-0.508958
ENSMUSG00000030935	Acsm3	blue	-0.196156	-0.217757	0.0318255	0.0382154	0.0229362	0.294597	0.267428	-0.0257092	-0.0223366	0.331101	-0.229522	-0.345321	0.0173069	-0.157397	0.170854	0.0764147	-0.158748	-0.146393
ENSMUSG00000030972	Acsm5	blue	0.0437408	0.670487	0.528975	0.247899	0.271703	-0.127906	0.301145	-0.233119	-0.14635	-0.11232	0.234838	-0.0344307	-0.23893	-0.356106	-0.485734	-0.566087	-0.38138	-0.410347
ENSMUSG00000063919	Srrm4	green	0.114858	-0.268198	-0.156234	0.352214	0.394647	0.91445	0.69698	0.0631389	-0.146454	0.389257	-0.899839	-0.462917	-0.40761	-0.246699	0.491954	0.360901	0.128862	-0.481331
ENSMUSG00000021236	Entpd5	green	0.311708	-0.0577323	0.0874566	0.623466	0.632492	0.914076	0.680222	-0.0898848	-0.184005	0.376625	-0.8141	-0.237147	-0.586009	-0.276092	0.413966	0.30932	0.231562	-0.56334
ENSMUSG00000045246	Kcng4	green	0.0133043	-0.243031	-0.368044	0.243051	0.548229	0.913754	0.579023	0.063642	-0.395941	0.0778718	-0.93474	-0.403459	-0.287155	0.00762513	0.407061	0.569786	0.319444	-0.398032
ENSMUSG00000031972	Acta1	brown	-0.279871	0.200353	-0.0796086	-0.511743	-0.375998	-0.754937	-0.537703	-0.0116072	-0.0151346	-0.486087	0.779807	0.304934	0.672719	0.37154	-0.481818	-0.207977	-0.122274	0.457695
ENSMUSG00000035783	Acta2	black	0.564901	-0.0308175	-0.429603	-0.123477	0.106735	0.324917	-0.0663237	-0.21921	0.0785601	0.0776204	-0.37242	-0.168501	0.0954163	0.337831	0.638396	0.438767	0.350062	0.0697641
ENSMUSG00000029580	Actb	brown	0.582304	0.876002	0.487925	0.275189	0.139354	-0.143065	0.226332	-0.689759	-0.198118	-0.109878	0.240321	-0.0646704	-0.167303	-0.250088	-0.341011	-0.610346	-0.266997	-0.502147
ENSMUSG00000062825	Actg1	brown	-0.176977	-0.195912	0.0980483	-0.35722	-0.67822	-0.796586	-0.674816	0.202068	0.561805	0.0670136	0.699652	0.391496	0.237863	0.0165358	-0.141816	-0.276463	-0.195171	0.59148
ENSMUSG00000059430	Actg2	blue	0.253467	0.347314	0.283491	0.212953	0.382471	0.0395856	0.152614	-0.183518	-0.0955587	-0.0500146	0.0512011	-0.120503	-0.109331	-0.18696	-0.21229	-0.287154	-0.224071	-0.369603
ENSMUSG00000074978	Actg-ps1	grey	0.0355636	-0.178158	-0.252883	0.0260497	-0.0250594	-0.0426193	-0.277725	0.122578	0.0478181	-0.152909	-0.0209082	0.321787	0.0822465	0.217096	0.152631	0.200951	0.3634	0.225187
ENSMUSG00000035258	Abi3bp	sienna3	0.22415	0.869285	0.706634	0.25173	0.175866	-0.312452	0.278778	-0.460896	-0.246995	-0.181638	0.479036	-0.038839	-0.118752	-0.373993	-0.706344	-0.796777	-0.52809	-0.489378
ENSMUSG00000029712	Actl6b	brown	-0.227759	0.259722	0.0384027	-0.567849	-0.563994	-0.916393	-0.581835	0.0667455	0.127645	-0.401352	0.908587	0.284429	0.597919	0.278382	-0.524096	-0.365879	-0.26433	0.514259
ENSMUSG00000015143	Actn1	brown	-0.0116859	0.61164	0.672004	0.0162113	-0.218525	-0.738194	-0.135986	-0.236281	0.0358161	-0.173545	0.833607	0.184965	0.0835861	-0.309468	-0.772985	-0.849232	-0.592198	-0.114849
ENSMUSG00000052374	Actn2	brown	-0.0332238	0.538911	0.491258	-0.124043	-0.221696	-0.830233	-0.3213	-0.268869	-0.0764385	-0.369755	0.894856	0.284122	0.255662	-0.0770834	-0.760134	-0.705182	-0.432106	0.0650326
ENSMUSG00000006457	Actn3	black	-0.345283	-0.441871	-0.662989	-0.422299	-0.113106	0.195673	-0.0392694	0.471855	-0.258005	-0.298347	-0.306646	-0.183596	0.362974	0.43163	0.112733	0.552838	0.270796	0.26427
ENSMUSG00000032020	Ubash3b	green	0.316287	0.100915	0.0352686	0.567659	0.685606	0.913221	0.79034	-0.228399	-0.346299	0.223891	-0.851006	-0.340572	-0.584405	-0.275051	0.291061	0.235313	0.178638	-0.651518
ENSMUSG00000021076	Actr10	royalblue	0.236548	-0.175796	0.127911	0.590638	0.0601753	0.190094	0.261435	-0.0738839	0.159139	0.18873	-0.0889212	0.71006	-0.418759	-0.111567	0.167498	0.0513329	0.499388	0.155555
ENSMUSG00000025228	Actr1a	darkred	0.280991	-0.0215522	-0.335592	0.126579	0.159656	0.219255	-0.112641	-0.257424	0.0722949	-0.0822733	-0.181638	0.440209	-0.0293614	0.458966	0.46456	0.428077	0.757573	0.337296
ENSMUSG00000037351	Actr1b	grey	0.0642568	0.0183217	0.125684	-0.0434419	-0.278461	0.0709007	0.194148	-0.0503002	0.223978	0.394692	0.0355763	-0.166671	0.059714	-0.108662	0.133535	-0.0691453	-0.18295	0.0170401
ENSMUSG00000020152	Actr2	darkturquoise	0.262827	0.426664	0.715106	0.665349	0.102197	-0.247516	0.245607	-0.368709	-0.0288367	0.00109584	0.451653	0.660162	-0.3856	-0.379273	-0.493617	-0.613239	-0.0200525	-0.166241
ENSMUSG00000026341	Actr3	brown	0.11279	0.444005	0.611716	0.331865	-0.101811	-0.603528	-0.142403	-0.287294	0.0186814	-0.19292	0.756144	0.696854	-0.0909743	-0.156701	-0.597481	-0.613319	-0.0705782	0.107675
ENSMUSG00000056367	Actr3b	brown	0.0243527	0.573163	0.388963	-0.0793327	-0.143681	-0.726231	-0.275807	-0.361727	-0.171189	-0.454005	0.847917	0.398767	0.316534	0.10117	-0.692815	-0.583778	-0.194694	0.126144
ENSMUSG00000037761	Actr5	brown	-0.0901391	0.298075	0.119859	-0.321498	-0.291513	-0.521781	-0.239125	0.113253	0.0750123	-0.232898	0.563194	0.105251	0.309712	0.0973768	-0.445167	-0.265457	-0.272491	0.226658
ENSMUSG00000019948	Actr6	royalblue	0.0352452	-0.0153729	-0.061538	0.300806	0.129239	-0.0171891	-0.0637124	0.0329763	-0.118082	-0.290438	0.138602	0.809472	-0.0286465	0.357606	-0.0684053	0.242097	0.668902	0.361193
ENSMUSG00000015971	Actr8	royalblue	0.14597	0.103858	-0.211751	-0.170824	-0.0935834	-0.475908	-0.520078	-0.365329	-0.0494181	-0.48327	0.458062	0.650461	0.277307	0.486797	-0.10487	0.0891494	0.451144	0.583182
ENSMUSG00000026836	Acvr1	royalblue	0.194629	0.563887	0.539956	0.299489	-0.0526132	-0.486408	-0.00531698	-0.367771	-0.214511	-0.302166	0.613626	0.44785	-0.0219403	-0.164668	-0.655504	-0.639057	-0.149729	-0.152806
ENSMUSG00000000532	Acvr1b	blue	0.174388	0.587168	0.895284	0.360542	-0.0910529	-0.390292	0.186056	-0.328533	0.106546	0.207046	0.511483	0.0102467	-0.317519	-0.665342	-0.564498	-0.904807	-0.669738	-0.458008
ENSMUSG00000026834	Acvr1c	blue	0.104373	0.503687	0.855256	0.419211	-0.107787	-0.485371	0.142125	-0.330991	0.0227774	0.0450487	0.61802	0.291551	-0.262681	-0.584181	-0.687345	-0.884658	-0.514088	-0.314252
ENSMUSG00000052155	Acvr2a	blue	0.290271	0.147428	0.738296	0.492619	-0.138557	-0.284855	-0.021962	-0.184471	0.572692	0.526751	0.370817	0.390305	-0.497349	-0.561432	-0.0672227	-0.580727	-0.257971	-0.0750541
ENSMUSG00000061393	Acvr2b	blue	0.0293963	0.174249	0.751297	0.37943	-0.019838	0.00264492	0.361001	-0.159987	0.325871	0.58487	0.0625476	-0.306794	-0.446253	-0.839651	-0.195294	-0.652933	-0.735305	-0.564705
ENSMUSG00000000530	Acvrl1	blue	0.321742	0.781914	0.425102	0.108923	0.338122	-0.0766929	0.261968	-0.589232	-0.395574	-0.225926	0.181782	-0.327058	-0.0396895	-0.213074	-0.455688	-0.514233	-0.424281	-0.54787
ENSMUSG00000023262	Acy1	brown	-0.451767	-0.0356532	-0.147401	-0.574299	-0.412416	-0.858575	-0.70984	0.2157	-0.0274573	-0.568411	0.819071	0.410303	0.655935	0.439567	-0.535009	-0.105377	-0.0557113	0.639641
ENSMUSG00000024866	Acy3	black	-0.200163	-0.50079	-0.69854	-0.300083	0.16384	0.274946	-0.207084	0.476876	-0.295711	-0.330501	-0.405348	0.0138462	0.187512	0.553996	0.258999	0.802111	0.52176	0.322584
ENSMUSG00000008822	Acyp1	grey60	-0.340998	-0.231049	-0.79105	-0.518819	0.131601	0.144145	-0.205358	0.324672	-0.412211	-0.564354	-0.202734	-0.116325	0.619104	0.726967	0.0669344	0.655132	0.401448	0.31738
ENSMUSG00000060923	Acyp2	grey60	-0.384689	-0.448311	-0.650483	-0.185997	0.192138	0.347295	-0.0148503	0.357003	-0.361746	-0.352623	-0.30274	0.0936094	0.460437	0.584354	0.160902	0.699749	0.540972	0.269263
ENSMUSG00000017697	Ada	skyblue	0.267146	0.135439	0.012834	0.421129	0.813032	0.457117	0.379082	-0.222917	-0.556689	-0.254051	-0.396653	0.0128578	-0.305253	-0.0113269	-0.0944046	0.162519	0.233826	-0.410318
ENSMUSG00000024266	Adad2	black	-0.2708	-0.0676369	-0.20871	-0.23478	0.360407	0.0500112	-0.158298	0.260446	-0.337919	-0.345248	-0.130304	-0.304973	0.11483	0.138763	-0.219017	0.224303	-0.0945898	-0.0926941
ENSMUSG00000027259	Adal	darkturquoise	-0.0914163	-0.218786	0.44711	0.613063	0.113141	0.174783	0.396892	0.0658085	0.14913	0.391984	-0.144123	0.21862	-0.598426	-0.607227	-0.0973262	-0.269296	-0.120055	-0.261352
ENSMUSG00000054693	Adam10	blue	0.0301413	0.0362437	0.780573	0.717869	0.121021	-0.123013	0.257977	-0.134229	0.128198	0.301543	0.274374	0.489186	-0.536299	-0.618878	-0.358676	-0.548074	-0.189112	-0.233109
ENSMUSG00000022306	Zfpm2	green	0.0375092	-0.318229	-0.0693209	0.46313	0.46982	0.912255	0.723922	0.168679	-0.200771	0.380292	-0.889158	-0.354898	-0.519091	-0.303173	0.386964	0.364511	0.145033	-0.495473
ENSMUSG00000054555	Adam12	blue	-0.0740689	0.0187903	0.692812	0.394307	-0.0921817	0.0558941	0.384097	0.085851	0.365453	0.639066	0.0493894	-0.156106	-0.477835	-0.776225	-0.148081	-0.499466	-0.588121	-0.3714
ENSMUSG00000028041	Adam15	grey60	-0.170189	-0.264294	-0.669873	-0.593168	-0.280092	-0.155813	-0.443038	0.245799	-0.0445308	-0.348931	0.13824	0.170571	0.687774	0.800931	0.228877	0.580572	0.4672	0.675113
ENSMUSG00000052593	Adam17	blue	-0.320371	-0.438056	0.0701714	-0.0995328	-0.451709	-0.0863398	-0.148575	0.386375	0.321919	0.337453	0.0681085	-0.000105185	-0.0037712	-0.0923878	0.141097	0.105969	-0.106313	0.242088
ENSMUSG00000031552	Adam18	black	0.540138	0.0938959	-0.030038	0.0303524	-0.0662783	-0.0461968	-0.158774	-0.422078	0.443927	0.287241	-0.0934185	0.00269063	-0.237802	-0.108347	0.435218	-0.0945938	0.0349186	0.0438893
ENSMUSG00000011256	Adam19	blue	0.0830822	0.150086	0.573034	0.5725	0.243352	0.391206	0.636597	-0.0238273	0.129665	0.507594	-0.275604	-0.202788	-0.652235	-0.677021	-0.0120929	-0.346393	-0.312994	-0.545722
ENSMUSG00000072647	Adam1a	grey	-0.0175478	0.095173	0.0490811	-0.00946748	0.199153	-0.0285094	-0.0660451	-0.185004	0.199973	0.0938356	0.0764271	0.105299	-0.0658648	0.0504002	0.125268	0.014696	0.0634855	0.196928
ENSMUSG00000062438	Adam1b	brown	-0.324822	0.192639	0.411432	-0.00289217	-0.16102	-0.456069	0.0448648	0.182978	-0.0966699	-0.191101	0.513877	0.0964441	0.10271	-0.336794	-0.731313	-0.570174	-0.539362	-0.138013
ENSMUSG00000008438	Adam21	blue	0.183646	0.0941595	0.387999	0.317168	-0.0163887	0.0383499	0.200828	-0.265146	-0.0645193	0.184645	0.118672	0.135761	-0.20317	-0.211859	-0.12782	-0.226567	-0.0442962	-0.149145
ENSMUSG00000040537	Adam22	blue	0.00814727	0.23395	0.898645	0.450419	-0.208186	-0.217245	0.335982	-0.0854976	0.311404	0.514349	0.319786	-0.0508171	-0.434902	-0.864428	-0.406761	-0.824159	-0.731816	-0.456669
ENSMUSG00000025964	Adam23	blue	0.11011	0.376131	0.790948	0.41206	0.00597131	-0.335676	0.172829	-0.322608	-0.0935968	0.0770303	0.465468	0.167087	-0.256089	-0.517956	-0.569187	-0.706931	-0.461141	-0.360321
ENSMUSG00000027360	Hdc	greenyellow	-0.460452	-0.388075	-0.211637	-0.295948	-0.400551	-0.120933	-0.0863322	0.911967	0.171063	0.0141593	0.0625057	0.0363425	0.203213	0.0966448	-0.0879898	0.179178	-0.0586284	0.310143
ENSMUSG00000031553	Adam3	blue	0.486385	0.326755	0.237704	0.200358	-0.024541	-0.0216373	0.117774	-0.434912	0.258183	0.225911	0.0147434	-0.0250832	-0.262951	-0.239936	0.124794	-0.297628	-0.115744	-0.202413
ENSMUSG00000037437	Adam32	grey60	0.0607794	0.155045	-0.248434	-0.267882	0.190634	0.129203	-0.0558449	-0.268266	-0.2256	-0.229008	-0.0935367	-0.321048	0.356655	0.322	0.0484325	0.244589	0.0266248	-0.0614537
ENSMUSG00000027318	Adam33	grey	0.0633225	-0.0977751	-0.319378	-0.453988	-0.411341	-0.514906	-0.571272	0.0508228	0.244139	-0.245532	0.45882	0.337401	0.551921	0.49435	0.0963213	0.079448	0.208395	0.6106
ENSMUSG00000072972	Adam4	grey	0.230528	0.181915	0.0540016	0.149626	0.24565	-0.0519738	-0.0274299	0.0118558	-0.130582	-0.209597	0.0492852	0.2456	-0.11201	0.113085	-0.100596	-0.00292042	0.176474	-0.016591
ENSMUSG00000020904	Wdr16	greenyellow	-0.480431	-0.437943	-0.14296	-0.209482	-0.262427	-0.0619443	-0.123038	0.911445	0.162958	0.0652242	-0.0446871	-0.0559559	0.0155344	-0.00967256	-0.0447204	0.153891	-0.0877113	0.200702
ENSMUSG00000022056	Adam7	blue	0.293669	0.723782	0.249405	0.194162	0.429536	0.119386	0.41776	-0.481677	-0.434631	-0.266528	-0.0633458	-0.292122	-0.14405	-0.215128	-0.31826	-0.401809	-0.259909	-0.611286
ENSMUSG00000025473	Adam8	blue	-0.199995	-0.234721	0.407911	0.164396	-0.126081	-0.128093	0.00364218	0.162553	0.345329	0.396123	0.18648	0.0801618	-0.254229	-0.333893	-0.039599	-0.242178	-0.250593	0.0306766
ENSMUSG00000031555	Adam9	darkturquoise	0.119913	-0.12121	0.349817	0.744916	0.529469	0.64894	0.661116	0.177752	-0.170143	0.324834	-0.528402	0.0432604	-0.700849	-0.464602	0.0396901	0.0461363	0.0874038	-0.523084
ENSMUSG00000036180	Gatad2a	green	0.0978913	-0.30837	-0.272388	0.378152	0.481166	0.911676	0.476207	-0.0460973	-0.220651	0.239745	-0.863609	-0.238317	-0.303156	0.0220596	0.554577	0.581458	0.447632	-0.329795
ENSMUSG00000024299	Adamts10	lightyellow	0.0557844	-0.178561	0.207578	0.0856931	-0.217808	0.102836	0.141674	0.0800698	0.473088	0.638092	-0.0365263	-0.116447	-0.101809	-0.226237	0.352911	-0.0855226	-0.164784	-0.00321245
ENSMUSG00000047497	Adamts12	darkturquoise	0.2598	-0.175693	0.0329309	-0.0613851	-0.252297	0.0467006	0.0224889	0.139366	0.40383	0.416781	-0.179952	-0.254824	-0.308058	-0.240623	0.325893	-0.0278405	-0.178001	-0.0202034
ENSMUSG00000014852	Adamts13	brown	0.432493	0.3823	0.494586	0.187378	-0.180621	-0.407928	-0.0384622	-0.425736	-0.0298635	-0.0324789	0.472724	0.277514	-0.157028	-0.242152	-0.347684	-0.511251	-0.211895	-0.0786934
ENSMUSG00000034488	Edil3	green	0.144025	-0.356173	-0.205655	0.520948	0.512868	0.911161	0.610013	-0.00606409	-0.245677	0.248147	-0.854886	-0.0833277	-0.420837	-0.0915049	0.466477	0.504034	0.456469	-0.325851
ENSMUSG00000045659	Plekha7	green	0.00159806	-0.373147	-0.297834	0.246672	0.354745	0.910333	0.597253	0.193923	-0.159305	0.319429	-0.900795	-0.4153	-0.282816	-0.0797293	0.529314	0.518979	0.245446	-0.3541
ENSMUSG00000049538	Adamts16	brown	-0.58096	-0.451388	0.142068	-0.206741	-0.521302	-0.300876	-0.127118	0.63305	0.447135	0.336021	0.287057	0.0019549	0.0949021	-0.243588	-0.159826	-0.148883	-0.388598	0.282334
ENSMUSG00000056966	Gjc3	green	0.193806	-0.11336	-0.121306	0.554638	0.703502	0.910213	0.575858	-0.104259	-0.399626	0.0989694	-0.810635	-0.108934	-0.434221	-0.0211376	0.340763	0.494813	0.466116	-0.428602
ENSMUSG00000053399	Adamts18	blue	0.276004	0.492225	0.56589	0.371323	0.0347284	-0.064907	0.241236	-0.43249	0.0442527	0.191263	0.232719	0.0725252	-0.219964	-0.322436	-0.206776	-0.448019	-0.222796	-0.276925
ENSMUSG00000044708	Kcnj10	green	-0.0149919	-0.408081	-0.0900954	0.472805	0.416043	0.910203	0.645651	0.139863	-0.112845	0.436438	-0.856358	-0.284037	-0.449066	-0.249314	0.482861	0.423254	0.224982	-0.404758
ENSMUSG00000048332	Lhfp	green	0.0757198	-0.326695	-0.404663	0.289513	0.481078	0.910096	0.560473	0.125033	-0.296211	0.115379	-0.895963	-0.201844	-0.287354	0.0859347	0.502764	0.626173	0.489971	-0.244015
ENSMUSG00000056222	Spock1	green	0.282149	-0.0476182	0.021819	0.52266	0.420121	0.910057	0.82602	-0.146089	-0.221013	0.386376	-0.818691	-0.351033	-0.487469	-0.303217	0.396751	0.217712	0.153898	-0.589907
ENSMUSG00000043635	Adamts3	brown	0.0135616	0.312424	0.650945	0.033188	-0.45825	-0.765807	-0.281592	-0.197396	0.346061	0.0901429	0.849476	0.328772	0.0489935	-0.336877	-0.51782	-0.759598	-0.49712	0.110434
ENSMUSG00000044968	Napepld	green	0.0527597	-0.259839	-0.285978	0.361352	0.463793	0.909967	0.664534	0.0643451	-0.30844	0.176605	-0.863564	-0.245081	-0.306756	-0.0282548	0.435118	0.489196	0.383021	-0.349376
ENSMUSG00000022894	Adamts5	blue	-0.0377909	-0.0699523	0.457784	0.0332186	-0.452054	-0.491255	-0.254242	0.161662	0.629622	0.409397	0.480486	0.18117	-0.125575	-0.427574	-0.141749	-0.467086	-0.455879	0.167554
ENSMUSG00000046169	Adamts6	blue	-0.0260731	0.0644437	0.704276	0.254947	-0.287908	-0.280268	0.0773629	0.115032	0.556454	0.593483	0.366462	0.0697269	-0.362075	-0.615669	-0.184344	-0.594289	-0.533467	-0.0865169
ENSMUSG00000032363	Adamts7	brown	-0.0926808	-0.0655285	0.273432	0.18592	-0.347427	-0.404725	-0.18418	-0.0401807	0.329597	0.169978	0.402276	0.462305	-0.0646829	-0.201785	-0.146851	-0.388101	-0.043998	0.187068
ENSMUSG00000031994	Adamts8	black	-0.262195	-0.474984	-0.667297	-0.268362	0.119363	0.522205	0.11469	0.442322	-0.173852	-0.088108	-0.666965	-0.363538	0.0707317	0.275641	0.41149	0.680652	0.303442	0.0602697
ENSMUSG00000044934	Zfp367	green	0.181999	-0.105989	-0.104528	0.464971	0.716995	0.909452	0.628044	-0.0640329	-0.401927	0.165453	-0.853438	-0.309324	-0.444468	-0.123428	0.309229	0.421383	0.261791	-0.526666
ENSMUSG00000013076	Amotl1	green	0.0690003	-0.201181	-0.170426	0.381688	0.417398	0.908592	0.760141	0.10849	-0.267493	0.252649	-0.856993	-0.353583	-0.366626	-0.181941	0.360442	0.364459	0.205245	-0.470673
ENSMUSG00000036040	Adamtsl2	darkgrey	-0.0926283	-0.481939	-0.0816748	-0.111994	-0.415437	-0.0876062	-0.335698	0.235493	0.719154	0.54455	0.0417571	0.078406	0.0262482	-0.0349892	0.54781	0.121004	0.0423601	0.377853
ENSMUSG00000070469	Adamtsl3	brown	-0.205905	0.227886	-0.00190128	-0.163686	0.0148743	-0.198605	0.0115441	0.0215549	-0.265039	-0.35935	0.171737	-0.111159	0.221219	-0.0147974	-0.367578	-0.19849	-0.237822	-0.10167
ENSMUSG00000015850	Adamtsl4	black	-0.37634	-0.619065	-0.626069	-0.368376	0.0665285	0.216049	-0.31706	0.286509	-0.247831	-0.224932	-0.30886	-0.0635939	0.320728	0.557703	0.329617	0.785214	0.458657	0.391155
ENSMUSG00000043822	Adamtsl5	brown	-0.0178498	0.540724	0.358465	-0.113228	-0.0872476	-0.468959	-0.118078	-0.184863	-0.289038	-0.372351	0.539824	-0.0275639	0.187025	-0.0334009	-0.670534	-0.486763	-0.377622	-0.195739
ENSMUSG00000056413	Adap1	darkmagenta	-0.303438	-0.171725	-0.506737	-0.400951	-0.0861559	-0.177857	-0.320976	0.0581512	-0.111573	-0.416252	0.244109	0.296579	0.678834	0.628504	-0.0139175	0.362609	0.368795	0.545819
ENSMUSG00000020709	Adap2	blue	0.183722	0.363836	0.656192	0.611605	0.564643	0.193374	0.456858	-0.55783	-0.289325	0.157693	-0.0277276	-0.0714689	-0.442706	-0.515217	-0.291291	-0.455171	-0.291952	-0.626474
ENSMUSG00000027951	Adar	darkturquoise	0.584845	0.52964	0.70218	0.66791	0.271691	0.278483	0.631316	-0.50914	0.192781	0.517374	-0.159061	-0.0935165	-0.763477	-0.70776	0.0109117	-0.550442	-0.300053	-0.60342
ENSMUSG00000027605	Acss2	green	0.16122	-0.134288	-0.268455	0.317828	0.604136	0.908357	0.625298	0.025702	-0.48794	0.0205779	-0.831839	-0.280455	-0.275392	0.0804102	0.331242	0.560404	0.38981	-0.392394
ENSMUSG00000057315	Arhgap24	green	0.195769	-0.22142	-0.328905	0.286021	0.413042	0.908321	0.607209	0.0338525	-0.112025	0.304233	-0.917679	-0.352678	-0.356911	-0.0597014	0.598622	0.483761	0.328679	-0.34011
ENSMUSG00000031949	Adat1	blue	0.258664	0.425287	0.548174	0.284237	0.123047	-0.229068	0.18359	-0.179601	0.0981869	0.0576605	0.319362	0.197916	-0.355695	-0.311392	-0.343702	-0.512019	-0.24162	-0.124138
ENSMUSG00000019808	Adat2	blue	0.440293	0.354847	0.628222	0.540482	0.161034	0.283373	0.58864	-0.365048	0.0443725	0.50838	-0.18839	-0.244428	-0.657306	-0.672085	-0.00112477	-0.469819	-0.353414	-0.60814
ENSMUSG00000035370	Adat3	brown	-0.21195	-0.172156	-0.0529186	-0.151156	-0.328588	-0.389843	-0.401603	0.0981338	0.171333	-0.0454169	0.339121	0.363585	0.217068	0.212067	-0.0142058	0.0141075	0.149964	0.432171
ENSMUSG00000037738	Nek5	greenyellow	-0.316699	-0.553793	-0.308501	-0.200184	-0.23003	0.0868218	-0.153649	0.910287	0.203205	0.102103	-0.17095	0.0356311	0.0605505	0.162445	0.208256	0.426102	0.149209	0.315321
ENSMUSG00000021044	Adck1	brown	-0.542875	-0.309678	-0.110184	-0.410372	-0.477878	-0.680243	-0.642007	0.333357	0.237572	-0.213705	0.716365	0.517536	0.557531	0.368334	-0.272888	0.0133435	0.0672503	0.752039
ENSMUSG00000046947	Adck2	brown	0.083465	0.249102	0.182714	-0.212874	-0.471378	-0.692324	-0.408073	-0.273799	0.325036	-0.0886523	0.68259	0.358765	0.25482	0.0523101	-0.166797	-0.441196	-0.135563	0.370577
ENSMUSG00000026489	Adck3	brown	-0.0900785	0.0627078	0.437926	-0.083461	-0.374722	-0.578671	-0.309988	-0.0400985	0.121819	0.0304865	0.680215	0.228527	0.172822	-0.0837718	-0.396141	-0.385375	-0.310792	0.198053
ENSMUSG00000003762	Adck4	grey	-0.24833	-0.411921	-0.326766	-0.311898	-0.356792	-0.416453	-0.591633	0.507529	0.289613	-0.188615	0.318105	0.541413	0.263291	0.435555	0.0926025	0.301451	0.371831	0.762422
ENSMUSG00000022550	Adck5	brown	-0.158211	-0.12973	-0.356189	-0.545048	-0.403323	-0.651161	-0.647874	0.160478	0.0640066	-0.464682	0.61412	0.500765	0.59432	0.600147	-0.151003	0.142409	0.254697	0.792222
ENSMUSG00000032776	Mctp2	green	0.118758	-0.25619	-0.261231	0.365421	0.427528	0.907629	0.680812	0.0499069	-0.221346	0.246195	-0.866476	-0.253687	-0.352532	-0.077413	0.489533	0.463815	0.348481	-0.345074
ENSMUSG00000046442	Ppm1e	green	0.0725088	-0.324123	-0.0183247	0.510102	0.379206	0.906971	0.746181	0.0639509	-0.0812097	0.503086	-0.851572	-0.309495	-0.512614	-0.349829	0.461581	0.30083	0.145829	-0.473835
ENSMUSG00000021536	Adcy2	grey	-0.18729	-0.601586	0.178402	0.017483	-0.546505	-0.293769	-0.357472	0.255769	0.711442	0.57816	0.265613	0.331552	-0.0880613	-0.188724	0.269525	-0.0341649	-0.0452391	0.457511
ENSMUSG00000020654	Adcy3	brown	-0.113817	0.275708	0.506333	-0.048896	-0.277347	-0.551443	-0.13889	-0.0498903	0.269629	0.124764	0.527905	0.0174558	-0.0438316	-0.399924	-0.462098	-0.638243	-0.599793	-0.099299
ENSMUSG00000038642	Ctss	salmon	0.920083	0.343406	0.0946051	0.328765	0.192109	0.145625	0.0602384	-0.635362	0.0876482	0.120691	-0.149444	0.151183	-0.354634	-0.0442666	0.343014	-0.0632078	0.253984	-0.16732
ENSMUSG00000022840	Adcy5	brown	-0.206353	0.423765	0.559772	-0.156875	-0.355003	-0.830517	-0.278186	-0.111862	0.0862484	-0.182624	0.899553	0.160437	0.25974	-0.23536	-0.76351	-0.77658	-0.625234	0.0373448
ENSMUSG00000026430	Rassf5	green	0.36207	-0.285732	-0.208212	0.412972	0.394019	0.906943	0.560282	0.00398306	0.0141514	0.454294	-0.894506	-0.265488	-0.449076	-0.131547	0.700046	0.464247	0.343594	-0.336477
ENSMUSG00000031659	Adcy7	lightyellow	-0.0566753	-0.378205	0.309129	-0.0119277	-0.559532	-0.258987	-0.153997	0.302542	0.824435	0.709122	0.213477	0.0249416	-0.216805	-0.43418	0.218044	-0.280365	-0.368493	0.219183
ENSMUSG00000037824	Tspan14	green	0.28104	-0.0435497	-0.302571	0.404259	0.653922	0.90673	0.555777	-0.082537	-0.440705	-0.0245535	-0.883084	-0.187394	-0.389727	0.0806959	0.400075	0.54751	0.514282	-0.407104
ENSMUSG00000005580	Adcy9	blue	-0.0174717	0.385765	0.861783	0.405069	0.117818	-0.0921923	0.437621	-0.141286	-0.0398457	0.312766	0.204581	-0.27885	-0.391698	-0.805229	-0.558703	-0.771068	-0.804268	-0.675629
ENSMUSG00000022949	Clic6	greenyellow	-0.560057	-0.601919	-0.343895	-0.397736	-0.251789	-0.0487041	-0.291066	0.910268	0.123844	-0.0238208	-0.090244	-0.153328	0.211462	0.136834	0.0299143	0.371044	-0.0681392	0.281939
ENSMUSG00000029778	Adcyap1r1	blue	0.440766	0.241675	0.744811	0.639974	-0.00763788	0.161232	0.422541	-0.26299	0.539931	0.772745	-0.038376	0.0288755	-0.682147	-0.754044	0.144414	-0.522266	-0.340606	-0.42173
ENSMUSG00000029106	Add1	brown	0.0645889	0.406081	0.575079	0.236396	-0.0797206	-0.410927	0.0467551	-0.364106	0.0159967	-0.00758313	0.547762	0.329363	-0.108511	-0.307009	-0.509714	-0.569158	-0.284974	-0.0407414
ENSMUSG00000030000	Add2	blue	0.0876602	0.605246	0.907709	0.327108	-0.0250706	-0.362028	0.276332	-0.284611	0.0426325	0.178381	0.498886	-0.0913339	-0.275576	-0.692715	-0.655736	-0.930287	-0.769865	-0.51865
ENSMUSG00000025026	Add3	darkturquoise	0.234096	0.302784	0.479721	0.766201	0.577679	0.460592	0.645563	-0.199727	-0.296941	0.101443	-0.278112	0.170427	-0.62948	-0.405898	-0.198556	-0.144517	0.0819775	-0.528673
ENSMUSG00000074207	Adh1	grey	0.191851	0.00826945	-0.308392	-0.43468	-0.291287	-0.08664	-0.247939	0.17555	0.179591	-0.0278773	-0.0562377	-0.322722	0.24331	0.143151	0.160841	0.123761	-0.150868	0.022983
ENSMUSG00000028138	Adh5	black	-0.163074	-0.390092	-0.7253	-0.23195	0.214977	0.21789	-0.339638	0.225999	-0.282669	-0.446819	-0.232906	0.346519	0.355869	0.827308	0.323273	0.872639	0.842632	0.544683
ENSMUSG00000020029	Nudt4	green	0.0182206	-0.431301	-0.39251	0.337616	0.511365	0.905454	0.474212	0.0989579	-0.273541	0.137002	-0.896994	-0.150166	-0.295473	0.068735	0.521265	0.6691	0.513642	-0.222932
ENSMUSG00000029826	Zc3hav1	salmon	0.910348	0.233025	0.308504	0.581411	0.211571	0.366828	0.422918	-0.414581	0.250303	0.453682	-0.323244	0.110192	-0.684092	-0.381673	0.39128	-0.153321	0.126338	-0.323536
ENSMUSG00000020629	Adi1	darkred	-0.56952	-0.784391	-0.450948	-0.439568	-0.382868	-0.326707	-0.622564	0.632619	0.263447	-0.097413	0.187738	0.339089	0.34177	0.391308	0.14188	0.460738	0.269665	0.778001
ENSMUSG00000026457	Adipor1	black	-0.357767	-0.46147	-0.36836	-0.108746	-0.0120332	-0.0129847	-0.308901	0.0146227	-0.127435	-0.26596	-0.0023422	0.360017	0.255584	0.390967	0.120994	0.458056	0.479018	0.447753
ENSMUSG00000030168	Adipor2	skyblue	0.102748	0.162408	0.119007	0.545446	0.957208	0.545368	0.480036	-0.297937	-0.642925	-0.248558	-0.46597	-0.00348944	-0.419805	-0.111168	-0.162036	0.125504	0.216433	-0.522335
ENSMUSG00000039197	Adk	black	0.163736	-0.414699	-0.582379	0.204276	0.493566	0.713749	0.158502	0.048255	-0.239803	-0.0657053	-0.740222	0.138759	-0.167438	0.403526	0.597305	0.819982	0.813728	0.108744
ENSMUSG00000030790	Adm	black	0.0329894	-0.173968	-0.390242	0.26475	0.675027	0.705148	0.376558	-0.157509	-0.496578	-0.218827	-0.703481	-0.0719675	-0.210086	0.192471	0.255479	0.542464	0.52122	-0.210295
ENSMUSG00000051149	Adnp	blue	-0.223539	0.18684	0.386885	0.120609	0.0697032	0.0613226	0.368535	-0.0495471	-0.142403	0.133065	-0.0717164	-0.555728	-0.105368	-0.580291	-0.37223	-0.479369	-0.705589	-0.643673
ENSMUSG00000053950	Adnp2	blue	0.162609	0.397853	0.832552	0.576916	0.0994808	-0.231492	0.281116	-0.285828	0.0339155	0.194591	0.420964	0.290465	-0.361341	-0.595954	-0.536069	-0.739226	-0.396069	-0.361582
ENSMUSG00000050910	Cdr2l	green	0.0854843	-0.286772	-0.444376	0.209555	0.617004	0.904463	0.422746	0.0251897	-0.3609	0.0456124	-0.923675	-0.350808	-0.226657	0.137358	0.519192	0.679317	0.431391	-0.318332
ENSMUSG00000042429	Adora1	darkturquoise	-0.219202	-0.21153	0.194767	0.161338	0.0783989	0.0888407	0.188179	0.131233	-0.255084	0.0313014	0.00884358	0.0353165	-0.0516984	-0.109377	-0.158745	-0.0243901	-0.043535	-0.108311
ENSMUSG00000020178	Adora2a	brown	-0.349707	0.0719159	0.0661843	-0.496702	-0.542932	-0.954161	-0.726291	0.0595858	0.134059	-0.384587	0.940142	0.379945	0.609959	0.277396	-0.503695	-0.327189	-0.208242	0.564482
ENSMUSG00000018500	Adora2b	black	-0.0258488	-0.580901	-0.754842	-0.257058	0.129656	0.436343	-0.14123	0.261724	0.0240955	-0.0474353	-0.540243	-0.0402335	0.19569	0.52014	0.63896	0.828316	0.581944	0.350706
ENSMUSG00000000562	Adora3	darkturquoise	0.421979	0.278872	0.13927	0.219771	0.0882364	-0.213486	-0.193472	-0.408353	0.109564	-0.14715	0.244014	0.442212	-0.131272	0.0636811	-0.0383427	-0.16924	0.249242	0.12738
ENSMUSG00000042757	Tmem108	green	0.0088117	-0.407872	-0.389738	0.206228	0.405497	0.904439	0.526809	0.267907	-0.196746	0.24287	-0.919283	-0.382432	-0.274465	0.00860069	0.539268	0.609349	0.327966	-0.27756
ENSMUSG00000002844	Adprh	grey60	0.0994882	-0.304764	-0.821737	-0.451509	-0.0134603	0.358028	-0.114834	0.123627	-0.0752319	-0.138733	-0.439133	-0.231835	0.416719	0.636116	0.61263	0.72042	0.498282	0.324096
ENSMUSG00000031448	Adprhl1	black	-0.202189	-0.296	-0.445381	-0.127073	-0.0507681	0.358125	0.199408	0.368611	-0.250271	-0.0989826	-0.342784	-0.0228008	0.171141	0.356255	0.227484	0.508763	0.397672	0.17221
ENSMUSG00000042558	Adprhl2	brown	-0.288794	-0.119069	-0.419599	-0.604501	-0.485653	-0.572195	-0.56248	0.16549	-0.00262096	-0.466651	0.568441	0.405033	0.746523	0.666684	-0.147348	0.183204	0.264426	0.753126
ENSMUSG00000045875	Adra1a	blue	0.137397	0.134017	0.721768	0.244169	-0.241819	-0.174247	0.157588	0.0377822	0.585709	0.682718	0.181389	-0.23992	-0.46738	-0.78292	-0.0666322	-0.659443	-0.720952	-0.352507
ENSMUSG00000032238	Rora	green	0.080264	-0.174013	-0.110727	0.440677	0.451775	0.904249	0.787622	0.00814623	-0.355847	0.221098	-0.822347	-0.326132	-0.357463	-0.197171	0.291115	0.330991	0.200829	-0.520274
ENSMUSG00000029189	Sel1l3	green	0.118016	-0.289414	-0.27603	0.328866	0.365783	0.902861	0.65486	0.0494834	-0.266418	0.24771	-0.874545	-0.325395	-0.296418	-0.0746417	0.484829	0.466707	0.312503	-0.390867
ENSMUSG00000021366	Hivep1	green	0.189925	-0.0459163	0.13471	0.546023	0.447721	0.902209	0.874887	-0.0716405	-0.208373	0.441314	-0.810384	-0.456613	-0.542418	-0.436075	0.309123	0.125239	-0.0115345	-0.68865
ENSMUSG00000058620	Adra2b	black	-0.576079	-0.769195	-0.561379	-0.558694	-0.598532	-0.215891	-0.473227	0.550113	0.294779	0.0218694	0.0984935	0.114368	0.508173	0.386162	0.247414	0.452977	0.189858	0.693671
ENSMUSG00000045318	Adra2c	brown	-0.405434	0.148174	-0.101227	-0.662353	-0.459615	-0.874966	-0.683788	0.0240634	0.00767777	-0.512132	0.835246	0.14856	0.779049	0.371877	-0.507876	-0.253675	-0.264499	0.485787
ENSMUSG00000035283	Adrb1	grey60	-0.147099	-0.0465018	-0.382737	-0.240756	-0.0208718	0.116656	-0.0206525	-0.173568	-0.417179	-0.320392	-0.158319	-0.289535	0.422383	0.273083	-0.00877596	0.187001	0.0822553	-0.0798219
ENSMUSG00000045730	Adrb2	royalblue	0.147477	-0.365993	-0.260123	0.140492	0.058268	-0.00572778	-0.26414	-0.0750536	0.102763	-0.0949617	-0.0634689	0.55172	-0.160202	0.233907	0.270725	0.30535	0.584418	0.438513
ENSMUSG00000038587	Akap12	green	0.448985	-0.0655484	-0.0197811	0.531556	0.387493	0.902033	0.719711	-0.130235	0.0363764	0.517367	-0.846538	-0.273434	-0.583747	-0.286237	0.620137	0.269683	0.24105	-0.479211
ENSMUSG00000024858	Adrbk1	lightyellow	0.170716	-0.391708	-0.185249	0.177143	-0.0586644	0.588311	0.31269	0.31173	0.359079	0.581396	-0.606645	-0.237178	-0.275428	-0.173468	0.670973	0.322891	0.148381	-0.122977
ENSMUSG00000042249	Adrbk2	green	0.16487	-0.283055	0.0515635	0.535511	0.343491	0.901569	0.738602	0.0499888	9.31e-05	0.580517	-0.844451	-0.34398	-0.562819	-0.402056	0.501947	0.251252	0.0983866	-0.522908
ENSMUSG00000039041	Adrm1	grey60	-0.309824	0.0660697	-0.459194	-0.598331	-0.0488843	-0.438131	-0.595292	0.0494855	-0.359087	-0.72215	0.452814	0.18582	0.804402	0.78697	-0.259306	0.280743	0.267895	0.514224
ENSMUSG00000022407	Adsl	grey60	0.288668	0.187501	-0.150335	0.104587	0.583608	0.225534	0.0475231	-0.0505598	-0.451849	-0.383744	-0.15201	0.156729	-0.00819714	0.366842	-0.0521876	0.316109	0.381464	-0.0515001
ENSMUSG00000015961	Adss	royalblue	0.253444	0.139436	0.440486	0.426476	-0.0876208	-0.339434	-0.102374	-0.223838	0.167639	0.0307978	0.470029	0.794151	-0.234825	-0.0622587	-0.210432	-0.292538	0.239081	0.236955
ENSMUSG00000011148	Adssl1	black	-0.122551	-0.304459	-0.707157	-0.242714	0.434945	0.466894	-0.130346	0.0723657	-0.446978	-0.381124	-0.525506	-0.154406	0.263962	0.627394	0.331012	0.850425	0.568485	0.138647
ENSMUSG00000009828	Ick	green	0.227866	0.13082	-0.0512793	0.416173	0.735975	0.901506	0.741361	-0.18629	-0.523887	0.0610129	-0.833074	-0.486797	-0.416997	-0.161182	0.189618	0.283533	0.127793	-0.696763
ENSMUSG00000030232	Aebp2	blue	0.314773	0.569598	0.798779	0.690727	0.476272	0.0298655	0.469505	-0.347484	-0.16331	0.0705812	0.150068	0.161282	-0.564381	-0.586354	-0.484412	-0.620246	-0.310701	-0.563687
ENSMUSG00000030609	Aen	black	-0.0284749	-0.317907	-0.502828	-0.0376849	0.282117	0.606138	0.156376	0.140148	-0.177601	0.0767646	-0.652884	-0.250108	-0.0406666	0.303881	0.561184	0.635599	0.448331	0.0101272
ENSMUSG00000054452	Aes	grey60	-0.268482	-0.210833	-0.766112	-0.604662	-0.109123	-0.0972386	-0.462093	0.0409782	-0.274455	-0.539765	0.0772179	0.063944	0.826449	0.860309	0.171437	0.583203	0.484993	0.542459
ENSMUSG00000042717	Ppp1r3a	green	0.116044	-0.143825	-0.180687	0.491461	0.654244	0.899871	0.688723	-0.0752526	-0.386414	0.0715023	-0.849384	-0.157675	-0.436662	-0.0922495	0.306625	0.425594	0.386336	-0.43414
ENSMUSG00000025017	Pik3ap1	salmon	0.902758	0.384991	0.35461	0.447759	0.146872	0.185405	0.349002	-0.445861	0.139398	0.306033	-0.155354	0.0213036	-0.575037	-0.390416	0.170733	-0.294754	-0.0536792	-0.366692
ENSMUSG00000008734	Gprc5b	green	0.0320125	-0.406716	-0.291587	0.310142	0.52833	0.897825	0.437448	0.0990039	-0.19161	0.262296	-0.922729	-0.334693	-0.394828	-0.0517641	0.549629	0.615321	0.341835	-0.314468
ENSMUSG00000029094	Afap1	darkturquoise	-0.194255	-0.261648	0.471055	0.599093	0.351132	0.345146	0.382543	0.145786	-0.00564675	0.393129	-0.308265	-0.017273	-0.674147	-0.580126	-0.0353538	-0.129854	-0.131799	-0.389342
ENSMUSG00000025504	Eps8l2	green	0.18506	-0.223803	-0.39204	0.236274	0.475093	0.896609	0.546299	0.00147534	-0.285028	0.115942	-0.897636	-0.324642	-0.271976	0.0578428	0.51555	0.565343	0.396349	-0.329148
ENSMUSG00000025083	Afap1l2	grey	0.140783	-0.0811662	-0.0908617	-0.0616815	-0.223876	0.369419	0.288963	0.430324	0.404424	0.524732	-0.43518	-0.464486	-0.212918	-0.198481	0.469109	0.104892	-0.158576	-0.164132
ENSMUSG00000029313	Aff1	darkturquoise	0.319879	0.48521	0.477648	0.667861	0.797858	0.467475	0.705056	-0.448124	-0.555391	-0.0454979	-0.329506	-0.164962	-0.531628	-0.446761	-0.300758	-0.290976	-0.147607	-0.801701
ENSMUSG00000031189	Aff2	lightyellow	0.299079	0.125089	0.539653	0.517544	0.163643	0.493042	0.652231	-0.217236	0.268506	0.757106	-0.424572	-0.470797	-0.600986	-0.737501	0.267861	-0.330401	-0.435236	-0.678543
ENSMUSG00000037138	Aff3	blue	0.0212463	0.496644	0.801772	0.187839	-0.129663	-0.567059	0.0190343	-0.305895	0.0862542	0.0706141	0.674784	0.070557	-0.087753	-0.514151	-0.658585	-0.875395	-0.676548	-0.266507
ENSMUSG00000049470	Aff4	blue	0.239063	0.408731	0.902371	0.570669	0.0894142	0.0692016	0.537495	-0.241002	0.176386	0.553294	0.0503205	-0.254454	-0.598149	-0.871227	-0.268412	-0.750919	-0.677611	-0.702658
ENSMUSG00000031967	Afg3l1	brown	-0.183367	-0.318756	0.0821675	-0.196515	-0.455525	-0.532825	-0.50264	0.123756	0.282902	-0.000954364	0.545713	0.376494	0.288019	0.142643	-0.113819	-0.0821721	-0.0123008	0.502217
ENSMUSG00000024527	Afg3l2	blue	-0.310952	-0.324536	0.0443403	-0.172823	-0.424838	-0.563763	-0.475513	0.217634	0.312343	-0.0463898	0.608349	0.631564	0.277398	0.182919	-0.188712	-0.0271525	0.100672	0.661395
ENSMUSG00000007279	Scube2	green	0.147687	-0.181345	-0.2399	0.315794	0.386439	0.896558	0.706018	0.160869	-0.258661	0.243798	-0.838356	-0.330227	-0.289488	-0.0569271	0.419257	0.445871	0.278652	-0.394781
ENSMUSG00000054932	Afp	grey	0.0121098	0.182107	0.100623	0.117428	0.0695884	-0.0384422	0.102301	0.0508822	-0.133405	-0.176727	0.203133	0.30767	0.138855	0.14672	-0.231111	0.0362362	0.139342	0.0937161
ENSMUSG00000049659	Aftph	blue	0.358043	0.240403	0.504831	0.480628	-0.0214995	-0.238316	-0.0199094	-0.16547	0.307346	0.158123	0.299745	0.586336	-0.48993	-0.30795	-0.103931	-0.406516	0.0805059	0.0306732
ENSMUSG00000031521	Aga	black	0.00724743	-0.459012	-0.434959	0.0191233	0.411969	0.645338	0.244497	0.305276	-0.180256	0.0688092	-0.713864	-0.275881	-0.119667	0.122723	0.412067	0.645577	0.265673	-0.109668
ENSMUSG00000055013	Agap1	blue	-0.0465616	0.2163	0.692264	0.492617	0.460771	0.192198	0.414883	-0.260932	-0.180695	0.264621	-0.057699	-0.274316	-0.428943	-0.628096	-0.345606	-0.430353	-0.507976	-0.659462
ENSMUSG00000025422	Agap2	brown	-0.327778	0.245078	0.403528	-0.297796	-0.483698	-0.868251	-0.416878	-0.0518035	0.159558	-0.16315	0.907758	0.1572	0.427732	-0.126488	-0.644524	-0.656031	-0.575173	0.190073
ENSMUSG00000023353	Agap3	brown	-0.107273	0.226917	-0.0663508	-0.5015	-0.424251	-0.565484	-0.438984	-0.1402	-0.0135232	-0.252605	0.618802	0.0138323	0.645335	0.364168	-0.214315	-0.188423	-0.137499	0.332003
ENSMUSG00000025754	Agbl1	blue	0.142886	0.422835	0.665172	0.282117	-0.132727	-0.253834	0.184113	-0.406842	0.18591	0.279494	0.328217	-0.0833983	-0.254681	-0.611649	-0.354856	-0.721918	-0.593754	-0.416966
ENSMUSG00000040812	Agbl2	brown	-0.514871	-0.126331	0.103741	-0.228547	-0.222201	-0.418038	-0.296783	0.5047	0.0164483	-0.163025	0.304798	-0.0102001	0.0416088	-0.117649	-0.410025	-0.188339	-0.317176	0.148453
ENSMUSG00000024074	Crim1	green	0.00663218	-0.230915	-0.0775406	0.384381	0.42938	0.896061	0.757636	0.149341	-0.193976	0.353955	-0.837146	-0.447671	-0.379414	-0.296944	0.337909	0.294376	0.0495769	-0.538715
ENSMUSG00000061298	Agbl4	grey	-0.549857	-0.659953	-0.0642029	-0.153704	-0.349744	-0.0532304	-0.19192	0.371239	0.453504	0.402624	-0.0129932	-0.0311814	0.0767237	-0.135145	0.223187	0.13881	-0.131739	0.283971
ENSMUSG00000029165	Agbl5	brown	0.194365	0.31709	0.358391	0.0169101	-0.106706	-0.222552	-0.0645144	-0.187687	0.359491	0.246381	0.320655	0.0896644	-0.110058	-0.0989106	-0.0310669	-0.249229	-0.17505	0.103345
ENSMUSG00000041323	Ak7	greenyellow	-0.458202	-0.375324	-0.142588	-0.189642	-0.284054	-0.0106125	-0.0300276	0.909114	0.147099	0.0783138	-0.0765628	-0.0622473	-0.00111727	-0.0175816	-0.0352007	0.161389	-0.0741647	0.177666
ENSMUSG00000026159	Agfg1	skyblue3	0.260525	0.218817	0.46849	0.787531	0.626086	0.652847	0.882397	-0.301176	-0.337395	0.267987	-0.501786	-0.1754	-0.61838	-0.608305	-0.118262	-0.241995	-0.145714	-0.811035
ENSMUSG00000029722	Agfg2	brown	-0.189734	0.27451	0.3291	-0.249761	-0.39603	-0.827154	-0.442845	-0.00857013	0.144004	-0.2473	0.917551	0.348893	0.432883	0.0395649	-0.615999	-0.523747	-0.3566	0.309434
ENSMUSG00000021681	Aggf1	royalblue	-0.206968	0.157792	0.331275	0.214931	0.0905031	-0.329424	-0.146027	-0.194323	0.117109	-0.101958	0.454243	0.513034	0.0242224	-0.0591249	-0.338961	-0.291719	-0.00319401	0.145533
ENSMUSG00000029916	Agk	brown	0.087954	0.125464	0.509364	0.121261	-0.362314	-0.60818	-0.216842	-0.0685297	0.496018	0.196591	0.735445	0.579117	-0.0269613	-0.205428	-0.251927	-0.534514	-0.186767	0.349038
ENSMUSG00000033400	Agl	darkturquoise	0.508162	0.18323	0.612324	0.839794	0.385631	0.527818	0.676759	-0.382796	0.0224645	0.540673	-0.425238	-0.0378505	-0.866703	-0.704659	0.120101	-0.263481	-0.106816	-0.653978
ENSMUSG00000040706	Agmat	black	-0.180558	-0.620584	-0.642625	-0.269967	0.102833	0.254487	-0.386935	0.0803262	0.110258	0.000651134	-0.39956	-0.0843541	0.18168	0.422452	0.615121	0.677315	0.457262	0.357347
ENSMUSG00000050103	Agmo	darkred	0.235542	-0.337344	-0.239056	0.303337	0.35673	0.291164	-0.115137	-0.10106	-0.0844291	-0.0365992	-0.417164	0.283798	-0.38271	0.107146	0.369462	0.40872	0.551711	0.0806444
ENSMUSG00000034254	Agpat1	brown	-0.161703	0.265474	0.198196	-0.361852	-0.487318	-0.848423	-0.499826	-0.048215	0.227158	-0.243187	0.913917	0.34854	0.495314	0.157649	-0.460224	-0.480065	-0.255578	0.438487
ENSMUSG00000058488	Kl	greenyellow	-0.454616	-0.647196	-0.406078	-0.320321	-0.235565	0.130575	-0.180937	0.908561	0.126052	0.0650578	-0.274622	-0.198056	0.111921	0.137996	0.198437	0.468394	0.0469018	0.234939
ENSMUSG00000053441	Adamts19	green	0.125713	-0.22252	-0.196089	0.3639	0.468935	0.894771	0.661356	-0.0615934	-0.269974	0.2426	-0.865796	-0.325544	-0.394371	-0.118758	0.45352	0.430083	0.284015	-0.398413
ENSMUSG00000023827	Agpat4	black	-0.0975915	-0.532803	-0.697683	-0.162931	0.265607	0.489539	-0.149033	0.223728	-0.0935057	-0.0918863	-0.567813	0.029838	0.0645774	0.546095	0.599395	0.905099	0.691234	0.360434
ENSMUSG00000031467	Agpat5	darkturquoise	0.377535	0.228067	0.190195	0.766129	0.658546	0.723054	0.754584	-0.332599	-0.328704	0.0888736	-0.547402	0.105813	-0.509752	-0.24412	0.0838013	0.0585582	0.311776	-0.553179
ENSMUSG00000031545	Agpat6	royalblue	0.365704	-0.0382236	0.0263658	0.515298	0.179169	0.141972	0.048559	-0.325389	0.0411739	-0.0155932	-0.0685253	0.734864	-0.354572	0.0737906	0.190059	0.160756	0.637361	0.197965
ENSMUSG00000029314	Agpat9	darkred	0.0541224	-0.0565671	-0.199774	0.10136	0.304726	0.028772	-0.124555	0.141009	-0.118001	-0.303526	0.000243125	0.42665	0.0747222	0.320685	-0.0156422	0.305102	0.420072	0.254132
ENSMUSG00000035878	Agphd1	darkturquoise	0.459882	-0.0246415	0.37591	0.699675	0.0569644	0.47381	0.580803	-0.123158	0.166925	0.538176	-0.344141	0.149776	-0.589944	-0.440612	0.274487	-0.109065	0.131775	-0.348955
ENSMUSG00000042410	Agps	blue	0.0186048	0.0786929	0.798025	0.675242	0.123144	0.0874669	0.442783	0.0319523	0.0855667	0.429947	0.0753332	0.193582	-0.601751	-0.689647	-0.3094	-0.454858	-0.316475	-0.408212
ENSMUSG00000041936	Agrn	brown	0.220155	0.469258	0.521888	0.0526418	-0.404179	-0.514677	-0.033108	-0.232116	0.409893	0.209785	0.636945	0.262623	0.000474427	-0.262888	-0.268204	-0.619186	-0.359745	0.102422
ENSMUSG00000016918	Sulf1	greenyellow	-0.558488	-0.671329	-0.374112	-0.426263	-0.386393	-0.115183	-0.399005	0.907867	0.216173	0.0234872	-0.0397974	-0.0761624	0.242154	0.193645	0.123511	0.3946	0.011652	0.400306
ENSMUSG00000031980	Agt	violet	0.289233	-0.491909	-0.566319	-0.0109537	0.174028	0.55546	-0.0793691	0.0365596	0.248695	0.28373	-0.679687	-0.0635695	-0.18402	0.286435	0.905346	0.739494	0.58348	0.220043
ENSMUSG00000027702	Lrrc34	greenyellow	-0.523793	-0.422978	-0.144569	-0.287606	-0.271444	-0.154997	-0.187009	0.907738	0.0855712	-0.0394133	0.0412255	-0.0739146	0.105595	-0.0125506	-0.201063	0.132204	-0.191545	0.173986
ENSMUSG00000049115	Agtr1a	royalblue	0.0383032	0.267716	0.548706	0.287671	0.0647783	-0.557625	-0.200373	-0.255763	-0.0468994	-0.198321	0.64404	0.614449	-0.129232	-0.162471	-0.534315	-0.499049	-0.0895794	0.100291
ENSMUSG00000034459	Ifit1	salmon	0.899433	0.371159	0.252168	0.509365	0.325195	0.20393	0.280453	-0.490158	-0.0112737	0.101217	-0.171459	0.244195	-0.560689	-0.174621	0.177849	-0.156231	0.237883	-0.250238
ENSMUSG00000007097	Atp1a2	green	0.210158	-0.0226517	0.0225969	0.452563	0.568507	0.894083	0.735421	-0.126996	-0.296892	0.31206	-0.786556	-0.45425	-0.397334	-0.223037	0.353125	0.266836	0.100411	-0.616746
ENSMUSG00000029007	Agtrap	darkgrey	-0.201157	-0.564028	-0.420926	-0.535082	-0.573095	-0.393635	-0.590362	0.425965	0.455023	0.0764257	0.237933	0.20967	0.350635	0.371872	0.312198	0.314656	0.173255	0.768804
ENSMUSG00000042353	Frem3	green	0.139478	-0.364696	-0.259358	0.36793	0.482063	0.893943	0.47745	0.106361	-0.0387565	0.362128	-0.929489	-0.258547	-0.501517	-0.104576	0.634565	0.553649	0.374912	-0.282536
ENSMUSG00000020359	Agxt2l2	darkturquoise	0.227239	-0.23919	0.438458	0.572162	0.109688	0.199091	0.191477	-0.111788	0.245176	0.466467	-0.123628	0.246877	-0.582041	-0.461754	0.15751	-0.0998288	0.0102074	-0.145865
ENSMUSG00000026491	Ahctf1	royalblue	0.120396	0.228073	0.576623	0.357383	-0.0923724	-0.507046	-0.148151	-0.046261	0.18484	-0.0235538	0.625104	0.723965	-0.205338	-0.195631	-0.441912	-0.468005	-0.0325443	0.159919
ENSMUSG00000027597	Ahcy	brown	-0.0925191	0.132866	0.263514	-0.0832143	-0.231971	-0.513149	-0.390895	-0.167228	0.186601	-0.0381154	0.589156	0.327732	0.170256	0.0259152	-0.298794	-0.248962	-0.120549	0.304861
ENSMUSG00000027893	Ahcyl1	darkturquoise	0.329589	0.193759	0.644123	0.87653	0.460558	0.336851	0.584626	-0.506463	-0.0543421	0.328657	-0.138324	0.268465	-0.629384	-0.569602	-0.0755806	-0.353354	-0.0115344	-0.493556
ENSMUSG00000035615	Frmpd1	green	0.052889	-0.213223	-0.252618	0.241776	0.47168	0.893685	0.660396	0.224494	-0.252294	0.215202	-0.849738	-0.408452	-0.312833	-0.0659367	0.399236	0.483786	0.214042	-0.377776
ENSMUSG00000037692	Ahdc1	blue	-0.206956	0.325892	0.687677	0.0901263	-0.329942	-0.596464	-0.0581768	-0.0963703	0.25714	0.142875	0.662621	0.0830237	-0.0177306	-0.527178	-0.57747	-0.822767	-0.682863	-0.12757
ENSMUSG00000019986	Ahi1	darkgrey	0.132249	0.00301433	0.460792	0.0835657	-0.484464	-0.435691	-0.225057	0.0437355	0.888549	0.592931	0.412433	0.230305	-0.265809	-0.427572	0.140593	-0.488736	-0.337261	0.215129
ENSMUSG00000069833	Ahnak	darkturquoise	0.0582892	0.278434	0.33742	0.45136	0.704351	0.207933	0.333319	-0.242068	-0.347432	-0.138921	-0.0911072	0.132746	-0.368039	-0.208584	-0.29159	-0.143179	0.00432066	-0.3312
ENSMUSG00000029674	Limk1	green	0.249659	-0.345247	-0.360683	0.233601	0.42333	0.893578	0.422804	-0.0436263	-0.0922147	0.351475	-0.911695	-0.383449	-0.275219	0.0243092	0.721497	0.610569	0.352908	-0.290503
ENSMUSG00000019256	Ahr	brown	-0.255688	-0.0240372	0.283349	-0.0644747	-0.382433	-0.268373	0.0981618	0.330257	0.107698	0.0781892	0.29544	-0.0808199	0.0646968	-0.337273	-0.433301	-0.382894	-0.493019	-0.105801
ENSMUSG00000021575	Ahrr	darkturquoise	0.100943	-0.0903522	0.040316	0.107376	0.118898	0.296443	0.0472508	0.0174247	0.073315	0.261309	-0.239223	-0.190394	-0.0436079	-0.0109564	0.304298	0.209624	0.0188642	-0.147723
ENSMUSG00000021037	Ahsa1	darkred	0.3761	0.0351639	-0.315014	0.280244	0.376134	0.47104	0.208328	-0.233546	-0.010307	-0.0342296	-0.423835	0.32542	-0.22834	0.309693	0.514438	0.417116	0.726069	0.12301
ENSMUSG00000027187	Cat	green	0.175746	-0.15096	-0.299294	0.218491	0.477358	0.893197	0.524725	0.0307575	-0.3284	0.166519	-0.918153	-0.52502	-0.30352	-0.00919855	0.477902	0.509825	0.249801	-0.484233
ENSMUSG00000044252	Osbpl1a	green	0.35586	-0.0983778	-0.125929	0.483631	0.46349	0.892795	0.65675	-0.181516	-0.280637	0.256134	-0.815921	-0.188915	-0.459857	-0.0629258	0.48132	0.41065	0.424587	-0.398866
ENSMUSG00000042589	Cux2	green	0.142377	-0.203303	-0.143419	0.27772	0.356233	0.892425	0.667585	-0.053957	-0.170808	0.396169	-0.86321	-0.582345	-0.306559	-0.214863	0.485098	0.347265	0.0568588	-0.528016
ENSMUSG00000035875	AI182371	blue	-0.345367	-0.124263	0.224668	0.0897391	-0.030715	0.0530918	0.267216	0.0870494	0.148103	0.273703	0.0149825	-0.183848	-0.00742141	-0.378297	-0.136737	-0.25822	-0.40105	-0.230947
ENSMUSG00000050812	AI314180	blue	0.284501	0.253909	0.761087	0.786389	0.203061	0.0633239	0.416788	-0.269004	0.141665	0.350189	0.0842921	0.402676	-0.70185	-0.617669	-0.191675	-0.479013	-0.098664	-0.341219
ENSMUSG00000040771	AI314976	grey	-0.0406622	-0.139955	-0.547714	-0.396057	-0.371113	-0.270024	-0.442707	0.218357	0.0419845	-0.405034	0.252737	0.511312	0.476321	0.710428	0.153861	0.408622	0.610121	0.72807
ENSMUSG00000031534	AI316807	black	-0.422718	-0.585631	-0.441008	-0.458369	-0.40937	-0.480179	-0.718043	0.250728	0.233205	-0.223059	0.423659	0.524083	0.577354	0.55356	0.0838608	0.36613	0.363596	0.876099
ENSMUSG00000038522	AI317395	darkturquoise	0.0857198	0.116869	0.267551	0.47625	0.386529	0.195113	0.435884	-0.23108	-0.312763	-0.0882317	-0.135451	0.166214	-0.310518	-0.307377	-0.251384	-0.211277	-0.00410926	-0.384005
ENSMUSG00000062753	AI413582	grey60	-0.103423	-0.394528	-0.663703	-0.403761	-0.0455356	0.0616236	-0.444705	0.171278	0.0687499	-0.148354	-0.0906967	0.172948	0.44432	0.728038	0.490725	0.677394	0.616478	0.6109
ENSMUSG00000073854	AI427809	brown	-0.28919	-0.00397174	-0.10619	-0.202784	-0.110801	-0.265498	-0.280684	0.102301	-0.19096	-0.317156	0.177605	0.141309	0.119797	0.21832	-0.179986	0.0542393	0.113051	0.243297
ENSMUSG00000086712	AI427809	brown	-0.292368	0.0700003	0.131016	-0.0766195	-0.41992	-0.388796	-0.239345	0.00781002	0.353843	0.0728174	0.41293	0.21741	0.176519	-0.0717643	-0.15319	-0.280618	-0.133556	0.238547
ENSMUSG00000019737	AI428936	brown	0.359636	0.307481	0.128942	-0.196282	-0.272922	-0.343714	-0.212801	-0.0450816	0.314881	0.0868955	0.284043	0.0233152	-0.0583503	0.0219749	0.074566	-0.227012	-0.12864	0.180506
ENSMUSG00000074384	AI429214	brown	-0.145314	0.0741652	0.00315211	-0.178345	-0.240475	-0.290203	0.0135689	0.477058	-0.00826745	-0.224336	0.264992	0.159881	0.0900944	0.0278192	-0.40194	-0.140565	-0.137252	0.138325
ENSMUSG00000071654	AI462493	grey60	-0.340655	-0.202971	-0.645793	-0.743176	-0.218724	-0.457908	-0.658716	0.225182	-0.153798	-0.623961	0.37459	0.220425	0.786232	0.81108	-0.0527871	0.421504	0.319002	0.728619
ENSMUSG00000046312	AI464131	lightyellow	-0.169056	-0.160023	0.163631	0.0224373	-0.134119	0.243083	0.335906	0.0933487	0.291528	0.565253	-0.242809	-0.503149	-0.155412	-0.47803	0.172079	-0.127663	-0.473642	-0.272581
ENSMUSG00000045165	AI467606	grey	0.281856	0.283098	0.0161529	0.0588655	0.2784	0.0335197	0.0943289	-0.28217	0.0917784	-0.057927	-0.113066	-0.0744228	-0.252784	-0.132681	0.0374403	-0.139771	-0.0668799	-0.127135
ENSMUSG00000090086	AI480526	lightyellow	0.459226	0.151028	0.178687	0.176987	-0.13335	0.153322	0.122583	-0.121842	0.397717	0.427213	-0.0735763	0.0730196	-0.329623	-0.0805177	0.37286	0.00693007	0.11673	0.0563265
ENSMUSG00000047434	AI480653	blue	0.0296252	0.40836	0.812831	0.254568	-0.24749	-0.513814	0.0115832	-0.156246	0.298438	0.262547	0.631998	0.147502	-0.191302	-0.56233	-0.490166	-0.846976	-0.602511	-0.19268
ENSMUSG00000038598	AI481877	blue	0.293512	0.290504	0.517447	0.427242	-0.0547009	0.035093	0.340431	-0.254376	-0.00312801	0.219858	0.153778	0.147705	-0.298202	-0.340941	-0.182034	-0.386449	-0.1193	-0.234804
ENSMUSG00000056145	AI504432	blue	0.147281	0.187545	0.835375	0.450752	-0.296556	-0.28886	0.197792	-0.110931	0.553144	0.591796	0.372773	0.174763	-0.517046	-0.787987	-0.210639	-0.774163	-0.543799	-0.20775
ENSMUSG00000073731	AI507597	brown	-0.222362	-0.136703	-0.371183	-0.273986	0.00867707	-0.289315	-0.369778	0.00744527	-0.194264	-0.473884	0.28549	0.431992	0.432738	0.528292	-0.107028	0.27992	0.381099	0.563468
ENSMUSG00000078307	AI593442	blue	0.016311	0.42028	0.61614	0.391532	-0.0647973	-0.414891	0.158599	-0.288593	-0.234081	-0.204952	0.56731	0.454628	-0.129517	-0.311475	-0.717675	-0.667512	-0.204677	-0.168718
ENSMUSG00000060935	AI597468	blue	0.0715985	0.462355	0.612933	0.463472	0.231721	-0.373954	0.0685864	-0.361728	-0.215939	-0.260322	0.561394	0.556992	-0.130555	-0.224179	-0.66265	-0.586703	-0.0976216	-0.155707
ENSMUSG00000010290	AI597479	darkturquoise	0.405569	0.298644	0.647037	0.917368	0.526097	0.32017	0.50813	-0.444282	-0.145655	0.2056	-0.157443	0.388724	-0.772674	-0.480161	-0.13824	-0.286308	0.142372	-0.465796
ENSMUSG00000074873	AI606181	brown	-0.0984878	-0.168885	-0.189057	-0.212526	-0.288772	-0.486801	-0.58304	0.0248036	0.158721	-0.279935	0.532967	0.699396	0.359485	0.490175	-0.0354807	0.157836	0.44203	0.734355
ENSMUSG00000060802	B2m	salmon	0.885761	0.272258	-0.0289659	0.350105	0.367745	0.321474	0.215157	-0.479732	-0.125269	-0.0111078	-0.307642	0.130394	-0.365651	0.0453655	0.311689	0.0902719	0.371705	-0.201276
ENSMUSG00000060985	Tdrd5	green	0.1573	-0.260713	-0.391939	0.268234	0.547515	0.892086	0.475459	0.0228445	-0.271097	0.104737	-0.851483	-0.191139	-0.255148	0.17698	0.533642	0.662988	0.527676	-0.216715
ENSMUSG00000034382	AI661453	blue	0.0850014	0.0660177	0.240818	0.163275	0.252386	0.0171417	0.070929	-0.278794	0.0244904	0.128987	0.00103566	-0.113002	-0.139206	-0.292389	-0.0274645	-0.222563	-0.257075	-0.205075
ENSMUSG00000045655	AU021034	greenyellow	-0.488347	-0.342396	-0.0598371	-0.112276	-0.189819	0.075045	0.102262	0.907548	0.130557	0.141897	-0.105211	-0.120303	0.000792536	-0.106999	-0.0847449	0.11505	-0.168242	0.0532847
ENSMUSG00000024411	Aqp4	green	0.27942	-0.126264	0.00209039	0.604902	0.631215	0.892008	0.585759	-0.0989975	-0.15298	0.3186	-0.800999	-0.160279	-0.512527	-0.194159	0.443627	0.362948	0.322227	-0.493809
ENSMUSG00000047423	AI837181	grey60	-0.115406	-0.425232	-0.774011	-0.594465	-0.369633	-0.0858687	-0.487688	0.282799	0.223689	-0.154275	0.0187837	0.124964	0.666222	0.731391	0.477772	0.606219	0.48407	0.712844
ENSMUSG00000085180	AI838599	blue	-0.246722	-0.303262	0.370813	0.24252	-0.0715829	-0.0475999	-0.00105357	0.317253	0.365526	0.414542	0.0573896	0.0588259	-0.350799	-0.437614	-0.103359	-0.196977	-0.26846	-0.0354792
ENSMUSG00000024970	AI846148	grey60	0.0570428	0.0699221	-0.19474	-0.269356	-0.239081	-0.415253	-0.620147	-0.0706357	0.117105	-0.260429	0.37534	0.372172	0.288509	0.513574	0.093934	0.118902	0.379236	0.50577
ENSMUSG00000084826	AI847159	brown	0.136085	0.18561	-0.0391708	0.0968235	0.0534788	0.0409486	0.0242497	-0.011313	0.19304	0.0358796	-0.0363648	0.242137	-0.151952	0.0713467	0.163825	0.000272961	0.234315	0.0980767
ENSMUSG00000040297	AI848100	darkturquoise	0.361067	0.274885	0.814251	0.855668	0.245074	0.0831503	0.489005	-0.261741	0.0701212	0.353725	0.0316337	0.343353	-0.806245	-0.73061	-0.258736	-0.58257	-0.175385	-0.468023
ENSMUSG00000085554	AI854517	darkmagenta	-0.0910779	-0.109613	-0.508975	-0.63887	-0.503444	-0.245369	-0.465685	0.0203838	-0.0453869	-0.250177	0.222613	-0.090295	0.732015	0.611364	0.170655	0.322207	0.177665	0.446714
ENSMUSG00000053297	AI854703	grey	0.320488	-0.254472	-0.367311	-0.0309384	-0.247749	0.376539	0.128333	-0.0580701	0.336678	0.386285	-0.382105	-0.0286146	-0.0181588	0.13549	0.695188	0.369863	0.357575	0.185352
ENSMUSG00000056383	AI987944	blue	-0.0924025	0.0598352	0.453372	0.257425	-0.196509	-0.515722	-0.249531	-0.0827657	0.265134	0.0111806	0.522061	0.524045	-0.17943	-0.316161	-0.413906	-0.495722	-0.160411	0.108378
ENSMUSG00000040627	Aicda	darkturquoise	-0.294833	-0.396747	-0.138386	-0.113291	-0.0697413	-0.10802	-0.253478	0.313389	-0.00784542	-0.0958195	-0.0429957	0.0500783	-0.0950422	0.0196857	-0.0197102	0.172092	0.0479397	0.181527
ENSMUSG00000024397	Aif1	brown	0.486431	0.272373	-0.146343	-0.0735639	-0.0491444	-0.253773	-0.300982	-0.536995	-0.0994114	-0.29506	0.284072	0.394585	0.21888	0.393284	0.0652025	0.0305009	0.369486	0.30486
ENSMUSG00000050840	Cdh20	green	0.14615	-0.335977	-0.329874	0.328931	0.465262	0.891562	0.510044	0.0299471	-0.166782	0.229689	-0.915528	-0.235815	-0.391128	-0.0167131	0.584017	0.589567	0.422645	-0.280798
ENSMUSG00000036932	Aifm1	black	-0.3592	-0.642846	-0.671083	-0.496197	-0.372902	-0.213986	-0.634734	0.481654	0.119842	-0.230512	0.108951	0.382321	0.479158	0.688248	0.305793	0.658541	0.565976	0.838939
ENSMUSG00000020085	Aifm2	darkturquoise	0.170701	0.0137981	0.25374	0.312925	-0.20558	0.0529098	0.124145	-0.0954626	0.339985	0.439961	-0.0153171	0.167574	-0.286685	-0.319417	0.138763	-0.178578	-0.0422008	-0.100881
ENSMUSG00000022763	Aifm3	darkred	0.0472584	-0.502882	-0.390065	0.202325	0.0352727	0.629738	0.345364	0.391402	0.0381155	0.257549	-0.623468	0.0749893	-0.169248	0.149596	0.568171	0.581586	0.532869	0.0993174
ENSMUSG00000019806	Aig1	darkred	0.271909	-0.319644	-0.329443	0.258018	0.22343	0.561167	0.126743	0.099369	0.0267223	0.181433	-0.593554	0.107317	-0.356048	0.181575	0.610538	0.540054	0.632782	0.0824117
ENSMUSG00000034648	Lrrn1	green	0.264942	-0.0583423	-0.118406	0.53579	0.778273	0.891528	0.581463	-0.165224	-0.413406	0.0566671	-0.844752	-0.177961	-0.489542	-0.0851838	0.309875	0.431489	0.385281	-0.50689
ENSMUSG00000012123	Aim1l	grey	-0.145881	-0.21401	-0.264793	-0.117257	-0.366232	-0.0328362	-0.122052	0.215871	0.283257	0.139752	0.0020466	0.158814	0.188704	0.196971	0.272911	0.137438	0.233703	0.320886
ENSMUSG00000037860	Aim2	darkturquoise	0.534677	0.435894	0.2346	0.517488	0.31127	0.110062	0.210855	-0.389448	-0.150882	-0.0858057	-0.0767419	0.347039	-0.437008	-0.115772	-0.0779614	-0.182222	0.268654	-0.252914
ENSMUSG00000028029	Aimp1	grey60	-0.0851469	-0.0895728	-0.481996	-0.32346	0.0307923	-0.294494	-0.524979	0.0921359	-0.0877631	-0.562536	0.302777	0.604725	0.463942	0.784394	0.0257591	0.439619	0.639998	0.717511
ENSMUSG00000029610	Aimp2	grey60	-0.169274	-0.106363	-0.569587	-0.454075	-0.0848876	-0.258774	-0.406931	0.12816	-0.256385	-0.618144	0.300529	0.444297	0.629985	0.801366	-0.0737629	0.453928	0.549133	0.68875
ENSMUSG00000024847	Aip	grey60	-0.157398	-0.299932	-0.595544	-0.56984	-0.317767	-0.431597	-0.764588	0.0900946	0.083994	-0.388607	0.330364	0.346993	0.646013	0.750835	0.202928	0.403612	0.460543	0.791458
ENSMUSG00000024597	Slc12a2	green	0.1854	-0.115202	-0.0249219	0.605039	0.767347	0.891525	0.598598	-0.103067	-0.386618	0.131703	-0.81124	-0.150605	-0.516563	-0.157988	0.27357	0.398714	0.34102	-0.519328
ENSMUSG00000036192	Rorb	green	0.0719338	-0.299196	-0.308898	0.433434	0.549256	0.891116	0.561001	0.0596185	-0.337031	0.0753955	-0.867318	-0.0948487	-0.384164	0.0166191	0.402713	0.554831	0.51489	-0.300537
ENSMUSG00000039546	Ajap1	brown	-0.0605841	0.482806	0.427725	-0.110902	-0.285669	-0.652746	-0.152972	-0.210847	-0.0486422	-0.226081	0.75254	0.134157	0.278802	-0.115694	-0.613056	-0.679131	-0.434332	-0.016144
ENSMUSG00000026817	Ak1	darkmagenta	-0.326216	-0.347561	-0.640994	-0.501922	-0.156076	0.0304257	-0.328649	0.227421	-0.308864	-0.337859	-0.0990193	-0.104063	0.595867	0.611453	0.1258	0.590148	0.318235	0.329595
ENSMUSG00000040729	AK129341	blue	0.381246	0.687576	0.783127	0.543623	0.130404	-0.310582	0.231545	-0.485961	-0.0664571	-0.0427215	0.464371	0.367594	-0.380288	-0.432078	-0.536953	-0.766088	-0.246465	-0.345956
ENSMUSG00000078139	AK157302	brown	-0.635546	-0.684396	-0.299925	-0.497946	-0.546446	-0.544819	-0.668312	0.594349	0.334892	-0.0833514	0.446533	0.367406	0.460129	0.323246	-0.0338172	0.23247	0.0826572	0.801485
ENSMUSG00000028792	Ak2	grey60	-0.151304	0.305559	-0.282488	-0.312209	0.310524	-0.088194	-0.189217	-0.179016	-0.591549	-0.650276	0.114679	-0.075667	0.461596	0.509039	-0.332762	0.180724	0.136303	0.000203985
ENSMUSG00000062098	Btbd3	green	0.167594	-0.254408	-0.162037	0.439887	0.342894	0.891082	0.699391	0.0723915	-0.135083	0.368689	-0.842174	-0.243007	-0.40472	-0.181812	0.48152	0.377959	0.285861	-0.384685
ENSMUSG00000028527	Ak4	darkturquoise	0.276289	-0.18095	0.232681	0.533271	0.246663	0.529416	0.427728	-0.233191	0.180709	0.593409	-0.431311	0.0156331	-0.494375	-0.332055	0.459453	0.0973256	0.149277	-0.22855
ENSMUSG00000019647	Sema6a	green	0.0986373	-0.120472	-0.125357	0.418658	0.481772	0.89096	0.65696	0.0392757	-0.318956	0.193708	-0.855726	-0.339037	-0.464329	-0.142022	0.325559	0.401352	0.270007	-0.493186
ENSMUSG00000023043	Krt18	greenyellow	-0.549069	-0.63688	-0.518553	-0.435855	-0.233702	0.0186496	-0.303975	0.905868	0.0351526	-0.130131	-0.154392	-0.0985244	0.300916	0.32168	0.118749	0.523984	0.137929	0.38146
ENSMUSG00000031831	Lrrc50	greenyellow	-0.555305	-0.357887	-0.227451	-0.367216	-0.285902	-0.184784	-0.153354	0.903581	0.0652964	-0.12457	0.0808023	-0.0403556	0.198476	0.0933977	-0.195341	0.142167	-0.131577	0.280769
ENSMUSG00000018428	Akap1	brown	-0.244658	-0.00482496	0.440539	-0.0815365	-0.425335	-0.792024	-0.502467	-0.0511809	0.297916	0.0185857	0.786459	0.363291	0.1374	-0.198396	-0.453694	-0.541346	-0.384605	0.273929
ENSMUSG00000047804	Akap10	blue	0.282311	0.335205	0.796303	0.810099	0.431101	0.424002	0.780205	-0.293637	-0.10197	0.456184	-0.266034	-0.196043	-0.766026	-0.83111	-0.203403	-0.522122	-0.40399	-0.830186
ENSMUSG00000022016	Akap11	blue	0.114886	0.32049	0.955173	0.580683	-0.0793088	-0.282691	0.283425	-0.170006	0.249806	0.390544	0.423882	0.23668	-0.522715	-0.788234	-0.484892	-0.835871	-0.54942	-0.375037
ENSMUSG00000032548	Slco2a1	green	0.0803502	-0.196615	-0.32999	0.247198	0.541708	0.890292	0.621128	0.0466863	-0.425847	0.045473	-0.849831	-0.342078	-0.214014	0.0397222	0.348444	0.533595	0.315935	-0.391051
ENSMUSG00000066406	Akap13	blue	0.144837	0.185905	0.565808	0.360625	0.024927	0.323684	0.67112	-0.139977	0.0983998	0.592061	-0.190733	-0.461963	-0.419668	-0.679699	-0.0164795	-0.435463	-0.544814	-0.598661
ENSMUSG00000043020	Wdr63	greenyellow	-0.636072	-0.610032	-0.147184	-0.314232	-0.472519	-0.237809	-0.299414	0.902484	0.300294	0.115282	0.124261	0.0341783	0.143027	0.00578936	-0.0521795	0.155155	-0.133261	0.38317
ENSMUSG00000059708	Akap17b	blue	0.147947	0.105274	0.82002	0.702804	0.130241	-0.0543614	0.27376	-0.141306	0.412156	0.534063	0.1657	0.300578	-0.685911	-0.751765	-0.154258	-0.609487	-0.310939	-0.304112
ENSMUSG00000032261	Sh3bgrl2	green	0.371477	0.0674792	0.167474	0.71104	0.614533	0.889911	0.80914	-0.209514	-0.296576	0.293174	-0.812796	-0.24812	-0.67352	-0.395896	0.268052	0.135299	0.15917	-0.72077
ENSMUSG00000030344	Akap3	blue	-0.0863532	0.056343	0.211547	-0.0540742	-0.199935	-0.17657	-0.132376	0.226419	0.441741	0.251611	0.301727	0.128352	0.097199	0.00665106	0.0254153	-0.0949747	-0.101765	0.205128
ENSMUSG00000021057	Akap5	blue	0.0062836	0.530872	0.821299	0.29075	-0.0930967	-0.597061	0.0295916	-0.18631	0.0656018	-0.031524	0.710453	0.307162	-0.222875	-0.497427	-0.746678	-0.875889	-0.532177	-0.193639
ENSMUSG00000061603	Akap6	blue	0.287493	0.483939	0.954469	0.6404	0.0788455	-0.0104499	0.576891	-0.343629	0.151065	0.475783	0.167715	-0.073586	-0.612279	-0.891939	-0.370873	-0.853596	-0.636363	-0.655397
ENSMUSG00000050541	Adra1b	green	0.0839631	-0.321776	-0.416351	0.17209	0.345498	0.889762	0.560097	0.0927253	-0.249014	0.203698	-0.88977	-0.381428	-0.201465	0.0627562	0.554465	0.582824	0.360501	-0.277428
ENSMUSG00000024045	Akap8	blue	0.309541	0.158259	0.64661	0.689248	0.122537	0.117896	0.310787	-0.263031	0.290407	0.462909	0.0617163	0.405559	-0.62017	-0.463671	0.0217168	-0.307764	0.0233092	-0.160765
ENSMUSG00000002625	Akap8l	brown	-0.0355913	0.136316	-0.0884573	-0.425339	-0.440765	-0.680239	-0.644058	-0.0606578	0.262558	-0.251605	0.644284	0.409067	0.358158	0.426094	-0.0851514	-0.0609277	0.139279	0.653609
ENSMUSG00000040407	Akap9	brown	-0.0276372	0.406138	0.629624	0.209598	-0.201992	-0.656487	-0.144894	-0.138239	0.154432	-0.0770882	0.765413	0.531998	-0.0873331	-0.271663	-0.61249	-0.699473	-0.283112	0.0954964
ENSMUSG00000039552	Rsph4a	greenyellow	-0.461432	-0.439055	-0.0191343	-0.119216	-0.294047	-0.0278174	-0.0783497	0.902434	0.344736	0.254891	-0.0454734	-0.0304645	-0.0956686	-0.13136	0.0333989	0.118062	-0.140195	0.18206
ENSMUSG00000023075	Akirin1	royalblue	-0.204777	-0.178309	0.0858034	-0.0581939	-0.27492	-0.571464	-0.549125	0.0524917	0.192423	-0.16995	0.666742	0.74058	0.310766	0.281907	-0.203621	-0.0404887	0.237374	0.630362
ENSMUSG00000028291	Akirin2	royalblue	0.18061	0.544596	0.34119	0.228491	0.193674	-0.416225	-0.114068	-0.341008	-0.160551	-0.415957	0.521914	0.484401	0.0319549	0.0287398	-0.511345	-0.45801	0.0231851	-0.0114601
ENSMUSG00000039158	Akna	blue	-0.384918	-0.402895	0.0631259	-0.20118	-0.389963	-0.196666	-0.174878	0.624493	0.441219	0.343201	0.0193212	-0.206609	-0.163023	-0.338351	0.0362346	-0.0992115	-0.404919	0.121544
ENSMUSG00000028692	Akr1a1	darkred	-0.0328111	-0.216431	-0.646329	-0.37239	-0.0988807	-0.156038	-0.47128	0.144202	-0.00570677	-0.440267	0.151356	0.530471	0.49062	0.815449	0.205608	0.586037	0.721421	0.769051
ENSMUSG00000061758	Akr1b10	black	0.198621	-0.522847	-0.53829	-0.099325	0.0479875	0.516338	-0.0503553	0.307927	0.16658	0.251643	-0.572479	-0.0778415	-0.0332832	0.363873	0.774283	0.751502	0.537701	0.264326
ENSMUSG00000001642	Akr1b3	brown	-0.270315	-0.181371	-0.216044	-0.547749	-0.551589	-0.678697	-0.701071	0.251212	0.292934	-0.214725	0.635267	0.373769	0.536716	0.442729	-0.147725	0.0654004	0.0748459	0.723275
ENSMUSG00000022514	Il1rap	green	0.144025	-0.230445	-0.147669	0.475523	0.744679	0.889728	0.527613	-0.0113799	-0.34619	0.137844	-0.856625	-0.171025	-0.495989	-0.0719234	0.379507	0.521734	0.388246	-0.392732
ENSMUSG00000029762	Akr1b8	black	0.142323	-0.16917	-0.39416	-0.426996	-0.378252	-0.00373765	-0.264601	0.334622	0.226134	0.0956713	-0.0377558	-0.154036	0.361208	0.348188	0.360581	0.366067	0.0913916	0.288032
ENSMUSG00000070306	Ccdc153	greenyellow	-0.458275	-0.279114	-0.0983258	-0.184698	-0.231426	-0.0428232	-0.00389719	0.901854	0.121543	0.0272057	-0.00978404	-0.0466452	0.0486785	-0.0161545	-0.130119	0.0962442	-0.119963	0.142627
ENSMUSG00000033715	Akr1c14	brown	-0.534957	-0.320445	-0.0784078	-0.256623	-0.448745	-0.565478	-0.427153	0.470997	0.0963847	-0.273075	0.534663	0.531197	0.325447	0.218578	-0.352334	-0.00757488	0.0856573	0.603769
ENSMUSG00000048376	F2r	green	0.20475	-0.164827	-0.287562	0.368886	0.505483	0.88889	0.640695	0.0476813	-0.291688	0.111313	-0.855943	-0.193398	-0.356927	-0.010759	0.401248	0.482873	0.406361	-0.364306
ENSMUSG00000042115	Klhdc8a	green	0.24894	-0.282497	-0.436799	0.267592	0.483647	0.888614	0.354989	-0.114645	-0.20707	0.158625	-0.89853	-0.216231	-0.268003	0.184659	0.688319	0.698987	0.580481	-0.212762
ENSMUSG00000038641	Akr1d1	grey	0.189946	-0.23761	-0.0984427	0.08191	0.142766	0.169875	-0.112902	-0.0443162	-0.0104778	0.0282258	-0.259029	-0.0212375	-0.241392	0.011564	0.2694	0.225066	0.193834	-0.0339668
ENSMUSG00000045410	Akr1e1	darkturquoise	0.699085	0.351557	0.051844	0.525717	0.412899	0.629979	0.571209	-0.407969	-0.0503098	0.213204	-0.542005	-0.0473113	-0.485611	-0.119545	0.40905	0.0714181	0.32984	-0.403871
ENSMUSG00000028743	Akr7a5	black	-0.286376	-0.582861	-0.816047	-0.508356	-0.102531	0.20948	-0.341721	0.499541	-0.0215684	-0.184423	-0.301435	-0.0353597	0.485859	0.711485	0.488682	0.857036	0.54085	0.548465
ENSMUSG00000001729	Akt1	brown	-0.276246	-0.179027	0.0486196	-0.448102	-0.723919	-0.691214	-0.64295	0.0664034	0.595833	0.202813	0.65727	0.150411	0.43454	0.0760527	0.007595	-0.237172	-0.254455	0.543709
ENSMUSG00000011096	Akt1s1	grey60	-0.372223	-0.13645	-0.616031	-0.579658	-0.230994	-0.0717183	-0.312522	0.125152	-0.246928	-0.417807	0.0532038	-0.105732	0.718393	0.685302	0.0792798	0.469462	0.301221	0.399895
ENSMUSG00000004056	Akt2	brown	-0.173968	0.39903	0.451988	-0.141797	-0.405601	-0.823711	-0.318807	-0.142574	0.0161232	-0.287407	0.92458	0.357239	0.319526	-0.0472215	-0.702551	-0.647586	-0.368606	0.19625
ENSMUSG00000024033	Rsph1	greenyellow	-0.622443	-0.631458	-0.33065	-0.480443	-0.470038	-0.283148	-0.46389	0.900618	0.236141	-0.0361221	0.12986	0.0286121	0.269747	0.204629	0.00790834	0.298765	-0.0178188	0.51867
ENSMUSG00000019699	Akt3	blue	0.301516	0.32567	0.930483	0.782784	0.147154	0.106875	0.578781	-0.312914	0.105524	0.500212	0.0445257	0.0750457	-0.747062	-0.852868	-0.267691	-0.691635	-0.42444	-0.617647
ENSMUSG00000000125	Wnt3	green	0.0887409	-0.217112	-0.385346	0.216507	0.435432	0.888564	0.609866	0.0325051	-0.371018	0.082915	-0.874941	-0.37325	-0.209956	0.0436271	0.410355	0.537076	0.338267	-0.355624
ENSMUSG00000037664	Cdkn1c	greenyellow	-0.56687	-0.718867	-0.508369	-0.509095	-0.322524	-0.0776785	-0.393252	0.900474	0.160516	-0.0517882	-0.100529	-0.124807	0.313865	0.260941	0.139517	0.476699	0.0330677	0.431395
ENSMUSG00000093059	AL589767.1	brown	0.151383	0.378018	0.0801949	-0.106716	-0.26329	-0.161427	0.0948854	-0.044194	0.0102223	-0.075201	0.204221	-0.0688437	0.185793	0.0296768	-0.0830461	-0.285057	-0.121709	-0.0415572
ENSMUSG00000056174	Col8a2	greenyellow	-0.430415	-0.427243	-0.285977	-0.264952	-0.118826	0.184174	0.085645	0.899707	-0.0451287	0.00362072	-0.285281	-0.32034	0.0723856	0.00822433	-0.0115855	0.296951	-0.130536	0.00384731
ENSMUSG00000092788	AL591905.1	blue	-0.181216	-0.172541	0.436545	0.289706	0.0804861	-0.112076	0.0485	0.116527	0.362142	0.390621	0.184452	0.241057	-0.320249	-0.385108	-0.0656923	-0.28892	-0.20343	0.0388724
ENSMUSG00000092844	AL592465.1	grey	0.0873256	0.122128	0.00449705	-0.165809	-0.161784	-0.18057	-0.0922424	0.0664253	0.0111174	-0.106487	0.105146	-0.132232	0.0972372	-0.0694107	-0.222583	-0.133877	-0.257505	-0.105828
ENSMUSG00000092989	AL596108.1	brown	-0.0626887	0.195722	0.330213	0.0357463	-0.187683	-0.263641	0.0107001	-0.209596	0.122252	0.0935465	0.399051	0.132	0.132224	-0.168374	-0.26792	-0.300696	-0.287388	0.0150479
ENSMUSG00000092669	AL596111.1	brown	-0.0148399	0.275614	0.494152	-0.0242878	-0.436155	-0.640851	-0.188556	-0.0336079	0.295858	0.098854	0.6736	0.305654	-0.0547744	-0.268634	-0.407345	-0.613463	-0.376431	0.144568
ENSMUSG00000092641	AL596258.1	brown	0.223744	0.350388	0.0691365	0.136014	0.289608	-0.1048	-0.0352795	-0.360107	-0.311004	-0.367909	0.171426	0.2093	-0.0344912	0.109749	-0.281465	-0.110652	0.141257	-0.010293
ENSMUSG00000012609	Ttll5	green	0.119266	-0.137503	-0.364013	0.257989	0.523992	0.888256	0.576913	-0.0311628	-0.395022	0.0227259	-0.851172	-0.291835	-0.228675	0.084025	0.401519	0.568665	0.402644	-0.358545
ENSMUSG00000033849	B3galt2	green	0.233835	-0.320789	-0.227951	0.465301	0.394993	0.88822	0.59821	0.00201952	-0.180947	0.300692	-0.828559	-0.0886967	-0.392885	-0.0347767	0.549462	0.499569	0.486739	-0.272029
ENSMUSG00000092839	AL606908.1	grey	0.0407369	8.1e-06	0.0864232	-0.0819785	-0.143673	0.0743791	0.129033	0.360194	0.431783	0.397754	-0.0398547	-0.184087	-0.0973245	-0.144034	0.196125	-0.0462505	-0.216125	0.0461488
ENSMUSG00000078049	AL626775.1	brown	-0.0878415	0.334297	0.138766	0.0957311	0.180802	-0.105544	-0.0238189	-0.200308	-0.190579	-0.285398	0.241466	0.192831	0.0802018	0.13098	-0.322161	-0.133061	0.106207	-0.0172284
ENSMUSG00000093220	AL627182.1	blue	0.265738	0.379218	0.470897	0.204719	-0.100947	-0.287541	0.0635086	0.0291967	0.18586	0.111714	0.242394	0.0736984	-0.358523	-0.409454	-0.282616	-0.521692	-0.347152	-0.214542
ENSMUSG00000092798	AL627204.1	blue	-0.0775935	0.27726	0.210569	-0.122215	-0.0397275	-0.126752	0.165688	0.0240738	-0.139091	-0.108507	0.131751	-0.325705	0.0954533	-0.204562	-0.336698	-0.312704	-0.455129	-0.293958
ENSMUSG00000093734	AL645907.1	blue	0.207174	0.140718	0.422997	0.518105	0.413589	0.315353	0.439505	-0.337553	0.124846	0.379014	-0.21754	-0.00272541	-0.498224	-0.432448	0.104528	-0.198299	-0.104184	-0.383898
ENSMUSG00000064280	Ccdc146	greenyellow	-0.522261	-0.412803	-0.210363	-0.356677	-0.348615	-0.129044	-0.169805	0.898378	0.142937	-0.00639794	-0.011991	-0.114205	0.0945726	0.0291259	-0.0702991	0.186375	-0.144462	0.251291
ENSMUSG00000025892	Gria4	green	0.283036	0.0110071	0.233842	0.7264	0.577157	0.887548	0.867207	-0.16874	-0.205632	0.40178	-0.769736	-0.26182	-0.643932	-0.481717	0.23623	0.0721777	0.0587706	-0.716539
ENSMUSG00000092950	AL662901.1	brown	-0.405218	-0.342327	0.0352189	-0.287919	-0.236234	-0.123563	-0.136618	0.345685	0.121031	0.232608	0.0499549	-0.373939	0.132023	-0.167723	-0.0117402	-0.0173905	-0.439687	-0.00183196
ENSMUSG00000092785	AL672076.1	blue	-0.0746943	0.241748	0.37155	0.0209778	-0.100383	-0.108521	0.0496884	-0.161059	0.376853	0.344084	0.13922	-0.266901	-0.103568	-0.345228	0.0389775	-0.392463	-0.422633	-0.193013
ENSMUSG00000028546	Elavl4	green	0.227206	-0.245862	-0.0659048	0.499243	0.427634	0.887424	0.687696	0.097719	-0.00103489	0.461044	-0.862294	-0.252185	-0.581307	-0.28056	0.500828	0.330192	0.231243	-0.41794
ENSMUSG00000092718	AL683823.1	royalblue	0.102707	0.0837265	0.163022	0.318488	-0.0189572	-0.0725098	0.071167	-0.0197343	-0.0406784	-0.122309	0.157881	0.507669	-0.13908	-0.00507008	-0.205743	-0.0999805	0.243375	0.0853951
ENSMUSG00000092707	AL683847.1	royalblue	0.156668	0.0906859	0.229938	0.200267	-0.232572	-0.164124	-0.0490146	-0.0962582	0.255462	0.120432	0.276987	0.434819	-0.154367	-0.016023	-0.0135395	-0.129502	0.174268	0.230943
ENSMUSG00000077883	AL683882.1	darkturquoise	0.0925833	-0.0535564	0.259848	0.335043	0.109058	0.0179116	-0.00314055	0.0956806	0.385616	0.323657	0.0190084	0.308075	-0.331146	-0.232576	0.114688	-0.102883	0.0495951	0.0504244
ENSMUSG00000093186	AL713978.1	blue	0.447843	0.240321	0.334652	0.273323	-0.0574426	-0.0446996	0.0836078	-0.35367	0.320844	0.340698	0.00276813	0.0618558	-0.455509	-0.352913	0.161497	-0.318271	-0.105939	-0.15108
ENSMUSG00000093572	AL713994.1	blue	-0.0933076	-0.215287	0.133556	-0.0587477	-0.343166	-0.040103	0.0605726	0.0386984	0.287502	0.41758	-0.0201163	-0.325524	0.01086	-0.393396	0.138318	-0.247327	-0.441367	-0.129868
ENSMUSG00000078061	AL731851.1	blue	0.273627	0.391075	0.465504	0.410285	0.151005	0.182903	0.389721	-0.30312	-0.0542586	0.177063	0.0437139	0.0076208	-0.192314	-0.240164	-0.0756119	-0.248061	-0.105462	-0.348044
ENSMUSG00000078012	AL732472.1	brown	0.153634	0.223266	0.0132761	-0.0587909	0.0564272	-0.20281	-0.178929	-0.131201	-0.202471	-0.305623	0.239941	0.111879	0.138097	0.2151	-0.218195	-0.0590818	0.0905567	0.103003
ENSMUSG00000092955	AL732525.1	brown	-0.433652	0.0270512	0.155479	-0.179806	-0.0553246	-0.294578	0.047532	0.159535	-0.194538	-0.238232	0.297306	-0.137561	0.235733	-0.182109	-0.542261	-0.330515	-0.471168	-0.135892
ENSMUSG00000093190	AL732525.2	blue	0.126963	0.428693	0.670815	0.471855	0.182341	-0.0397239	0.345608	-0.191124	-0.170062	0.0264857	0.184386	0.120274	-0.47186	-0.41961	-0.441768	-0.489334	-0.221769	-0.386917
ENSMUSG00000093188	AL732564.1	blue	0.269512	0.37242	0.312392	0.126157	0.195749	-0.0810571	0.0300954	-0.376459	-0.0251585	0.0517768	0.145905	-0.135514	-0.016241	-0.165846	-0.0610404	-0.31807	-0.252405	-0.24076
ENSMUSG00000092721	AL807764.1	grey60	-0.267735	0.0612639	-0.193825	-0.225701	0.193323	-0.0231298	-0.0537205	0.165265	-0.344206	-0.39699	0.0257787	-0.124119	0.345532	0.275786	-0.294459	0.156192	-0.0239178	-0.0257408
ENSMUSG00000084713	AL808014.1	grey	0.098125	-0.073876	-0.163334	-0.270391	-0.413235	-0.235471	-0.275963	0.0926189	0.320157	0.0723375	0.158135	0.115754	0.150577	0.139468	0.229027	0.0944102	0.0587375	0.362406
ENSMUSG00000080374	AL845466.1	grey60	-0.075724	-0.119318	-0.463622	-0.230012	0.118545	-0.0210746	-0.410966	-0.122255	-0.223424	-0.400936	0.0662034	0.279566	0.497626	0.698779	0.160099	0.495876	0.570595	0.400349
ENSMUSG00000092918	AL928590.1	brown	-0.245513	-0.121889	0.180143	-0.0115866	-0.254899	-0.368902	-0.21719	0.375541	0.0959421	-0.0571983	0.292448	0.158711	-0.0477907	-0.150916	-0.317757	-0.233784	-0.183813	0.123102
ENSMUSG00000092951	AL928889.1	blue	0.43918	0.174561	0.477175	0.240714	-0.209763	-0.206339	0.0168248	-0.141928	0.586958	0.471577	0.229733	0.205295	-0.445761	-0.413647	0.138938	-0.445769	-0.196714	0.0217696
ENSMUSG00000092635	AL929466.1	brown	-0.450407	-0.099666	0.255542	-0.161653	-0.326134	-0.51776	-0.242542	0.091575	0.133208	-0.0363527	0.52881	0.0778198	0.237852	-0.171967	-0.426657	-0.42475	-0.40564	0.136554
ENSMUSG00000093006	AL935177.1	blue	0.373382	0.501178	0.350712	0.121133	0.141324	-0.00463246	0.180445	-0.467933	-0.0840983	0.0491949	0.0128871	-0.355228	-0.202348	-0.321863	-0.198256	-0.420058	-0.400839	-0.499974
ENSMUSG00000093001	AL954388.2	blue	0.384612	0.316399	0.435197	0.453337	-0.103363	0.0162295	0.267539	-0.280222	0.167978	0.193455	0.147631	0.37647	-0.378847	-0.248216	-0.0349796	-0.269706	0.0979363	-0.0591743
ENSMUSG00000028393	Alad	grey60	-0.290453	-0.225484	-0.586824	-0.458777	-0.117242	-0.267095	-0.575876	0.11266	-0.229843	-0.581198	0.286634	0.375029	0.723728	0.837048	-0.0231767	0.512802	0.547696	0.676294
ENSMUSG00000031351	Zfp185	greenyellow	-0.430416	-0.532127	-0.452357	-0.395018	-0.294143	0.0872993	-0.21392	0.898147	0.14234	0.0284515	-0.234443	-0.201712	0.166769	0.21762	0.213658	0.454173	0.0711558	0.263276
ENSMUSG00000025270	Alas2	brown	0.456896	0.19703	0.110363	-0.100555	-0.220995	-0.163878	0.00406453	-0.231196	0.346946	0.22934	0.0711956	-0.182964	-0.110361	-0.206413	0.130737	-0.299153	-0.280441	-0.0761447
ENSMUSG00000022636	Alcam	blue	0.090749	0.441241	0.826394	0.317962	-0.176063	-0.590542	-0.00617365	-0.196551	0.233057	0.111498	0.678218	0.340529	-0.308787	-0.549464	-0.598896	-0.858821	-0.50814	-0.131291
ENSMUSG00000007833	Aldh16a1	grey	0.142319	-0.235177	-0.0618595	-0.163948	-0.277163	-0.105631	-0.318695	-0.0826433	0.611117	0.404037	0.00648513	-0.0778042	0.00849213	-0.0684071	0.448725	0.0266915	-0.0855197	0.173803
ENSMUSG00000028268	Gbp3	salmon	0.884635	0.314218	0.0558779	0.318102	0.146242	0.205427	0.204299	-0.367678	0.118895	0.116524	-0.173377	0.205862	-0.371767	-0.0144295	0.320278	-0.0247233	0.301925	-0.0941368
ENSMUSG00000026824	Kcnj3	green	-0.0171742	-0.363443	-0.210262	0.358897	0.358921	0.886224	0.682819	0.198007	-0.18167	0.322975	-0.870297	-0.327077	-0.373737	-0.185976	0.430315	0.414452	0.224461	-0.387065
ENSMUSG00000047671	Tctex1d4	greenyellow	-0.419836	-0.522508	-0.323723	-0.302956	-0.279899	0.00503196	-0.182841	0.897902	0.164133	0.0360391	-0.139016	-0.0488755	0.0664912	0.150856	0.118435	0.376496	0.0677762	0.326205
ENSMUSG00000015134	Aldh1a3	brown	-0.352216	-0.0544911	0.0013591	-0.238094	-0.168513	-0.34981	-0.336902	-0.0786271	0.178345	-0.0320833	0.441311	0.218059	0.394317	0.227343	-0.143468	-0.0110806	-0.0148565	0.391901
ENSMUSG00000024747	Aldh1a7	brown	-0.382742	-0.0237263	-0.0469193	-0.347221	-0.128798	-0.371732	-0.169042	0.420266	-0.314405	-0.440033	0.350869	0.0563086	0.269876	0.154542	-0.562993	-0.0330251	-0.181589	0.17498
ENSMUSG00000035561	Aldh1b1	brown	-0.251162	0.0940904	0.214196	-0.430075	-0.642761	-0.770434	-0.468632	0.0810999	0.304308	-0.0331528	0.786081	0.105716	0.43191	0.0312901	-0.313132	-0.441923	-0.407136	0.356564
ENSMUSG00000030088	Aldh1l1	grey60	0.18756	0.0730671	-0.283973	-0.0462057	0.252976	0.0107971	-0.153492	-0.0433282	-0.246066	-0.367223	0.0400146	0.301699	0.171452	0.437734	0.00468262	0.280388	0.429974	0.230818
ENSMUSG00000020256	Aldh1l2	darkturquoise	-0.0929167	-0.330166	0.350468	0.38761	0.241488	0.163956	0.141435	0.0303254	0.239054	0.438869	-0.121125	0.0545931	-0.410124	-0.457724	0.0314034	-0.0800161	-0.191783	-0.155893
ENSMUSG00000029455	Aldh2	grey	-0.2779	-0.162225	-0.144581	-0.462092	-0.348814	-0.378884	-0.512599	0.24762	0.216869	-0.00765835	0.23129	-0.0724401	0.191355	0.174228	0.031369	0.087478	-0.11415	0.358575
ENSMUSG00000019102	Aldh3a1	black	-0.164191	-0.11074	-0.427589	-0.115784	0.282995	0.460251	0.218062	0.0307669	-0.50843	-0.290564	-0.410959	-0.189017	0.206	0.421991	0.142256	0.528391	0.38176	-0.02941
ENSMUSG00000059921	Unc5c	green	0.269689	-0.150443	0.164686	0.624045	0.448141	0.885773	0.809797	-0.0360558	-0.0352386	0.564035	-0.806421	-0.311713	-0.645555	-0.479997	0.425858	0.143662	0.0499894	-0.584277
ENSMUSG00000024885	Aldh3b1	grey60	-0.207637	-0.233748	-0.529721	-0.443217	0.0389746	-0.124498	-0.513185	0.135723	-0.260625	-0.45156	0.102294	0.103738	0.543702	0.67637	0.0194314	0.541683	0.372999	0.452815
ENSMUSG00000075296	Aldh3b2	brown	-0.138722	-0.0761229	0.193513	-0.217789	-0.627184	-0.480011	-0.338912	0.108489	0.71057	0.413743	0.45935	0.0664669	0.214798	-0.149487	0.098905	-0.330066	-0.333723	0.287156
ENSMUSG00000028737	Aldh4a1	brown	-0.402313	0.18134	0.00101329	-0.327798	-0.0405955	-0.456918	-0.371598	0.328856	-0.219292	-0.467668	0.444996	0.0824537	0.335394	0.245366	-0.544703	-0.0913107	-0.144023	0.167849
ENSMUSG00000035936	Aldh5a1	blue	0.254977	0.330908	0.901071	0.692597	0.0653101	0.06828	0.533955	-0.273876	0.257865	0.583737	0.0861066	-0.0164251	-0.645366	-0.857795	-0.248306	-0.715191	-0.52505	-0.58509
ENSMUSG00000031523	Dlc1	green	0.380205	0.0984469	0.135005	0.5575	0.442406	0.885236	0.844506	-0.26023	-0.172177	0.430581	-0.796328	-0.451391	-0.54189	-0.418552	0.367594	0.0790597	0.0161668	-0.720493
ENSMUSG00000053644	Aldh7a1	blue	0.652195	0.73706	0.260471	0.494606	0.522002	0.459926	0.604104	-0.636315	-0.326389	-0.0173365	-0.342871	-0.171989	-0.411894	-0.197886	0.00310868	-0.20785	0.0648358	-0.642254
ENSMUSG00000037542	Aldh8a1	brown	-0.199395	-0.213786	-0.268657	-0.105677	0.0879067	0.343481	0.296449	0.315412	-0.285265	-0.109237	-0.317858	-0.227695	0.105896	0.0842029	-0.0403565	0.300518	0.0410247	-0.114305
ENSMUSG00000026944	Abca2	green	0.142771	-0.339037	-0.236661	0.372853	0.50802	0.884368	0.432626	0.066247	-0.0710675	0.344255	-0.90366	-0.279425	-0.480042	-0.113286	0.582664	0.550271	0.340082	-0.329507
ENSMUSG00000030695	Aldoa	grey60	-0.0197894	0.160314	-0.211682	-0.274242	-0.0471419	-0.364674	-0.318384	-0.0728482	0.041453	-0.403714	0.283227	0.304096	0.144003	0.302817	-0.133749	0.0130029	0.179689	0.405959
ENSMUSG00000059343	Aldoart1	brown	0.0407941	0.209882	0.0433859	0.0881997	-0.0071189	-0.11462	0.0403831	-0.0468812	-0.104216	-0.25106	0.244721	0.360146	0.0771619	0.0792114	-0.281687	-0.0794283	0.134111	0.115222
ENSMUSG00000048483	Zdhhc22	green	0.115159	-0.248102	-0.292237	0.238659	0.332408	0.883199	0.660274	0.110207	-0.203048	0.277411	-0.868822	-0.423405	-0.277243	-0.0791589	0.481692	0.443366	0.230851	-0.382568
ENSMUSG00000028307	Aldob	grey	0.0218533	0.227945	0.065357	0.0543895	0.217817	0.1244	0.065464	0.0252606	0.0120259	0.0136077	-0.0317855	-0.102998	0.0264626	0.0305243	-0.0184837	0.0307468	-0.0392518	-0.132637
ENSMUSG00000041329	Atp1b2	green	0.153895	-0.254195	-0.348276	0.333563	0.479818	0.882933	0.492982	-0.0378566	-0.29045	0.119309	-0.835122	-0.184422	-0.251763	0.103894	0.531815	0.597154	0.510944	-0.2786
ENSMUSG00000039427	Alg1	blue	0.642876	0.801241	0.386142	0.468071	0.539062	0.242188	0.464193	-0.625736	-0.36592	-0.114563	-0.0968272	-0.0557123	-0.338686	-0.171143	-0.20621	-0.332377	-0.0237562	-0.608433
ENSMUSG00000075470	Alg10b	blue	0.190698	0.457719	0.96454	0.657628	0.0965995	-0.0702052	0.5281	-0.221579	0.0706284	0.365125	0.236566	0.0386	-0.576513	-0.847552	-0.517348	-0.833855	-0.602588	-0.617659
ENSMUSG00000063362	Alg11	blue	0.207766	0.234613	0.64674	0.429481	0.0822923	0.0374887	0.308986	-0.310218	0.11806	0.395596	0.0938114	-0.140268	-0.293055	-0.576279	-0.178703	-0.505933	-0.462246	-0.502965
ENSMUSG00000035845	Alg12	grey	0.14064	0.163375	0.00125333	-0.123705	-0.0720797	0.00707753	-0.00570962	-0.087968	0.206651	0.122692	0.0571496	-0.031813	0.113445	0.130839	0.19174	0.0662577	0.0208846	0.11489
ENSMUSG00000041718	Alg13	blue	0.0500428	0.172556	0.484344	0.191796	-0.0127295	-0.264936	-0.103577	-0.187929	0.0040404	0.0746653	0.281767	0.100404	-0.25669	-0.249933	-0.279178	-0.349111	-0.210534	-0.116427
ENSMUSG00000034171	Faah	green	0.142573	-0.266226	-0.238264	0.307791	0.27959	0.882576	0.622787	0.111401	-0.133313	0.341996	-0.812901	-0.295073	-0.296982	-0.0525856	0.529431	0.487468	0.318541	-0.307357
ENSMUSG00000039740	Alg2	darkturquoise	0.546369	0.0572011	0.476979	0.522973	-0.107129	0.238112	0.390333	-0.110568	0.517192	0.722374	-0.168202	-0.00110281	-0.595519	-0.584558	0.310336	-0.334671	-0.169278	-0.312831
ENSMUSG00000033809	Alg3	black	-0.62563	-0.334978	-0.215962	-0.182045	0.192863	0.0341647	-0.0915832	0.254336	-0.263509	-0.251542	-0.0198762	-0.0784033	0.344894	0.17121	-0.237396	0.238747	-0.0294905	0.0395471
ENSMUSG00000036632	Alg5	darkred	0.207338	-0.321711	-0.347803	-0.0388388	-0.185458	-0.0760498	-0.346071	0.0326709	0.146578	-0.061836	0.02039	0.525946	0.123428	0.409428	0.347078	0.380299	0.572184	0.499493
ENSMUSG00000073792	Alg6	darkturquoise	0.521979	0.611846	0.358861	0.522778	0.594756	0.424437	0.515905	-0.589238	-0.394197	-0.0215517	-0.287898	-0.1742	-0.464182	-0.216496	-0.0728453	-0.200206	0.0371292	-0.639969
ENSMUSG00000035704	Alg8	royalblue	-0.0341618	-0.05294	0.134825	0.183691	0.00576794	-0.207942	-0.163808	0.235504	0.0406235	-0.159962	0.246258	0.578751	-0.151209	0.133953	-0.166816	-0.00048151	0.311462	0.276429
ENSMUSG00000016024	Lbp	greenyellow	-0.572649	-0.674239	-0.293786	-0.394778	-0.420205	-0.157846	-0.356918	0.896651	0.232644	0.0660099	-0.00737811	-0.0668331	0.150751	0.0947705	0.07565	0.302913	-0.0550163	0.396272
ENSMUSG00000055471	Alk	blue	0.287876	0.106991	0.676341	0.456808	-0.282007	0.087341	0.397537	-0.163465	0.558204	0.847687	0.00980686	-0.127681	-0.52943	-0.744746	0.168469	-0.538044	-0.460137	-0.346938
ENSMUSG00000079036	Alkbh1	blue	0.0759576	0.261148	0.221477	0.133589	0.0247646	-0.0200098	0.0201957	-0.108052	-0.118153	-0.118611	0.0695468	0.0774188	-0.192513	-0.0261044	-0.173132	-0.0624715	0.0444806	-0.0878506
ENSMUSG00000093477	Alkbh1.1	darkturquoise	0.0965644	-0.148397	0.042917	0.364806	0.40586	0.164515	0.0854445	-0.143164	-0.147369	0.011298	-0.0939651	0.355648	-0.148001	0.0207805	0.0619398	0.110799	0.291482	-0.00551452
ENSMUSG00000044339	Alkbh2	brown	-0.296686	-0.128218	-0.436273	-0.661961	-0.481842	-0.541789	-0.722715	0.160026	0.163168	-0.309253	0.412946	0.111437	0.577758	0.537891	-0.0133503	0.171115	0.119139	0.626234
ENSMUSG00000040174	Alkbh3	grey60	-0.174861	-0.204515	-0.389853	-0.378088	-0.125759	-0.224331	-0.543068	0.125054	-0.0182115	-0.277718	0.174814	0.244497	0.371598	0.614328	0.134064	0.442498	0.413911	0.599093
ENSMUSG00000039754	Alkbh4	grey60	-0.364473	-0.445276	-0.479366	-0.337305	-0.223819	0.0572608	-0.246251	0.0911816	-0.0809216	-0.0775045	-0.0653825	-0.0518816	0.560489	0.433928	0.285	0.445895	0.261015	0.341141
ENSMUSG00000042650	Alkbh5	darkturquoise	0.0867304	-0.202045	0.352974	0.551453	0.232269	0.355637	0.224656	-0.197849	0.110641	0.436737	-0.316536	-0.0473604	-0.506088	-0.478506	0.211819	-0.0712124	-0.0387529	-0.362812
ENSMUSG00000042831	Alkbh6	grey60	-0.264978	-0.286973	-0.61321	-0.491168	-0.136666	-0.123536	-0.461417	0.0561153	-0.0540761	-0.329114	0.02525	0.0595151	0.487902	0.625551	0.226146	0.442054	0.418578	0.525146
ENSMUSG00000002661	Alkbh7	grey	-0.16456	-0.0971692	-0.311429	-0.31218	-0.31527	-0.356614	-0.493376	0.0231471	0.244809	-0.216634	0.418114	0.506581	0.512016	0.567547	0.112867	0.23442	0.416109	0.708603
ENSMUSG00000025899	Alkbh8	blue	0.473774	0.372681	0.708061	0.715252	0.268236	0.265952	0.60474	-0.145437	0.00109534	0.373852	-0.163426	0.047848	-0.796742	-0.668901	-0.138526	-0.452214	-0.226137	-0.594897
ENSMUSG00000063810	Alms1	blue	0.0286132	0.239879	0.830759	0.624589	0.143796	0.133254	0.562703	0.0627312	0.239737	0.547939	-0.00168632	-0.0385481	-0.689112	-0.819859	-0.256488	-0.596723	-0.502644	-0.531715
ENSMUSG00000090256	Alms1-ps1	blue	0.103764	0.421115	0.220699	0.266277	0.355807	0.155417	0.411186	0.043372	-0.249213	-0.154516	-0.0528897	0.00460004	-0.230594	-0.0977781	-0.330081	-0.188889	-0.033531	-0.322258
ENSMUSG00000090098	Alms1-ps2	brown	-0.266801	-0.0884363	0.273047	-0.0991523	-0.278446	-0.403642	-0.352859	0.111422	0.456712	0.26911	0.372295	0.102001	-0.0107338	-0.181692	-0.0480802	-0.282695	-0.288105	0.187356
ENSMUSG00000000320	Alox12	darkgrey	-0.100429	-0.207595	0.144506	-0.0734884	-0.645652	-0.136638	-0.0792117	0.294239	0.422729	0.459295	0.14818	-0.0454686	0.0206248	-0.18059	0.185895	-0.124194	-0.186568	0.110475
ENSMUSG00000033721	Vav3	green	0.0999773	-0.278842	-0.292413	0.328777	0.424739	0.882054	0.649855	0.11095	-0.27604	0.186107	-0.834604	-0.233775	-0.299547	-0.0226418	0.435564	0.490094	0.369718	-0.30503
ENSMUSG00000004655	Aqp1	greenyellow	-0.478185	-0.654025	-0.462051	-0.382701	-0.238055	0.0790271	-0.251439	0.896472	0.094962	-0.0204654	-0.22974	-0.159217	0.179483	0.215708	0.179981	0.501542	0.0862406	0.303069
ENSMUSG00000036402	Gng12	green	0.335436	0.128196	0.160484	0.661483	0.80037	0.882011	0.762499	-0.265746	-0.436499	0.16838	-0.789871	-0.287905	-0.625486	-0.321031	0.172626	0.180033	0.146687	-0.73893
ENSMUSG00000060063	Alox5ap	blue	-0.0712293	-0.0975087	0.362621	0.19873	-0.133918	-0.351164	-0.270127	-0.11723	0.164251	0.138469	0.371968	0.355244	-0.061737	-0.209031	-0.202845	-0.266185	-0.121461	0.102085
ENSMUSG00000032338	Hcn4	green	0.156786	-0.133832	-0.197557	0.230946	0.388579	0.881489	0.696455	-0.0736862	-0.280239	0.281025	-0.858258	-0.578608	-0.266935	-0.16215	0.421106	0.349914	0.0737078	-0.536143
ENSMUSG00000020892	Aloxe3	grey	0.100656	-0.0960817	0.266239	0.117695	-0.208967	0.0297139	0.212846	0.331081	0.238366	0.346544	-0.0146598	-0.121787	-0.263037	-0.377755	0.00236625	-0.224349	-0.280118	-0.134725
ENSMUSG00000026347	Tmem163	green	0.114775	-0.145731	-0.330388	0.245305	0.391625	0.881414	0.652192	0.0962487	-0.319069	0.131915	-0.838337	-0.337073	-0.211536	0.0254332	0.408527	0.48756	0.323244	-0.377107
ENSMUSG00000059149	Mfsd4	green	0.115744	-0.146514	0.083725	0.510518	0.451064	0.881379	0.711005	-0.0547321	-0.182437	0.447963	-0.780575	-0.381184	-0.473368	-0.29343	0.405618	0.264917	0.113043	-0.551296
ENSMUSG00000038763	Alpk3	grey	-0.33749	-0.18746	-0.114623	-0.252547	-0.0889554	-0.291806	-0.379294	0.17943	0.0418584	-0.23028	0.326067	0.281503	0.318847	0.352852	-0.071579	0.128744	0.176614	0.457949
ENSMUSG00000071176	Arhgef10	green	0.163427	-0.0611941	-0.139915	0.390831	0.759529	0.881047	0.562615	-0.125079	-0.390985	0.109835	-0.816405	-0.334015	-0.373268	-0.0398658	0.346204	0.467034	0.282046	-0.473535
ENSMUSG00000026024	Als2	blue	0.423028	0.427706	0.859188	0.562112	0.0604755	-0.0410752	0.402243	-0.398216	0.374788	0.5931	0.139525	-0.050587	-0.624358	-0.822003	-0.140275	-0.757437	-0.567234	-0.524874
ENSMUSG00000052026	Slc6a7	green	0.143168	-0.369149	-0.415361	0.155515	0.313397	0.880302	0.48037	0.187825	-0.13024	0.297325	-0.906853	-0.380282	-0.265484	0.0536877	0.635882	0.625312	0.357598	-0.236481
ENSMUSG00000050625	Ccdc121	greenyellow	-0.529153	-0.393881	-0.0365766	-0.162862	-0.244446	-0.0863949	-0.0156795	0.895449	0.148994	0.0894023	0.00725044	-0.042931	-0.037702	-0.132997	-0.167938	0.0342683	-0.203337	0.139038
ENSMUSG00000061048	Cdh3	greenyellow	-0.42498	-0.63302	-0.461094	-0.400454	-0.299299	-0.0163144	-0.300717	0.895099	0.136255	-0.0489676	-0.132949	-0.0280125	0.180401	0.27165	0.160733	0.493651	0.146753	0.430787
ENSMUSG00000036602	Alx1	blue	0.0716628	0.015154	0.121128	0.0510759	0.0339135	-0.0153086	-0.058464	-0.194569	0.0277062	0.0516055	0.0804753	0.0180077	0.0766959	0.0135553	0.0373458	0.00236243	-0.0258685	-0.00970261
ENSMUSG00000092348	Alx1	royalblue	0.294696	0.126723	0.155073	0.236362	0.155816	0.0572319	0.0353165	-0.246495	0.0914914	0.109586	-0.0312489	0.154523	-0.330105	-0.0796543	0.133309	-0.0483033	0.135171	-0.0274469
ENSMUSG00000014603	Alx3	grey	-0.41505	-0.353795	-0.222064	-0.460169	-0.496452	-0.385736	-0.444056	0.295709	0.458465	0.13158	0.274529	-0.0562474	0.408991	0.0850908	0.102098	-0.0016004	-0.197571	0.424437
ENSMUSG00000092379	Alx3	black	0.194105	0.177318	0.177821	0.34307	0.452828	0.147153	0.20631	-0.210441	-0.32321	-0.17154	-0.0926661	0.144636	-0.304685	-0.0976065	-0.165286	-0.082009	0.118773	-0.204039
ENSMUSG00000039672	Kcne2	greenyellow	-0.423546	-0.625472	-0.438504	-0.299821	-0.200497	0.13982	-0.203613	0.893719	0.103176	0.012474	-0.271854	-0.124379	0.12462	0.209808	0.22313	0.512527	0.144725	0.277487
ENSMUSG00000025134	Alyref	grey	-0.436887	-0.0712064	-0.264278	-0.235768	0.0536802	-0.295152	-0.350361	0.134722	-0.37713	-0.616499	0.369033	0.394216	0.563161	0.552297	-0.325768	0.214926	0.329739	0.394017
ENSMUSG00000060244	Alyref2	grey60	-0.0334728	0.0310773	-0.454726	-0.356439	0.0212844	0.00505307	-0.10332	-0.0776678	-0.15732	-0.358782	0.00119511	-0.0249282	0.50029	0.486667	0.0898133	0.306973	0.22617	0.222491
ENSMUSG00000018776	Amac1	blue	-0.0240935	0.223115	0.301383	0.32827	0.0822931	0.0847978	0.311802	0.0372004	-0.194806	-0.0401946	-0.0495464	0.010758	-0.287895	-0.291597	-0.294193	-0.229432	-0.109163	-0.35639
ENSMUSG00000022244	Amacr	darkred	0.249852	-0.22401	-0.659262	-0.165858	0.113492	0.205916	-0.263292	0.0600921	-0.0891287	-0.259342	-0.280261	0.294682	0.117997	0.67405	0.497768	0.677889	0.805543	0.477547
ENSMUSG00000040506	Ambra1	blue	0.184746	0.469156	0.767266	0.651458	0.181396	-0.0901273	0.460212	-0.413031	-0.162137	0.102077	0.277531	0.300727	-0.436983	-0.575885	-0.540956	-0.674515	-0.282371	-0.458339
ENSMUSG00000075232	Amd1	darkturquoise	0.191549	-0.0936705	0.309092	0.61464	0.291184	-0.00275327	-0.00651531	-0.211338	0.123132	0.0861043	0.0943432	0.762263	-0.467655	-0.104126	0.0536807	-0.0535675	0.441328	0.158539
ENSMUSG00000063953	Amd2	blue	-0.755389	-0.544688	-0.157229	-0.446634	-0.512699	-0.534055	-0.527742	0.568172	0.339114	-0.0394347	0.433913	0.165357	0.40359	0.091971	-0.166816	-0.0075247	-0.172377	0.570697
ENSMUSG00000037492	Zmat4	green	0.152251	-0.227844	-0.180676	0.35995	0.28139	0.880277	0.711753	0.0553622	-0.148209	0.360786	-0.835797	-0.318477	-0.377835	-0.159944	0.497019	0.373081	0.258454	-0.381398
ENSMUSG00000036820	Amdhd2	grey	-0.207901	-0.0615827	-0.130437	-0.164638	-0.0424627	-0.103026	-0.289061	0.0426016	-0.0791854	-0.174676	0.248812	0.237821	0.379087	0.449615	0.0168952	0.285427	0.299198	0.372992
ENSMUSG00000038764	Ptpn3	green	0.0920871	-0.161204	-0.244712	0.313882	0.397737	0.879918	0.741635	0.115076	-0.329514	0.164843	-0.812032	-0.324129	-0.250686	-0.0647427	0.340262	0.40572	0.258145	-0.417535
ENSMUSG00000031751	Amfr	blue	0.246706	0.359111	0.416937	0.223649	-0.00274288	-0.22161	-0.00115479	-0.1368	-0.125507	-0.134457	0.338539	0.283989	-0.208526	-0.110455	-0.348247	-0.300728	-0.0324783	-0.0768898
ENSMUSG00000035262	Amh	brown	-0.210945	-0.0150046	-0.0403994	-0.519094	-0.477783	-0.690123	-0.699875	-0.122094	0.376266	-0.0529175	0.665366	0.140704	0.516514	0.301815	-0.0427448	-0.150312	-0.118036	0.574106
ENSMUSG00000064329	Scn1a	green	0.300377	-0.155543	0.162681	0.66656	0.427557	0.879826	0.804427	-0.124123	-0.110006	0.516276	-0.823402	-0.279061	-0.689469	-0.49472	0.394702	0.144858	0.0854509	-0.622426
ENSMUSG00000047907	Tshz2	green	0.349775	-0.140935	-0.0981535	0.415868	0.301949	0.87957	0.654913	-0.117925	0.0774239	0.542053	-0.8272	-0.337255	-0.45353	-0.214699	0.666594	0.318061	0.232036	-0.401293
ENSMUSG00000050947	Amigo1	lightyellow	0.205187	-0.198853	0.548748	0.565647	-0.0142643	0.252648	0.283326	-0.186941	0.49797	0.813284	-0.168364	-0.0247359	-0.531646	-0.63549	0.340029	-0.251582	-0.223244	-0.29036
ENSMUSG00000048218	Amigo2	lightyellow	0.622317	0.353891	0.222358	0.222892	-0.115589	0.0898206	0.209851	-0.362087	0.505877	0.494495	-0.114733	-0.071932	-0.412065	-0.332079	0.382163	-0.300982	-0.100186	-0.157053
ENSMUSG00000032593	Amigo3	brown	0.086013	0.485556	0.269167	-0.00758328	0.134297	-0.360864	-0.0607149	-0.233074	-0.169866	-0.296473	0.407919	0.13601	0.0437269	0.0134058	-0.424582	-0.33602	-0.170561	0.0130526
ENSMUSG00000050830	Vwc2	green	0.0267591	-0.284998	-0.404313	0.163576	0.337805	0.879397	0.596471	0.143008	-0.271175	0.171226	-0.876177	-0.408163	-0.182451	0.0245528	0.472394	0.539238	0.296567	-0.319425
ENSMUSG00000041915	Ammecr1l	darkturquoise	0.327893	0.198962	0.656314	0.734924	0.419111	0.397347	0.485825	-0.352551	0.0262541	0.496742	-0.308559	-0.12058	-0.756953	-0.649864	0.0744585	-0.312988	-0.190639	-0.642752
ENSMUSG00000021278	Amn	grey	-0.448187	-0.564855	-0.374785	-0.60281	-0.670404	-0.369449	-0.658713	0.426646	0.492038	0.14614	0.24683	0.0205912	0.457842	0.326708	0.314153	0.286924	0.0426829	0.640132
ENSMUSG00000068250	Amn1	royalblue	0.395733	0.0530968	-0.0751125	0.277982	0.271171	0.127397	0.050445	-0.325548	-0.000795174	-0.0589863	-0.0284967	0.541641	-0.16599	0.259081	0.195137	0.195791	0.563735	0.249467
ENSMUSG00000041688	Amot	blue	0.399065	0.29564	0.744414	0.756027	0.234209	0.366681	0.738097	-0.209773	0.139422	0.581825	-0.286944	-0.148226	-0.852227	-0.890029	-0.0608702	-0.54117	-0.403546	-0.73742
ENSMUSG00000034574	Daam1	green	0.353008	0.0598202	0.275978	0.776225	0.633427	0.879275	0.825646	-0.262	-0.192119	0.41611	-0.761219	-0.191896	-0.731066	-0.457794	0.279929	0.0811529	0.135135	-0.686164
ENSMUSG00000048486	Fitm2	green	0.256059	-0.352916	-0.0169326	0.664419	0.529541	0.878619	0.567823	-0.00764447	-0.0712207	0.409925	-0.823923	0.0105409	-0.647224	-0.234649	0.521554	0.421604	0.428528	-0.333216
ENSMUSG00000027889	Ampd2	brown	0.0634386	0.408448	0.477761	-0.0850838	-0.434349	-0.726407	-0.347616	-0.25716	0.430277	0.0857086	0.78142	0.295088	0.115113	-0.135881	-0.302401	-0.630973	-0.338431	0.238196
ENSMUSG00000005686	Ampd3	blue	0.068196	-0.00742794	0.586423	0.449543	0.205343	0.0638263	0.223979	-0.202559	0.264456	0.506839	-0.0638397	-0.0702911	-0.606291	-0.655895	0.0131446	-0.408089	-0.36065	-0.352404
ENSMUSG00000027577	Chrna4	green	0.0817597	-0.143295	-0.218448	0.272642	0.34685	0.878531	0.737722	0.112679	-0.29967	0.225486	-0.82175	-0.431128	-0.25809	-0.102746	0.358676	0.376457	0.183643	-0.452062
ENSMUSG00000016194	Hsd11b1	green	0.338837	-0.101384	-0.391075	0.271675	0.498794	0.878436	0.488909	-0.149446	-0.228476	0.137526	-0.868524	-0.257169	-0.287578	0.116971	0.617128	0.553873	0.494968	-0.287783
ENSMUSG00000074264	Amy1	brown	-0.649015	-0.562133	-0.12765	-0.371136	-0.491055	-0.562807	-0.627294	0.427188	0.312758	-0.0351109	0.534244	0.410105	0.442049	0.275788	-0.0988783	0.110852	0.0542238	0.729688
ENSMUSG00000050022	Amz1	brown	-0.142769	0.406947	0.483303	-0.0976029	-0.243103	-0.676515	-0.331047	-0.085643	0.0712761	-0.191803	0.789881	0.23072	0.252059	-0.0582055	-0.627878	-0.542676	-0.385544	0.0868001
ENSMUSG00000020610	Amz2	grey	-0.258721	-0.349457	-0.263472	-0.272142	-0.34633	-0.528317	-0.648721	0.140684	0.424302	-0.120918	0.47594	0.665497	0.342215	0.403042	0.0986997	0.142177	0.360802	0.825024
ENSMUSG00000014355	Anapc1	blue	-0.00971833	0.272411	0.781293	0.420195	-0.130145	-0.0945877	0.418804	-0.227158	0.144362	0.459195	0.200094	-0.153262	-0.348073	-0.759046	-0.356538	-0.734379	-0.650924	-0.535884
ENSMUSG00000022055	Nefl	green	0.37873	-0.0598407	-0.307155	0.378255	0.583872	0.87785	0.505851	-0.319898	-0.328297	0.0956932	-0.855812	-0.218406	-0.312716	0.0822415	0.570098	0.508962	0.498106	-0.378494
ENSMUSG00000025135	Anapc11	grey60	-0.22477	-0.204806	-0.704509	-0.482677	0.0646988	-0.0772301	-0.520034	0.167798	-0.307258	-0.622363	0.0505172	0.211573	0.662071	0.887	0.11257	0.657063	0.600008	0.542896
ENSMUSG00000035048	Anapc13	grey60	-0.514283	-0.447553	-0.798135	-0.650148	-0.105978	-0.199246	-0.589765	0.425506	-0.262531	-0.626137	0.115387	0.189291	0.76847	0.854456	0.0236554	0.680965	0.482087	0.688825
ENSMUSG00000020107	Anapc16	grey60	-0.221269	0.183491	-0.378147	-0.412018	0.0753912	-0.420247	-0.440187	0.00978404	-0.397949	-0.787729	0.455963	0.432075	0.601107	0.753871	-0.368599	0.221658	0.397744	0.527805
ENSMUSG00000026965	Anapc2	grey60	0.469743	0.105383	-0.48294	-0.10371	0.275897	0.300327	0.0128472	-0.0836539	-0.230228	-0.24216	-0.304096	0.0178591	0.137409	0.485308	0.344378	0.472122	0.492628	0.101147
ENSMUSG00000029176	Anapc4	royalblue	-0.193697	-0.345125	-0.302209	-0.209396	-0.366825	-0.457555	-0.600351	0.0434779	0.150648	-0.273957	0.466387	0.737992	0.456653	0.520819	0.00978036	0.252895	0.492382	0.772937
ENSMUSG00000029472	Anapc5	grey	-0.138223	-0.287477	-0.254352	-0.333377	-0.465951	-0.591957	-0.684024	0.253107	0.343137	-0.209221	0.563169	0.721508	0.347776	0.514657	0.0352469	0.200553	0.418169	0.908183
ENSMUSG00000029466	Anapc7	grey60	-0.120453	-0.193742	-0.41389	-0.24077	-0.229795	-0.0645979	-0.207308	0.220997	-0.219963	-0.329043	0.100713	0.279016	0.44751	0.536252	0.0686191	0.354224	0.437894	0.372526
ENSMUSG00000072115	Ang	grey60	-0.0373301	-0.266873	-0.446161	-0.26078	0.114539	0.0284478	-0.391895	0.121036	0.0393655	-0.171179	-0.211993	-0.047385	0.131835	0.294312	0.284058	0.409915	0.216984	0.185347
ENSMUSG00000021257	Angel1	black	-0.225549	-0.485938	-0.276507	-0.210558	-0.00583917	0.279303	-0.037745	0.344169	0.0713694	0.202602	-0.342312	-0.306442	0.0430285	0.0928178	0.304346	0.46737	0.0381351	0.0940279
ENSMUSG00000026634	Angel2	brown	0.122875	0.50234	0.686545	0.148083	-0.226981	-0.599454	-0.0312577	-0.155244	0.0573558	-0.0672616	0.687495	0.228048	-0.0606439	-0.393047	-0.683549	-0.764244	-0.537226	-0.175159
ENSMUSG00000021948	Prkcd	green	0.0526763	-0.299035	-0.380096	0.208292	0.377685	0.877603	0.5963	0.120099	-0.285497	0.150082	-0.861062	-0.336266	-0.214649	0.0279985	0.458989	0.544601	0.337693	-0.305059
ENSMUSG00000023913	Pla2g7	green	0.37661	-0.0968656	-0.360773	0.385388	0.557128	0.877148	0.504607	-0.128357	-0.218896	0.0835511	-0.834426	-0.0599175	-0.337785	0.149129	0.570206	0.583058	0.613811	-0.236835
ENSMUSG00000050192	Eif5a2	green	0.236876	-0.211644	0.0712143	0.73398	0.566508	0.876832	0.697012	-0.157992	-0.234146	0.333689	-0.786475	-0.023679	-0.621565	-0.288849	0.370536	0.286318	0.362246	-0.47502
ENSMUSG00000030352	Tspan9	green	0.233008	-0.285159	-0.135787	0.405796	0.336333	0.876714	0.594725	-0.000297668	-0.0100577	0.447024	-0.844471	-0.290638	-0.440676	-0.219504	0.577518	0.42339	0.230598	-0.37449
ENSMUSG00000047394	Odf3b	greenyellow	-0.564079	-0.472154	-0.151086	-0.258112	-0.248051	0.061205	-0.0212189	0.893263	0.204246	0.215389	-0.147457	-0.254907	0.0397401	-0.0759207	0.0531838	0.190032	-0.199338	0.134297
ENSMUSG00000028553	Angptl3	grey	-0.0869879	0.019125	-0.066256	-0.156278	0.1355	0.0540567	0.00180242	0.233991	0.0729923	-0.0316659	-0.068701	-0.0887408	-0.073489	0.0731068	0.0134491	0.148374	-0.0140393	0.0855262
ENSMUSG00000002289	Angptl4	grey	-0.32564	0.0899741	0.125464	0.00718344	0.121836	-0.0415012	0.264077	0.355405	-0.280635	-0.252658	0.153508	0.063339	0.0713482	0.000366901	-0.477225	-0.0844356	-0.126687	-0.0511352
ENSMUSG00000038742	Angptl6	brown	-0.24929	0.216132	-0.188678	-0.720806	-0.44033	-0.811503	-0.655109	0.0268338	-0.0372327	-0.552038	0.761726	0.102622	0.739769	0.460508	-0.454467	-0.169427	-0.195087	0.4939
ENSMUSG00000028989	Angptl7	grey	-0.628093	-0.709955	-0.217691	-0.464661	-0.598668	-0.522671	-0.625554	0.565004	0.391504	0.0465514	0.401138	0.253842	0.377621	0.186123	0.00411964	0.145962	-0.0322101	0.705773
ENSMUSG00000022265	Ank	darkturquoise	0.414839	0.00632973	0.280515	0.728521	0.571167	0.740223	0.625606	-0.232125	-0.0720743	0.436181	-0.675196	-0.163869	-0.690511	-0.449494	0.334847	0.0547258	0.0984797	-0.623479
ENSMUSG00000001334	Fndc5	green	0.218756	-0.189421	-0.369	0.339395	0.547117	0.87625	0.500151	-0.224371	-0.290105	0.0916081	-0.809403	-0.116745	-0.21275	0.168256	0.54811	0.598273	0.57098	-0.230716
ENSMUSG00000032826	Ank2	blue	0.303321	0.192593	0.798237	0.807444	0.304769	0.360523	0.650953	-0.251464	0.218866	0.663247	-0.231911	-0.0489263	-0.869885	-0.846845	0.0291051	-0.490301	-0.320738	-0.615056
ENSMUSG00000069601	Ank3	blue	0.197174	0.446259	0.85062	0.607159	0.313661	0.144633	0.592817	-0.445719	-0.110543	0.346875	0.0116254	-0.193887	-0.574989	-0.763434	-0.353488	-0.642756	-0.544461	-0.710898
ENSMUSG00000066510	Ankdd1a	blue	-0.191806	0.308998	0.729779	0.087438	-0.289172	-0.538608	0.00800626	0.0568503	0.250095	0.184453	0.644293	0.0406898	-0.046152	-0.539003	-0.61855	-0.78343	-0.731462	-0.179445
ENSMUSG00000047117	Ankdd1b	royalblue	-0.103999	-0.0434264	-0.0157294	0.12811	0.0756365	-0.215791	-0.119886	0.0586263	-0.109175	-0.31081	0.320734	0.641618	0.196639	0.219342	-0.263041	0.032167	0.285025	0.289508
ENSMUSG00000047773	Ankfn1	blue	-0.0648371	-0.026443	0.615594	0.173678	-0.393922	-0.219415	0.112945	0.312353	0.685345	0.688237	0.242599	-0.125772	-0.318341	-0.694534	-0.0728041	-0.590405	-0.663525	-0.172418
ENSMUSG00000020790	Ankfy1	blue	0.128023	0.194766	0.876565	0.685017	0.0846744	0.00710878	0.431806	-0.176759	0.259528	0.533576	0.0929421	0.104125	-0.733665	-0.85865	-0.251966	-0.667537	-0.461748	-0.466281
ENSMUSG00000024483	Ankhd1	blue	0.151769	0.078469	0.286922	0.193113	0.0944895	-0.0946463	0.133602	0.183171	0.0748586	0.0886206	0.138425	0.200658	-0.205815	-0.193839	-0.188082	-0.205897	-0.127739	-0.0627431
ENSMUSG00000040351	Ankib1	darkturquoise	0.196257	0.0849183	0.555604	0.823403	0.617462	0.535327	0.612003	-0.261335	-0.182845	0.336153	-0.408576	0.0032738	-0.723549	-0.59878	-0.066811	-0.166438	-0.0716	-0.646472
ENSMUSG00000032257	Ankk1	blue	-0.105191	0.388425	0.754531	0.272551	0.0230969	-0.399516	0.113462	-0.19401	0.0284497	0.073524	0.485728	0.0302451	-0.177336	-0.573489	-0.61509	-0.785899	-0.639809	-0.389983
ENSMUSG00000046295	Ankle1	blue	-0.167388	0.312297	0.193861	0.0956141	-0.0861351	-0.071527	0.143004	-0.0640088	-0.0812724	-0.0720634	0.0831213	-0.0155683	-0.102817	-0.112177	-0.203755	-0.295641	-0.0637577	-0.158387
ENSMUSG00000029501	Ankle2	blue	-0.163295	0.00124462	0.669009	0.449426	-0.115944	-0.419004	-0.0223297	-0.0154465	0.253429	0.174652	0.552268	0.620456	-0.304369	-0.420723	-0.447112	-0.537114	-0.16862	0.105761
ENSMUSG00000034212	Ankmy1	blue	-0.123077	-0.20229	0.1857	0.296544	0.0839816	0.18743	0.161177	-0.126389	0.312798	0.411684	-0.139614	0.0584598	-0.279062	-0.233122	0.282656	-0.0413499	0.0554659	-0.00915289
ENSMUSG00000036188	Ankmy2	brown	0.00869298	0.278975	0.396531	0.0126459	-0.322765	-0.775075	-0.473462	-0.168383	0.199351	-0.207184	0.866933	0.653541	0.177064	0.0597887	-0.446248	-0.48087	-0.0473918	0.374122
ENSMUSG00000021661	Ankra2	brown	-0.32503	-0.133466	-0.0526152	-0.390983	-0.468361	-0.717228	-0.610205	0.111485	0.363574	-0.165538	0.691675	0.509365	0.407056	0.289604	-0.154063	-0.0966866	0.0468227	0.717232
ENSMUSG00000031508	Ankrd10	blue	-0.0153791	0.394133	0.680495	0.181046	-0.142676	-0.57736	-0.0525797	-0.0925566	0.31572	0.120517	0.639914	0.285363	-0.174885	-0.458754	-0.519165	-0.752615	-0.515891	-0.0323015
ENSMUSG00000035569	Ankrd11	blue	0.210746	0.496944	0.894263	0.41122	0.0150571	-0.151492	0.352754	-0.352046	0.178331	0.412553	0.276243	-0.170167	-0.466812	-0.757609	-0.366603	-0.798339	-0.693545	-0.548846
ENSMUSG00000034647	Ankrd12	blue	0.174905	0.268702	0.784199	0.54278	0.04694	-0.164705	0.18805	-0.218585	0.0941641	0.276777	0.244376	0.217561	-0.596022	-0.594958	-0.349567	-0.579567	-0.315656	-0.331408
ENSMUSG00000041870	Ankrd13a	skyblue	0.0321707	0.0912899	-0.0097885	0.244745	0.757826	0.190296	-0.000365646	-0.309447	-0.595011	-0.453945	-0.182999	0.118661	-0.176351	0.139816	-0.221848	0.205436	0.264933	-0.186207
ENSMUSG00000037907	Ankrd13b	darkmagenta	-0.446386	0.16008	-0.0495467	-0.5987	-0.379562	-0.611423	-0.459118	0.0709244	-0.13863	-0.383981	0.639537	-0.084472	0.744233	0.348119	-0.459704	-0.15015	-0.304644	0.27339
ENSMUSG00000039988	Ankrd13c	blue	0.00255729	0.335807	0.783599	0.657306	0.227209	0.112824	0.638835	-0.117054	-0.133391	0.216841	0.0742776	0.0215119	-0.46209	-0.725963	-0.512121	-0.640136	-0.461452	-0.653954
ENSMUSG00000005986	Ankrd13d	grey60	0.0194715	-0.157575	-0.567258	-0.259865	0.0251554	0.328615	-0.029897	0.144708	-0.137039	-0.108119	-0.296609	-0.117576	0.356728	0.531771	0.401808	0.546785	0.439633	0.205341
ENSMUSG00000047909	Ankrd16	black	-0.142714	-0.160392	-0.301376	-0.320555	-0.0811977	0.0683972	-0.142907	0.24112	0.108207	0.0284629	0.00359821	0.00938703	0.340328	0.407333	0.239977	0.410501	0.198592	0.360641
ENSMUSG00000055204	Ankrd17	blue	0.302059	0.427049	0.938662	0.76389	0.229225	0.100771	0.595674	-0.344387	0.0380612	0.438468	0.0402451	0.0182152	-0.760377	-0.852734	-0.334412	-0.722017	-0.463827	-0.671072
ENSMUSG00000025172	Ankrd2	brown	-0.539682	-0.236261	0.0117104	-0.35923	-0.474139	-0.561724	-0.443735	0.170355	0.368941	0.018837	0.577336	0.206833	0.471858	0.104098	-0.184934	-0.187137	-0.199942	0.493194
ENSMUSG00000024774	Ankrd22	black	-0.0864114	-0.0726015	-0.383045	-0.386813	0.0571977	-0.0850298	-0.144103	0.17422	-0.424881	-0.505363	0.0896907	0.0247492	0.48139	0.49232	-0.218893	0.350369	0.156682	0.226242
ENSMUSG00000067653	Ankrd23	lightyellow	-0.137253	-0.36351	0.00553932	0.0510298	-0.0779511	0.26828	0.0543976	0.284415	0.449068	0.567963	-0.307027	-0.213693	-0.248095	-0.217216	0.465653	0.182767	-0.0669668	0.04771
ENSMUSG00000054027	Nt5dc3	green	0.139286	-0.206842	-0.0536696	0.44979	0.362965	0.876206	0.782899	0.0574005	-0.151711	0.404499	-0.802191	-0.320999	-0.42998	-0.279003	0.412967	0.263684	0.149997	-0.476725
ENSMUSG00000007827	Ankrd26	darkturquoise	0.297022	0.173328	0.740863	0.831538	0.375879	0.436808	0.724678	-0.128471	0.0964776	0.575012	-0.325779	-0.0751799	-0.886329	-0.840563	-0.0363877	-0.444849	-0.303958	-0.702643
ENSMUSG00000034867	Ankrd27	skyblue3	0.425336	0.289297	0.174778	0.503923	0.357771	0.667065	0.791059	-0.160158	-0.333674	0.202031	-0.527457	-0.221521	-0.414658	-0.250969	0.086485	0.00427011	0.0814636	-0.595524
ENSMUSG00000014496	Ankrd28	blue	0.274794	0.260061	0.822738	0.764882	0.264332	0.268478	0.516101	-0.252864	0.111232	0.544519	-0.119481	-0.0406485	-0.752431	-0.764897	-0.125441	-0.484859	-0.334404	-0.624186
ENSMUSG00000041112	Elmo1	green	0.335849	0.0318144	-0.0652903	0.569776	0.639136	0.876118	0.69789	-0.291354	-0.311975	0.147916	-0.805898	-0.135028	-0.535909	-0.124989	0.400718	0.317365	0.404725	-0.472839
ENSMUSG00000021597	Ankrd32	blue	0.100041	0.0751488	0.372897	0.237391	-0.156127	-0.364571	-0.176909	-0.0639377	0.266296	0.128733	0.459922	0.572477	-0.164224	-0.0951836	-0.179012	-0.292935	0.0507645	0.240426
ENSMUSG00000022237	Ankrd33b	blue	0.0206719	0.588471	0.677127	0.361915	0.354215	-0.317622	0.160221	-0.383576	-0.416183	-0.297203	0.439874	0.145277	-0.178185	-0.361485	-0.783961	-0.672355	-0.394673	-0.444907
ENSMUSG00000049097	Ankrd34a	brown	-0.305143	0.0659303	0.133738	-0.452877	-0.588343	-0.644009	-0.318488	0.0768524	0.369345	0.0633041	0.600898	-0.149539	0.449687	-0.111858	-0.257242	-0.496989	-0.568197	0.217768
ENSMUSG00000025092	Hspa12a	green	-0.0119706	-0.385088	-0.102429	0.399386	0.329994	0.876067	0.694901	0.122678	-0.145479	0.417011	-0.83124	-0.352087	-0.392893	-0.284248	0.412803	0.357986	0.127874	-0.432557
ENSMUSG00000038855	Itpkb	green	0.491281	0.00974078	-0.0211887	0.453872	0.382359	0.875985	0.623666	-0.190412	0.0333993	0.493938	-0.836647	-0.409981	-0.508245	-0.27121	0.622187	0.260753	0.154985	-0.547313
ENSMUSG00000038354	Ankrd35	brown	-0.0201976	0.528757	0.274135	-0.206932	-0.292615	-0.683935	-0.309247	-0.299061	0.0645011	-0.304225	0.790533	0.25374	0.430248	0.119023	-0.517637	-0.518133	-0.248549	0.177529
ENSMUSG00000050914	Ankrd37	brown	-0.414466	-0.110468	-0.294433	-0.538159	-0.368336	-0.708395	-0.664538	0.172982	-0.0796168	-0.590247	0.680708	0.486263	0.6929	0.605167	-0.31748	0.0861882	0.202061	0.722987
ENSMUSG00000032246	Calml4	greenyellow	-0.490025	-0.613656	-0.450309	-0.411684	-0.30235	-0.0506964	-0.367912	0.892353	0.146965	-0.0673293	-0.100066	-0.0328615	0.219305	0.289219	0.154577	0.480692	0.141777	0.429653
ENSMUSG00000021255	Esrrb	green	0.139582	-0.253969	-0.25052	0.354727	0.550643	0.875936	0.508773	0.0018809	-0.327504	0.168241	-0.922463	-0.364713	-0.446135	-0.083135	0.446366	0.506526	0.315004	-0.431582
ENSMUSG00000041343	Ankrd42	blue	-0.636522	-0.508006	0.168108	-0.0537374	-0.115191	-0.0725635	-0.0898363	0.584947	0.254972	0.283953	0.0834302	-0.0208082	-0.0744073	-0.22666	-0.0918682	0.0414128	-0.257629	0.175007
ENSMUSG00000026610	Esrrg	green	0.17819	-0.131466	0.107974	0.704963	0.631539	0.875732	0.684691	-0.180305	-0.252363	0.312415	-0.816442	-0.160369	-0.662454	-0.353483	0.306812	0.248537	0.247055	-0.578934
ENSMUSG00000044835	Ankrd45	blue	0.411386	0.352936	0.758386	0.649139	0.0703954	0.19237	0.605269	-0.103753	0.219748	0.547852	-0.111878	-0.0976526	-0.730387	-0.814401	-0.0780358	-0.610466	-0.434945	-0.635043
ENSMUSG00000048307	Ankrd46	brown	-0.0393393	-0.0259289	0.343108	0.035479	-0.490904	-0.660881	-0.36002	0.0521805	0.455873	0.0936611	0.73508	0.709172	0.0490309	-0.0546798	-0.257265	-0.367235	-0.0241129	0.514041
ENSMUSG00000031931	Ankrd49	blue	-0.216592	0.178607	0.337916	0.165059	0.230409	-0.169027	0.0827672	0.174256	-0.424631	-0.314221	0.287848	0.190196	0.00819828	-0.0557297	-0.643975	-0.190128	-0.157819	-0.177161
ENSMUSG00000074771	Ankrd5	brown	-0.100653	0.149908	0.0497443	-0.0729056	0.125649	-0.0543757	-0.0492962	0.106395	0.0886525	-0.00255902	0.0572479	0.0286957	-0.106597	0.0353779	-0.0150169	-0.0231191	-0.0138276	0.0726899
ENSMUSG00000044864	Ankrd50	blue	0.154985	0.336415	0.81388	0.481252	-0.0734158	-0.0181391	0.462507	-0.262701	0.254528	0.533563	0.107488	-0.212284	-0.499448	-0.87787	-0.252589	-0.766897	-0.684364	-0.603258
ENSMUSG00000014498	Ankrd52	blue	0.239543	0.237824	0.693388	0.668185	0.355236	0.436363	0.681061	-0.364909	-0.0793768	0.527422	-0.325448	-0.345036	-0.660667	-0.766521	-0.0587495	-0.427779	-0.427619	-0.804847
ENSMUSG00000014747	Ankrd53	brown	0.0220765	0.292557	0.239862	-0.139168	-0.437411	-0.408612	-0.131321	0.104186	0.154932	-0.0274791	0.373698	0.00895172	0.0782294	-0.106791	-0.273974	-0.375305	-0.29467	0.0139381
ENSMUSG00000033055	Ankrd54	grey60	-0.233163	-0.240099	-0.485996	-0.338896	-0.0272476	-0.129523	-0.440012	0.212925	0.0313109	-0.358324	0.148047	0.424561	0.406449	0.687357	0.164493	0.536402	0.571333	0.675736
ENSMUSG00000062785	Kcnc3	green	0.0606424	-0.228411	-0.264317	0.216722	0.433071	0.875716	0.586035	-0.0696967	-0.360737	0.204194	-0.860666	-0.540047	-0.179722	-0.0719501	0.433255	0.461241	0.148891	-0.489844
ENSMUSG00000040183	Ankrd6	brown	0.131919	0.463232	0.694765	0.159693	-0.33412	-0.618149	-0.0605109	-0.0906438	0.412298	0.16615	0.683625	0.283536	-0.181619	-0.485402	-0.502489	-0.818157	-0.538532	-0.0493588
ENSMUSG00000029607	Ankrd61	darkturquoise	0.599173	0.428757	0.416623	0.65006	0.404152	0.503216	0.643031	-0.36315	-0.0912577	0.294894	-0.41905	-0.172472	-0.643443	-0.531711	0.0530028	-0.262901	-0.115841	-0.683825
ENSMUSG00000037904	Ankrd9	black	-0.20453	-0.692145	-0.602662	-0.184192	-0.126905	0.439671	0.0431688	0.274904	-0.00697926	0.179597	-0.498924	-0.124975	0.218015	0.315025	0.564131	0.664479	0.405583	0.252666
ENSMUSG00000016664	Pacsin2	green	0.00200313	-0.27946	-0.295507	0.351769	0.630683	0.875638	0.475332	0.104842	-0.331801	0.0735662	-0.887336	-0.228526	-0.389394	0.0230829	0.418106	0.59208	0.423693	-0.339709
ENSMUSG00000058589	Anks1b	blue	0.154072	0.614223	0.826105	0.287195	-0.140386	-0.470255	0.186251	-0.332791	0.0534723	0.071572	0.603565	0.0987028	-0.227502	-0.548626	-0.632247	-0.909787	-0.596472	-0.328088
ENSMUSG00000022515	Anks3	brown	-0.0762046	0.26849	0.16977	-0.139461	0.0318802	-0.393641	-0.168631	0.163964	-0.0557723	-0.32316	0.471928	0.266511	0.0842968	0.113023	-0.480992	-0.195694	-0.0974524	0.20532
ENSMUSG00000030909	Anks4b	brown	0.178683	0.473981	0.0744586	-0.188724	-0.175796	-0.233107	0.0400341	-0.0967712	0.0629265	-0.103586	0.18381	-0.214671	0.0506288	-0.145911	-0.238711	-0.390295	-0.362254	-0.182258
ENSMUSG00000066191	Anks6	skyblue	-0.15936	0.421243	0.179965	0.0613443	0.287942	0.0558129	0.243001	-0.0275306	-0.336289	-0.210925	0.0578373	-0.18672	0.103978	-0.0351858	-0.322742	-0.188242	-0.200212	-0.344928
ENSMUSG00000026199	Ankzf1	blue	0.0503004	0.296049	0.341596	-0.0776056	0.0408767	-0.267978	0.0567918	-0.0478439	0.0720455	0.0464495	0.329009	-0.0612665	-0.04191	-0.181506	-0.290954	-0.339076	-0.400256	-0.056958
ENSMUSG00000075415	Fnbp1	green	0.153954	-0.033874	-0.0156828	0.42717	0.65649	0.874525	0.609165	-0.146472	-0.394399	0.191359	-0.841006	-0.486551	-0.445943	-0.215537	0.28396	0.332472	0.102942	-0.642798
ENSMUSG00000031075	Ano1	grey	-0.174667	-0.335217	0.296084	0.0254695	-0.601629	-0.394982	-0.262369	0.333577	0.696131	0.484138	0.327583	0.271311	-0.199314	-0.36686	0.0261464	-0.296805	-0.248175	0.280691
ENSMUSG00000037949	Ano10	black	0.121698	-0.526439	-0.438634	0.234114	0.325351	0.687272	0.133606	0.113633	-0.0961653	0.132999	-0.717245	0.0968094	-0.285162	0.264494	0.650038	0.777769	0.712606	0.102643
ENSMUSG00000038115	Ano2	brown	-0.416477	0.130666	0.38208	-0.0950467	-0.0345732	-0.599618	-0.291266	-0.00410711	-0.22566	-0.32131	0.685029	0.212163	0.299855	-0.0289511	-0.735326	-0.410105	-0.356204	0.0637045
ENSMUSG00000074968	Ano3	brown	-0.0478926	0.4072	0.743885	0.180863	-0.249952	-0.719565	-0.123134	-0.19464	0.121515	-0.0465738	0.819885	0.367162	-0.0547738	-0.412201	-0.723599	-0.844481	-0.512869	-0.0505542
ENSMUSG00000035189	Ano4	black	-0.0210505	-0.534902	-0.392793	0.305637	0.496241	0.836751	0.300985	0.127547	-0.206907	0.157698	-0.843374	-0.0905505	-0.286937	0.131167	0.559112	0.744589	0.560988	-0.114246
ENSMUSG00000049382	Krt8	greenyellow	-0.493014	-0.655375	-0.480891	-0.388925	-0.282306	0.0174398	-0.306552	0.892207	0.105965	-0.055927	-0.169945	-0.071421	0.213819	0.275859	0.183676	0.499123	0.155442	0.388426
ENSMUSG00000064210	Ano6	blue	-0.137886	-0.198039	0.25641	-0.0436866	-0.254308	-0.243757	-0.194276	0.424397	0.375338	0.281418	0.179499	0.0572766	-0.237062	-0.250553	-0.0267989	-0.143334	-0.258474	0.153222
ENSMUSG00000034107	Ano7	brown	-0.091351	0.171837	0.218893	-0.23317	-0.390125	-0.311689	0.0427687	0.26222	0.334549	0.175318	0.25693	-0.308087	0.0420422	-0.362784	-0.229039	-0.479767	-0.61757	-0.0944648
ENSMUSG00000034863	Ano8	darkmagenta	-0.356552	0.0502823	-0.208132	-0.693277	-0.506736	-0.576094	-0.476966	0.00879596	-0.0169778	-0.279759	0.5684	-0.148747	0.840761	0.381026	-0.247863	-0.0845427	-0.276447	0.351833
ENSMUSG00000032249	Anp32a	brown	-0.110697	-0.0350839	-0.150453	0.00245066	-0.170072	-0.221738	-0.273626	-0.0178334	0.0239915	-0.295609	0.290996	0.603434	0.183035	0.370505	-0.0305264	0.129222	0.491348	0.4364
ENSMUSG00000028333	Anp32b	royalblue	0.0214575	0.0631833	0.101154	0.256289	0.0156676	-0.276183	-0.224729	-0.0567431	0.0201903	-0.28171	0.363166	0.796477	-0.0394534	0.210631	-0.145053	-0.0354566	0.459341	0.341085
ENSMUSG00000026656	Fcgr2b	salmon	0.878519	0.656224	0.319335	0.440989	0.385138	0.238574	0.394665	-0.606011	-0.0301115	0.0981914	-0.195489	-0.0556468	-0.504644	-0.302322	0.0603604	-0.311925	-0.0401857	-0.514041
ENSMUSG00000015749	Anp32e	blue	0.0536654	0.430859	0.71454	0.596392	0.299163	-0.0170023	0.406462	-0.0878131	-0.159102	0.0197461	0.199284	0.235587	-0.456556	-0.453937	-0.508888	-0.52275	-0.220342	-0.427105
ENSMUSG00000068323	Slc4a5	greenyellow	-0.420035	-0.538962	-0.371267	-0.345624	-0.209442	0.121567	-0.13254	0.891995	0.0391502	0.01078	-0.248482	-0.259862	0.137331	0.134599	0.109271	0.431838	-0.0232431	0.164975
ENSMUSG00000059857	Ntng1	green	0.087764	-0.257067	-0.321988	0.248238	0.322978	0.874008	0.658335	0.114473	-0.250329	0.213081	-0.848647	-0.344802	-0.248932	-0.0361857	0.454782	0.467494	0.295844	-0.340255
ENSMUSG00000025375	Aatk	green	0.134601	-0.180351	-0.0248449	0.417062	0.575983	0.87351	0.557791	-0.0484946	-0.235573	0.338687	-0.822871	-0.437442	-0.434419	-0.211897	0.397008	0.391867	0.120864	-0.531234
ENSMUSG00000042213	Anubl1	brown	0.106539	0.376962	0.523868	0.160461	0.0862705	-0.278094	0.171342	-0.212878	-0.0676019	0.0129605	0.381534	-0.02421	-0.095302	-0.37456	-0.510738	-0.601447	-0.502838	-0.285401
ENSMUSG00000035179	Ppp1r32	greenyellow	-0.570511	-0.308709	0.0171672	-0.259152	-0.371807	-0.172793	-0.0188222	0.891819	0.151322	0.0777768	0.117499	-0.154499	0.10502	-0.157252	-0.256921	-0.0668958	-0.364138	0.0894018
ENSMUSG00000029624	Ptcd1	sienna3	0.407042	0.864721	0.584851	0.148137	0.102349	-0.331725	0.146408	-0.527097	-0.0325146	-0.0900099	0.479713	-0.00162188	-0.0867339	-0.275638	-0.490549	-0.692001	-0.439363	-0.333746
ENSMUSG00000029843	Slc13a4	greenyellow	-0.395406	-0.604822	-0.42688	-0.352635	-0.189957	0.118628	-0.182752	0.889438	0.060152	0.00417694	-0.254208	-0.22086	0.156555	0.172813	0.163878	0.470429	0.0320375	0.22639
ENSMUSG00000029601	Iqcd	greenyellow	-0.535293	-0.586663	-0.2615	-0.361407	-0.364988	-0.163348	-0.263864	0.889307	0.203058	0.035875	0.040725	0.0172261	0.172272	0.129523	-0.00957299	0.270526	-0.034895	0.406754
ENSMUSG00000074896	Ifit3	salmon	0.878145	0.335906	0.204144	0.42767	0.20899	0.164193	0.258865	-0.332549	0.0871922	0.14013	-0.133001	0.270252	-0.500739	-0.134525	0.21107	-0.120205	0.2289	-0.155574
ENSMUSG00000057969	Sema3b	greenyellow	-0.633505	-0.746307	-0.484349	-0.499185	-0.357718	-0.127676	-0.443152	0.887008	0.130247	-0.0803279	-0.0170037	-0.0199611	0.348372	0.322277	0.106745	0.498571	0.103141	0.514587
ENSMUSG00000027712	Anxa5	black	-0.278231	-0.80941	-0.654879	-0.0759029	0.104102	0.457757	-0.0941543	0.538562	0.00861109	0.0117763	-0.554909	0.133733	0.0286587	0.380956	0.545797	0.844451	0.62474	0.38929
ENSMUSG00000023885	Thbs2	green	0.388794	-0.282386	-0.201484	0.36554	0.359906	0.873093	0.513897	-0.00773936	-0.0630526	0.417656	-0.877499	-0.346517	-0.422814	-0.145487	0.626618	0.452591	0.26809	-0.40096
ENSMUSG00000021814	Anxa7	darkturquoise	0.102325	-0.0274888	0.161501	0.403039	0.211523	0.218537	0.213192	-0.2221	0.00129284	0.222905	-0.10616	0.214272	-0.197555	-0.142833	0.0843237	-0.0465016	0.168876	-0.0931508
ENSMUSG00000019178	Styxl1	greenyellow	-0.500992	-0.631002	-0.276411	-0.218693	-0.415857	0.0123373	-0.105039	0.886787	0.257954	0.159286	-0.0731334	0.0576575	0.13952	0.0855118	0.124399	0.310059	0.0667326	0.364064
ENSMUSG00000015702	Anxa9	grey	-0.524211	-0.597951	0.024121	-0.204481	-0.447493	-0.464411	-0.473776	0.569491	0.508635	0.180696	0.416059	0.360595	0.165007	-0.0414124	-0.083223	-0.0129124	-0.120236	0.555039
ENSMUSG00000051617	Krt9	sienna3	0.256837	0.861136	0.532917	0.172248	0.122905	-0.334862	0.215165	-0.455253	-0.161315	-0.242769	0.432674	0.056108	-0.150766	-0.289098	-0.58669	-0.713443	-0.379851	-0.325467
ENSMUSG00000078651	Aoc2	blue	0.243625	0.518102	0.458064	0.258751	0.0357437	-0.0950664	0.280646	-0.459507	-0.0241121	0.0634865	0.265101	0.125449	-0.2118	-0.217859	-0.248599	-0.41821	-0.12991	-0.135947
ENSMUSG00000019326	Aoc3	blue	0.00612003	0.105626	0.184362	0.0903154	0.224424	0.212481	0.250317	-0.0144992	-0.109088	0.118869	-0.145399	-0.315681	-0.104032	-0.219359	-0.144565	-0.0344728	-0.275856	-0.348898
ENSMUSG00000006411	Pvrl4	green	0.264747	-0.339905	-0.36546	0.27005	0.311555	0.872916	0.470002	-0.0581524	-0.109427	0.293431	-0.882513	-0.259918	-0.310603	0.0129901	0.679018	0.593149	0.426917	-0.232383
ENSMUSG00000064294	Aox3	black	-0.0387589	-0.240607	-0.190572	-0.0879517	0.250933	0.0546074	-0.221489	0.165534	-0.089521	-0.118595	-0.0252739	0.0574772	0.172148	0.258057	0.0579829	0.35659	0.160804	0.205855
ENSMUSG00000025931	Paqr8	green	0.256925	0.00278753	0.120246	0.690622	0.807215	0.872731	0.760164	-0.228643	-0.32112	0.221683	-0.781158	-0.156346	-0.62916	-0.329694	0.240967	0.198005	0.20958	-0.62063
ENSMUSG00000074238	Ap1ar	brown	-0.111489	0.462674	0.595422	-0.0265911	-0.252218	-0.80546	-0.269415	-0.204508	0.0495009	-0.217911	0.894972	0.304193	0.179813	-0.21022	-0.740998	-0.771178	-0.495405	0.0344945
ENSMUSG00000009090	Ap1b1	blue	0.469787	0.189299	0.387303	0.271	-0.347169	-0.241068	-0.0197432	-0.347621	0.519891	0.421135	0.300127	0.327157	-0.173938	-0.287265	0.157914	-0.406172	-0.0842034	0.0557753
ENSMUSG00000031731	Ap1g1	blue	0.281685	0.35806	0.923319	0.691981	0.145041	0.102248	0.586947	-0.266462	0.171104	0.563735	0.0181482	-0.1144	-0.725985	-0.922799	-0.283851	-0.751338	-0.594557	-0.694574
ENSMUSG00000040701	Ap1g2	brown	-0.0701897	0.406162	-0.166388	-0.60911	-0.296707	-0.563611	-0.368932	0.0799244	-0.116039	-0.470321	0.573192	-0.0670394	0.666055	0.434447	-0.358265	-0.167809	-0.187908	0.268163
ENSMUSG00000003033	Ap1m1	brown	0.0972203	0.339108	0.244094	-0.0833318	-0.377484	-0.467425	-0.0463843	0.0353919	0.228102	-0.0627884	0.546555	0.365621	0.0726535	-0.0359261	-0.32765	-0.381908	-0.137752	0.235858
ENSMUSG00000003309	Ap1m2	grey	-0.281845	-0.375846	0.028783	-0.163827	-0.396187	-0.3462	-0.456516	0.311651	0.328392	0.124289	0.355345	0.254386	0.253152	0.0670298	0.00578341	0.0714673	-0.0485493	0.37897
ENSMUSG00000004849	Ap1s1	brown	-0.359604	0.151042	0.0287189	-0.411897	-0.40156	-0.852108	-0.617278	0.0584902	-0.0831234	-0.548938	0.899493	0.468608	0.633309	0.37694	-0.611137	-0.255961	-0.0609525	0.516294
ENSMUSG00000031367	Ap1s2	royalblue	0.158333	0.17107	0.261996	0.146907	-0.195102	-0.631815	-0.451041	-0.274654	0.259569	-0.17647	0.676562	0.792822	0.0567149	0.077597	-0.254066	-0.332295	0.164449	0.404526
ENSMUSG00000054702	Ap1s3	grey	-0.0154931	-0.152792	-0.0809928	0.0744735	-0.270086	-0.0993998	-0.0442662	0.300057	0.132583	-0.0558492	0.136873	0.514415	-0.0461523	0.152821	0.0557608	0.117863	0.377528	0.403357
ENSMUSG00000060279	Ap2a1	blue	0.365456	0.490337	0.590086	0.182134	-0.355059	-0.361365	0.14283	-0.313766	0.319469	0.294234	0.459703	0.121746	-0.180237	-0.425573	-0.188575	-0.694826	-0.408979	-0.125888
ENSMUSG00000002957	Ap2a2	blue	0.139141	0.0212402	0.480289	0.175789	-0.557197	-0.360617	0.0219712	-0.0460727	0.566477	0.516452	0.451672	0.29841	-0.104378	-0.37733	-0.00296141	-0.517263	-0.266073	0.141918
ENSMUSG00000035152	Ap2b1	blue	0.265848	0.304486	0.894918	0.689892	-0.0277557	-0.0808372	0.443452	-0.285197	0.357115	0.55014	0.246432	0.269422	-0.635899	-0.78629	-0.217603	-0.743142	-0.384813	-0.352874
ENSMUSG00000022841	Ap2m1	brown	0.1782	0.0535835	0.0361646	-0.0521004	-0.344471	-0.304778	-0.153896	-0.172151	0.186589	-0.0103877	0.315231	0.375317	0.111936	0.0427751	-0.0604793	-0.11241	0.0526551	0.257019
ENSMUSG00000008036	Ap2s1	grey60	-0.162461	-0.403929	-0.824908	-0.569122	-0.188776	-0.0608393	-0.594931	0.227965	-0.0542302	-0.387911	-0.0182183	0.234371	0.61973	0.920033	0.41696	0.779676	0.702582	0.738899
ENSMUSG00000021686	Ap3b1	blue	0.228764	0.568552	0.862171	0.422131	-0.123648	-0.370557	0.288275	-0.148383	0.117065	0.157658	0.508231	0.192481	-0.392614	-0.629299	-0.613505	-0.8659	-0.546341	-0.373082
ENSMUSG00000062444	Ap3b2	grey	-0.0306545	-0.221262	-0.258186	-0.208173	-0.477849	-0.204595	-0.208152	0.379653	0.464279	0.103527	0.228737	0.432576	0.229904	0.279463	0.26743	0.157861	0.298087	0.589728
ENSMUSG00000020198	Ap3d1	blue	-0.0377003	0.209488	0.81163	0.321006	-0.324355	-0.359433	0.152882	0.0124472	0.472995	0.502225	0.486298	0.142824	-0.314039	-0.65976	-0.306743	-0.753799	-0.581777	-0.180074
ENSMUSG00000062866	Phactr2	green	0.0617021	-0.28092	0.0305385	0.415701	0.349596	0.872439	0.743122	0.177614	-0.0679603	0.513669	-0.843596	-0.48458	-0.517278	-0.416597	0.380537	0.243526	-0.0367867	-0.565951
ENSMUSG00000031539	Ap3m2	blue	0.182745	0.25483	0.713481	0.356224	-0.345816	-0.217504	0.292204	-0.0149927	0.481409	0.533267	0.348134	0.116856	-0.36207	-0.632974	-0.178046	-0.718878	-0.4719	-0.201001
ENSMUSG00000024480	Ap3s1	royalblue	0.121037	0.141064	-0.0184437	0.316002	0.143121	0.00739729	0.0750124	-0.214717	-0.365322	-0.378161	0.12358	0.558847	0.0504539	0.253767	-0.181001	0.0187786	0.500278	0.0674975
ENSMUSG00000074154	Ap3s1-ps2	brown	-0.215887	0.190533	-0.193588	-0.41312	-0.0165996	-0.259233	-0.0722849	-0.040697	-0.563944	-0.578525	0.259242	-0.14728	0.550579	0.321164	-0.470891	-0.0239377	-0.141766	0.00757079
ENSMUSG00000063801	Ap3s2	darkturquoise	-0.0134735	-0.582403	0.218925	0.455729	-0.025072	0.245673	0.11492	0.0898947	0.307682	0.526417	-0.198071	0.320232	-0.478058	-0.303146	0.337843	0.14137	0.203612	0.106412
ENSMUSG00000032952	Ap4b1	royalblue	-0.0796695	0.131914	0.274506	0.0782637	-0.0717273	-0.5283	-0.323212	-0.0509795	0.0320751	-0.254748	0.656524	0.720088	0.136027	0.168173	-0.436193	-0.18122	0.134417	0.395652
ENSMUSG00000001998	Ap4e1	blue	0.375752	0.41066	0.793312	0.612497	0.153133	0.164542	0.571644	-0.112552	0.130125	0.454244	-0.0105423	-0.0603353	-0.657008	-0.70602	-0.205645	-0.555859	-0.418133	-0.582497
ENSMUSG00000019518	Ap4m1	brown	0.0785022	0.598723	0.440495	-0.110878	-0.0958617	-0.583005	-0.166201	-0.235422	-0.0157899	-0.214659	0.659679	0.00643792	0.17956	-0.103693	-0.568999	-0.65224	-0.462045	-0.079138
ENSMUSG00000051435	Fhad1	greenyellow	-0.318536	-0.536481	-0.254791	-0.220575	-0.229873	0.0540511	-0.198216	0.886139	0.262001	0.147499	-0.172183	-0.0863994	0.00322998	0.0652056	0.183898	0.339531	0.0244037	0.256076
ENSMUSG00000019979	Apaf1	brown	-0.236067	0.204277	0.22225	-0.135971	-0.0702751	-0.542027	-0.386592	-0.0484284	-0.136551	-0.357237	0.66322	0.321002	0.400175	0.175173	-0.569405	-0.234072	-0.135445	0.187413
ENSMUSG00000022935	Grik1	green	0.141604	-0.333827	-0.259534	0.217367	0.216955	0.871814	0.581345	0.10806	0.00690063	0.456972	-0.843832	-0.41974	-0.285287	-0.105493	0.629782	0.478475	0.214036	-0.309552
ENSMUSG00000036834	Plch1	green	-0.0388038	-0.477589	-0.304227	0.257449	0.283327	0.871609	0.541804	0.323251	-0.100981	0.340509	-0.906269	-0.34271	-0.379014	-0.111033	0.534915	0.5516	0.277786	-0.273314
ENSMUSG00000004931	Apba3	black	-0.342279	-0.277725	-0.580366	-0.306257	0.420258	0.384178	0.0153724	0.217486	-0.40319	-0.281426	-0.491167	-0.388615	0.228483	0.362271	0.14839	0.584506	0.188055	0.00563913
ENSMUSG00000037032	Apbb1	black	0.0439481	-0.35912	-0.769284	-0.329966	0.0669954	0.271521	-0.286999	0.0565816	-0.0494088	-0.179616	-0.29098	0.1233	0.410488	0.757595	0.611043	0.791422	0.728965	0.512555
ENSMUSG00000026786	Apbb1ip	blue	0.306336	0.364608	0.407919	0.010762	-0.242867	-0.231511	-0.117143	-0.298851	0.412302	0.387069	0.276498	-0.127844	-0.108021	-0.252686	0.0519143	-0.371503	-0.350706	-0.0879182
ENSMUSG00000029207	Apbb2	blue	0.0110275	0.279075	0.344168	0.15226	0.044777	0.0469919	0.420712	0.268135	-0.109051	0.0375086	0.0125775	-0.168374	-0.202432	-0.368262	-0.415129	-0.302789	-0.415082	-0.378852
ENSMUSG00000001379	Apbb3	brown	-0.31093	0.0539293	-0.111484	-0.171882	0.336901	-0.178701	-0.200336	-0.0732295	-0.507389	-0.542782	0.251986	0.157855	0.431143	0.389861	-0.431839	0.144296	0.105485	0.123525
ENSMUSG00000005871	Apc	blue	0.249278	0.461022	0.726774	0.543064	0.287496	0.302284	0.637852	-0.410507	-0.0714169	0.411104	-0.154138	-0.38289	-0.53376	-0.694493	-0.184603	-0.523761	-0.501732	-0.771512
ENSMUSG00000020135	Apc2	blue	0.115959	0.266075	0.765646	0.248214	-0.263457	-0.279667	0.196146	-0.262985	0.501249	0.588194	0.357711	-0.143837	-0.299823	-0.746556	-0.177377	-0.803696	-0.731489	-0.31291
ENSMUSG00000071847	Apcdd1	blue	0.0127105	0.23261	0.142821	-0.245725	-0.151666	0.0386261	0.167352	-0.0712893	0.028353	0.241985	0.0227961	-0.605793	0.225401	-0.150101	-0.0452006	-0.185583	-0.527021	-0.286573
ENSMUSG00000083152	Apc-ps1	brown	-0.267253	-0.0666382	0.0697632	-0.0357634	-0.203581	-0.089263	-0.0318975	-0.00997301	-0.0793411	0.0682543	0.0792962	-0.124212	0.0867373	-0.0604672	-0.11534	-0.119293	-0.113103	-0.0310507
ENSMUSG00000032590	Apeh	grey	-0.0300313	-0.296592	-0.236801	-0.402436	-0.582226	-0.556284	-0.609876	0.346867	0.593989	0.0688255	0.457628	0.456478	0.29991	0.318076	0.222418	0.0873985	0.166319	0.782407
ENSMUSG00000035960	Apex1	brown	-0.218953	0.0160145	-0.282338	-0.703362	-0.604236	-0.758961	-0.765401	0.0625264	0.318211	-0.280569	0.697306	0.22396	0.69165	0.488291	-0.111323	-0.0186509	-0.0322599	0.710638
ENSMUSG00000025269	Apex2	darkturquoise	0.216245	-0.110994	-0.0741042	0.322093	0.125568	0.314791	0.194358	-0.196748	0.179213	0.253174	-0.332911	0.198098	-0.332456	-0.0701782	0.412438	0.156043	0.346681	0.00424709
ENSMUSG00000015750	Aph1a	black	-0.0691628	-0.160326	-0.583854	-0.171367	0.390267	0.202353	-0.267127	0.0274473	-0.454308	-0.521906	-0.194378	0.181826	0.354577	0.678161	0.117979	0.681328	0.622995	0.289435
ENSMUSG00000032375	Aph1b	darkturquoise	0.363505	0.228049	0.597235	0.860113	0.378786	0.440456	0.71585	-0.175177	0.0764208	0.433004	-0.30084	0.172051	-0.788529	-0.667959	-0.0511725	-0.337949	-0.0678004	-0.563359
ENSMUSG00000053040	Aph1c	darkturquoise	0.300248	-0.0375164	0.340667	0.570371	-0.0090729	0.151052	0.273356	0.219467	0.233298	0.297145	-0.0327772	0.452784	-0.484414	-0.286872	0.0500093	-0.128029	0.191977	-0.0396709
ENSMUSG00000027193	Api5	darkturquoise	0.446196	0.344244	0.638273	0.910636	0.448189	0.239772	0.523297	-0.389619	-0.0890711	0.166402	-0.102503	0.43607	-0.762756	-0.536402	-0.188101	-0.398782	0.0951316	-0.468474
ENSMUSG00000010911	Apip	black	-0.318831	-0.159363	-0.458701	-0.305189	0.0823615	-0.001479	-0.238158	0.0888188	-0.260136	-0.424953	-0.0154927	0.022047	0.488715	0.475298	-0.0105702	0.387802	0.266714	0.285954
ENSMUSG00000073705	Apitd1	black	-0.176851	-0.468412	-0.63115	-0.594305	-0.319724	-0.186773	-0.588809	0.255138	0.209061	-0.0721902	0.0413801	0.053618	0.461349	0.563249	0.392244	0.538677	0.309789	0.660862
ENSMUSG00000030051	Aplf	brown	0.000348779	0.403228	0.441977	-0.0076767	-0.193458	-0.684975	-0.358843	-0.117186	0.152897	-0.20209	0.719443	0.395781	0.000724145	-0.0802463	-0.472316	-0.545553	-0.215486	0.160699
ENSMUSG00000037010	Apln	darkturquoise	0.431725	0.346825	0.0869276	0.591829	0.688195	0.730988	0.699046	-0.492616	-0.377497	0.036816	-0.614969	-0.159969	-0.437657	-0.200585	0.174397	0.0625493	0.224896	-0.625112
ENSMUSG00000044338	Aplnr	grey	0.268182	-0.13203	-0.311832	-0.289022	-0.369644	0.0195623	-0.229696	0.228049	0.418698	0.165901	-0.0234499	0.0230083	0.162016	0.314138	0.451113	0.324572	0.236173	0.36897
ENSMUSG00000006651	Aplp1	darkmagenta	-0.543746	-0.464204	-0.659854	-0.67849	-0.215064	-0.333532	-0.729855	0.293842	-0.00168162	-0.423609	0.260701	0.16316	0.799394	0.737601	0.0924494	0.539165	0.31847	0.727146
ENSMUSG00000031996	Aplp2	skyblue3	0.409078	0.287484	0.366291	0.726767	0.526184	0.748864	0.866119	-0.174838	-0.212975	0.324686	-0.625878	-0.17111	-0.770114	-0.472332	0.122431	-0.075626	0.0597905	-0.707928
ENSMUSG00000032083	Apoa1	grey	0.165513	0.0837091	-0.195208	-0.170143	0.0271588	0.0255652	-0.0869205	-0.180152	-0.141574	-0.132185	0.0409637	0.0376994	0.186885	0.410916	0.208399	0.208017	0.314329	0.217941
ENSMUSG00000028070	Apoa1bp	grey60	0.182585	-0.114852	-0.765487	-0.352894	0.188336	0.209699	-0.32921	-0.125839	-0.301066	-0.439285	-0.295638	0.0447127	0.347092	0.804059	0.458365	0.724956	0.726159	0.372176
ENSMUSG00000039395	Mreg	green	-0.00511157	-0.311645	-0.377897	0.190668	0.335048	0.871607	0.594699	0.18073	-0.214147	0.205687	-0.848167	-0.362991	-0.178548	0.0150572	0.466804	0.531587	0.298684	-0.30504
ENSMUSG00000020609	Apob	brown	0.192863	0.21113	0.248013	0.232505	0.0223418	0.117698	0.156139	0.128112	0.269915	0.251537	0.0341374	0.134603	-0.186416	-0.0595317	0.107281	-0.0584844	0.0668291	-0.013776
ENSMUSG00000050860	Phospho1	green	0.0811897	-0.345045	-0.404906	0.205268	0.451073	0.871504	0.414813	-0.0917456	-0.272055	0.161635	-0.89949	-0.358105	-0.21649	0.0870788	0.597032	0.637689	0.406878	-0.279068
ENSMUSG00000040694	Apobec2	grey	-0.161655	-0.0107668	-0.137703	-0.128456	-0.0577194	-0.0260492	-0.185717	0.26555	0.14444	-0.00677274	-0.0530142	-0.030942	-0.0565726	0.124404	0.152613	0.139435	0.114235	0.187376
ENSMUSG00000001123	Lgals9	salmon	0.876853	0.343123	0.00817712	0.213583	0.156325	0.199611	0.192212	-0.430686	0.0625289	0.111662	-0.229631	0.0187219	-0.345439	-0.0337862	0.335818	-0.0327228	0.194117	-0.169576
ENSMUSG00000042759	Apobr	brown	0.409029	0.0419802	0.0284979	0.0693174	-0.0158594	-0.111954	-0.162201	-0.209726	0.0856689	-0.0117954	0.166249	0.226564	0.0853441	0.12378	0.0685693	-0.015677	0.136226	0.0968091
ENSMUSG00000040564	Apoc1	black	-0.388679	-0.673992	-0.70592	-0.4255	-0.15848	-0.0253719	-0.582922	0.48653	0.128503	-0.216712	-0.135007	0.252574	0.307394	0.612446	0.396366	0.749431	0.571267	0.697013
ENSMUSG00000015653	Steap2	green	0.247501	-0.295458	0.0326451	0.542918	0.40778	0.871392	0.599634	0.023687	-0.0348431	0.516634	-0.858079	-0.320929	-0.597343	-0.359597	0.534247	0.321936	0.149247	-0.510634
ENSMUSG00000022548	Apod	black	0.14698	-0.299572	-0.670978	0.00865038	0.509721	0.542059	-0.0329392	0.0515233	-0.392652	-0.350178	-0.611244	0.110419	-0.012049	0.557403	0.422522	0.843371	0.77614	0.153742
ENSMUSG00000002985	Apoe	black	-0.321877	-0.503638	-0.869354	-0.700306	-0.22439	-0.112835	-0.631991	0.320252	-0.00808332	-0.358027	-0.0268666	0.0869914	0.653242	0.843728	0.390545	0.768385	0.530531	0.757893
ENSMUSG00000047631	Apof	brown	-0.172168	-0.156146	0.0444841	-0.225759	-0.327642	-0.322537	-0.330453	0.26713	0.138603	-0.0300965	0.264261	0.062166	0.0550734	0.00936759	-0.119455	0.00654956	-0.137523	0.243262
ENSMUSG00000000049	Apoh	brown	0.0520195	-0.0796115	0.194445	-0.101584	-0.382713	-0.301623	-0.314993	-0.0237574	0.671284	0.453014	0.275136	-0.0273228	0.0414374	-0.179765	0.220613	-0.248638	-0.268806	0.148912
ENSMUSG00000046879	Irgm1	salmon	0.876651	0.297362	0.176167	0.441214	0.182531	0.20626	0.263703	-0.417439	0.155793	0.179317	-0.194918	0.22831	-0.518878	-0.18743	0.272323	-0.118333	0.218053	-0.194034
ENSMUSG00000029193	Cckar	green	0.129849	-0.232887	-0.409943	0.244778	0.57715	0.870168	0.395778	0.0316994	-0.300717	0.0479109	-0.920526	-0.308407	-0.315093	0.0874867	0.496591	0.630222	0.432079	-0.327182
ENSMUSG00000073652	Apol7d	blue	0.24488	0.544522	0.594849	0.441297	0.370313	0.122971	0.382734	-0.4239	-0.299745	0.0501412	-0.00682322	-0.223109	-0.374913	-0.413306	-0.298477	-0.451822	-0.320265	-0.623703
ENSMUSG00000056656	Apol8	black	0.0905908	-0.471528	-0.295324	0.0980849	0.272522	0.269345	-0.164197	0.0455026	-0.203405	-0.0694181	-0.25392	0.266083	0.0207056	0.353095	0.282354	0.595625	0.526967	0.20738
ENSMUSG00000057346	Apol9b	blue	0.0113656	0.0576242	0.443677	0.230037	-0.00412549	-0.18135	0.0856598	-0.195009	0.191146	0.273704	0.256675	0.0855349	-0.124947	-0.377521	-0.205002	-0.424034	-0.34683	-0.0976562
ENSMUSG00000090698	Apold1	brown	-0.0960982	-0.12121	-0.0125034	0.0501968	0.013476	-0.272242	-0.373357	-0.290064	-0.10569	-0.25971	0.394933	0.551449	0.30196	0.344465	-0.117606	0.0926523	0.368158	0.385891
ENSMUSG00000024391	Apom	brown	-0.418357	-0.0146886	-0.10114	-0.351737	-0.000122824	-0.374169	-0.429235	-0.154994	-0.299174	-0.422627	0.362556	0.0307085	0.410496	0.335521	-0.275462	0.0515512	0.00579562	0.286199
ENSMUSG00000079508	Apoo	black	-0.26343	-0.502012	-0.437971	-0.0939483	-0.0635479	0.0349203	-0.25217	0.350227	0.0783861	-0.163406	-0.0375043	0.45247	0.208283	0.426444	0.186437	0.500468	0.546026	0.538398
ENSMUSG00000025525	Apool	grey60	0.0394221	0.00725531	-0.47384	-0.198397	0.0307886	-0.127112	-0.394134	0.223578	-0.18523	-0.557457	0.0733243	0.445768	0.23372	0.6162	-0.0207504	0.401843	0.606037	0.438194
ENSMUSG00000022892	App	darkturquoise	-0.0275733	0.0871589	0.453385	0.586964	0.284575	0.411943	0.633862	-0.0993243	-0.0991636	0.33701	-0.231427	-0.0715269	-0.388892	-0.545321	-0.140806	-0.271098	-0.211102	-0.548342
ENSMUSG00000018481	Appbp2	darkturquoise	0.271475	-0.016143	0.561308	0.891435	0.505032	0.63313	0.738404	-0.187516	0.00281635	0.563809	-0.512982	-0.0443119	-0.838519	-0.727396	0.0979632	-0.199795	-0.0939059	-0.67172
ENSMUSG00000040760	Appl1	blue	0.249725	0.399257	0.919136	0.792338	0.254103	0.0349663	0.590772	-0.266745	0.075574	0.374024	0.161753	0.235433	-0.667328	-0.781566	-0.398929	-0.726659	-0.382491	-0.536429
ENSMUSG00000020263	Appl2	darkred	0.206798	-0.303823	-0.369816	0.252059	0.464968	0.505935	0.111188	0.0565325	-0.0695143	-0.0302585	-0.51114	0.31923	-0.289935	0.303665	0.482155	0.634978	0.716887	0.187545
ENSMUSG00000006589	Aprt	grey	-0.0381432	-0.0232932	-0.445864	-0.489916	-0.338549	-0.332924	-0.42347	0.192203	0.199185	-0.222013	0.268105	0.190489	0.501892	0.525719	0.161352	0.160906	0.246698	0.547496
ENSMUSG00000028411	Aptx	grey	0.1668	-0.0295613	-0.305387	-0.27525	-0.00231015	-0.100091	-0.262512	-0.0979485	-0.010752	-0.203451	0.124005	0.200694	0.248218	0.485255	0.149472	0.284245	0.356537	0.420983
ENSMUSG00000026807	Ak8	greenyellow	-0.576922	-0.400987	-0.175709	-0.357898	-0.299221	-0.165287	-0.232724	0.885997	0.285807	0.0776237	0.0962883	-0.0369971	0.190357	0.0975726	-0.0255739	0.17753	-0.114531	0.343696
ENSMUSG00000027695	Pld1	green	0.115705	-0.133798	-0.186394	0.416557	0.682722	0.870121	0.523541	-0.136995	-0.346984	0.102707	-0.829381	-0.209606	-0.404294	-0.0254069	0.368346	0.493599	0.392134	-0.405495
ENSMUSG00000023013	Aqp2	darkturquoise	0.150194	0.0785347	0.073604	0.292199	0.253192	0.16284	0.166866	-0.430776	-0.294001	-0.0440331	-0.132476	0.0454528	-0.0833152	-0.0267483	-0.0112802	-0.0342816	0.137605	-0.22823
ENSMUSG00000026475	Rgs16	green	0.0686815	-0.216528	-0.378311	0.217498	0.409647	0.869976	0.610298	0.0912314	-0.310089	0.111951	-0.845422	-0.322756	-0.194782	0.0527204	0.435976	0.515059	0.353141	-0.320781
ENSMUSG00000046324	Ermp1	green	0.230817	-0.0943803	0.147298	0.670255	0.65213	0.869825	0.665477	-0.109671	-0.294102	0.30504	-0.794799	-0.193894	-0.66348	-0.310401	0.295918	0.281318	0.232833	-0.583645
ENSMUSG00000044217	Aqp5	grey60	-0.361292	0.123466	-0.168351	-0.250261	0.250345	0.129107	0.181626	0.139721	-0.555173	-0.393063	-0.138907	-0.439923	0.304824	0.0896431	-0.373017	0.105051	-0.249767	-0.300586
ENSMUSG00000030125	Lrrc23	greenyellow	-0.445134	-0.379772	-0.0962535	-0.115342	-0.177117	0.0467969	0.0235272	0.885575	0.0259865	0.0298793	-0.13105	-0.0687159	-0.0838966	-0.0595012	-0.113522	0.177706	-0.0797366	0.0718804
ENSMUSG00000026579	F5	greenyellow	-0.396822	-0.542662	-0.349603	-0.225943	-0.151952	0.237984	-0.0383656	0.884821	0.0554319	0.0809959	-0.363175	-0.264686	0.0247151	0.0730509	0.182967	0.431684	0.0281005	0.0880356
ENSMUSG00000044447	Dock5	green	0.333979	-0.0718032	0.109401	0.639828	0.60418	0.869374	0.645422	-0.175192	-0.103917	0.416594	-0.836586	-0.231146	-0.723323	-0.366557	0.457597	0.2511	0.208955	-0.548319
ENSMUSG00000026664	Phyh	green	0.453106	0.169838	-0.1555	0.448753	0.647333	0.86875	0.627647	-0.324381	-0.363891	0.0692815	-0.77934	-0.236892	-0.326453	0.0117646	0.396469	0.357592	0.386176	-0.518427
ENSMUSG00000040383	Aqr	blue	0.557278	0.793211	0.604428	0.588444	0.465905	0.277999	0.70168	-0.519489	-0.2948	0.0569878	-0.140471	-0.145236	-0.547492	-0.513607	-0.296439	-0.52082	-0.276036	-0.765198
ENSMUSG00000046532	Ar	blue	0.0607629	0.155208	0.732153	0.653775	0.123412	0.24324	0.703486	0.0307388	0.234173	0.567368	-0.0864081	-0.0384043	-0.611384	-0.820196	-0.180731	-0.574846	-0.450647	-0.551007
ENSMUSG00000001127	Araf	brown	0.0605501	0.00613971	0.0596852	-0.00981798	-0.033169	-0.3402	-0.390257	-0.110493	0.128698	-0.125416	0.366964	0.491626	-0.0309468	0.265432	-0.0452847	0.00185126	0.305778	0.438319
ENSMUSG00000038990	Cables2	green	0.176638	-0.459555	-0.359047	0.268569	0.321802	0.86862	0.393344	0.0253277	-0.0667464	0.359967	-0.909918	-0.284259	-0.345801	0.0118996	0.734474	0.640756	0.432131	-0.195692
ENSMUSG00000037999	Arap2	darkturquoise	0.203803	-0.000461146	0.0726621	0.636968	0.567039	0.610706	0.583506	-0.240371	-0.324611	0.0737163	-0.504868	0.200923	-0.469688	-0.181593	0.100876	0.1664	0.360937	-0.326763
ENSMUSG00000024451	Arap3	blue	0.334962	0.277905	0.422452	0.204049	0.00216948	0.107757	0.433799	-0.198475	0.360205	0.488884	-0.0963763	-0.365332	-0.38172	-0.620186	0.0585217	-0.484266	-0.553195	-0.44724
ENSMUSG00000022602	Arc	brown	-0.214009	0.150158	0.191006	-0.177519	-0.219111	-0.51087	-0.36387	-0.216361	-0.0581642	-0.223265	0.567513	0.119283	0.375324	0.0805929	-0.376376	-0.307117	-0.208638	0.165777
ENSMUSG00000032096	Arcn1	darkturquoise	0.0856535	-0.0360736	0.578904	0.778162	0.301291	0.147594	0.336334	-0.0526402	-0.0257477	0.210077	-0.0146206	0.474704	-0.628237	-0.444802	-0.189596	-0.255061	0.102633	-0.253732
ENSMUSG00000029378	Areg	blue	0.0101185	0.419248	0.267363	0.0306883	0.102658	-0.136382	0.172069	-0.200085	-0.250863	-0.196747	0.199307	-0.105747	0.0453149	-0.167492	-0.443351	-0.318685	-0.308846	-0.27534
ENSMUSG00000048076	Arf1	brown	0.132565	0.647832	0.0502933	-0.260844	-0.0554475	-0.553355	-0.247746	-0.347706	-0.282815	-0.60284	0.655477	0.239717	0.503998	0.341464	-0.526837	-0.338354	-0.0547998	0.148852
ENSMUSG00000062421	Arf2	grey60	-0.0804216	-0.21696	-0.0979302	-0.0355695	-0.042891	-0.2056	-0.330668	-0.036385	-0.179397	-0.266267	0.208306	0.467301	0.137052	0.368595	-0.0377921	0.224493	0.398556	0.379333
ENSMUSG00000051853	Arf3	brown	0.00756844	0.532605	0.596102	0.0487223	-0.269134	-0.751891	-0.21994	-0.290208	0.0254102	-0.213659	0.848204	0.353311	0.0925702	-0.203942	-0.681471	-0.764127	-0.387643	0.0224785
ENSMUSG00000021877	Arf4	royalblue	-0.132122	-0.0980235	0.172692	0.182114	0.0256994	-0.383213	-0.309321	-0.0333321	-0.00113504	-0.224679	0.468319	0.691663	0.0618289	0.113846	-0.337489	-0.105242	0.226657	0.35276
ENSMUSG00000020440	Arf5	brown	-0.395529	0.036107	-0.233796	-0.618269	-0.429184	-0.78299	-0.656319	0.184821	-0.0532773	-0.581701	0.803003	0.363967	0.826182	0.562067	-0.461511	-0.0550453	0.00565734	0.638388
ENSMUSG00000044147	Arf6	darkred	-0.000152818	-0.338389	-0.262451	0.346341	0.361856	0.4398	0.101446	-0.115299	-0.393371	-0.149254	-0.425684	0.226727	-0.118329	0.188804	0.208897	0.447434	0.57534	-0.0378448
ENSMUSG00000027575	Arfgap1	brown	0.206338	0.461314	0.227701	-0.193427	-0.31484	-0.637518	-0.306569	-0.221159	0.0810432	-0.244585	0.72076	0.387081	0.220351	0.187199	-0.390317	-0.36097	-0.0665371	0.324239
ENSMUSG00000027255	Arfgap2	brown	-0.0550225	0.150083	0.0685994	-0.147706	-0.149094	-0.244836	0.0157007	0.358653	0.0546288	-0.116374	0.198596	0.0738734	0.0132985	-0.0511528	-0.306358	-0.170417	-0.213685	0.0587228
ENSMUSG00000006403	Adamts4	green	0.235596	0.072373	0.0375643	0.498237	0.647108	0.868435	0.62284	-0.217089	-0.317949	0.213959	-0.786839	-0.384693	-0.470784	-0.209617	0.293499	0.292454	0.160622	-0.627012
ENSMUSG00000067851	Arfgef1	darkturquoise	0.355793	0.0364449	0.504225	0.791106	0.331783	0.285975	0.42148	-0.255792	0.0995885	0.402663	-0.19404	0.347234	-0.762121	-0.483935	0.0748046	-0.226518	0.135024	-0.284724
ENSMUSG00000074582	Arfgef2	darkturquoise	0.192394	0.0382918	0.558227	0.668282	0.330259	0.63686	0.834369	-0.0735113	0.0341318	0.649335	-0.505246	-0.384202	-0.684526	-0.786482	0.0807551	-0.260047	-0.379858	-0.761398
ENSMUSG00000074513	Arfip1	royalblue	0.215525	-0.0855179	0.284724	0.641962	0.281697	0.170659	0.0884044	-0.000314237	0.109634	0.128813	-0.0670006	0.667386	-0.524349	-0.12569	0.0521961	0.0820928	0.438558	0.0354891
ENSMUSG00000030881	Arfip2	grey60	0.0972036	0.184491	-0.355359	-0.270822	0.0701166	-0.168909	-0.245843	-0.0304607	-0.200169	-0.489442	0.225037	0.225442	0.484308	0.581106	-0.0864096	0.193368	0.347702	0.319072
ENSMUSG00000038671	Arfrp1	brown	-0.0743644	-0.0463141	-0.153161	-0.403779	-0.561988	-0.537089	-0.645058	0.18053	0.410656	-0.0349228	0.446938	0.267689	0.28839	0.319462	0.0627652	0.0356093	0.105003	0.570894
ENSMUSG00000019987	Arg1	darkgrey	0.332571	-0.1231	0.0175714	0.0370512	-0.343295	-0.0230873	-0.163079	-0.0362531	0.623627	0.484951	-0.0663681	0.00622684	-0.182339	-0.153975	0.509372	-0.0103269	-0.00871681	0.10804
ENSMUSG00000021125	Arg2	brown	-0.109639	0.345162	0.350526	-0.195001	-0.411148	-0.85043	-0.451177	-0.172169	-0.00978632	-0.353663	0.897329	0.390759	0.341335	0.032429	-0.673007	-0.546516	-0.290611	0.258897
ENSMUSG00000040459	Arglu1	brown	-0.213572	0.423927	0.428285	-0.0223324	-0.151883	-0.688523	-0.252084	-0.247196	-0.113883	-0.37714	0.809867	0.395515	0.288473	-0.0101505	-0.690739	-0.573565	-0.26036	0.103096
ENSMUSG00000027247	Arhgap1	brown	-0.0703446	0.333946	0.63256	0.0510443	-0.304302	-0.470063	0.0210855	0.0460126	0.375686	0.285468	0.559171	0.0471566	-0.0999282	-0.463206	-0.406817	-0.709424	-0.613719	-0.0925588
ENSMUSG00000037148	Arhgap10	brown	-0.267384	0.310127	0.248459	-0.292825	-0.294072	-0.890159	-0.532377	-0.035108	-0.0854723	-0.507521	0.920509	0.405596	0.431039	0.163182	-0.741704	-0.461911	-0.251345	0.331044
ENSMUSG00000041219	Arhgap11a	darkturquoise	0.136516	0.0866382	0.482129	0.594823	0.311275	0.354559	0.490846	-0.126607	0.00452768	0.404665	-0.194	-0.00612676	-0.435662	-0.464969	0.0178803	-0.226713	-0.126638	-0.46951
ENSMUSG00000041225	Arhgap12	darkturquoise	0.218305	-0.256555	0.281253	0.780966	0.344217	0.564365	0.588231	0.0361322	0.0906466	0.465137	-0.457054	0.306769	-0.691401	-0.436793	0.241789	0.0421383	0.253724	-0.258678
ENSMUSG00000049744	Arhgap15	blue	0.319588	0.509999	0.546354	0.434323	0.165806	-0.00739743	0.574954	-0.184345	-0.257026	-0.0287703	0.19325	0.123025	-0.266255	-0.395925	-0.485551	-0.55409	-0.273446	-0.423948
ENSMUSG00000030766	Arhgap17	blue	0.613661	0.463319	0.220257	0.380804	0.474481	0.248891	0.162148	-0.674521	-0.140504	0.0477503	-0.175963	-0.079669	-0.301472	-0.0976478	0.16723	-0.115232	0.0958496	-0.37821
ENSMUSG00000039031	Arhgap18	brown	-0.491556	-0.0568144	0.320981	-0.0345615	-0.36799	-0.447011	-0.175658	0.431399	0.182962	0.0298925	0.428395	0.110716	0.0755009	-0.261733	-0.472682	-0.406529	-0.402704	0.0469127
ENSMUSG00000025154	Arhgap19	blue	0.211981	0.385772	0.636481	0.402953	-0.171509	-0.322038	0.131755	-0.136758	0.298176	0.178465	0.431298	0.368759	-0.361392	-0.438824	-0.322912	-0.652837	-0.230301	-0.0831825
ENSMUSG00000053199	Arhgap20	blue	0.178054	0.537552	0.903231	0.396687	-0.127298	-0.464576	0.136114	-0.312852	0.158243	0.17479	0.570808	0.176494	-0.371828	-0.652433	-0.584397	-0.91136	-0.589701	-0.340326
ENSMUSG00000036591	Arhgap21	blue	0.10464	0.302965	0.582205	0.386662	0.127743	0.041145	0.506505	-0.0636809	-0.118074	0.153772	0.034856	-0.0658731	-0.497185	-0.572366	-0.406054	-0.494567	-0.416139	-0.459963
ENSMUSG00000063506	Arhgap22	blue	0.0626109	-0.0692679	0.123591	0.147847	0.149481	0.256908	0.260766	-0.171316	0.141609	0.397633	-0.248631	-0.306928	-0.142129	-0.305023	0.202768	-0.0877023	-0.216571	-0.258782
ENSMUSG00000049807	Arhgap23	black	-0.0558169	-0.181501	-0.584153	-0.0911017	0.483171	0.724095	0.23887	-0.0713237	-0.483486	-0.164301	-0.747383	-0.472046	0.139563	0.353516	0.396625	0.694967	0.364575	-0.219908
ENSMUSG00000037493	Cib2	green	0.210565	-0.192849	-0.408056	0.197298	0.386302	0.867636	0.557756	0.0790958	-0.152334	0.19816	-0.861647	-0.324758	-0.224467	0.0765452	0.569378	0.529867	0.379594	-0.282873
ENSMUSG00000030047	Arhgap25	brown	0.203764	0.0395171	-0.0123638	-0.124212	-0.171165	-0.464698	-0.467353	-0.156553	0.137085	-0.157818	0.466159	0.449041	0.177632	0.260244	-0.0212975	-0.0614462	0.187648	0.440154
ENSMUSG00000036452	Arhgap26	blue	0.109301	0.184903	0.8043	0.504116	0.0103526	-0.237044	0.243897	-0.0745004	0.31745	0.369315	0.36241	0.271182	-0.466292	-0.686244	-0.390617	-0.691766	-0.469142	-0.263319
ENSMUSG00000034255	Arhgap27	blue	0.133786	0.161549	0.486497	0.107045	-0.144438	-0.189798	-0.00556714	-0.132332	0.491653	0.479194	0.283501	-0.0376053	-0.157156	-0.377452	0.0120085	-0.391799	-0.417548	-0.0544151
ENSMUSG00000061802	Armc4	greenyellow	-0.36566	-0.354723	-0.106623	-0.0547516	-0.141296	0.185411	0.132333	0.883183	0.190481	0.202989	-0.228106	-0.096612	-0.114022	-0.0941396	0.0762297	0.202533	-0.0508098	0.0600275
ENSMUSG00000039831	Arhgap29	lightyellow	0.238844	-0.119097	0.345952	0.373085	-0.322254	0.238801	0.317838	0.0924743	0.414442	0.6453	-0.146934	-0.0382124	-0.392715	-0.443437	0.256398	-0.157465	-0.128414	-0.20159
ENSMUSG00000048865	Arhgap30	brown	0.299254	0.454853	0.445082	0.0753841	-0.35355	-0.445171	-0.0729583	-0.173323	0.283491	0.0939766	0.503819	0.211316	-0.0688712	-0.280177	-0.322045	-0.534784	-0.335767	-0.0238963
ENSMUSG00000020990	Cdkl1	green	0.363551	-0.193662	-0.0190393	0.501479	0.254397	0.867246	0.687235	-0.0586152	0.086899	0.566821	-0.802134	-0.21421	-0.546493	-0.28735	0.610823	0.304413	0.241197	-0.37709
ENSMUSG00000041444	Arhgap32	blue	0.0884949	0.517509	0.921125	0.429209	0.00436192	-0.296424	0.321959	-0.300475	0.0344412	0.232469	0.412503	-0.0491545	-0.378897	-0.776704	-0.635176	-0.908862	-0.742451	-0.551539
ENSMUSG00000036882	Arhgap33	brown	-0.245748	0.373641	0.540885	-0.156219	-0.378987	-0.811013	-0.298219	-0.0520023	0.136517	-0.14213	0.904186	0.202223	0.281235	-0.184395	-0.704942	-0.72507	-0.562144	0.0999976
ENSMUSG00000036198	Arhgap36	lightyellow	0.255622	-0.176666	0.112941	0.126228	-0.271083	0.0915049	0.0525994	0.152067	0.760403	0.631924	-0.10321	0.0655396	-0.325098	-0.255371	0.485468	-0.0649692	-0.00802047	0.142129
ENSMUSG00000033697	Arhgap39	grey	-0.414413	-0.280088	0.078008	-0.155052	-0.193032	-0.00242872	-0.0932966	0.175539	0.384101	0.435784	0.0300079	-0.30448	0.134256	-0.17494	0.190133	-0.0318701	-0.325574	0.0488685
ENSMUSG00000031389	Arhgap4	grey	0.303884	-0.0934764	-0.00816993	0.0454197	-0.121994	-0.0535815	-0.190911	0.0276981	0.354547	0.176642	-0.046713	0.119804	-0.310751	-0.0225955	0.251711	0.0364236	0.148252	0.167942
ENSMUSG00000074625	Arhgap40	blue	-0.0125423	0.272188	0.560004	0.165227	-0.215967	-0.367026	0.144764	-0.0989357	0.105727	0.0740227	0.49247	0.198983	-0.0804378	-0.391551	-0.4506	-0.567833	-0.415921	-0.105781
ENSMUSG00000011171	Vipr2	green	0.0645532	-0.392294	-0.367976	0.260245	0.437556	0.867205	0.479918	0.0306847	-0.240955	0.17432	-0.885558	-0.269104	-0.297691	0.0189964	0.547573	0.591598	0.405873	-0.264784
ENSMUSG00000024521	Pmaip1	green	0.224543	-0.15863	-0.196301	0.491017	0.587272	0.867029	0.658722	-0.0973032	-0.359151	0.0785419	-0.790669	-0.0604659	-0.399306	-0.0551695	0.336416	0.439303	0.44243	-0.372072
ENSMUSG00000035133	Arhgap5	darkturquoise	0.349965	0.21988	0.803185	0.896643	0.304711	0.381261	0.721049	-0.25376	0.0940675	0.577127	-0.243824	0.0120307	-0.855447	-0.860384	-0.0858285	-0.512331	-0.2918	-0.702078
ENSMUSG00000031355	Arhgap6	brown	-0.156951	-0.159874	0.335919	-0.0568528	-0.510682	-0.604232	-0.456908	0.123959	0.729073	0.336448	0.599323	0.367154	0.0563121	-0.246619	-0.0636642	-0.391825	-0.29965	0.368848
ENSMUSG00000026576	Atp1b1	green	0.0256869	-0.391801	-0.408613	0.266156	0.415937	0.866731	0.480452	0.0522101	-0.300902	0.125045	-0.855047	-0.241397	-0.178277	0.0852233	0.503498	0.606417	0.442028	-0.258151
ENSMUSG00000040345	Arhgap9	grey	0.358663	0.212121	-0.0820164	-0.201032	-0.0973363	-0.134372	-0.218144	-0.313811	0.134694	-0.00944728	0.0676396	-0.185228	0.118828	0.120638	0.147927	-0.0360172	-0.0652318	0.0435245
ENSMUSG00000025132	Arhgdia	brown	0.103034	0.350513	-0.126226	-0.358789	-0.272403	-0.573329	-0.590333	-0.333401	0.0871923	-0.367733	0.614104	0.352439	0.494724	0.510765	-0.0855141	-0.0740739	0.211232	0.505344
ENSMUSG00000030220	Arhgdib	brown	-0.157202	0.391188	0.217736	-0.240219	-0.301348	-0.85197	-0.436452	-0.107647	-0.0732555	-0.530227	0.898943	0.506666	0.373856	0.188591	-0.707638	-0.465351	-0.138565	0.373313
ENSMUSG00000073433	Arhgdig	grey	-0.293395	-0.542149	-0.455566	-0.523659	-0.539132	-0.177131	-0.457954	0.375628	0.368494	0.133894	0.161178	0.0352804	0.599255	0.457344	0.384986	0.379108	0.173871	0.604895
ENSMUSG00000040940	Arhgef1	grey	-0.0562039	0.0665701	0.0755653	-0.0875216	0.0293807	0.0642139	-0.0595588	-0.0871254	0.379428	0.367069	-0.0156806	-0.272861	0.0446452	-0.0475233	0.283126	-0.0280479	-0.178166	-0.0175083
ENSMUSG00000036158	Prickle1	green	0.299778	0.192345	-0.0747547	0.421282	0.637292	0.86639	0.712107	-0.342629	-0.430171	0.0954827	-0.789478	-0.432249	-0.324325	-0.144018	0.259814	0.235816	0.158023	-0.673545
ENSMUSG00000040612	Ildr2	green	0.0561702	-0.175693	-0.195429	0.300064	0.351815	0.866255	0.759498	0.163552	-0.252684	0.242757	-0.818995	-0.395217	-0.300416	-0.164057	0.332618	0.345779	0.149915	-0.45279
ENSMUSG00000041977	Arhgef11	skyblue3	0.46999	0.242135	0.407842	0.621434	0.363277	0.724938	0.854793	-0.319772	0.0322975	0.613843	-0.622545	-0.435537	-0.689905	-0.639816	0.292797	-0.196627	-0.207903	-0.757276
ENSMUSG00000059495	Arhgef12	blue	0.315362	0.441449	0.89095	0.757977	0.237471	0.247201	0.697078	-0.337098	0.0698219	0.517138	-0.0872235	-0.150859	-0.723286	-0.879163	-0.217879	-0.682984	-0.5039	-0.777944
ENSMUSG00000052921	Arhgef15	brown	-0.139737	-0.0107039	0.250896	-0.229708	-0.54375	-0.68622	-0.439374	0.0462656	0.428075	0.091558	0.626985	0.230538	0.132061	-0.151482	-0.261552	-0.450522	-0.356761	0.295178
ENSMUSG00000038879	Nipal2	green	0.171429	-0.301042	-0.114058	0.568678	0.495437	0.866172	0.580696	0.029568	-0.243694	0.234013	-0.815488	-0.025901	-0.534086	-0.121776	0.398875	0.472346	0.46355	-0.344421
ENSMUSG00000032875	Arhgef17	brown	0.078777	0.489179	0.618674	0.11739	-0.18748	-0.464784	0.00615075	-0.369696	-0.0688837	-0.006743	0.614925	0.0504676	0.107094	-0.279952	-0.533037	-0.701961	-0.476069	-0.235409
ENSMUSG00000015202	Cnksr3	green	0.0792105	-0.0650286	-0.30287	0.315849	0.665444	0.866102	0.607281	-0.0270574	-0.527886	-0.0962073	-0.804901	-0.260165	-0.231995	0.0815696	0.218136	0.497331	0.379097	-0.435404
ENSMUSG00000035004	Igsf6	salmon	0.875902	0.550841	0.364054	0.499647	0.31748	0.3334	0.47318	-0.597876	0.00625621	0.25721	-0.239391	-0.0200616	-0.582289	-0.285591	0.192906	-0.230665	0.0586462	-0.41759
ENSMUSG00000027671	Actl6a	sienna3	0.448815	0.859126	0.382987	0.207381	0.298754	-0.109333	0.191402	-0.557473	-0.257706	-0.260599	0.164027	-0.145623	-0.177412	-0.213882	-0.397392	-0.54435	-0.270983	-0.524251
ENSMUSG00000019467	Arhgef25	grey	-0.273473	-0.519093	-0.380692	-0.453482	-0.613261	-0.237783	-0.330397	0.413122	0.290566	0.0988519	0.236118	0.18459	0.536635	0.395877	0.251404	0.29261	0.182773	0.633556
ENSMUSG00000030770	Parva	green	0.098691	-0.291283	0.0350676	0.485387	0.399143	0.866062	0.642342	-0.0311448	0.00468625	0.573714	-0.823509	-0.389818	-0.52405	-0.388118	0.518984	0.270402	0.0733981	-0.496308
ENSMUSG00000021895	Arhgef3	darkturquoise	0.209691	0.429893	0.445816	0.510428	0.628043	0.0637369	0.212031	-0.542928	-0.528605	-0.249176	0.0294642	0.105861	-0.292389	-0.225104	-0.40994	-0.311109	-0.0507091	-0.511972
ENSMUSG00000054901	Arhgef33	brown	-0.480518	0.205147	0.287488	-0.178405	-0.185281	-0.484048	-0.120749	0.321584	0.0459494	-0.179711	0.600567	0.10164	0.343315	-0.0579426	-0.616709	-0.407519	-0.411589	0.0870031
ENSMUSG00000044340	Phlpp1	green	0.0869078	-0.0627546	0.0712236	0.469964	0.670802	0.865729	0.735692	-0.0668316	-0.308786	0.286174	-0.804785	-0.479846	-0.485537	-0.365006	0.231444	0.210874	-0.0291859	-0.659281
ENSMUSG00000037509	Arhgef4	brown	0.108867	0.408951	0.349487	-0.194032	-0.43838	-0.521523	-0.174004	-0.410204	0.177532	0.06872	0.617807	-0.0669886	0.376321	-0.0882111	-0.240087	-0.549501	-0.448938	-0.0117152
ENSMUSG00000030500	Slc17a6	green	0.104834	-0.23266	-0.305884	0.289771	0.34146	0.865215	0.665643	0.144816	-0.226318	0.204807	-0.837642	-0.280737	-0.286204	-0.0400294	0.440969	0.449379	0.32856	-0.329854
ENSMUSG00000024065	Ehd3	green	0.325591	0.0893144	0.0384634	0.484589	0.496662	0.865068	0.798114	-0.144013	-0.248968	0.30078	-0.757584	-0.406718	-0.437529	-0.280337	0.331677	0.151328	0.092241	-0.638753
ENSMUSG00000030270	Cpne9	green	0.144253	-0.112944	-0.278984	0.251813	0.408523	0.864769	0.663469	-0.0119749	-0.374281	0.132952	-0.821141	-0.40145	-0.209951	0.00150888	0.394584	0.419086	0.275048	-0.44116
ENSMUSG00000031511	Arhgef7	blue	-0.0107624	0.504149	0.821977	0.292898	-0.107184	-0.379622	0.216057	-0.0978349	0.203343	0.194904	0.519149	0.090577	-0.262966	-0.601298	-0.568348	-0.815791	-0.626916	-0.320113
ENSMUSG00000025656	Arhgef9	blue	0.105271	0.436518	0.828849	0.313469	-0.22376	-0.607071	-0.0122163	-0.290002	0.244126	0.140329	0.711115	0.32277	-0.220071	-0.564457	-0.58975	-0.897766	-0.547114	-0.160255
ENSMUSG00000007880	Arid1a	blue	0.0599729	0.482006	0.833742	0.326567	0.0570296	-0.309456	0.196426	-0.352465	-0.0362216	0.153694	0.428276	-0.0730495	-0.274569	-0.589522	-0.550955	-0.780557	-0.636963	-0.459019
ENSMUSG00000069729	Arid1b	blue	0.0294073	0.273005	0.652622	0.344011	-0.130776	-0.110418	0.270862	-0.201589	0.237669	0.408475	0.209302	-0.135655	-0.315923	-0.626174	-0.242608	-0.640391	-0.52426	-0.412748
ENSMUSG00000033237	Arid2	blue	0.11823	0.122454	0.860599	0.731833	0.176046	-0.0292452	0.374731	-0.1902	0.125603	0.411652	0.194963	0.309164	-0.613254	-0.682493	-0.313723	-0.581855	-0.28794	-0.353939
ENSMUSG00000019564	Arid3a	brown	-0.0164706	0.298858	0.5678	0.0133203	-0.431097	-0.386486	-0.00132411	0.138717	0.368163	0.292943	0.468759	-0.0692374	-0.0828523	-0.427115	-0.281446	-0.595118	-0.577356	-0.13779
ENSMUSG00000004661	Arid3b	darkturquoise	0.255558	0.356735	0.0958031	0.115672	0.52535	0.125861	-0.0532789	-0.475038	-0.264541	-0.14145	-0.164429	-0.227143	-0.192892	-0.0271292	-0.0131969	-0.0260494	-0.0367097	-0.36726
ENSMUSG00000066224	Arid3c	grey	-0.239995	0.268333	0.0543908	-0.179794	0.0466774	-0.2473	-0.146843	0.0446421	-0.341652	-0.39271	0.208209	-0.184887	0.190081	0.063144	-0.451709	-0.211073	-0.209805	-0.140414
ENSMUSG00000048118	Arid4a	blue	0.175081	0.441485	0.874696	0.571555	0.218111	-0.11123	0.305801	-0.358437	0.118487	0.317962	0.213957	0.0311103	-0.598305	-0.724379	-0.369207	-0.740796	-0.498525	-0.532894
ENSMUSG00000039219	Arid4b	blue	0.338847	0.518541	0.726033	0.487315	0.324192	-0.0240698	0.286463	-0.487078	-0.0525042	0.19722	0.143428	-0.00230435	-0.493345	-0.517443	-0.296941	-0.556297	-0.358687	-0.485751
ENSMUSG00000037447	Arid5a	black	0.0848142	-0.284218	-0.502423	0.107229	0.482335	0.806266	0.304355	0.0179212	-0.296611	0.0226693	-0.779506	-0.235602	-0.0471691	0.318204	0.561903	0.736635	0.537415	-0.105667
ENSMUSG00000019947	Arid5b	skyblue	0.136546	0.13179	0.238001	0.640289	0.917788	0.605368	0.545576	-0.351539	-0.511044	-0.0333629	-0.532429	-0.105001	-0.546435	-0.293814	-0.0839935	0.0423148	0.0994014	-0.632573
ENSMUSG00000025234	Arih1	blue	0.145214	0.424793	0.861192	0.754591	0.420019	0.146111	0.587631	-0.34905	-0.16184	0.242456	0.0246463	0.0224735	-0.617205	-0.758657	-0.468702	-0.635062	-0.430547	-0.7256
ENSMUSG00000064145	Arih2	royalblue	-0.0400844	-0.111774	0.180783	0.068046	-0.187527	-0.437833	-0.41035	-0.129256	0.145763	-0.0670725	0.544014	0.674926	0.169225	0.188464	-0.117508	-0.037554	0.237014	0.485826
ENSMUSG00000060904	Arl1	royalblue	0.150726	0.0826044	0.253501	0.488815	0.0982547	-0.0558788	0.107149	-0.209224	-0.219255	-0.144712	0.178242	0.611676	-0.186376	-0.0415818	-0.245187	-0.152859	0.312906	0.0161275
ENSMUSG00000025870	Arl10	violet	0.397056	-0.251818	-0.0595185	0.141636	0.00793146	0.490317	0.132346	-0.151716	0.448385	0.677028	-0.595335	-0.423565	-0.400632	-0.265877	0.761541	0.214711	-0.0141024	-0.224568
ENSMUSG00000043157	Arl11	grey	-0.0676793	-0.458021	-0.201396	-0.300906	-0.580801	-0.377027	-0.480889	0.42317	0.542614	0.18275	0.285591	0.290824	0.198697	0.131809	0.221957	0.113415	0.059128	0.617735
ENSMUSG00000052549	Arl13a	grey	0.328392	-0.219473	0.194383	0.202917	-0.273836	0.0991841	0.0534547	0.184741	0.511243	0.578992	-0.136188	-0.054905	-0.356025	-0.338989	0.34904	-0.0697927	-0.121481	-0.0599913
ENSMUSG00000029370	Rassf6	green	0.363771	-0.192879	-0.301079	0.310803	0.317736	0.864551	0.547634	-0.0465017	-0.0811327	0.319491	-0.865036	-0.287218	-0.361474	-0.0514525	0.647098	0.456125	0.368905	-0.321489
ENSMUSG00000042348	Arl15	brown	-0.142387	0.361416	0.642577	0.0714124	-0.283615	-0.73355	-0.14797	0.00359676	0.113547	-0.116898	0.763759	0.306393	-0.0565258	-0.385629	-0.721469	-0.786423	-0.529357	-0.0119979
ENSMUSG00000057594	Arl16	brown	-0.0658373	0.112876	0.0328555	-0.22348	-0.368119	-0.242073	-0.252896	0.0736803	0.353587	0.141849	0.261241	-0.0923038	0.304364	0.0364443	0.00101759	-0.150397	-0.209828	0.084522
ENSMUSG00000024944	Arl2	grey60	-0.217515	-0.458285	-0.869689	-0.613812	-0.0337568	0.0235378	-0.568083	0.292385	-0.103687	-0.398645	-0.148261	0.0731924	0.561003	0.88143	0.410072	0.847837	0.622409	0.668505
ENSMUSG00000031776	Arl2bp	darkred	0.357335	-0.158871	-0.358913	0.343507	0.361238	0.601937	0.185415	-0.214194	-0.105769	0.0164303	-0.527235	0.320621	-0.172737	0.334184	0.571978	0.615512	0.795827	0.107852
ENSMUSG00000020099	Unc5b	green	0.0206172	-0.347362	-0.325997	0.22478	0.461629	0.864415	0.433316	0.0396849	-0.198878	0.232588	-0.887456	-0.412424	-0.287697	-0.0341419	0.526275	0.593165	0.277528	-0.319857
ENSMUSG00000047446	Arl4a	blue	0.0930375	0.23522	0.636302	0.283716	-0.272088	-0.513754	-0.112318	-0.00156887	0.260718	0.0864955	0.57648	0.466819	-0.275541	-0.3795	-0.423741	-0.594076	-0.257014	0.03451
ENSMUSG00000020978	Klhdc2	green	0.241	-0.399173	-0.236602	0.398277	0.332306	0.863672	0.522728	0.002232	0.0571861	0.458752	-0.849906	-0.142554	-0.42678	-0.117462	0.67495	0.509017	0.389906	-0.218811
ENSMUSG00000034936	Arl4d	brown	0.028763	0.44734	0.166959	-0.0150806	0.24004	-0.403552	-0.309189	-0.529493	-0.3681	-0.522919	0.463495	0.247343	0.206992	0.204202	-0.468239	-0.245732	0.0251619	0.0393504
ENSMUSG00000036093	Arl5a	darkturquoise	0.393574	-0.0666885	0.28407	0.872936	0.513456	0.70228	0.657366	-0.223675	-0.067551	0.393905	-0.587059	0.184168	-0.739473	-0.421212	0.280492	0.0614277	0.308211	-0.45284
ENSMUSG00000017418	Arl5b	darkturquoise	0.444386	0.364959	0.706279	0.901749	0.540248	0.457932	0.707105	-0.517118	-0.124959	0.393377	-0.278159	0.0391512	-0.768736	-0.664931	-0.0727384	-0.406821	-0.110234	-0.707413
ENSMUSG00000038352	Arl5c	brown	-0.443872	-0.272426	-0.230131	-0.612922	-0.460865	-0.737966	-0.743477	0.177557	0.150426	-0.32747	0.700418	0.343779	0.688706	0.489072	-0.205477	0.0713106	0.0217713	0.767348
ENSMUSG00000022722	Arl6	royalblue	-0.161025	-0.00405983	0.160267	0.00882374	-0.290043	-0.575686	-0.373572	0.177626	0.191471	-0.21104	0.683031	0.817555	0.168436	0.226869	-0.3354	-0.145392	0.23179	0.574117
ENSMUSG00000030654	Arl6ip1	grey	0.113327	-0.354352	-0.287162	0.126989	0.0579016	0.00452743	-0.262838	0.26635	0.190113	-0.126187	-0.0757074	0.658972	-0.203277	0.306635	0.254822	0.41288	0.65754	0.516794
ENSMUSG00000029404	Arl6ip4	brown	-0.323311	-0.312015	-0.49683	-0.658775	-0.351336	-0.479218	-0.748618	0.375272	0.0729971	-0.377158	0.394627	0.259227	0.58697	0.694959	0.0645005	0.395252	0.310459	0.798893
ENSMUSG00000035199	Arl6ip5	grey	-0.155998	-0.0307978	-0.414859	-0.345996	-0.213452	-0.503776	-0.530075	0.0952784	-0.244559	-0.709878	0.47633	0.617761	0.512235	0.675512	-0.255309	0.194492	0.502649	0.649151
ENSMUSG00000026960	Arl6ip6	royalblue	-0.0409309	0.055565	0.218412	0.226637	-0.084444	-0.289049	-0.237376	0.00229099	-0.0112199	-0.16373	0.393645	0.547161	0.0543178	0.0919939	-0.278684	-0.139898	0.21485	0.190597
ENSMUSG00000026426	Arl8a	grey60	-0.27513	-0.15534	-0.378522	-0.373432	-0.146297	-0.248223	-0.452095	0.105987	-0.217716	-0.44041	0.284795	0.192073	0.640936	0.611222	-0.0367793	0.292018	0.319971	0.421406
ENSMUSG00000030105	Arl8b	darkturquoise	0.376927	0.232681	0.677407	0.812728	0.197932	-0.00779226	0.338154	-0.427752	0.0468758	0.214907	0.149753	0.572456	-0.61526	-0.519673	-0.232973	-0.483639	0.0402196	-0.271686
ENSMUSG00000063820	Arl9	darkturquoise	-0.0824175	-0.0537629	0.0514216	0.188107	0.184548	0.109959	0.0978674	0.0319928	-0.00279619	0.0722298	0.0083694	0.147459	-0.000795961	0.00858112	0.0155586	0.0269887	0.115251	0.0297156
ENSMUSG00000027599	Armc1	darkturquoise	0.107848	0.305235	0.612083	0.570468	0.091693	-0.324793	0.0920518	-0.233615	0.00162647	-0.0806182	0.516081	0.727982	-0.236772	-0.261553	-0.497528	-0.517167	0.0260832	-0.020337
ENSMUSG00000038525	Armc10	brown	-0.324215	-0.0705536	-0.000246319	-0.314934	-0.469697	-0.699239	-0.543912	0.198859	0.317284	-0.196388	0.736359	0.60602	0.419843	0.323372	-0.222981	-0.123317	0.10497	0.7202
ENSMUSG00000071324	Armc2	brown	0.360459	0.612893	0.381722	0.237891	0.258538	-0.163732	0.151164	-0.224023	-0.309871	-0.256676	0.210806	0.0723721	-0.189325	-0.192894	-0.494721	-0.447754	-0.219908	-0.366512
ENSMUSG00000039676	Capsl	greenyellow	-0.48128	-0.457293	-0.187215	-0.161902	-0.203261	0.0618687	-0.10557	0.883011	0.140391	0.108508	-0.129065	-0.0446296	0.0460013	0.0667353	0.0575286	0.292971	0.0246457	0.201249
ENSMUSG00000026679	Enkur	greenyellow	-0.52472	-0.392942	-0.0212097	-0.218668	-0.340087	-0.186682	-0.141406	0.881166	0.203695	0.0809183	0.0984887	-0.00865107	-0.00231657	-0.0965399	-0.14997	0.0380426	-0.203008	0.232545
ENSMUSG00000071550	Wdr52	greenyellow	-0.431587	-0.510334	-0.0921893	-0.320578	-0.387922	-0.13119	-0.195794	0.881064	0.331956	0.224548	0.0152364	-0.214166	0.0753003	-0.105783	0.00191337	0.109715	-0.306603	0.196653
ENSMUSG00000002343	Armc6	royalblue	-0.22045	-0.309431	-0.206486	-0.164293	-0.267531	-0.409818	-0.389134	0.257302	0.164422	-0.226763	0.459262	0.691215	0.391735	0.418083	-0.0621904	0.128258	0.37315	0.667106
ENSMUSG00000057219	Armc7	grey	-0.112749	-0.187721	-0.371636	-0.361076	-0.144663	-0.1646	-0.337243	0.227853	0.064964	-0.164732	0.0633854	0.023197	0.255192	0.374912	0.140507	0.214911	0.198722	0.382434
ENSMUSG00000032468	Armc8	blue	0.481535	0.704897	0.80646	0.580207	0.103759	-0.242826	0.312663	-0.500319	-0.00880714	0.0642549	0.364091	0.293388	-0.522369	-0.537208	-0.477067	-0.790165	-0.287896	-0.435768
ENSMUSG00000062590	Armc9	brown	0.442262	0.737839	0.351051	0.0496285	-0.0821086	-0.455357	-0.0418177	-0.499551	-0.0733679	-0.281602	0.525121	0.26227	-0.00495557	-0.0496977	-0.457106	-0.534431	-0.157385	-0.0769417
ENSMUSG00000031385	Plxnb3	green	0.103113	-0.343054	-0.296021	0.269538	0.519185	0.863128	0.399628	0.0705092	-0.174526	0.260972	-0.885789	-0.319299	-0.390128	0.00215266	0.570766	0.631782	0.360447	-0.26524
ENSMUSG00000033436	Armcx2	blue	0.128179	-0.003073	0.509826	0.354603	-0.312252	-0.128456	0.21861	-0.0790021	0.584045	0.57412	0.235423	0.244473	-0.326123	-0.542296	0.0211122	-0.506967	-0.267828	-0.0154267
ENSMUSG00000049047	Armcx3	darkturquoise	0.320162	0.352065	0.77669	0.891437	0.379344	0.162131	0.547254	-0.290531	-0.0657056	0.232379	-0.00338075	0.366057	-0.752686	-0.643963	-0.33512	-0.522446	-0.0984853	-0.520403
ENSMUSG00000049804	Armcx4	darkgrey	0.093571	-0.167962	0.450671	0.239869	-0.472961	-0.258299	-0.0629361	0.095065	0.829751	0.67602	0.270857	0.32718	-0.372618	-0.492071	0.187222	-0.388118	-0.219024	0.191279
ENSMUSG00000072969	Armcx5	brown	-0.130032	0.208467	0.362417	-0.0975329	-0.449676	-0.653239	-0.230163	0.133649	0.0484839	-0.171687	0.764147	0.373403	0.256205	-0.0497848	-0.61628	-0.463258	-0.283642	0.232179
ENSMUSG00000050394	Armcx6	blue	0.292996	-0.109594	0.194278	0.226115	0.0706062	-0.121606	-0.221631	-0.0938689	0.390797	0.229671	0.060576	0.297783	-0.391325	-0.173662	0.216714	-0.0909871	0.0915001	0.150302
ENSMUSG00000015522	Arnt	blue	0.231989	0.455413	0.679184	0.781413	0.53283	0.249179	0.566646	-0.429345	-0.180351	0.149445	-0.086331	0.172351	-0.696314	-0.540815	-0.303189	-0.448498	-0.083648	-0.543141
ENSMUSG00000015709	Arnt2	blue	0.526189	0.566777	0.709209	0.706994	0.49119	0.3595	0.601116	-0.591174	-0.00845639	0.40827	-0.20074	-0.176562	-0.664237	-0.649509	-0.0550692	-0.489183	-0.301245	-0.745844
ENSMUSG00000055116	Arntl	blue	0.315066	0.315766	0.261676	0.232345	-0.107927	-0.204391	0.163844	-0.211485	0.138895	0.0410445	0.161268	0.243104	-0.327577	-0.284865	-0.0909885	-0.442569	-0.0765529	-0.0666933
ENSMUSG00000040187	Arntl2	grey	0.149295	-0.154017	0.0361664	0.0118174	-0.29433	-0.13569	-0.157303	0.207288	0.351239	0.193236	0.0521113	0.25032	-0.272488	-0.0517973	0.186606	0.0520953	0.118198	0.269899
ENSMUSG00000029621	Arpc1a	brown	-0.0727455	0.191423	-0.0733041	-0.452313	-0.42631	-0.790765	-0.628532	-0.145499	0.13929	-0.397259	0.731674	0.362504	0.46219	0.280599	-0.350632	-0.240841	-0.0732842	0.522131
ENSMUSG00000029622	Arpc1b	black	0.0365773	0.0509737	-0.435736	-0.0989779	0.498119	0.476686	0.0660024	-0.181374	-0.518506	-0.323152	-0.4458	-0.270376	0.148633	0.447171	0.200281	0.5517	0.393517	-0.113759
ENSMUSG00000006304	Arpc2	brown	-0.0967458	0.304584	0.0776714	-0.299085	-0.367393	-0.849588	-0.556203	-0.113978	0.00367625	-0.515965	0.889112	0.559765	0.504212	0.32512	-0.516129	-0.350279	-0.00584728	0.495167
ENSMUSG00000029465	Arpc3	grey	-0.239279	-0.0834283	-0.577811	-0.657381	-0.36236	-0.532769	-0.627825	0.179336	-0.147168	-0.642839	0.455753	0.363251	0.713968	0.79538	-0.105465	0.294603	0.394119	0.752005
ENSMUSG00000079426	Arpc4	brown	0.0754032	0.290161	-0.175205	-0.198703	-0.190018	-0.447982	-0.305786	-0.212756	-0.235183	-0.574499	0.559077	0.552177	0.552868	0.532739	-0.328115	-0.0285323	0.330657	0.403788
ENSMUSG00000008475	Arpc5	royalblue	-0.290391	-0.0830511	0.200022	0.0335993	-0.241139	-0.517857	-0.253013	0.114073	0.201799	-0.10303	0.636328	0.639599	0.271163	0.0243189	-0.373881	-0.270036	-0.0138477	0.41139
ENSMUSG00000026755	Arpc5l	royalblue	0.0495706	0.109797	-0.278897	-0.158061	-0.13298	-0.42388	-0.442866	-0.173314	-0.114372	-0.548903	0.481655	0.759164	0.413043	0.653017	-0.117653	0.171526	0.598271	0.645015
ENSMUSG00000037737	Arpm1	royalblue	0.29378	0.0907055	-0.0119708	-0.0636851	-0.228858	-0.455615	-0.395967	-0.156054	0.318916	-0.0461189	0.428522	0.543611	0.0653301	0.188184	0.0722822	-0.107486	0.218867	0.500295
ENSMUSG00000007656	Arpp19	brown	0.0325281	0.600147	0.318896	-0.155717	-0.0467142	-0.737108	-0.349365	-0.374767	-0.24298	-0.554284	0.809497	0.295547	0.357675	0.130963	-0.717005	-0.529588	-0.244692	0.0954128
ENSMUSG00000032503	Arpp21	brown	-0.0885676	0.489933	0.536361	-0.0162901	-0.226454	-0.8219	-0.277405	-0.191038	0.000997195	-0.317348	0.915268	0.441269	0.174369	-0.120222	-0.768903	-0.717901	-0.365428	0.138943
ENSMUSG00000060890	Arr3	brown	0.193585	0.478226	0.538381	0.24643	-0.0882521	-0.40935	0.101948	-0.0710361	-0.185966	-0.254214	0.530457	0.37619	-0.143374	-0.238173	-0.686803	-0.564224	-0.22297	-0.130349
ENSMUSG00000018909	Arrb1	blue	0.299991	0.652708	0.896964	0.546671	0.0205686	-0.179906	0.448802	-0.468814	0.105886	0.28581	0.343456	0.0576745	-0.448862	-0.719905	-0.457104	-0.879358	-0.550587	-0.533421
ENSMUSG00000060216	Arrb2	grey	0.0767721	-0.321647	-0.44894	-0.353266	-0.418326	-0.0996787	-0.272037	0.198882	0.235154	0.0426753	0.055439	0.184586	0.299379	0.445586	0.418513	0.362187	0.378555	0.590443
ENSMUSG00000021585	Cast	green	0.277325	-0.182377	-0.0420575	0.577688	0.641519	0.863123	0.597297	0.000854165	-0.323076	0.18469	-0.802053	-0.1244	-0.545914	-0.1431	0.359874	0.403859	0.370344	-0.456952
ENSMUSG00000002910	Arrdc2	skyblue	0.104629	0.0768917	-0.100445	0.424304	0.927738	0.491318	0.290987	-0.297706	-0.625849	-0.379054	-0.446235	0.126831	-0.296721	0.118747	-0.0654384	0.301025	0.429507	-0.307335
ENSMUSG00000074794	Arrdc3	skyblue	0.198189	0.132989	0.137576	0.590254	0.901502	0.615262	0.463681	-0.308778	-0.452171	-0.0590069	-0.527415	-0.00150771	-0.517585	-0.130321	0.0022304	0.195248	0.273668	-0.471704
ENSMUSG00000042659	Arrdc4	blue	0.00833085	0.249581	0.358271	0.15064	0.0320058	-0.109387	0.165241	0.0709889	-0.24998	-0.12118	0.237483	0.0118586	-0.00239452	-0.206453	-0.52835	-0.31104	-0.294781	-0.279009
ENSMUSG00000018470	Kcnab3	green	0.178444	-0.400705	-0.48369	0.189403	0.456705	0.862766	0.330389	0.00131547	-0.206527	0.152032	-0.896561	-0.243762	-0.230349	0.174481	0.676866	0.725849	0.525183	-0.164671
ENSMUSG00000042082	Arsb	brown	0.116671	0.381321	0.573394	0.298386	0.20365	0.212079	0.548675	-0.0961585	-0.224396	0.239116	-0.188581	-0.615	-0.418081	-0.689553	-0.353215	-0.512449	-0.699275	-0.825113
ENSMUSG00000020604	Arsg	black	-0.0411695	-0.335154	-0.554825	0.0328102	0.559792	0.727235	0.171311	0.11485	-0.471005	-0.188154	-0.765846	-0.242296	-0.034209	0.365809	0.382264	0.800426	0.524368	-0.119598
ENSMUSG00000025903	Lypla1	green	0.236408	-0.337519	-0.119779	0.462978	0.455763	0.862692	0.557104	-0.0516031	-0.173772	0.336134	-0.890589	-0.27213	-0.540903	-0.2335	0.493333	0.423924	0.270385	-0.434071
ENSMUSG00000004508	Gab2	green	0.323157	-0.21948	0.0359314	0.566028	0.4916	0.861982	0.58377	-0.0468114	0.0304029	0.517556	-0.809745	-0.179499	-0.660779	-0.30547	0.571681	0.338399	0.259189	-0.389567
ENSMUSG00000024812	Tjp2	green	0.161199	-0.167956	-0.283796	0.284966	0.615049	0.861905	0.418865	-0.0492225	-0.212735	0.16256	-0.89491	-0.389623	-0.396144	-0.0259256	0.514275	0.530675	0.314883	-0.38717
ENSMUSG00000029561	Oasl2	salmon	0.875566	0.293444	0.237946	0.421857	0.16148	0.196401	0.301562	-0.319672	0.150044	0.262803	-0.172579	0.12813	-0.525638	-0.260788	0.241364	-0.184294	0.095412	-0.22648
ENSMUSG00000030217	Art4	grey	-0.398201	-0.24815	-0.262618	-0.46061	-0.407204	-0.399455	-0.440051	0.260854	0.144111	-0.203051	0.320428	0.0655285	0.457352	0.235704	-0.120708	0.0485024	-0.0597635	0.437897
ENSMUSG00000070424	Art5	grey	0.133577	-0.322712	-0.22429	-0.0546362	-0.219971	0.00475468	-0.332117	0.0735966	0.439538	0.178376	-0.0675062	0.23782	-0.0818133	0.201093	0.442224	0.321692	0.367357	0.401159
ENSMUSG00000035860	Cdhr3	greenyellow	-0.45186	-0.298642	-0.0326389	-0.114769	-0.203961	-0.0322903	0.0129046	0.88084	0.110544	0.0586312	-0.0373697	-0.0711686	-0.0432649	-0.119143	-0.162687	0.0521339	-0.176346	0.0662446
ENSMUSG00000031982	Arv1	skyblue3	0.556244	0.392979	0.388458	0.511873	0.311075	0.329092	0.658317	-0.29883	-0.0417913	0.242053	-0.241099	-0.0519986	-0.50262	-0.454123	-0.0128259	-0.31595	-0.147158	-0.527395
ENSMUSG00000046186	Cd109	greenyellow	-0.541832	-0.679335	-0.230472	-0.209718	-0.283736	0.138929	0.0029867	0.880589	0.164266	0.250207	-0.244344	-0.179751	-0.00560962	-0.06428	0.151937	0.312973	-0.0800632	0.180153
ENSMUSG00000035277	Arx	brown	-0.480324	0.102068	0.0630669	-0.532214	-0.443828	-0.69766	-0.463048	0.168688	0.108812	-0.218599	0.643028	-0.139932	0.605192	0.0408717	-0.470629	-0.383837	-0.546379	0.191343
ENSMUSG00000032489	Kif9	greenyellow	-0.493121	-0.399618	-0.107559	-0.147243	-0.184581	-0.0659078	-0.0698593	0.88023	0.0995707	0.00450454	-0.0276322	0.0413687	-0.00284613	-0.0172598	-0.122897	0.148047	-0.0659281	0.180591
ENSMUSG00000048040	Arxes2	grey	-0.511118	-0.415301	-0.322253	-0.280982	-0.267198	-0.344092	-0.463724	0.364429	0.134499	-0.249922	0.379098	0.468246	0.58746	0.426003	-0.101125	0.23318	0.254413	0.604831
ENSMUSG00000003559	As3mt	black	-0.412114	-0.679472	-0.395072	-0.203283	-0.0670954	-0.150949	-0.542364	0.308287	0.0559065	-0.166253	0.135669	0.494994	0.344445	0.506504	0.157481	0.554115	0.500655	0.679469
ENSMUSG00000031591	Asah1	darkturquoise	0.67423	0.229854	0.496849	0.673718	0.0672879	0.112421	0.243924	-0.336514	0.370898	0.439322	-0.0759815	0.392843	-0.743725	-0.440862	0.245461	-0.317569	0.143247	-0.186756
ENSMUSG00000042109	Csdc2	green	0.0607268	-0.398503	-0.464189	0.205328	0.352668	0.861761	0.497301	0.165999	-0.172774	0.187584	-0.852827	-0.204711	-0.189778	0.124135	0.587972	0.637255	0.479589	-0.155552
ENSMUSG00000022377	Asap1	blue	0.308807	0.392448	0.291738	0.223453	0.305338	0.30987	0.493992	-0.3074	-0.298613	0.111648	-0.265612	-0.4888	-0.297051	-0.310184	-0.0955826	-0.255311	-0.303614	-0.6498
ENSMUSG00000026872	Zeb2	green	0.0855157	-0.204818	0.1314	0.529789	0.416507	0.861681	0.702261	0.0773587	-0.146118	0.478506	-0.779061	-0.376251	-0.550452	-0.371803	0.340303	0.250719	0.057906	-0.563465
ENSMUSG00000021662	Rgnef	green	0.376099	-0.0120179	-0.0512748	0.418391	0.495182	0.861529	0.545424	-0.179463	-0.108846	0.389679	-0.791343	-0.391043	-0.390688	-0.160558	0.53591	0.341859	0.192967	-0.516279
ENSMUSG00000026311	Asb1	blue	0.487862	0.436186	0.780722	0.695137	0.0671297	0.0737603	0.386759	-0.509075	0.247237	0.468801	0.0783644	0.11945	-0.577728	-0.66091	-0.0769971	-0.604456	-0.273139	-0.506774
ENSMUSG00000038204	Asb10	darkturquoise	0.413337	0.323915	0.0464686	0.157417	0.117955	0.0267214	-0.0694128	-0.326285	-0.190566	-0.177991	0.0489526	0.163076	0.0306142	0.224454	0.0168617	0.0242734	0.263686	-0.112148
ENSMUSG00000031382	Asb11	brown	-0.151099	0.532878	0.161124	-0.181708	-0.00911762	-0.643907	-0.194543	-0.168863	-0.38856	-0.692308	0.672072	0.321855	0.319408	0.162025	-0.806095	-0.436539	-0.160131	0.109493
ENSMUSG00000057069	Ero1lb	green	0.14797	-0.146626	-0.0590164	0.49613	0.400273	0.861372	0.791375	0.0599889	-0.245331	0.280035	-0.783114	-0.210822	-0.447973	-0.229157	0.305673	0.273077	0.236128	-0.469586
ENSMUSG00000021898	Asb14	grey	-0.107617	-0.549424	-0.144251	0.0226598	-0.304929	-0.115238	-0.412887	0.21041	0.383947	0.161952	0.097821	0.462919	0.00222036	0.186753	0.298399	0.289291	0.398353	0.509215
ENSMUSG00000022353	Mtss1	green	-0.0429466	-0.406956	-0.107285	0.334789	0.329745	0.86118	0.569301	0.283485	0.067983	0.535802	-0.84993	-0.425602	-0.421861	-0.294165	0.5228	0.400427	0.0716609	-0.389268
ENSMUSG00000049580	Tsku	greenyellow	-0.443958	-0.447333	-0.0858994	-0.272553	-0.436581	-0.22523	-0.217816	0.879069	0.290984	0.138492	0.135316	0.00661564	0.12764	-0.0541729	-0.0837228	0.0465436	-0.207418	0.265961
ENSMUSG00000067081	Asb18	blue	0.295096	0.46304	0.200575	0.0599716	0.26962	0.231422	0.478922	-0.098916	-0.376432	-0.0508211	-0.188775	-0.542062	-0.103793	-0.266106	-0.312678	-0.247944	-0.437055	-0.62173
ENSMUSG00000021200	Asb2	brown	-0.10519	0.253818	0.26972	0.0219252	0.0608856	-0.390628	-0.10405	-0.090319	-0.371207	-0.367019	0.455562	0.204805	0.206631	0.0233884	-0.611419	-0.337745	-0.168968	-0.0828259
ENSMUSG00000020305	Asb3	darkturquoise	0.481837	0.649776	0.503072	0.629933	0.582707	0.297839	0.623238	-0.484395	-0.409338	-0.0662782	-0.115239	0.0671602	-0.491401	-0.306239	-0.318392	-0.353488	-0.0212559	-0.631059
ENSMUSG00000042607	Asb4	lightyellow	0.224396	-0.157434	0.29146	0.301866	-0.365326	0.0116279	0.187557	0.180095	0.743608	0.67862	-0.0334449	0.181217	-0.458147	-0.480128	0.329535	-0.291587	-0.120728	0.0271448
ENSMUSG00000054320	Lrrc36	greenyellow	-0.436459	-0.359313	-0.0395822	-0.124061	-0.286198	-0.0198247	0.00206375	0.87509	0.229431	0.170775	-0.0533586	-0.0310105	-0.0965897	-0.103238	-0.0383961	0.0916771	-0.113865	0.147791
ENSMUSG00000039483	Asb6	brown	0.042003	-0.0212412	0.210719	0.0190836	-0.270233	-0.305449	-0.246886	-0.0695103	0.319686	0.201468	0.356384	0.275555	0.0145124	0.00500846	0.0596379	-0.16488	0.0158157	0.310559
ENSMUSG00000030509	Asb7	blue	0.128598	0.0508992	0.564395	0.484937	0.062029	-0.176281	0.157248	-0.152957	0.137592	0.201774	0.265569	0.371327	-0.368908	-0.503279	-0.291591	-0.457089	-0.225159	-0.143379
ENSMUSG00000048175	Asb8	black	0.043943	-0.351908	-0.685904	-0.268986	0.148677	0.296238	-0.260987	-0.020721	-0.12984	-0.19463	-0.345212	-0.0310295	0.380912	0.604937	0.480398	0.708375	0.551864	0.274882
ENSMUSG00000044475	Ascc1	grey	-0.332289	-0.323902	-0.471899	-0.428203	-0.4672	-0.310402	-0.512092	0.403727	0.22349	-0.228236	0.193843	0.360496	0.330072	0.476235	0.156241	0.339557	0.390677	0.693434
ENSMUSG00000020412	Ascc2	blue	0.0838236	0.468197	0.7033	0.513114	0.305364	0.0370039	0.482402	0.0303196	-0.0442287	0.140669	0.105699	0.0798222	-0.554415	-0.557296	-0.490059	-0.529534	-0.356874	-0.4702
ENSMUSG00000038774	Ascc3	blue	0.217922	0.301709	0.888081	0.646675	-0.054108	-0.1734	0.37894	-0.201133	0.327375	0.464653	0.286188	0.28505	-0.635742	-0.801753	-0.323338	-0.775688	-0.437691	-0.359485
ENSMUSG00000068196	Col8a1	greenyellow	-0.389363	-0.606915	-0.343938	-0.19214	-0.176168	0.222814	-0.05093	0.874649	0.145675	0.13051	-0.361351	-0.207053	-0.0152726	0.0226771	0.221375	0.402596	0.0368501	0.119069
ENSMUSG00000009248	Ascl2	grey	-0.123581	-0.17273	0.105043	-0.0671983	-0.434671	-0.454609	-0.363085	0.26503	0.535554	0.135045	0.403851	0.329463	0.0336505	-0.108048	-0.0673449	-0.233537	-0.0964052	0.358236
ENSMUSG00000059854	Hydin	greenyellow	-0.473772	-0.327688	0.0536951	-0.087569	-0.214286	0.0393877	0.110022	0.873935	0.236046	0.252441	-0.0865252	-0.162723	-0.11452	-0.237896	-0.0776477	0.0123716	-0.281138	0.0110445
ENSMUSG00000085111	Ascl4	grey	-0.230613	0.0643941	-0.0553391	-0.160896	-0.0913097	-0.106849	-0.0298612	0.271914	0.00119154	-0.123388	0.151531	0.064051	0.110174	0.14955	-0.181385	0.0187929	0.0103048	0.146653
ENSMUSG00000020836	Coro6	green	0.28085	-0.169711	-0.257706	0.281709	0.466833	0.860506	0.481811	-0.241501	-0.1047	0.324211	-0.875629	-0.407106	-0.350657	-0.0586631	0.656218	0.472436	0.290257	-0.369173
ENSMUSG00000005470	Asf1b	grey60	-0.0734692	0.163171	0.0422522	-0.145723	0.155786	-0.12538	-0.12767	0.027387	-0.18396	-0.226573	0.201726	-0.110516	0.25364	0.177858	-0.199511	-0.0331988	-0.095865	0.00541876
ENSMUSG00000026686	Lmx1a	greenyellow	-0.407921	-0.584651	-0.359163	-0.316306	-0.143925	0.120815	-0.207547	0.872126	0.155303	0.0811437	-0.256001	-0.214319	0.0805018	0.121832	0.200911	0.442524	0.009939	0.204141
ENSMUSG00000016206	H2-M3	salmon	0.86919	0.36184	0.128386	0.371171	0.346962	0.421974	0.332576	-0.585267	0.0593116	0.267761	-0.360332	-0.101681	-0.421978	-0.144397	0.408843	-0.00355821	0.153634	-0.352791
ENSMUSG00000028053	Ash1l	blue	0.0954166	0.325653	0.969146	0.57179	-0.0426748	-0.221436	0.329443	-0.18599	0.206391	0.425457	0.36214	0.11826	-0.539931	-0.80761	-0.451233	-0.828638	-0.589522	-0.444181
ENSMUSG00000031575	Ash2l	brown	0.0357071	0.505985	0.355314	0.0914626	0.0568262	-0.474551	-0.0223463	-0.312288	-0.183945	-0.36869	0.641916	0.454083	0.199595	0.0189274	-0.625854	-0.441738	-0.129394	0.0530971
ENSMUSG00000025533	Asl	grey	0.184255	-0.0426524	-0.347046	-0.32086	-0.212346	-0.153956	-0.372527	0.143968	0.312807	0.00236443	0.137943	0.192187	0.269248	0.475108	0.375184	0.255668	0.345018	0.512544
ENSMUSG00000052456	Asna1	grey60	-0.0555599	-0.275343	-0.822097	-0.403887	0.0325588	0.105438	-0.352969	0.0986116	-0.292959	-0.503433	-0.135783	0.253186	0.537509	0.892301	0.332296	0.760015	0.784408	0.565201
ENSMUSG00000029752	Asns	royalblue	-0.256321	-0.338878	0.0639642	0.161632	-0.0207975	-0.151336	-0.0979735	0.0170204	0.204397	0.0833939	0.273034	0.601409	0.022741	0.071488	-0.00341808	0.0584401	0.271724	0.459044
ENSMUSG00000026095	Asnsd1	royalblue	0.188386	0.0336219	-0.193214	-0.0290787	0.0618677	-0.304011	-0.373341	-0.0469622	-0.0719023	-0.433649	0.37675	0.774543	0.250195	0.568963	-0.0570436	0.2453	0.593656	0.578565
ENSMUSG00000020774	Aspa	black	0.0709357	-0.475596	-0.522998	0.167451	0.367664	0.679575	0.075346	0.0994641	-0.194243	-0.00893244	-0.710847	0.0561719	-0.154697	0.35744	0.579657	0.825594	0.721415	0.0852547
ENSMUSG00000038704	Aspdh	brown	-0.119736	0.132049	-0.163718	-0.29128	-0.0671615	-0.269304	-0.311423	-0.198345	-0.380472	-0.448782	0.358088	0.174957	0.504962	0.502038	-0.293573	0.171591	0.18753	0.28711
ENSMUSG00000037686	Aspg	black	-0.0196506	-0.208564	-0.592006	-0.204951	0.410402	0.349319	-0.130289	-0.0720114	-0.353142	-0.342341	-0.447958	-0.141916	0.155378	0.461264	0.267318	0.654127	0.429196	0.0644218
ENSMUSG00000028207	Asph	darkturquoise	0.329828	0.209772	0.5147	0.77489	0.256041	0.276424	0.638616	-0.253323	0.00796671	0.264129	-0.0874255	0.351472	-0.507317	-0.51693	-0.118488	-0.37894	0.0115173	-0.396291
ENSMUSG00000046378	Asphd1	brown	-0.265003	0.00412246	-0.102175	-0.373277	-0.311339	-0.66119	-0.524653	0.0256196	0.19272	-0.344615	0.626573	0.443396	0.380028	0.2749	-0.287113	-0.136767	0.0208788	0.581415
ENSMUSG00000029348	Asphd2	brown	-0.133911	0.386936	0.184168	-0.440707	-0.454701	-0.940031	-0.592255	-0.169774	0.0939974	-0.390179	0.936171	0.250612	0.526251	0.171826	-0.563567	-0.522059	-0.3363	0.359917
ENSMUSG00000027386	Fbln7	greenyellow	-0.390559	-0.243401	-0.193434	-0.26512	-0.159927	0.0659386	0.0102324	0.871398	0.0368914	-0.00533664	-0.103229	-0.164918	0.120852	0.101483	-0.0397562	0.24188	-0.0746375	0.121531
ENSMUSG00000021388	Aspn	royalblue	0.120572	-0.158401	0.0510675	0.222001	-0.0113194	-0.131702	-0.188675	-0.246096	0.337096	0.171458	0.164536	0.543428	-0.0945581	0.0629778	0.251679	0.0305656	0.329244	0.349531
ENSMUSG00000075478	Slitrk1	green	0.22915	-0.400718	-0.239621	0.332478	0.238408	0.860408	0.510847	0.0831122	0.113841	0.528543	-0.868201	-0.297093	-0.391454	-0.157844	0.740925	0.458967	0.291857	-0.28127
ENSMUSG00000025142	Aspscr1	grey	-0.108802	-0.178953	-0.512529	-0.430758	-0.12325	-0.165724	-0.514323	-0.0397273	0.170498	-0.196445	0.116466	0.216469	0.404371	0.627739	0.356272	0.448188	0.462168	0.664855
ENSMUSG00000026255	Efhd1	green	0.214236	-0.0894	-0.375692	0.291132	0.712303	0.8603	0.408055	-0.185736	-0.401661	-0.0518755	-0.821032	-0.202277	-0.238186	0.201888	0.45624	0.627665	0.536533	-0.288262
ENSMUSG00000076441	Ass1	brown	-0.23789	0.130962	0.124593	-0.446031	-0.534859	-0.935572	-0.711794	0.0235654	0.256791	-0.265764	0.909961	0.386713	0.469027	0.20886	-0.431662	-0.367304	-0.213432	0.558483
ENSMUSG00000032567	Aste1	blue	0.373966	0.302694	0.264196	0.291495	0.167133	0.0236916	0.153181	-0.14894	-0.111441	-0.0022961	0.0698437	0.206921	-0.160366	-0.0524901	-0.161774	-0.146761	0.0545891	-0.178553
ENSMUSG00000026587	Astn1	blue	-0.174727	-0.100078	0.68911	0.223555	-0.459084	-0.403596	0.0175199	0.188128	0.651274	0.598505	0.456887	0.172968	-0.304072	-0.664189	-0.194397	-0.645677	-0.562278	0.021528
ENSMUSG00000045871	Slitrk6	green	-0.0309391	-0.283654	-0.233826	0.386457	0.470725	0.860001	0.669796	0.11995	-0.36042	0.112359	-0.811451	-0.199427	-0.316271	-0.0780368	0.278289	0.440029	0.330634	-0.373761
ENSMUSG00000042548	Asxl1	blue	0.320386	0.201007	0.788425	0.452061	-0.233205	-0.0691682	0.30905	-0.216831	0.563431	0.743295	0.149592	-0.0669082	-0.561498	-0.80913	-0.00326327	-0.669046	-0.56189	-0.354728
ENSMUSG00000037486	Asxl2	blue	0.144148	0.30741	0.911527	0.626222	0.221754	0.0116771	0.446762	-0.180573	0.0914313	0.445199	0.125946	-0.0469159	-0.626021	-0.807198	-0.390004	-0.684734	-0.570581	-0.594782
ENSMUSG00000045215	Asxl3	lightyellow	0.293274	-0.0471863	0.625394	0.629515	0.0482052	0.394186	0.560161	-0.00933127	0.401131	0.846917	-0.331849	-0.202054	-0.759872	-0.800946	0.259085	-0.332165	-0.348738	-0.517822
ENSMUSG00000013662	Atad1	royalblue	0.159337	-0.104818	0.305585	0.629684	0.129036	-0.0232353	0.030956	-0.0693453	0.0436349	0.0234809	0.151809	0.816468	-0.348375	-0.0894527	-0.104502	-0.0573359	0.434011	0.135358
ENSMUSG00000022360	Atad2	blue	0.383957	0.716731	0.682504	0.643512	0.517429	0.195887	0.684484	-0.424788	-0.360899	0.00148461	-0.0495526	-0.0577334	-0.543276	-0.581272	-0.491664	-0.611566	-0.335864	-0.780928
ENSMUSG00000052812	Atad2b	darkturquoise	0.187259	0.167493	0.699451	0.804678	0.443595	0.480846	0.723423	-0.151853	-0.01685	0.506197	-0.377897	-0.143096	-0.83601	-0.806665	-0.0809785	-0.375926	-0.302543	-0.738675
ENSMUSG00000029036	Atad3a	black	-0.0896538	-0.352179	-0.28653	0.0482131	0.327978	0.227467	-0.0882666	0.225408	-0.0236719	-0.0786035	-0.235384	0.271756	-0.140819	0.256844	0.188714	0.511776	0.443753	0.305723
ENSMUSG00000017550	Atad5	blue	-0.16505	-0.0391204	0.409914	0.0167514	-0.406671	-0.453929	-0.179396	0.352638	0.537612	0.319329	0.404728	0.16599	-0.19845	-0.360624	-0.141871	-0.464691	-0.367757	0.155778
ENSMUSG00000024426	Atat1	black	0.168964	-0.146709	-0.507788	0.0137069	0.41964	0.540595	0.0368523	-0.187107	-0.31654	-0.191365	-0.518803	0.0177684	0.00600851	0.519831	0.459222	0.735912	0.687435	0.114636
ENSMUSG00000034958	Atcay	brown	0.132983	0.168422	0.294352	0.0263182	-0.416186	-0.402511	-0.215034	-0.366813	0.465766	0.266086	0.501373	0.338193	0.090222	-0.0750999	0.0718083	-0.362207	-0.0632513	0.249069
ENSMUSG00000030850	Ate1	darkturquoise	0.406479	0.182672	0.760187	0.857971	0.168584	0.268797	0.591176	-0.262124	0.340081	0.649184	-0.144525	0.209349	-0.869505	-0.789725	0.0478144	-0.503517	-0.166639	-0.469379
ENSMUSG00000023027	Atf1	brown	0.309322	0.24931	-0.00420733	0.111056	-0.123747	-0.0813224	0.0175748	-0.3459	-0.106416	-0.177683	0.154765	0.327854	0.0571074	0.18555	-0.00720716	-0.0595944	0.31048	0.106432
ENSMUSG00000027104	Atf2	blue	0.0802426	0.359481	0.714869	0.487042	-0.0695035	-0.375978	0.169346	-0.1355	0.0659531	0.0381967	0.565891	0.509965	-0.218923	-0.417358	-0.598644	-0.688109	-0.244987	-0.152741
ENSMUSG00000026628	Atf3	grey60	0.282067	-0.003561	-0.510461	-0.311168	-0.0663027	0.0818433	-0.320344	-0.255313	0.147228	-0.0843739	-0.112457	0.0176358	0.32175	0.559763	0.547684	0.433651	0.470221	0.343144
ENSMUSG00000060716	Plekhh1	green	0.148801	-0.131243	-0.113146	0.473349	0.731551	0.859773	0.501482	-0.144073	-0.353891	0.129292	-0.83735	-0.251858	-0.475043	-0.10813	0.345346	0.452837	0.318962	-0.477969
ENSMUSG00000038539	Atf5	grey60	-0.00400843	0.15193	-0.394651	-0.0740394	0.356576	0.243491	0.0440674	-0.302226	-0.558612	-0.486553	-0.148674	0.0719055	0.348043	0.542513	-0.0283803	0.399928	0.478858	0.0410775
ENSMUSG00000026663	Atf6	blue	0.515931	0.749233	0.799043	0.650708	0.394404	0.106098	0.581094	-0.573703	-0.209859	0.133943	0.0499166	-0.0556014	-0.579012	-0.613051	-0.371624	-0.682398	-0.370788	-0.732999
ENSMUSG00000015461	Atf6b	blue	-0.0496852	0.130652	0.270323	0.160063	0.358515	-0.0334645	0.0675101	-0.197626	-0.136244	-0.0497371	0.170365	0.149741	-0.0680206	-0.0582337	-0.266351	-0.12202	-0.0675105	-0.0606627
ENSMUSG00000052414	Atf7	blue	0.140367	0.230535	0.66551	0.589759	0.40742	0.380466	0.661384	-0.245816	-0.113331	0.438469	-0.332053	-0.395287	-0.719261	-0.800273	-0.174247	-0.44138	-0.504794	-0.801714
ENSMUSG00000071584	Atf7	black	0.106618	-0.218011	-0.370646	0.0219087	0.226213	0.226297	-0.199829	0.00250037	-0.0401958	-0.176012	-0.240404	0.261758	-0.0283187	0.410736	0.29961	0.557451	0.593558	0.296241
ENSMUSG00000030213	Atf7ip	blue	0.243018	0.577559	0.956642	0.551507	0.109399	-0.105666	0.464388	-0.339838	0.00420428	0.306851	0.26198	-0.0927819	-0.520416	-0.778442	-0.516772	-0.833934	-0.646591	-0.651734
ENSMUSG00000053935	Atf7ip	darkturquoise	0.320679	0.456077	0.598163	0.595699	0.117924	-0.166399	0.208082	-0.438932	0.0868008	0.0507617	0.329134	0.524577	-0.379645	-0.394285	-0.336103	-0.538778	-0.0401861	-0.185348
ENSMUSG00000021619	Atg10	royalblue	0.164583	0.159196	0.253117	0.356707	0.2262	-0.134949	-0.102753	-0.203999	-0.0807576	-0.142991	0.308472	0.5908	0.000897154	0.147287	-0.163236	-0.0693345	0.309802	0.0987777
ENSMUSG00000032905	Atg12	royalblue	0.183939	0.257119	0.515747	0.490425	-0.000880069	-0.373463	-0.0327803	-0.276305	0.125812	-0.0595272	0.53224	0.821377	-0.223964	-0.147697	-0.352401	-0.443301	0.160556	0.133737
ENSMUSG00000027244	Atg13	brown	0.150324	0.668466	0.538475	0.140838	-0.0221341	-0.445732	0.0876991	-0.465492	-0.221177	-0.204999	0.55157	0.0892592	0.0270877	-0.282384	-0.665966	-0.717386	-0.433553	-0.284856
ENSMUSG00000037526	Atg14	brown	-0.242132	0.188325	0.508495	0.0596972	-0.0539038	-0.637749	-0.254882	-0.0523684	0.0226591	-0.184701	0.778126	0.462722	0.1417	-0.0876054	-0.634976	-0.491184	-0.267595	0.189199
ENSMUSG00000026289	Atg16l1	brown	-0.01853	0.375773	0.50881	0.0831159	-0.158034	-0.655419	-0.296977	-0.225821	0.0622398	-0.176195	0.796377	0.499273	0.127679	-0.0309952	-0.549942	-0.512333	-0.166715	0.207145
ENSMUSG00000047767	Atg16l2	brown	-0.0187278	-0.00243472	0.132842	0.0724207	0.0804066	-0.166138	-0.155652	0.0901948	0.182245	0.0446181	0.260179	0.426698	-0.0615681	0.149173	-0.0300079	0.0484818	0.203406	0.359825
ENSMUSG00000024773	Atg2a	brown	-0.0852588	0.153938	0.322656	-0.255367	-0.3095	-0.397131	-0.182671	-0.182798	0.286294	0.249301	0.400936	-0.270482	0.165676	-0.226571	-0.173752	-0.388739	-0.579243	-0.0218418
ENSMUSG00000041341	Atg2b	darkturquoise	0.258212	-0.140449	0.478961	0.748563	0.241589	0.259093	0.277877	-0.202848	0.30652	0.53133	-0.16181	0.390527	-0.683644	-0.48516	0.244458	-0.181815	0.151884	-0.158354
ENSMUSG00000022663	Atg3	darkred	0.0130017	-0.425741	-0.54732	0.0263213	0.256471	0.273347	-0.255262	0.0664249	-0.184279	-0.264172	-0.32477	0.447931	0.0131222	0.581172	0.413527	0.767044	0.862378	0.4452
ENSMUSG00000035168	Tanc1	green	0.0248735	-0.247823	-0.259258	0.256735	0.326214	0.859289	0.675378	0.178139	-0.224648	0.252004	-0.829333	-0.397057	-0.246831	-0.115929	0.408461	0.402941	0.189953	-0.394985
ENSMUSG00000026280	Atg4b	skyblue	0.236998	0.414645	0.0150123	0.274951	0.714632	0.53726	0.561596	-0.21563	-0.637362	-0.257562	-0.433903	-0.250553	-0.20568	0.0347488	-0.147439	0.136059	0.115249	-0.532088
ENSMUSG00000028550	Atg4c	skyblue	0.0874352	0.0312606	0.285937	0.729981	0.717926	0.638313	0.533096	-0.177965	-0.322043	0.114486	-0.461991	0.144384	-0.576583	-0.200773	0.046494	0.160679	0.325091	-0.414039
ENSMUSG00000002820	Atg4d	black	-0.301018	-0.68181	-0.646241	-0.132253	0.266748	0.442998	-0.207124	0.304281	-0.179757	-0.0958474	-0.501855	0.00493396	0.194927	0.49009	0.466691	0.861815	0.57802	0.293186
ENSMUSG00000038160	Atg5	royalblue	0.0425959	-0.0668402	-0.37881	0.0354832	0.202575	-0.00132496	-0.11841	0.0109725	-0.361593	-0.546595	0.0795955	0.608783	0.287717	0.585884	-0.0378229	0.38037	0.681301	0.375154
ENSMUSG00000040136	Abcc8	green	0.102156	-0.123232	-0.143915	0.322511	0.494267	0.859276	0.63364	-0.087079	-0.332307	0.213831	-0.788789	-0.367391	-0.332586	-0.0723996	0.380664	0.406551	0.249442	-0.428684
ENSMUSG00000033124	Atg9a	brown	-0.226746	0.374047	0.547678	-0.0776032	-0.251469	-0.571767	-0.093304	-0.0782807	-0.0674641	-0.0933343	0.721976	0.0621557	0.25646	-0.179121	-0.682387	-0.60167	-0.533774	-0.0678801
ENSMUSG00000038295	Atg9b	grey	0.171825	-0.236654	-0.0644021	-0.117929	-0.257695	-0.0870927	-0.254461	0.108682	0.592726	0.418546	0.0385024	0.122702	-0.108414	0.0516828	0.45669	0.12195	0.114084	0.383185
ENSMUSG00000070780	Rbm47	greenyellow	-0.372199	-0.350765	-0.275195	-0.193635	-0.103504	0.204475	0.0830458	0.870278	-0.0237962	-0.00667939	-0.25557	-0.216607	0.104786	0.0681501	0.00652271	0.312625	-0.0331372	0.0112013
ENSMUSG00000026192	Atic	darkturquoise	-0.115872	-0.0632103	0.355713	0.326951	-0.148666	-0.226902	-0.051247	0.0938584	0.239392	0.169699	0.252964	0.389262	-0.184631	-0.322601	-0.219727	-0.332186	-0.090579	0.0165707
ENSMUSG00000021066	Atl1	brown	-0.250784	0.223428	0.509181	0.0194735	-0.324173	-0.690656	-0.160622	0.0671217	0.120777	-0.112801	0.818494	0.404222	0.214124	-0.198891	-0.679546	-0.656063	-0.398153	0.125333
ENSMUSG00000059811	Atl2	blue	0.174078	0.399011	0.772074	0.598314	0.185882	-0.306255	0.167315	-0.339149	-0.0750653	-0.0138092	0.418747	0.435737	-0.419382	-0.520107	-0.580148	-0.701359	-0.262891	-0.33852
ENSMUSG00000024759	Atl3	darkturquoise	0.307292	0.246786	0.811435	0.881477	0.418073	0.315851	0.588354	-0.346704	-0.00537377	0.448941	-0.160934	0.0785703	-0.788289	-0.771735	-0.177847	-0.468761	-0.248887	-0.661334
ENSMUSG00000067212	H2-T23	salmon	0.866624	0.446605	0.0438292	0.327521	0.34961	0.449517	0.412248	-0.446125	-0.043963	0.156806	-0.447152	-0.215015	-0.422092	-0.139747	0.345781	-0.0454049	0.122489	-0.455037
ENSMUSG00000047388	Atmin	blue	0.2493	0.323942	0.740161	0.312849	-0.295867	-0.383158	-0.0105404	-0.39773	0.481176	0.485217	0.443412	0.0654711	-0.288239	-0.610944	-0.134422	-0.765345	-0.523378	-0.214438
ENSMUSG00000004263	Atn1	brown	-0.456587	-0.175692	0.212501	-0.211361	-0.433991	-0.362654	-0.159723	0.167825	0.396274	0.304578	0.319205	-0.22728	0.204653	-0.353533	-0.131451	-0.410104	-0.591467	-0.00607791
ENSMUSG00000036816	Atoh7	grey	-0.0934963	0.031579	-0.00989646	0.0384372	-0.0203619	0.0627784	0.0699343	-0.0579002	-0.149425	-0.0243568	-0.0589421	-0.0444701	-0.0563917	-0.0143401	-0.0102968	-0.00261909	0.0374642	-0.0414551
ENSMUSG00000037621	Atoh8	grey60	-0.140497	-0.0129858	-0.376275	-0.350926	0.13907	-0.132445	-0.352309	-0.114968	-0.531973	-0.610634	0.181294	0.114806	0.605698	0.645777	-0.161672	0.390191	0.305617	0.273113
ENSMUSG00000018585	Atox1	grey60	-0.131223	-0.531073	-0.785449	-0.559266	-0.124017	0.0142574	-0.523624	0.232622	0.0177336	-0.243142	-0.145154	0.114088	0.443726	0.761857	0.478594	0.797248	0.582498	0.684996
ENSMUSG00000035849	Krt222	green	0.362709	0.167036	0.167925	0.674095	0.604215	0.859035	0.845746	-0.396449	-0.335535	0.276025	-0.745056	-0.271174	-0.56117	-0.372679	0.244182	0.0604758	0.128486	-0.722734
ENSMUSG00000041046	Ramp3	green	0.0639516	-0.310439	-0.473872	0.145551	0.363841	0.858226	0.527695	0.183676	-0.276869	0.103516	-0.861036	-0.294727	-0.181964	0.135771	0.508329	0.621546	0.429947	-0.206254
ENSMUSG00000046808	Atp10d	brown	-0.0878398	0.0216757	0.382193	-0.00186305	-0.365283	-0.498094	-0.243088	0.113463	0.132901	0.0334775	0.526525	0.240225	0.0114375	-0.192591	-0.370076	-0.410747	-0.274444	0.122512
ENSMUSG00000013846	St3gal1	green	0.338936	-0.167393	-0.165957	0.391779	0.348042	0.858007	0.646742	-0.0472456	-0.100395	0.372287	-0.835633	-0.291432	-0.46615	-0.17122	0.577861	0.352029	0.28709	-0.387882
ENSMUSG00000037400	Atp11b	darkturquoise	0.188877	-0.10402	0.537009	0.673572	0.0680395	0.0660507	0.217242	-0.0846585	0.322859	0.464523	0.0600718	0.555886	-0.588586	-0.398398	0.0651453	-0.209136	0.139404	0.0210106
ENSMUSG00000062949	Atp11c	skyblue3	0.236956	0.0658876	0.418423	0.685791	0.411815	0.570455	0.796353	-0.024057	-0.193775	0.333685	-0.479102	-0.124448	-0.649213	-0.607118	-0.0851969	-0.169321	-0.156296	-0.665436
ENSMUSG00000022229	Atp12a	grey	0.0893207	0.108554	0.028331	0.0799276	0.19475	0.122698	0.131186	0.00531661	-0.0764813	0.0229414	-0.0626519	0.0493146	-0.0405457	0.0892881	0.0677183	0.0992092	0.0960084	-0.0444071
ENSMUSG00000031862	Atp13a1	brown	-0.0388254	-0.02148	-0.0131428	-0.349482	-0.487643	-0.632227	-0.568886	0.0886947	0.53603	0.019254	0.639252	0.434551	0.301298	0.273118	0.0227999	-0.102168	0.058654	0.701943
ENSMUSG00000036622	Atp13a2	black	-0.209727	-0.25657	-0.490172	-0.511503	-0.217432	-0.0418182	-0.30042	0.149664	-0.0513091	-0.168546	0.057832	-0.0164442	0.530934	0.57228	0.190157	0.507567	0.265196	0.479485
ENSMUSG00000022533	Atp13a3	blue	0.282456	0.352657	0.855696	0.731095	0.149015	-0.0470881	0.443967	-0.330248	0.0870612	0.343436	0.169992	0.238108	-0.630881	-0.743428	-0.374469	-0.699325	-0.365194	-0.501815
ENSMUSG00000067369	Trmt2b	green	0.470424	-0.0640474	-0.0113933	0.623557	0.579078	0.857851	0.568599	-0.359353	-0.150558	0.320082	-0.823944	-0.107691	-0.6477	-0.186221	0.531433	0.338016	0.421313	-0.436998
ENSMUSG00000048939	Atp13a5	blue	0.456913	0.433534	0.607449	0.356313	-0.0189582	0.0416737	0.408383	-0.295456	0.264022	0.475987	-0.0411123	-0.252286	-0.607552	-0.706924	-0.0535292	-0.574551	-0.521948	-0.497542
ENSMUSG00000033161	Atp1a1	brown	-0.328444	0.117795	0.200416	-0.371249	-0.533908	-0.947249	-0.618209	0.170362	0.190758	-0.322688	0.949482	0.451953	0.44704	0.131954	-0.572456	-0.428951	-0.258171	0.513588
ENSMUSG00000022376	Adcy8	green	0.107304	-0.447908	-0.390282	0.183783	0.258218	0.857606	0.506292	0.153056	-0.0683845	0.352037	-0.882691	-0.340968	-0.271059	-0.0142042	0.657818	0.581842	0.334423	-0.198622
ENSMUSG00000027860	Vangl1	green	0.0631683	-0.0738096	-0.188421	0.451344	0.670713	0.85744	0.66374	-0.0313085	-0.483139	-0.03254	-0.824531	-0.195282	-0.409969	-0.0677257	0.206132	0.39881	0.358171	-0.488905
ENSMUSG00000050315	Synpo2	green	0.0163547	-0.226807	-0.264454	0.292666	0.368751	0.857309	0.703207	0.168344	-0.321055	0.152693	-0.825989	-0.332893	-0.278135	-0.0923722	0.324751	0.408347	0.242802	-0.399436
ENSMUSG00000025790	Slco3a1	green	0.103045	-0.311128	-0.46189	0.145017	0.448269	0.857099	0.448742	0.0941311	-0.238535	0.121772	-0.905966	-0.35678	-0.239338	0.0807272	0.555395	0.651885	0.371073	-0.246952
ENSMUSG00000052928	Ctif	green	0.125813	-0.221101	0.011066	0.40421	0.274831	0.856851	0.754385	0.0653491	-0.0243517	0.55414	-0.798265	-0.485027	-0.417076	-0.400796	0.454178	0.196468	-0.0364185	-0.549019
ENSMUSG00000032412	Atp1b3	black	0.0822558	-0.540931	-0.702887	-0.0214283	0.20681	0.42175	-0.202775	0.096957	-0.129492	-0.172774	-0.50126	0.291643	0.0654256	0.596797	0.595609	0.876687	0.875848	0.396956
ENSMUSG00000042331	Specc1	green	0.439377	0.0577305	0.277392	0.73734	0.506554	0.856654	0.775949	-0.299538	-0.0350831	0.545245	-0.743695	-0.221113	-0.715682	-0.488762	0.418571	0.0690656	0.0988434	-0.655438
ENSMUSG00000029467	Atp2a2	darkturquoise	0.118525	0.253819	0.673602	0.765757	0.308474	0.387505	0.854356	-0.157867	-0.169886	0.331543	-0.211515	-0.0409991	-0.618944	-0.748056	-0.309775	-0.49823	-0.316624	-0.721561
ENSMUSG00000037946	Fgd3	green	0.124929	-0.310811	-0.329202	0.265217	0.447093	0.856648	0.414945	0.0314421	-0.147457	0.215247	-0.863565	-0.26118	-0.325384	0.0213552	0.555601	0.625432	0.390448	-0.256142
ENSMUSG00000019943	Atp2b1	blue	0.202643	0.60836	0.860024	0.409618	-0.0461534	-0.427978	0.21532	-0.393033	-0.0507153	0.0184214	0.572524	0.20369	-0.28007	-0.555958	-0.67299	-0.880973	-0.518436	-0.386955
ENSMUSG00000030302	Atp2b2	blue	-0.102091	0.385765	0.811993	0.271078	-0.169266	-0.47341	0.149242	-0.21749	0.0244959	0.100943	0.605732	0.0825781	-0.130775	-0.59795	-0.678996	-0.866597	-0.665115	-0.326012
ENSMUSG00000031376	Atp2b3	blue	0.0529048	0.0482915	0.656173	0.484985	0.0409406	0.327422	0.581344	0.0465116	0.146454	0.655839	-0.268703	-0.455062	-0.608326	-0.833273	-0.0320911	-0.434605	-0.593235	-0.698901
ENSMUSG00000026463	Atp2b4	blue	-0.205964	-0.224629	0.500297	0.0463438	-0.521604	-0.398903	-0.207777	0.264691	0.782743	0.633592	0.41105	0.0851991	-0.135003	-0.501595	0.00477387	-0.459107	-0.505782	0.123842
ENSMUSG00000032570	Atp2c1	blue	0.518917	0.548384	0.688652	0.740313	0.461888	0.358037	0.673514	-0.362211	-0.0700949	0.310759	-0.213616	0.00366159	-0.770722	-0.603426	-0.117369	-0.423539	-0.172897	-0.664715
ENSMUSG00000034112	Atp2c2	darkgrey	0.12399	-0.043904	-0.138466	-0.127245	-0.0961787	-0.0732835	-0.269537	-0.120907	0.44727	0.210597	0.0132881	0.0988761	0.0123719	0.123809	0.441403	0.114601	0.160678	0.30469
ENSMUSG00000005553	Atp4a	black	0.13577	-0.276177	-0.284568	-0.223677	-0.246885	-0.0107691	-0.242151	-0.125818	0.177854	0.0832908	-0.114471	-0.0182811	0.0504348	0.141365	0.405541	0.268773	0.171515	0.29757
ENSMUSG00000025428	Atp5a1	darkred	0.14965	-0.314698	-0.322921	0.0744478	-0.0407558	-0.0603853	-0.397446	0.0158607	0.0863042	-0.160351	0.0295588	0.723172	-0.0363307	0.471747	0.328592	0.45486	0.791755	0.598834
ENSMUSG00000025393	Atp5b	darkred	0.137187	-0.313459	-0.700421	-0.126125	0.0994691	0.232521	-0.299919	-0.0946821	-0.117149	-0.269628	-0.292067	0.368952	0.180809	0.716532	0.535906	0.743305	0.904327	0.504209
ENSMUSG00000025781	Atp5c1	grey	-0.235875	-0.565902	-0.593573	-0.296705	-0.220754	-0.199483	-0.569745	0.296126	0.139475	-0.273595	0.154933	0.647877	0.410064	0.691456	0.294104	0.610169	0.716687	0.876883
ENSMUSG00000003072	Atp5d	grey60	-0.263137	-0.355293	-0.782649	-0.536595	-0.0863417	-0.029024	-0.528956	0.131802	-0.298067	-0.505568	-0.0179317	0.142465	0.681428	0.905875	0.252666	0.740134	0.64074	0.594241
ENSMUSG00000016252	Atp5e	grey60	-0.340589	-0.198535	-0.734388	-0.614176	-0.0711896	-0.257494	-0.604239	0.237301	-0.258745	-0.688884	0.232163	0.289609	0.795144	0.941892	0.00845083	0.600019	0.552698	0.695587
ENSMUSG00000000563	Atp5f1	black	-0.0619886	-0.426231	-0.764925	-0.287983	-0.0206128	0.0954785	-0.308156	0.24037	-0.163818	-0.427637	-0.135223	0.430624	0.415334	0.778309	0.314923	0.755022	0.800667	0.634837
ENSMUSG00000006057	Atp5g1	grey60	-0.115423	-0.582726	-0.802743	-0.50219	-0.0709397	0.0529281	-0.578133	0.286778	0.0556702	-0.216417	-0.216342	0.116983	0.37219	0.749898	0.564547	0.827004	0.636283	0.665136
ENSMUSG00000062683	Atp5g2	grey60	-0.203277	-0.264248	-0.760361	-0.64671	-0.164223	-0.323853	-0.742707	0.117147	-0.153563	-0.617957	0.240057	0.335069	0.70932	0.957813	0.138633	0.622947	0.621429	0.801458
ENSMUSG00000018770	Atp5g3	grey60	-0.0967874	-0.263907	-0.793841	-0.521761	0.00798191	-0.0949202	-0.584187	0.0669008	-0.262961	-0.605275	0.0360986	0.26814	0.64418	0.956524	0.244253	0.724692	0.712854	0.668888
ENSMUSG00000034566	Atp5h	darkred	-0.156696	-0.382609	-0.726676	-0.377978	-0.0731246	-0.111225	-0.54288	0.122332	-0.0315319	-0.442155	0.0663237	0.510119	0.523541	0.841165	0.315011	0.686125	0.778431	0.785418
ENSMUSG00000022890	Atp5j	grey60	-0.0360036	-0.00815723	-0.531896	-0.232144	0.254601	0.0334764	-0.297544	-0.15812	-0.541166	-0.688969	-0.0103299	0.236789	0.48639	0.745659	-0.062447	0.542147	0.588537	0.286384
ENSMUSG00000038690	Atp5j2	grey60	-0.254034	-0.339837	-0.751002	-0.588228	-0.0981674	-0.222467	-0.673063	0.207767	-0.215925	-0.599355	0.121813	0.277407	0.634036	0.915044	0.153547	0.679339	0.619983	0.71969
ENSMUSG00000050856	Atp5k	grey60	-0.251214	-0.115551	-0.79078	-0.587171	0.120893	-0.0343584	-0.429203	0.0426539	-0.549674	-0.758307	-0.0303869	0.0068389	0.726336	0.903867	0.0124811	0.663707	0.514152	0.415559
ENSMUSG00000038717	Atp5l	grey60	-0.168171	-0.418963	-0.684537	-0.650582	-0.240203	-0.306616	-0.675662	0.283814	0.100121	-0.354317	0.123303	0.173516	0.49259	0.687186	0.251456	0.546997	0.388984	0.756709
ENSMUSG00000022956	Atp5o	grey60	-0.190862	-0.246433	-0.827557	-0.479619	0.0365273	-0.0088159	-0.424357	0.125867	-0.35482	-0.644151	-0.0137507	0.258434	0.684923	0.932092	0.166327	0.719062	0.710149	0.601168
ENSMUSG00000054894	Atp5s	royalblue	0.153491	-0.319364	-0.102663	0.353325	0.133944	0.188332	-0.048986	-0.0974661	0.225034	0.174767	-0.122274	0.583648	-0.190253	0.129475	0.374152	0.333676	0.569724	0.328004
ENSMUSG00000057229	Atp5sl	grey60	-0.237419	-0.172442	-0.508935	-0.421685	-0.0375531	0.125402	-0.072284	0.0829467	-0.108064	-0.170006	-0.150198	-0.201146	0.47069	0.389597	0.211303	0.399147	0.131903	0.207024
ENSMUSG00000034422	Parp14	salmon	0.865856	0.524936	0.5101	0.615939	0.265259	0.279737	0.555733	-0.516332	-0.0409241	0.25931	-0.179106	0.0474368	-0.665008	-0.436342	0.046733	-0.367595	-0.0319652	-0.512437
ENSMUSG00000078958	Atp6ap1l	brown	-0.535061	-0.302364	-0.298503	-0.512634	-0.348581	-0.718704	-0.748375	0.356047	0.0214292	-0.514155	0.657674	0.522131	0.62248	0.526933	-0.350731	0.126344	0.166388	0.76996
ENSMUSG00000045648	Vwc2l	green	0.397179	-0.157369	0.0440998	0.645888	0.453877	0.85627	0.70159	-0.212602	-0.0138456	0.48104	-0.805971	-0.123291	-0.634288	-0.335406	0.54581	0.240635	0.276213	-0.46072
ENSMUSG00000019302	Atp6v0a1	blue	-0.0786085	0.46436	0.494005	0.14428	-0.0184605	-0.0815163	0.406548	0.0189522	-0.0710038	0.0714959	0.230494	-0.28532	0.0173819	-0.456966	-0.526318	-0.58799	-0.633965	-0.478976
ENSMUSG00000038023	Atp6v0a2	blue	0.263778	0.407711	0.775716	0.8337	0.54732	0.309108	0.619685	-0.412364	-0.173687	0.246128	-0.120475	0.0627908	-0.710104	-0.657805	-0.301752	-0.476871	-0.215174	-0.695282
ENSMUSG00000028926	Cdk14	green	0.117463	-0.366149	-0.0484963	0.420255	0.266201	0.856037	0.657562	0.196262	-0.0246997	0.532609	-0.866435	-0.37081	-0.565026	-0.341763	0.522858	0.333961	0.122917	-0.423655
ENSMUSG00000033379	Atp6v0b	grey	-0.0800833	-0.199626	-0.574934	-0.569806	-0.356895	-0.392218	-0.622982	0.161268	0.181044	-0.333402	0.325058	0.403893	0.579564	0.751279	0.230755	0.421487	0.479204	0.842806
ENSMUSG00000024121	Atp6v0c	grey60	0.0707277	0.0228606	-0.681751	-0.460106	-0.0694018	0.00866677	-0.313356	-0.112236	-0.286842	-0.47539	-0.0234181	0.0495372	0.597055	0.797506	0.242926	0.501336	0.549731	0.39092
ENSMUSG00000013160	Atp6v0d1	grey	0.125785	-0.0419855	-0.549253	-0.356651	-0.247378	-0.230099	-0.420112	-0.189568	0.0280401	-0.368478	0.222321	0.405489	0.535307	0.674438	0.231027	0.321448	0.560904	0.600885
ENSMUSG00000015575	Atp6v0e	darkred	0.238773	0.167587	-0.345671	0.201974	0.68444	0.467816	0.153353	-0.166696	-0.644596	-0.528847	-0.389635	0.193399	-0.0180208	0.510704	0.0527046	0.534371	0.691081	-0.0754518
ENSMUSG00000039347	Atp6v0e2	darkred	0.359777	0.107193	-0.280647	-0.059899	-0.0574128	-0.0623998	-0.201767	-0.331472	-0.126818	-0.265346	0.121399	0.442	0.185001	0.53733	0.188371	0.2683	0.615026	0.400823
ENSMUSG00000052459	Atp6v1a	darkturquoise	0.42755	-0.118613	0.324673	0.755294	0.303334	0.756159	0.757314	-0.0633266	0.177985	0.699333	-0.658197	-0.0880273	-0.770463	-0.578306	0.42881	-0.00242588	0.0695379	-0.519738
ENSMUSG00000036905	C1qb	salmon	0.859527	0.610506	0.125738	0.222708	0.270022	0.187629	0.183948	-0.720665	-0.0809728	0.0328536	-0.180181	-0.174813	-0.254116	-0.0730953	0.205274	-0.179289	0.0366299	-0.403341
ENSMUSG00000022295	Atp6v1c1	darkturquoise	0.534226	0.054883	0.0714049	0.542207	0.171848	0.209848	0.182952	-0.333944	0.0684143	0.0859891	-0.134437	0.654962	-0.452802	0.0524432	0.292258	0.0915317	0.634018	0.129528
ENSMUSG00000020566	Atp6v1c2	brown	-0.281825	-0.0469377	0.00259465	-0.491739	-0.651906	-0.687966	-0.472354	0.245473	0.453087	-0.00475495	0.627159	0.168142	0.354496	0.0818844	-0.176616	-0.246544	-0.267184	0.56364
ENSMUSG00000021114	Atp6v1d	brown	-0.213023	-0.241542	-0.172835	-0.378421	-0.504448	-0.744107	-0.757698	0.13143	0.334081	-0.25822	0.692019	0.670872	0.447863	0.432716	-0.0864729	0.0223933	0.241123	0.830947
ENSMUSG00000019210	Atp6v1e1	grey60	-0.0504352	-0.117684	-0.593016	-0.416798	-0.170834	-0.373518	-0.612053	0.0665061	-0.134436	-0.624091	0.343076	0.616693	0.576195	0.858953	0.0328533	0.449828	0.688219	0.781777
ENSMUSG00000053375	Atp6v1e2	grey60	0.054271	-0.160774	-0.514003	-0.170501	0.114535	0.0689907	-0.335274	0.192091	-0.0621383	-0.318205	-0.179389	0.257149	0.0668578	0.529142	0.280736	0.510682	0.601449	0.359578
ENSMUSG00000004285	Atp6v1f	grey60	-0.257771	-0.409344	-0.747338	-0.741252	-0.337618	-0.359025	-0.75038	0.267688	0.115754	-0.395577	0.201028	0.193944	0.653366	0.782908	0.254592	0.56129	0.418051	0.826655
ENSMUSG00000039105	Atp6v1g1	darkred	0.0284841	-0.374134	-0.667309	-0.158674	0.148264	0.12318	-0.27461	0.21548	-0.031851	-0.332902	-0.177763	0.430817	0.270105	0.622486	0.354189	0.635305	0.720929	0.534802
ENSMUSG00000024403	Atp6v1g2	grey60	-0.20291	-0.291563	-0.808082	-0.684889	-0.181761	-0.121758	-0.555031	0.205779	-0.0580438	-0.397263	0.0121184	0.0459921	0.61721	0.857717	0.334249	0.645356	0.523798	0.674902
ENSMUSG00000033793	Atp6v1h	royalblue	0.523069	0.273616	0.144018	0.502273	0.268797	0.0209453	0.123498	-0.358996	0.0247147	-0.1268	0.117651	0.77624	-0.291629	0.11055	0.0278166	-0.0397558	0.54994	0.154605
ENSMUSG00000027858	Tspan2	green	0.217945	-0.0163133	0.0105463	0.552107	0.728868	0.855204	0.577382	-0.197381	-0.438054	0.111782	-0.783558	-0.246074	-0.496291	-0.149399	0.222917	0.360869	0.276715	-0.575728
ENSMUSG00000006567	Atp7b	lightyellow	0.647727	0.158241	0.37094	0.496052	0.0740105	0.381167	0.362837	-0.31719	0.360079	0.63267	-0.384147	-0.17553	-0.664226	-0.51382	0.414689	-0.164511	-0.104324	-0.416409
ENSMUSG00000037685	Atp8a1	blue	0.319976	0.45922	0.911281	0.534275	-0.0191009	-0.2196	0.297567	-0.314108	0.349756	0.457565	0.348862	0.16573	-0.585213	-0.72521	-0.304051	-0.782859	-0.493539	-0.338706
ENSMUSG00000021983	Atp8a2	blue	0.24974	0.306218	0.663859	0.552717	0.30839	0.329653	0.588997	-0.388981	-0.0938528	0.435067	-0.253257	-0.42686	-0.548883	-0.721692	-0.110652	-0.478037	-0.501026	-0.808303
ENSMUSG00000030110	Ret	green	0.0422611	-0.232818	-0.138436	0.327723	0.327939	0.854438	0.714546	0.163452	-0.108005	0.3943	-0.806749	-0.374505	-0.365024	-0.202151	0.425472	0.335721	0.144228	-0.395837
ENSMUSG00000060671	Atp8b2	blue	-0.0423797	0.0574897	0.674057	0.331148	-0.0335736	-0.120654	0.11164	-0.14123	0.216129	0.445413	0.190521	-0.0774993	-0.348357	-0.542666	-0.19197	-0.479349	-0.467049	-0.309427
ENSMUSG00000033039	Micall1	green	0.0522522	-0.139151	-0.0740967	0.321321	0.573822	0.854292	0.562154	-0.00685655	-0.318382	0.236272	-0.811693	-0.505783	-0.375125	-0.181442	0.290472	0.401781	0.0749424	-0.545659
ENSMUSG00000060131	Atp8b4	grey	-0.104666	0.0576251	-0.0976824	-0.111467	0.0292951	0.127783	0.296457	0.408709	-0.163694	-0.140665	-0.163606	-0.230145	0.0127101	-0.072028	-0.23346	0.0205572	-0.192901	-0.200238
ENSMUSG00000028457	Atp8b5	black	0.0503976	-0.239062	-0.53145	-0.134514	0.0660233	0.307497	-0.129667	0.390152	-0.0111561	-0.157483	-0.365515	0.0851009	0.0807758	0.459722	0.387054	0.618879	0.548614	0.239169
ENSMUSG00000027546	Atp9a	brown	-0.434709	-0.181095	-0.0389093	-0.448673	-0.600245	-0.7198	-0.561785	0.19567	0.261751	-0.149182	0.766185	0.388674	0.633682	0.27613	-0.283265	-0.146045	-0.101998	0.629087
ENSMUSG00000024566	Atp9b	brown	-0.121721	0.0711354	0.660063	0.239035	-0.346798	-0.587078	-0.12525	0.00994836	0.359678	0.198289	0.710433	0.554835	-0.135261	-0.373275	-0.448232	-0.591218	-0.30482	0.178354
ENSMUSG00000038077	Kcna6	green	0.298996	-0.315723	-0.150856	0.528803	0.476517	0.853893	0.499476	-0.150029	0.0116847	0.420265	-0.845053	-0.0536774	-0.573691	-0.153204	0.656959	0.461227	0.459996	-0.248931
ENSMUSG00000042709	Atpaf2	black	0.236625	-0.263493	-0.428233	-0.122016	-0.200809	0.278433	0.0210143	0.0681273	0.152934	0.149702	-0.289858	0.0981665	0.0398833	0.323164	0.549869	0.471211	0.465514	0.294916
ENSMUSG00000057147	Atpbd4	blue	-0.0118702	0.341898	0.684888	0.380396	0.0853717	-0.527192	-0.080874	-0.28582	-0.0781345	-0.163995	0.649177	0.549837	-0.181481	-0.285935	-0.659367	-0.636759	-0.203264	-0.0559081
ENSMUSG00000054428	Atpif1	grey60	-0.173187	-0.0861573	-0.800812	-0.631155	-0.00261321	-0.118165	-0.543173	0.0494101	-0.360811	-0.70074	0.0448967	0.0721429	0.736588	0.945556	0.121977	0.637049	0.558999	0.523285
ENSMUSG00000032409	Atr	blue	0.369546	0.420916	0.819102	0.819328	0.419516	0.246234	0.597929	-0.386437	-0.121887	0.317072	-0.082907	0.0641125	-0.741791	-0.697014	-0.294709	-0.518315	-0.261061	-0.668822
ENSMUSG00000025646	Atrip	grey	-0.166142	-0.312925	-0.299819	-0.453543	-0.403804	-0.590373	-0.860269	0.101531	0.29561	-0.219368	0.481602	0.467291	0.387043	0.548357	0.127604	0.245548	0.346772	0.810125
ENSMUSG00000027312	Atrn	blue	0.181364	0.412798	0.978154	0.656766	0.105459	-0.03138	0.512213	-0.274764	0.119158	0.460445	0.195808	-0.0311036	-0.596461	-0.873735	-0.416906	-0.809233	-0.623789	-0.632028
ENSMUSG00000037709	Fam13a	green	0.114215	-0.208084	0.0532024	0.564292	0.660041	0.853767	0.621449	0.00344552	-0.274109	0.274078	-0.793889	-0.24674	-0.539353	-0.274268	0.301531	0.325626	0.17884	-0.55342
ENSMUSG00000031229	Atrx	blue	0.252556	0.42942	0.941791	0.598279	0.0461153	-0.0929299	0.469272	-0.13154	0.176037	0.412606	0.230889	0.0538705	-0.647497	-0.814825	-0.420917	-0.783749	-0.56937	-0.53828
ENSMUSG00000046876	Atxn1	blue	0.152054	0.551367	0.925268	0.480922	0.104123	-0.153531	0.441912	-0.237812	0.00820337	0.270526	0.29449	-0.139538	-0.448507	-0.784413	-0.579089	-0.862441	-0.725893	-0.641364
ENSMUSG00000016541	Atxn10	royalblue	0.242292	-0.33461	-0.0492624	0.153748	-0.370745	-0.167185	-0.283813	-0.0523217	0.63348	0.34434	0.169506	0.67579	-0.120256	0.0884604	0.46179	0.10448	0.444744	0.57008
ENSMUSG00000069895	Atxn1l	blue	0.279962	0.55618	0.891294	0.637134	0.249579	-0.0112367	0.445197	-0.441406	-0.136542	0.213798	0.162445	-0.0493491	-0.552044	-0.713102	-0.493063	-0.736148	-0.4968	-0.695105
ENSMUSG00000053519	Kcnip1	green	0.0380142	-0.460143	-0.418066	0.293965	0.427124	0.85332	0.393634	0.189466	-0.147771	0.190336	-0.900882	-0.123233	-0.380209	0.0792251	0.587595	0.694242	0.54416	-0.135423
ENSMUSG00000032637	Atxn2l	blue	0.139961	0.590696	0.518538	0.131247	0.0555019	0.036024	0.437038	-0.248772	-0.0954135	0.195212	0.0677914	-0.452952	-0.200777	-0.422004	-0.296847	-0.516709	-0.560036	-0.539103
ENSMUSG00000021189	Atxn3	blue	0.0776579	0.102972	0.314367	0.161852	0.0998136	-0.00471061	0.00267055	-0.116599	0.0232242	0.121957	0.00654732	-0.0690613	-0.256496	-0.260233	-0.112792	-0.116777	-0.206843	-0.197305
ENSMUSG00000093596	Atxn3.1	blue	-0.0692203	0.337303	0.500411	0.470912	0.545521	0.0171515	0.327985	-0.242788	-0.34864	-0.131035	0.111154	0.11718	-0.289865	-0.323562	-0.488021	-0.398646	-0.193046	-0.411087
ENSMUSG00000021738	Atxn7	blue	0.267719	0.43257	0.8393	0.770245	0.299325	0.0494391	0.464488	-0.373353	-0.0791339	0.248599	0.0979586	0.15053	-0.627049	-0.681405	-0.391849	-0.660448	-0.307553	-0.598988
ENSMUSG00000020564	Atxn7l1	blue	0.192253	0.455379	0.589459	0.340945	0.0124576	-0.284914	0.125822	-0.19446	0.323196	0.149592	0.402506	0.333736	-0.280713	-0.365538	-0.227582	-0.59585	-0.224323	-0.0928585
ENSMUSG00000048997	Atxn7l2	brown	-0.192773	0.104595	-0.0774365	-0.479689	-0.327212	-0.44938	-0.393055	-0.25021	-0.0352589	-0.146851	0.463982	-0.127618	0.577277	0.295325	-0.124686	-0.110497	-0.178352	0.274859
ENSMUSG00000070866	Zfp804a	green	0.271883	-0.142301	0.0199538	0.57162	0.408311	0.853173	0.755746	-0.162279	-0.170197	0.381694	-0.790431	-0.214841	-0.55627	-0.319259	0.406423	0.206147	0.222998	-0.498909
ENSMUSG00000074748	Atxn7l3b	blue	0.238906	0.257843	0.763136	0.532523	-0.200107	-0.35682	0.0844375	-0.255092	0.396244	0.334241	0.473239	0.519425	-0.454265	-0.553099	-0.280741	-0.670561	-0.22974	-0.0641784
ENSMUSG00000054753	AU018091	blue	0.0973361	0.142658	0.317736	0.127522	0.160506	-0.0369333	0.0194553	-0.199438	0.00717333	0.202196	0.0587101	-0.182484	-0.169117	-0.202945	-0.00116914	-0.247154	-0.237512	-0.242118
ENSMUSG00000059820	AU019823	blue	0.336074	0.608805	0.68693	0.513609	0.246397	-0.136393	0.287077	-0.390355	-0.238087	-0.0924162	0.379833	0.339344	-0.298519	-0.259191	-0.496223	-0.525279	-0.10374	-0.307834
ENSMUSG00000074783	AU019990	blue	-0.204254	-0.288298	0.103414	-0.0244033	-0.0494697	-0.124127	-0.0749244	0.348611	0.302182	0.192293	0.0740142	0.0572186	-0.115514	-0.248716	-0.0930084	-0.0675647	-0.246527	0.0707501
ENSMUSG00000091415	Akd1	greenyellow	-0.503606	-0.508695	-0.0524533	-0.292364	-0.446555	-0.158581	-0.175658	0.870242	0.375442	0.263442	0.0485889	-0.151183	0.0198798	-0.16303	-0.00584858	0.0487254	-0.306552	0.220716
ENSMUSG00000051669	AU021092	grey	0.169457	-0.12273	-0.125352	-0.113991	-0.309686	-0.324377	-0.437268	-0.24051	0.418919	0.0385777	0.344152	0.458997	0.193558	0.235335	0.218564	0.0610317	0.264766	0.549102
ENSMUSG00000078584	AU022252	blue	0.308297	0.378882	0.350641	0.233715	0.253648	0.0413135	0.152636	-0.444221	-0.175063	-0.0283702	0.0272901	-0.0306337	-0.264062	-0.15121	-0.183276	-0.190824	-0.0809697	-0.275277
ENSMUSG00000087046	AU022754	blue	0.192776	0.0604107	0.218384	0.187833	-0.114899	-0.125945	-0.0330819	-0.176536	0.171348	0.137667	0.115896	0.154378	-0.26372	-0.160583	-0.00779448	-0.24039	0.0113605	-0.0109836
ENSMUSG00000005268	Prlr	greenyellow	-0.392579	-0.581603	-0.230436	-0.163523	-0.242558	0.188706	-0.0330787	0.869425	0.262486	0.267041	-0.335901	-0.255004	-0.103699	-0.100805	0.220199	0.29758	-0.0744004	0.0788872
ENSMUSG00000028830	AU040320	blue	-0.0527211	0.291733	0.577747	0.216512	-0.174869	-0.223217	0.205315	-0.0514999	-0.0785309	0.0608196	0.401166	0.0677399	-0.00998751	-0.29412	-0.46392	-0.495631	-0.357122	-0.219545
ENSMUSG00000008318	Relt	green	0.149695	-0.386187	-0.399046	0.199118	0.380769	0.852819	0.464202	0.099446	-0.167822	0.22748	-0.830547	-0.299997	-0.16803	0.0784576	0.583577	0.598786	0.374094	-0.241366
ENSMUSG00000078435	AU041133	blue	-0.110277	-0.211637	0.35788	0.120957	-0.345395	-0.390084	-0.158042	0.148863	0.484985	0.329263	0.4005	0.291271	-0.0919816	-0.358932	-0.1917	-0.40178	-0.289437	0.169391
ENSMUSG00000021460	Auh	black	-0.330651	-0.726292	-0.782738	-0.332954	0.0872538	0.318672	-0.280844	0.442643	-0.105896	-0.168543	-0.435541	0.0156074	0.251916	0.591114	0.488078	0.892289	0.607152	0.482367
ENSMUSG00000068328	Aup1	black	-0.192478	-0.274194	-0.748964	-0.584148	-0.143115	-0.238836	-0.681175	0.137811	-0.0239314	-0.477232	0.172306	0.312949	0.656767	0.893539	0.265826	0.626958	0.614102	0.783812
ENSMUSG00000030708	Dnajb13	greenyellow	-0.580851	-0.433037	-0.277844	-0.368833	-0.2822	-0.219444	-0.270849	0.869333	-0.0129765	-0.223902	0.14023	0.121652	0.28516	0.249702	-0.207702	0.270438	0.0296948	0.384675
ENSMUSG00000065990	Aurkaip1	grey	-0.131165	-0.304615	-0.576433	-0.490489	-0.211295	-0.323079	-0.649305	0.0741821	0.181949	-0.320428	0.28185	0.418611	0.561047	0.741236	0.24068	0.459117	0.533436	0.816397
ENSMUSG00000026301	Iqca	greenyellow	-0.450276	-0.273295	0.018723	-0.126031	-0.235544	-0.0480545	0.0550646	0.867509	0.154938	0.113731	-0.0142167	-0.0842195	-0.0512241	-0.154532	-0.165157	0.00687295	-0.232356	0.0548826
ENSMUSG00000070837	Aurkc	blue	-0.273379	-0.364896	0.170579	0.072659	-0.0155253	-0.0191685	-0.16686	0.313395	0.194879	0.241092	0.0107444	0.0938389	-0.203683	-0.143994	0.0599434	0.0943903	-0.0431103	0.127824
ENSMUSG00000029673	Auts2	blue	0.243459	0.344077	0.500405	0.180176	0.0201261	-0.172473	0.0149613	-0.407514	-0.0937919	0.0797064	0.192457	-0.134401	-0.236928	-0.291023	-0.203175	-0.433444	-0.309121	-0.335115
ENSMUSG00000087519	AV039307	blue	0.268483	0.153706	0.453292	0.424131	0.206309	0.322247	0.392603	-0.192759	0.16193	0.518081	-0.285907	-0.354071	-0.563084	-0.597539	0.12034	-0.313126	-0.34931	-0.530065
ENSMUSG00000087377	AV099323	blue	-0.00452524	-0.173559	0.110297	0.036318	-0.12158	-0.143774	-0.197559	0.139321	0.379069	0.255202	0.0369046	0.11086	-0.243013	-0.128794	0.18896	-0.0497268	-0.0126009	0.153262
ENSMUSG00000020042	Btbd11	green	0.0333795	-0.46079	-0.39332	0.229172	0.241936	0.852371	0.480486	0.276936	-0.0479936	0.334236	-0.883101	-0.260941	-0.299436	-0.0178245	0.62147	0.605241	0.379254	-0.17707
ENSMUSG00000073411	H2-D1	salmon	0.856821	0.152875	0.00371068	0.228965	0.0530752	0.146313	0.116442	-0.295275	0.167956	0.160093	-0.145555	0.193319	-0.305049	-0.0161305	0.357397	0.0164361	0.253284	-0.0146762
ENSMUSG00000029787	Avl9	blue	0.234161	0.382223	0.961636	0.779583	0.233921	0.000451556	0.49684	-0.346811	0.085637	0.405519	0.173184	0.163174	-0.679297	-0.823854	-0.40282	-0.743475	-0.445562	-0.568866
ENSMUSG00000037727	Avp	brown	-0.431329	-0.102506	0.0232334	-0.42534	-0.266575	-0.443398	-0.361735	0.191615	-0.0193235	-0.119309	0.361938	-0.261906	0.353632	0.0235793	-0.287879	-0.205298	-0.412046	0.0998883
ENSMUSG00000018821	Avpi1	grey60	-0.212195	-0.174826	-0.769126	-0.503526	0.158068	0.0916555	-0.212187	0.202776	-0.512494	-0.658802	-0.119549	-0.0105928	0.667906	0.790516	0.0229055	0.637539	0.465075	0.364952
ENSMUSG00000020123	Avpr1a	grey	-0.358053	-0.444041	0.27631	0.0814526	-0.305488	-0.285184	-0.179386	0.376161	0.573158	0.433951	0.273393	0.282023	-0.152952	-0.338956	-0.0235277	-0.227573	-0.223891	0.254321
ENSMUSG00000026432	Avpr1b	brown	-0.0978155	0.0774247	0.255331	0.075929	-0.0919387	-0.387442	-0.166708	-0.256169	-0.0914083	-0.141654	0.360344	0.226455	-0.0712164	-0.135644	-0.305965	-0.377365	-0.105028	0.0330573
ENSMUSG00000031390	Avpr2	blue	0.452484	0.441914	0.436177	0.385092	0.0691664	-0.00408665	0.333661	-0.473975	0.0353928	0.142265	0.0684559	0.173247	-0.420215	-0.323752	-0.089966	-0.369831	-0.0796277	-0.216657
ENSMUSG00000078349	AW011738	skyblue3	0.269131	0.0713512	0.150674	0.443581	0.17612	0.59875	0.75166	0.0732542	0.0147297	0.392742	-0.542143	-0.18785	-0.517692	-0.427014	0.222883	-0.0287828	-0.0326813	-0.451687
ENSMUSG00000091886	AW047730	grey60	-0.0586699	-0.0833313	-0.457469	-0.121674	0.0961877	0.260582	-0.129379	-0.0739812	-0.288575	-0.252678	-0.205329	0.047235	0.340986	0.592465	0.299952	0.532742	0.574983	0.184453
ENSMUSG00000030107	Usp18	salmon	0.856256	0.271659	0.0746631	0.317692	0.20789	0.207856	0.232191	-0.220174	0.0615629	0.0928637	-0.222184	0.159626	-0.471346	-0.0907659	0.246678	-0.0295899	0.229316	-0.143604
ENSMUSG00000090940	AW121686	grey	-0.446031	-0.457749	-0.0844997	-0.393639	-0.58612	-0.593324	-0.554862	0.532601	0.490101	0.0342015	0.464903	0.253365	0.259159	0.0247031	-0.0946054	-0.0606448	-0.172265	0.578877
ENSMUSG00000035125	AW146020	darkturquoise	0.490249	0.394722	0.105386	0.258743	0.108261	0.107411	0.12282	-0.30151	0.0951929	0.0660081	-0.0333399	0.24161	-0.271113	0.0337774	0.128733	-0.0535011	0.250923	-0.0368922
ENSMUSG00000074166	AW146154	blue	-0.320143	-0.181865	-0.062804	-0.275082	-0.320531	-0.679535	-0.616079	0.239259	0.190579	-0.348704	0.647571	0.657003	0.305177	0.317347	-0.275295	-0.0048831	0.169841	0.696325
ENSMUSG00000039182	AW209491	royalblue	-0.0955264	-0.292714	-0.0167228	0.193427	-0.0693162	-0.197243	-0.28945	-0.000205794	0.0816567	-0.129783	0.272507	0.749017	0.00934145	0.232072	-0.00429203	0.1628	0.488246	0.488667
ENSMUSG00000056515	Rab31	green	0.211141	-0.115869	-0.0838475	0.60204	0.808532	0.852291	0.530856	-0.136052	-0.345243	0.0768454	-0.782325	-0.0122449	-0.531627	-0.0724994	0.334971	0.439699	0.47298	-0.397727
ENSMUSG00000041935	AW549877	darkturquoise	0.263759	0.193571	0.680726	0.953421	0.516812	0.389809	0.630307	-0.358	-0.166282	0.293261	-0.216709	0.251877	-0.755538	-0.621049	-0.178312	-0.353166	-0.000338866	-0.593485
ENSMUSG00000038112	AW551984	darkgrey	0.350273	0.0356362	0.249914	0.00994271	-0.344952	-0.143306	-0.110514	-0.0774251	0.822354	0.626015	0.100517	-0.0346079	-0.282342	-0.291178	0.423946	-0.258914	-0.205418	0.118427
ENSMUSG00000033632	AW554918	blue	0.0124281	0.296735	0.796352	0.505179	0.130209	-0.141842	0.350001	-0.294512	-0.0724993	0.191061	0.2809	0.0458018	-0.330215	-0.656965	-0.538179	-0.697964	-0.537268	-0.524649
ENSMUSG00000072825	AW555464	darkgrey	0.011285	-0.397568	-0.0483762	-0.0685509	-0.425197	0.21415	0.151053	0.194312	0.579023	0.696892	-0.215349	-0.324942	0.0319488	-0.24986	0.554654	0.0262773	-0.212602	0.0119303
ENSMUSG00000085998	AW822252	brown	-0.587983	-0.327968	0.221524	-0.282143	-0.614819	-0.441511	-0.261854	0.610135	0.488428	0.294454	0.447511	-0.0277234	0.198905	-0.217388	-0.217197	-0.246717	-0.470616	0.291879
ENSMUSG00000031220	Awat2	brown	-0.525943	-0.197672	0.0591687	-0.28887	-0.307968	-0.572213	-0.42001	0.413225	-0.075947	-0.280487	0.552668	0.217181	0.410385	0.086352	-0.537435	-0.170092	-0.240819	0.261404
ENSMUSG00000024182	Axin1	blue	0.330333	0.256132	0.294734	0.302137	0.109426	0.0199217	0.177759	-0.00361834	-0.174554	-0.0572596	-0.029531	0.0507905	-0.36576	-0.26503	-0.186107	-0.206779	-0.095193	-0.285553
ENSMUSG00000000142	Axin2	brown	-0.119036	0.0150108	0.311302	-0.13774	-0.598194	-0.323927	-0.0226533	0.163863	0.452406	0.366615	0.329474	-0.21109	0.122072	-0.398426	-0.138852	-0.497725	-0.598712	-0.0791705
ENSMUSG00000041445	Mmrn2	salmon	0.854681	0.424645	0.221165	0.303766	0.0793385	0.268401	0.27474	-0.594309	0.170343	0.346083	-0.230505	-0.174983	-0.361646	-0.22919	0.388971	-0.170601	-0.0173013	-0.365438
ENSMUSG00000045999	AY036118	grey60	0.1486	0.098386	0.150551	0.334581	0.435093	0.140474	0.229257	-0.236975	-0.266838	-0.112116	-0.0931958	0.147118	-0.243252	-0.101891	-0.088161	-0.0701364	0.099012	-0.220223
ENSMUSG00000044820	AY074887	blue	0.0753314	0.274614	0.566618	0.319408	0.153865	-0.106686	0.203036	-0.00361106	-0.0500631	0.104249	0.193927	0.0133975	-0.289754	-0.468683	-0.439386	-0.441485	-0.430609	-0.35508
ENSMUSG00000025352	Gdf11	green	0.127553	-0.294847	-0.313481	0.254632	0.233724	0.851722	0.617761	0.125527	-0.11953	0.302476	-0.853742	-0.329742	-0.317478	-0.086374	0.538398	0.458925	0.291768	-0.293957
ENSMUSG00000020431	Adcy1	green	0.233243	0.0696436	0.168585	0.535881	0.498565	0.850937	0.886042	-0.167167	-0.363752	0.30947	-0.760247	-0.47686	-0.494581	-0.434991	0.171286	0.0636102	-0.0726042	-0.776508
ENSMUSG00000039781	Azi1	grey60	-0.392971	-0.202307	-0.656987	-0.573101	-0.255543	-0.269834	-0.575693	0.262916	-0.0556199	-0.524431	0.2209	0.265979	0.659323	0.766279	0.0726633	0.495659	0.470866	0.667413
ENSMUSG00000039285	Azi2	blue	0.423704	0.282975	0.714495	0.676335	0.0552463	0.133504	0.509583	-0.0628003	0.284038	0.503296	-0.0214406	0.195528	-0.748496	-0.661762	-0.0651384	-0.510246	-0.207076	-0.394535
ENSMUSG00000037458	Azin1	darkturquoise	0.498695	0.286518	0.714005	0.891192	0.48642	0.44201	0.719985	-0.325136	-0.130987	0.381373	-0.263107	0.0996186	-0.820273	-0.655903	-0.11109	-0.364901	-0.0955796	-0.659449
ENSMUSG00000070034	Sp110	salmon	0.844507	0.548854	0.245778	0.554449	0.275474	0.418164	0.518772	-0.569738	-0.125472	0.146574	-0.301047	0.0377736	-0.484954	-0.193694	0.174085	-0.160164	0.211667	-0.468348
ENSMUSG00000043300	B3galnt1	darkturquoise	0.291135	-0.15082	0.216749	0.661358	0.19738	0.43333	0.455454	-0.13101	0.239859	0.491515	-0.325698	0.325677	-0.560868	-0.315054	0.352373	-0.0127555	0.311101	-0.101094
ENSMUSG00000039242	B3galnt2	blue	0.215259	0.191469	0.493548	0.405505	0.175149	-0.362203	-0.201703	-0.304177	-0.00752658	-0.116385	0.483448	0.619205	-0.167723	-0.0940514	-0.354033	-0.331672	0.0758654	0.0611068
ENSMUSG00000034780	B3galt1	blue	0.199332	0.169673	0.820698	0.631162	-0.165415	-0.169422	0.28692	-0.158002	0.367829	0.479671	0.29435	0.346721	-0.592247	-0.743063	-0.267975	-0.680808	-0.34288	-0.250701
ENSMUSG00000022231	Sema5a	green	0.0456321	-0.353927	-0.0264764	0.441446	0.268797	0.850395	0.731325	0.182273	-0.00372122	0.524488	-0.795948	-0.296653	-0.486638	-0.346604	0.441402	0.289971	0.112192	-0.39577
ENSMUSG00000067370	B3galt4	grey60	-0.395777	-0.435423	-0.707802	-0.690917	-0.424057	-0.240678	-0.537133	0.314477	0.0393608	-0.302089	0.144502	0.0582712	0.705398	0.680534	0.176615	0.508124	0.322494	0.673247
ENSMUSG00000074892	B3galt5	skyblue	0.279292	0.368972	0.439523	0.695967	0.86378	0.505972	0.650986	-0.38163	-0.444326	-0.00183867	-0.377485	-0.0564032	-0.616509	-0.419979	-0.211206	-0.182319	-0.0430383	-0.697585
ENSMUSG00000050796	B3galt6	brown	-0.388725	-0.102294	0.0337797	-0.481278	-0.767468	-0.727647	-0.474275	0.34601	0.362508	-0.0524395	0.735277	0.196144	0.583191	0.104949	-0.336983	-0.262762	-0.328223	0.48764
ENSMUSG00000051950	B3galtl	darkturquoise	-0.102267	-0.582893	0.0541839	0.280949	-0.051644	0.40491	0.236421	0.432301	0.264427	0.560067	-0.446938	-0.100004	-0.400579	-0.323806	0.394324	0.193841	0.0310123	-0.129376
ENSMUSG00000045994	B3gat1	blue	0.0500866	0.205406	0.624229	0.219297	-0.321633	-0.223264	0.210786	-0.196174	0.37763	0.511817	0.344341	-0.0871877	-0.167097	-0.593544	-0.178346	-0.687238	-0.580247	-0.241503
ENSMUSG00000026156	B3gat2	darkturquoise	0.229393	-0.0612604	0.0528163	0.476038	0.228972	0.752133	0.780816	-0.0748081	-0.0604354	0.458315	-0.664944	-0.270328	-0.424874	-0.329598	0.377512	0.0870875	0.0921896	-0.474106
ENSMUSG00000071649	B3gat3	grey60	-0.235939	-0.451119	-0.846787	-0.410062	0.00707331	0.332133	-0.121355	0.282377	-0.200153	-0.251806	-0.375014	-0.0621954	0.505646	0.678027	0.443377	0.76825	0.570221	0.398127
ENSMUSG00000047379	B3gnt1	brown	-0.136697	0.0888639	-0.228071	-0.653585	-0.596808	-0.825814	-0.739365	-0.0107535	0.121931	-0.431998	0.802808	0.339289	0.745788	0.538058	-0.258375	-0.0770935	0.0189235	0.693922
ENSMUSG00000051650	B3gnt2	blue	0.176354	0.604586	0.636362	0.219257	0.0502296	-0.384041	0.0487634	-0.562487	-0.228512	-0.128055	0.422587	-0.0365241	-0.179308	-0.396881	-0.563866	-0.716087	-0.471291	-0.433487
ENSMUSG00000031803	B3gnt3	brown	0.281777	0.298676	0.0715949	-0.124462	-0.298036	0.0135891	0.282615	-0.19216	0.15027	0.252149	0.0370452	-0.322121	0.0904194	-0.1495	0.108364	-0.286454	-0.299581	-0.153352
ENSMUSG00000029431	B3gnt4	grey	-0.147726	-0.623034	-0.225913	-0.0804407	-0.438372	0.0876349	-0.22406	0.371333	0.489543	0.460571	-0.158103	0.0773674	-0.00666702	0.0798978	0.5781	0.310166	0.240013	0.368403
ENSMUSG00000021760	Gpx8	greenyellow	-0.480074	-0.640862	-0.542466	-0.420412	-0.267871	-0.0342727	-0.370152	0.866182	0.0966582	-0.156281	-0.110395	0.0844512	0.244771	0.393561	0.15684	0.577261	0.276747	0.521843
ENSMUSG00000054459	Vsnl1	green	0.146806	-0.371188	-0.274931	0.317965	0.232765	0.849922	0.578669	0.139237	0.0211018	0.438161	-0.831072	-0.245867	-0.32006	-0.103105	0.639845	0.454063	0.323017	-0.252909
ENSMUSG00000079445	B3gnt7	grey	-0.143872	-0.367235	-0.242685	-0.419405	-0.345143	-0.197437	-0.217614	0.401619	0.332811	0.146082	0.108561	-0.107726	0.295397	0.0662342	0.102827	0.127491	-0.207532	0.324691
ENSMUSG00000059479	B3gnt8	brown	-0.0188263	0.0485366	0.238805	-0.105967	-0.382637	-0.637223	-0.467423	0.0624206	0.447136	0.0584229	0.651989	0.424158	0.166154	0.0119661	-0.194132	-0.345636	-0.12102	0.380302
ENSMUSG00000069920	B3gnt9-ps	grey60	-0.374223	-0.362669	-0.627092	-0.424316	0.0414291	0.289369	-0.0762467	0.40364	-0.293278	-0.264106	-0.318226	-0.292255	0.50083	0.472447	0.135443	0.65445	0.206986	0.163404
ENSMUSG00000046605	B3gntl1	brown	0.1419	0.521206	0.0592564	-0.343992	-0.232078	-0.429309	-0.295801	-0.139112	0.0425169	-0.260177	0.485397	0.027025	0.300524	0.252173	-0.233999	-0.213609	-0.124435	0.164446
ENSMUSG00000006731	B4galnt1	brown	-0.285235	0.0707747	-0.0741812	-0.51654	-0.531592	-0.820111	-0.648637	0.0305274	0.156926	-0.336314	0.849963	0.404411	0.697126	0.429844	-0.297889	-0.187107	-0.0290538	0.65078
ENSMUSG00000090486	BC035947	green	0.496712	-0.00300352	-0.0764468	0.521299	0.46186	0.849658	0.629358	-0.317937	-0.0547008	0.358432	-0.822644	-0.200269	-0.576057	-0.210621	0.578842	0.273113	0.330004	-0.45432
ENSMUSG00000041372	B4galnt3	blue	-0.00168758	0.0720731	-0.0491967	-0.138916	0.0229478	0.0486433	0.205	0.0582936	-0.262379	-0.181152	-0.0138012	-0.230987	0.190536	-0.0100112	-0.250317	-0.0216597	-0.216864	-0.204148
ENSMUSG00000041577	Prelp	greenyellow	-0.259809	-0.276908	-0.11551	-0.107707	-0.174315	0.16738	0.12873	0.865851	0.122605	0.135989	-0.242906	-0.2094	-0.116304	-0.104941	0.0127305	0.1756	-0.119237	-0.02208
ENSMUSG00000061808	Ttr	greenyellow	-0.458224	-0.675662	-0.517293	-0.39539	-0.230131	0.0642848	-0.306284	0.865138	0.0530173	-0.075447	-0.223923	-0.0996305	0.198551	0.297879	0.202147	0.562281	0.18184	0.373237
ENSMUSG00000028541	B4galt2	brown	-0.187493	0.35259	0.151674	-0.455187	-0.392162	-0.840817	-0.523732	-0.095581	0.0234729	-0.37616	0.893641	0.216302	0.580147	0.250931	-0.560843	-0.41992	-0.289485	0.373268
ENSMUSG00000052423	B4galt3	brown	0.0930126	0.238617	0.462842	0.0136867	-0.409271	-0.56622	-0.202309	-0.232761	0.466374	0.238043	0.599491	0.254511	-0.0256026	-0.312407	-0.189977	-0.602501	-0.366106	0.1547
ENSMUSG00000022793	B4galt4	brown	0.302079	0.421702	0.260703	0.182731	0.0268812	-0.276466	-0.0166491	-0.31275	-0.0976975	-0.21666	0.427011	0.455022	0.0714984	0.124548	-0.267221	-0.274789	0.143668	0.0504096
ENSMUSG00000017929	B4galt5	blue	0.0787673	0.365617	0.36084	0.208765	0.255503	0.172437	0.359938	-0.241712	-0.31327	0.0197453	-0.0664762	-0.360734	-0.127238	-0.270248	-0.236414	-0.281939	-0.315069	-0.556929
ENSMUSG00000056124	B4galt6	blue	-0.0705295	0.0552816	0.726027	0.455415	-0.199705	-0.256539	0.245604	-0.00758359	0.200929	0.33915	0.382378	0.219325	-0.256793	-0.661694	-0.423556	-0.688023	-0.484331	-0.265425
ENSMUSG00000017781	Pitpna	green	0.124254	-0.291954	-0.395444	0.266115	0.529167	0.849331	0.439528	-0.0428735	-0.184731	0.151825	-0.864547	-0.179561	-0.309918	0.113122	0.612444	0.620026	0.509811	-0.179132
ENSMUSG00000050335	Lgals3	greenyellow	-0.350603	-0.534436	-0.35616	-0.250583	-0.20068	0.0912097	-0.194464	0.864619	0.229402	0.0969593	-0.20921	-0.0550733	0.0261413	0.174948	0.240808	0.414214	0.149201	0.328301
ENSMUSG00000063439	B9d2	brown	-0.23373	0.093492	-0.228758	-0.579621	-0.374886	-0.768588	-0.758587	-0.0307176	-0.022574	-0.542615	0.759567	0.377282	0.7235	0.634432	-0.300914	-0.00667547	0.139247	0.666749
ENSMUSG00000053279	Aldh1a1	green	0.124696	-0.444999	-0.521857	0.1755	0.410079	0.84859	0.337969	0.0141137	-0.247103	0.123056	-0.870387	-0.20782	-0.133165	0.215764	0.648384	0.74617	0.550375	-0.142292
ENSMUSG00000035692	Isg15	salmon	0.843919	0.379689	0.270829	0.483177	0.209887	0.108107	0.257871	-0.467129	0.0695176	0.121497	-0.078257	0.245521	-0.472207	-0.234786	0.11375	-0.263057	0.126397	-0.238937
ENSMUSG00000000148	Baat1	grey60	0.0195486	0.310664	-0.0237911	-0.153187	0.0264181	0.0376665	0.102723	-0.0643237	-0.157541	-0.142936	0.153306	-0.130094	0.405506	0.218453	-0.137193	-0.00891722	-0.0615871	-0.0655831
ENSMUSG00000049265	Kcnk3	green	0.219315	-0.13167	-0.222764	0.352236	0.38179	0.848425	0.638641	-0.103738	-0.0932961	0.31079	-0.865139	-0.359285	-0.396955	-0.175706	0.532505	0.336215	0.238224	-0.418362
ENSMUSG00000027965	Olfm3	green	0.14695	-0.184608	-0.0687088	0.529892	0.432634	0.848305	0.756697	0.0497489	-0.1343	0.308773	-0.781817	-0.129825	-0.511647	-0.254105	0.353485	0.279674	0.27582	-0.407561
ENSMUSG00000019892	Lrriq1	greenyellow	-0.573512	-0.585937	-0.0586174	-0.217774	-0.329279	-0.0892676	-0.189395	0.863563	0.260339	0.214823	-0.0369244	-0.135157	-0.0424806	-0.142146	-0.0100937	0.142372	-0.220705	0.19204
ENSMUSG00000040270	Bach2	blue	0.0494017	0.593744	0.616925	0.232048	-0.0270619	-0.242386	0.300672	-0.320552	-0.0953552	-0.0139254	0.344079	-0.125066	-0.106615	-0.493189	-0.544148	-0.743536	-0.568689	-0.454736
ENSMUSG00000024959	Bad	grey60	-0.149143	-0.344789	-0.840353	-0.758096	-0.361339	-0.192236	-0.583599	0.377281	0.0139884	-0.392972	0.0445436	0.0202412	0.657753	0.776408	0.277756	0.607062	0.39511	0.670142
ENSMUSG00000028416	Bag1	black	-0.29834	-0.554763	-0.649394	-0.453441	-0.34296	-0.276655	-0.721163	0.25159	0.243634	-0.24253	0.198472	0.49243	0.567049	0.725848	0.354613	0.589138	0.612161	0.869626
ENSMUSG00000042215	Bag2	violet	0.306738	-0.432253	-0.360867	0.0504493	-0.0162349	0.531733	0.00922826	0.114139	0.39124	0.506249	-0.557995	-0.0509341	-0.179376	0.190973	0.887074	0.630445	0.470166	0.202874
ENSMUSG00000030847	Bag3	black	-0.0409236	-0.585243	-0.511795	-0.0853748	0.143581	0.314635	-0.323731	0.120945	0.126624	0.10664	-0.421893	0.00390455	0.0782387	0.34558	0.650493	0.681347	0.482147	0.290001
ENSMUSG00000037316	Bag4	blue	0.0717842	0.373976	0.801057	0.37092	-0.237453	-0.533609	0.0694059	-0.261357	0.225197	0.173463	0.672427	0.38768	-0.207792	-0.559499	-0.578441	-0.841797	-0.476865	-0.131782
ENSMUSG00000049792	Bag5	brown	-0.0698743	0.412407	0.0991019	-0.240874	-0.159113	-0.740022	-0.461269	-0.213757	-0.212667	-0.616364	0.780447	0.44416	0.477328	0.291563	-0.603377	-0.338024	-0.0505939	0.28639
ENSMUSG00000024392	Bag6	brown	-0.0569419	0.206786	0.218204	-0.364501	-0.441956	-0.699855	-0.380954	0.114915	0.206618	-0.133868	0.745389	0.192405	0.323251	0.0538804	-0.443338	-0.366326	-0.344958	0.338391
ENSMUSG00000039741	Bahcc1	brown	-0.371506	-0.206889	0.0761477	-0.32554	-0.709319	-0.600852	-0.418022	0.277401	0.538266	0.152783	0.620828	0.216854	0.437591	-0.0108921	-0.12832	-0.289012	-0.278631	0.455115
ENSMUSG00000040007	Bahd1	brown	-0.191339	0.311106	0.34825	-0.33776	-0.507421	-0.853757	-0.403492	-0.0525892	0.230689	-0.164785	0.908312	0.170762	0.453914	-0.0567921	-0.55497	-0.632253	-0.51849	0.240728
ENSMUSG00000034730	Bai1	darkmagenta	-0.406725	-0.0759657	-0.409719	-0.617019	-0.372034	-0.133594	-0.102264	0.195173	-0.173961	-0.244302	0.160693	-0.321127	0.764324	0.409355	-0.0867633	0.159482	-0.116059	0.209686
ENSMUSG00000028782	Bai2	brown	-0.152002	0.266084	0.416519	-0.238907	-0.58102	-0.795137	-0.394398	-0.0805305	0.244962	-0.0377464	0.834757	0.20845	0.272363	-0.105278	-0.445244	-0.578062	-0.425768	0.257287
ENSMUSG00000033569	Bai3	brown	0.0938481	0.467829	0.589315	0.122417	-0.351209	-0.709667	-0.159368	-0.237406	0.104343	-0.135079	0.841894	0.499854	0.0745066	-0.192072	-0.616235	-0.720669	-0.286379	0.0872948
ENSMUSG00000025372	Baiap2	brown	-0.192916	0.387645	0.216272	-0.280136	-0.179055	-0.808857	-0.48377	-0.138589	-0.185947	-0.542243	0.849815	0.361643	0.424201	0.246527	-0.676751	-0.415366	-0.165334	0.283006
ENSMUSG00000029442	Wdr66	greenyellow	-0.452502	-0.286794	-0.114731	-0.188073	-0.256633	-0.0978116	-0.025094	0.863441	0.066035	-0.0540744	0.0466608	0.0518969	0.110833	0.0351252	-0.176186	0.0986506	-0.0701433	0.192617
ENSMUSG00000018126	Baiap2l2	brown	-0.234141	0.0383489	0.0955401	-0.418963	-0.449874	-0.748249	-0.560712	-0.0270893	0.11453	-0.243888	0.710256	0.205212	0.38773	0.170346	-0.347465	-0.268295	-0.210322	0.444223
ENSMUSG00000047507	Baiap3	darkgrey	0.469873	0.241306	0.24385	0.0247391	-0.276818	-0.103854	-0.0300806	-0.175499	0.753469	0.567203	0.0518145	-0.13206	-0.277382	-0.322743	0.38914	-0.328091	-0.263938	-0.0246906
ENSMUSG00000022307	Oxr1	green	0.223714	-0.215248	-0.061863	0.630319	0.478231	0.847158	0.70968	-0.00728125	-0.181529	0.286347	-0.754268	0.0475631	-0.508073	-0.17849	0.388769	0.33324	0.427087	-0.345188
ENSMUSG00000024232	Bambi	darkred	0.00966959	-0.304959	-0.494024	0.104148	0.197785	0.422438	0.0693865	0.329316	-0.137761	-0.177643	-0.425543	0.336775	-0.0572236	0.467628	0.351085	0.655967	0.7731	0.28459
ENSMUSG00000081219	Bambi-ps1	grey	-0.322066	-0.349685	-0.656215	-0.596079	-0.305371	-0.174065	-0.398209	0.34075	-0.0170057	-0.337062	0.048408	0.00147458	0.543709	0.565878	0.125854	0.429754	0.259154	0.49135
ENSMUSG00000024844	Banf1	brown	-0.314175	-0.0401413	-0.37316	-0.537875	-0.278017	-0.65226	-0.691611	0.0298549	-0.0951888	-0.61727	0.664367	0.501596	0.743954	0.714086	-0.248928	0.140586	0.315949	0.759498
ENSMUSG00000037922	Bank1	brown	0.00104014	0.314844	0.332862	0.0782621	-0.147444	-0.51026	-0.153153	-0.0579229	-0.125836	-0.288884	0.564241	0.379507	-0.00485566	-0.0488098	-0.531133	-0.458797	-0.102116	0.0864991
ENSMUSG00000025316	Banp	darkturquoise	-0.0794871	0.244583	0.232923	0.458912	0.750832	0.183884	0.297172	-0.3162	-0.593581	-0.365748	-0.0897355	0.23131	-0.266407	-0.0752847	-0.406747	-0.0821207	0.145595	-0.345643
ENSMUSG00000021901	Bap1	brown	0.0824321	0.476498	0.489285	-0.0909955	-0.334599	-0.728258	-0.333949	-0.397923	0.159069	-0.0886974	0.825827	0.222742	0.242971	-0.101559	-0.454945	-0.659512	-0.389404	0.0949759
ENSMUSG00000038026	Kcnj9	green	0.019146	-0.256771	-0.396828	0.116518	0.33415	0.847069	0.588326	0.170924	-0.303114	0.139934	-0.862004	-0.457329	-0.192247	0.021869	0.435213	0.512481	0.252135	-0.330286
ENSMUSG00000026805	Barhl1	black	0.33554	-0.0727971	-0.151435	0.0424251	0.275758	0.159169	-0.11286	-0.201803	0.235851	0.132219	-0.244618	0.0988181	-0.249239	0.121612	0.468418	0.243666	0.297557	0.154301
ENSMUSG00000034384	Barhl2	darkgrey	-0.0272149	-0.235132	0.107822	-0.142033	-0.240031	-0.141908	-0.0787651	0.0398333	0.537877	0.47581	0.0712432	-0.182377	-0.0833758	-0.259698	0.265378	-0.202766	-0.326442	0.110685
ENSMUSG00000032033	Barx2	darkgrey	-0.0198726	-0.0809086	-0.0845032	-0.276102	-0.612105	-0.272793	-0.321862	0.196793	0.353217	0.126675	0.153684	-0.0413227	0.110821	0.00758387	0.126356	-0.00313898	-0.100209	0.224264
ENSMUSG00000045763	Basp1	grey	0.0151954	-0.0993179	-0.196278	-0.352639	-0.467251	0.0272119	0.0505205	0.0580495	0.343521	0.342501	-0.0888466	-0.453236	0.253613	-0.048166	0.365859	-0.0580796	-0.260193	0.0223344
ENSMUSG00000028710	Atpaf1	green	0.187283	-0.233551	-0.286974	0.369483	0.440275	0.846676	0.600851	-0.0217215	-0.330265	0.125725	-0.828899	-0.176735	-0.358632	-0.0224436	0.417292	0.481798	0.421839	-0.313408
ENSMUSG00000042724	Map3k9	green	0.234374	-0.18974	0.203645	0.552977	0.325111	0.846621	0.757302	-0.0575403	-0.0188676	0.638443	-0.784993	-0.455833	-0.606428	-0.531622	0.430876	0.1095	-0.0794469	-0.644315
ENSMUSG00000026630	Batf3	grey	0.0232916	0.180653	-0.176025	-0.350318	-0.289814	-0.162912	-0.0279203	0.179307	-0.244549	-0.272757	0.0533198	-0.283891	0.190538	0.120532	-0.202542	-0.0421006	-0.169001	-0.0346633
ENSMUSG00000003873	Bax	grey60	-0.152343	0.0584833	-0.481837	-0.550949	-0.145405	-0.399317	-0.645853	-0.0229101	-0.15839	-0.569308	0.402871	0.29466	0.677141	0.81278	-0.0302293	0.360314	0.414465	0.614626
ENSMUSG00000035021	Baz1a	brown	-0.219374	0.192811	0.197162	0.142953	0.151771	-0.253463	-0.0468037	-0.0336195	-0.273349	-0.355088	0.350025	0.370252	0.0704107	0.0614885	-0.537596	-0.183278	0.0307705	0.00894303
ENSMUSG00000002748	Baz1b	blue	0.133415	0.411718	0.852326	0.606965	0.275097	-0.0693898	0.385045	-0.218294	0.0283138	0.259012	0.200185	0.140112	-0.600056	-0.674056	-0.436172	-0.660684	-0.423139	-0.476998
ENSMUSG00000040054	Baz2a	blue	0.0523906	0.101705	0.814564	0.701761	0.225742	0.162477	0.40891	-0.208447	0.131386	0.527525	-0.0331944	0.011326	-0.683206	-0.751579	-0.159256	-0.482532	-0.361755	-0.514
ENSMUSG00000015305	Sash1	green	0.336862	-0.0408588	0.189714	0.576102	0.332326	0.846453	0.807171	-0.0844847	0.0799915	0.631383	-0.781671	-0.400265	-0.656805	-0.537233	0.456248	0.0623756	-0.0406205	-0.629241
ENSMUSG00000085041	BB031773	brown	0.0170591	0.33427	0.515688	0.0203331	-0.350932	-0.622623	-0.237371	0.00907935	0.212491	-0.0234322	0.706342	0.337809	0.0265494	-0.168298	-0.476402	-0.56583	-0.313891	0.0803124
ENSMUSG00000085001	BB114351	darkturquoise	0.26149	0.354448	0.290783	0.477649	0.559535	0.290464	0.292571	-0.529509	-0.299853	-0.0313753	-0.210512	0.0596394	-0.494159	-0.16972	-0.0635458	-0.0660316	0.156373	-0.344709
ENSMUSG00000085218	BB218582	grey	-0.279187	0.132554	-0.0809897	-0.0790688	0.182793	-0.24507	-0.185428	-0.195222	-0.23934	-0.409787	0.293519	0.346885	0.22563	0.320566	-0.275898	-0.0165878	0.22928	0.25924
ENSMUSG00000084938	BB557941	grey	-0.13204	0.098297	-0.383504	-0.412259	-0.14765	-0.0964161	0.0553345	0.184044	-0.380263	-0.472213	0.0819417	-0.0781282	0.419019	0.367775	-0.231133	0.140494	0.0661278	0.143366
ENSMUSG00000002083	Bbc3	brown	-0.0891528	0.0411429	-0.313774	-0.47584	-0.543851	-0.451416	-0.567034	0.00999083	0.205274	-0.238514	0.441229	0.225144	0.602278	0.52689	0.0550337	0.122546	0.197924	0.539604
ENSMUSG00000084957	Bbip1	royalblue	-0.169147	-0.117964	-0.254105	-0.0532485	0.0953322	-0.320077	-0.453121	0.0375835	-0.293883	-0.616144	0.355095	0.763559	0.296874	0.624843	-0.212363	0.311819	0.641964	0.569249
ENSMUSG00000035722	Abca7	green	0.274527	-0.285621	-0.230842	0.312986	0.272434	0.846351	0.539509	0.0994331	-0.0282529	0.422459	-0.846968	-0.279584	-0.421329	-0.0879179	0.67012	0.492939	0.329567	-0.259866
ENSMUSG00000006464	Bbs1	blue	-0.0720455	0.335199	0.790405	0.237888	-0.211892	-0.344299	0.257878	0.0822931	0.320369	0.349684	0.464801	0.0163392	-0.289886	-0.67224	-0.51052	-0.779501	-0.706064	-0.270415
ENSMUSG00000035759	Bbs10	brown	0.0829452	0.0285401	0.0513314	0.00471891	-0.260531	-0.289832	-0.0460888	0.264304	0.193571	-0.0807233	0.249554	0.37163	-0.100594	-0.0294309	-0.173637	-0.164467	0.0361787	0.229728
ENSMUSG00000030124	Lag3	salmon	0.841269	0.580352	0.320069	0.273963	0.0633237	-0.0708231	0.153319	-0.636712	0.00322696	0.0345447	0.150667	0.131637	-0.238075	-0.155149	-0.00974942	-0.372405	-0.0207863	-0.240044
ENSMUSG00000031755	Bbs2	brown	-0.10216	-0.00971328	-0.281438	-0.351122	-0.187255	-0.618761	-0.57819	0.0608624	-0.127756	-0.628804	0.605925	0.650743	0.524119	0.59768	-0.316205	0.0928997	0.344924	0.654063
ENSMUSG00000025235	Bbs4	brown	0.308986	0.463023	0.593317	0.260645	-0.225936	-0.570652	-0.0725411	-0.267999	0.363178	0.0801186	0.674897	0.584201	-0.206307	-0.279559	-0.347307	-0.673707	-0.174184	0.143046
ENSMUSG00000063145	Bbs5	brown	-0.0874034	0.190106	0.15793	-0.137196	-0.11964	-0.498905	-0.206841	-0.0785528	-0.0607263	-0.281528	0.526584	0.262417	0.24567	0.0403118	-0.444297	-0.3384	-0.184056	0.198003
ENSMUSG00000037325	Bbs7	blue	0.175934	0.594298	0.538708	0.181916	0.229534	-0.0412717	0.420578	-0.126453	-0.247254	-0.0714713	0.16496	-0.198661	-0.24892	-0.36112	-0.508989	-0.495747	-0.455871	-0.47051
ENSMUSG00000035919	Bbs9	grey	0.128605	0.0430493	0.203887	-0.0205672	-0.321459	-0.464273	-0.342996	0.20444	0.495318	0.0974437	0.429052	0.413872	-0.0822967	-0.049922	-0.0492606	-0.205674	-0.0293523	0.368105
ENSMUSG00000022641	Bbx	blue	0.285927	0.54298	0.941809	0.669356	0.155832	-0.0744786	0.439162	-0.42229	0.0268011	0.30243	0.242925	0.063888	-0.559064	-0.744879	-0.426047	-0.801595	-0.486397	-0.616312
ENSMUSG00000060149	BC002059	royalblue	-0.0763973	-0.106242	0.0461105	0.056999	-0.286931	-0.490918	-0.384678	-0.056847	0.175761	-0.162096	0.569298	0.769435	0.222675	0.212238	-0.170284	-0.0992777	0.298965	0.556339
ENSMUSG00000021179	BC002230	brown	-0.0995674	0.35911	0.210663	-0.314888	-0.476163	-0.699875	-0.22135	0.107578	0.229859	-0.167193	0.736823	0.220274	0.325195	0.00700561	-0.463166	-0.509508	-0.354097	0.30199
ENSMUSG00000042380	BC003266	black	-0.24825	-0.426577	-0.802349	-0.561372	-0.113392	0.0246683	-0.484912	0.31744	-0.137748	-0.402044	-0.0851745	0.119902	0.601495	0.863034	0.364902	0.796049	0.624111	0.671564
ENSMUSG00000006010	BC003331	darkturquoise	0.0277961	-0.044324	0.335032	0.48548	0.238593	0.326835	0.583164	0.266865	-0.160736	0.189971	-0.294442	-0.0623367	-0.48398	-0.517884	-0.223746	-0.207348	-0.22228	-0.498793
ENSMUSG00000071068	Treml2	salmon	0.841221	0.210749	0.194664	0.225404	-0.14468	0.134472	0.14386	-0.4314	0.34626	0.464148	-0.128518	-0.0920226	-0.309477	-0.250845	0.434237	-0.168884	-0.0515662	-0.186997
ENSMUSG00000052712	BC004004	grey60	-0.0489691	0.0799247	-0.5601	-0.410915	0.0508292	-0.214625	-0.407231	-0.0306402	-0.340402	-0.724599	0.25505	0.376098	0.628689	0.851939	-0.062194	0.42475	0.582226	0.54867
ENSMUSG00000019132	BC005537	royalblue	0.0632623	0.251476	0.504593	0.609743	0.147704	-0.117386	0.215681	-0.210082	0.0442339	0.00321787	0.284036	0.701893	-0.375428	-0.266503	-0.326283	-0.378881	0.156661	-0.0475279
ENSMUSG00000079065	BC005561	blue	0.140046	0.19581	0.883199	0.662431	0.122161	0.088842	0.477137	-0.167207	0.203564	0.578415	0.0111138	-0.0514249	-0.735736	-0.870068	-0.224782	-0.624976	-0.521699	-0.573708
ENSMUSG00000026851	BC005624	grey60	-0.32377	-0.20929	-0.383824	-0.452998	-0.262051	-0.431701	-0.63796	0.203741	-0.0140203	-0.454601	0.4152	0.439156	0.529297	0.676891	-0.0369207	0.329897	0.417687	0.674584
ENSMUSG00000035835	BC005764	brown	0.229776	0.522847	0.579357	0.0413543	-0.279236	-0.452785	0.0601536	-0.294165	0.276717	0.202128	0.543655	-0.0507325	-0.0195798	-0.426175	-0.330836	-0.782738	-0.594805	-0.188935
ENSMUSG00000027580	BC006779	blue	0.386294	0.505388	0.542411	0.626062	0.5694	0.295015	0.557758	-0.467338	-0.196378	0.110687	-0.124807	0.0758157	-0.568037	-0.373301	-0.142601	-0.318248	-0.0318186	-0.476731
ENSMUSG00000041674	BC006965	blue	0.190572	0.0351269	0.332762	0.166883	-0.0654576	-0.246108	-0.124141	-0.0394253	0.598605	0.372536	0.232383	0.255345	-0.298356	-0.316679	0.0780794	-0.353898	-0.167837	0.114868
ENSMUSG00000078161	BC007180	blue	0.114808	0.416136	0.892025	0.374813	-0.15494	-0.410534	0.126	-0.17715	0.328315	0.356588	0.526351	0.159001	-0.39246	-0.682852	-0.462552	-0.841258	-0.608498	-0.280985
ENSMUSG00000040006	BC013529	grey60	0.0440755	-0.00958182	-0.48616	-0.131186	0.307726	0.274691	-0.0388914	0.14449	-0.534918	-0.50094	-0.271515	-0.027732	0.277851	0.50629	0.0157925	0.522435	0.420833	0.0124225
ENSMUSG00000035929	H2-Q4	salmon	0.840714	0.27691	0.102284	0.229849	0.0889911	0.137657	0.178455	-0.360629	0.104924	0.162389	-0.129658	0.0313264	-0.347465	-0.109801	0.237539	-0.112986	0.102238	-0.149539
ENSMUSG00000033799	BC016423	blue	0.0736891	0.268473	0.889703	0.740241	0.211516	-0.0652305	0.437057	-0.153573	0.0846361	0.326664	0.233895	0.332316	-0.637651	-0.722891	-0.42885	-0.665824	-0.333119	-0.392379
ENSMUSG00000058325	Dock1	green	0.375062	0.0706894	0.185174	0.667953	0.649572	0.845671	0.676155	-0.284221	-0.124367	0.374651	-0.776035	-0.239226	-0.720751	-0.382993	0.384237	0.160683	0.168204	-0.612714
ENSMUSG00000070794	BC016548	grey	-0.099553	-0.286711	-0.299631	-0.27655	-0.406779	-0.127892	-0.162216	0.313332	0.229969	0.0783781	0.0737796	0.117226	0.19225	0.217999	0.187747	0.191514	0.154163	0.442355
ENSMUSG00000014158	Trpv4	greenyellow	-0.427212	-0.627757	-0.466516	-0.271053	-0.127719	0.177308	-0.179514	0.862674	0.087235	-0.00696489	-0.328496	-0.104732	0.061286	0.204026	0.245786	0.53044	0.194307	0.265482
ENSMUSG00000030780	BC017158	lightyellow	0.188584	-0.259537	0.127051	0.119633	-0.289644	0.210062	0.155046	0.155941	0.615635	0.718862	-0.265444	-0.210751	-0.397975	-0.354314	0.512098	-0.044857	-0.126408	-0.0585233
ENSMUSG00000058173	BC017612	royalblue	0.169647	0.0481664	-0.350865	-0.224889	-0.067297	-0.368913	-0.535196	-0.0663983	0.0187477	-0.471328	0.317914	0.614462	0.253452	0.638823	0.0823594	0.256512	0.592251	0.616921
ENSMUSG00000039294	BC017643	blue	-0.162023	-0.221838	0.234838	0.0852834	-0.0464411	-0.139386	-0.192658	0.136173	0.270105	0.303221	0.166594	0.119352	-0.0669171	-0.184626	-0.0275956	-0.0690672	-0.153994	0.100242
ENSMUSG00000037370	Enpp1	green	0.306408	-0.156606	0.0661876	0.606817	0.564246	0.845502	0.576444	-0.22827	-0.0204136	0.45625	-0.810743	-0.238455	-0.624543	-0.350693	0.500922	0.266789	0.196259	-0.504635
ENSMUSG00000040563	BC018242	brown	-0.305719	0.0212786	-0.0300505	-0.581966	-0.741065	-0.72927	-0.534502	0.141427	0.266231	-0.0958331	0.736792	0.0975264	0.672678	0.252187	-0.238134	-0.238073	-0.265169	0.497438
ENSMUSG00000056032	BC018473	darkturquoise	-0.69925	-0.553111	0.12428	-0.0786825	-0.313059	-0.349077	-0.296124	0.632964	0.179962	0.0689424	0.275409	0.200803	0.0239109	-0.171574	-0.304682	-0.0768022	-0.204657	0.268508
ENSMUSG00000034525	BC018507	blue	0.223742	0.45275	0.91955	0.545453	0.0708216	-0.112346	0.37887	-0.312935	0.276733	0.474717	0.279968	0.0261025	-0.529141	-0.739674	-0.309215	-0.756158	-0.557347	-0.443392
ENSMUSG00000027474	BC020535	blue	0.257956	0.474112	0.323695	0.0800335	0.109744	0.00392586	0.191776	-0.311717	-0.0856677	0.0703225	0.0868454	-0.247652	-0.0211902	-0.156106	-0.0969134	-0.297028	-0.289364	-0.345649
ENSMUSG00000038528	BC021785	blue	0.0304845	0.55035	0.428482	0.101691	-0.0314293	-0.170942	0.317384	-0.30345	-0.245731	-0.163689	0.275138	-0.136634	0.00115248	-0.270791	-0.530974	-0.536055	-0.414174	-0.39113
ENSMUSG00000031853	BC021891	grey	-0.303987	-0.591933	-0.332358	-0.435928	-0.578879	0.0263092	-0.165967	0.58676	0.459794	0.421841	-0.173941	-0.384741	0.222328	-0.0332725	0.399793	0.262222	-0.208958	0.250839
ENSMUSG00000037594	BC022687	brown	-0.171927	-0.141331	-0.220874	-0.421939	-0.484603	-0.646692	-0.60941	0.394383	0.256215	-0.323335	0.660606	0.58874	0.534391	0.507379	-0.169347	0.0756319	0.227051	0.781025
ENSMUSG00000081137	BC022960	darkred	0.231223	-0.136281	-0.144923	0.421288	0.491925	0.48599	0.1619	-0.093684	-0.156236	0.0221909	-0.375534	0.33873	-0.240444	0.195763	0.316171	0.432041	0.608611	0.0170402
ENSMUSG00000025498	Irf7	salmon	0.837477	0.425479	0.208349	0.353007	0.0930406	0.0556832	0.195432	-0.394019	0.0243438	0.0341583	0.0123853	0.319541	-0.376335	-0.0167748	0.109317	-0.152701	0.272128	-0.0770098
ENSMUSG00000073139	BC023829	blue	0.250552	0.451789	0.844972	0.65054	0.180078	-0.0985141	0.382761	-0.215932	0.043616	0.214453	0.213231	0.20604	-0.612234	-0.660439	-0.414963	-0.694251	-0.354598	-0.487828
ENSMUSG00000044361	BC024139	black	-0.0279211	-0.518937	-0.362534	-0.129299	0.12881	0.186088	-0.271295	0.40269	0.104188	0.0408537	-0.330745	0.0153962	-0.12579	0.214293	0.38819	0.566563	0.301763	0.264653
ENSMUSG00000042138	BC024479	darkgrey	0.272296	-0.0740978	-0.0417127	0.0426421	-0.0455082	0.0316706	-0.194498	-0.126341	0.524018	0.345072	-0.00636634	0.141244	0.00504831	0.0905392	0.457983	0.111194	0.178739	0.24075
ENSMUSG00000086150	BC024582	brown	-0.201185	-0.0731592	-0.306935	-0.375556	-0.339349	-0.362608	-0.516286	-0.147685	0.0508577	-0.27868	0.358484	0.299123	0.525432	0.522432	0.0852811	0.223915	0.29599	0.545427
ENSMUSG00000091264	BC024659	darkturquoise	0.215977	-0.197052	0.378934	0.691795	0.0688887	0.271143	0.399677	-0.250648	0.182052	0.45889	-0.148736	0.395249	-0.482525	-0.445899	0.167134	-0.156849	0.142948	-0.1608
ENSMUSG00000078786	BC024978	blue	0.343747	0.2239	0.520193	0.442838	0.254721	0.286166	0.524581	-0.279603	-0.051988	0.408212	-0.146593	-0.246037	-0.357313	-0.531206	-0.104236	-0.328329	-0.386566	-0.581532
ENSMUSG00000074862	BC025920	brown	-0.32558	0.189778	0.198217	-0.0881448	-0.221681	-0.477295	-0.166614	-0.0429196	0.000980311	-0.25827	0.575031	0.311898	0.271098	0.0410175	-0.47707	-0.31777	-0.126084	0.242238
ENSMUSG00000033488	BC026585	black	0.027668	-0.536052	-0.500975	-0.142811	0.0888241	0.260024	-0.261907	0.418606	0.216266	0.0879608	-0.368451	0.157206	-0.068767	0.37069	0.585005	0.710337	0.520559	0.450999
ENSMUSG00000038827	BC026590	blue	-0.219498	0.137809	0.667785	0.261346	-0.0362769	-0.426358	0.0839314	0.0753307	0.0174602	0.0133839	0.535073	0.233706	-0.143591	-0.482363	-0.68581	-0.64892	-0.503268	-0.176133
ENSMUSG00000044375	BC027072	grey60	0.0875094	-0.0558796	-0.28431	-0.200105	-0.146271	-0.189877	-0.41908	0.0464111	0.0335579	-0.288489	0.185744	0.34054	0.328801	0.438928	0.0930656	0.307419	0.347602	0.364035
ENSMUSG00000036208	BC027231	blue	0.0959042	0.305115	0.479458	0.470667	0.351376	0.0150646	0.20952	-0.321887	-0.0755947	0.0758537	0.0292777	0.100767	-0.518672	-0.407396	-0.251532	-0.379112	-0.130576	-0.316727
ENSMUSG00000025207	Sema4g	green	-0.0234321	-0.450284	-0.375408	0.1484	0.189903	0.845044	0.510108	0.193497	-0.116331	0.340846	-0.846584	-0.400132	-0.18557	0.00341646	0.595387	0.568582	0.291078	-0.217296
ENSMUSG00000038543	BC028528	grey60	0.326398	0.025895	-0.463683	-0.320531	0.00500941	0.0312804	-0.294029	-0.188951	0.0248721	-0.131978	-0.184047	-0.102513	0.114732	0.353008	0.352943	0.347305	0.26909	0.21842
ENSMUSG00000085185	BC028777	darkturquoise	0.528593	0.145587	0.282602	0.558608	0.289153	0.275913	0.298147	-0.441498	0.0440849	0.250562	-0.135016	0.291989	-0.410783	-0.138036	0.22325	-0.0560294	0.284417	-0.182005
ENSMUSG00000047617	BC029214	grey60	-0.326386	-0.285093	-0.809718	-0.485736	0.18321	0.118792	-0.323203	0.190071	-0.32786	-0.548974	-0.175294	0.058025	0.547653	0.794521	0.207827	0.719599	0.579076	0.496864
ENSMUSG00000032221	Mns1	greenyellow	-0.658923	-0.552844	-0.168986	-0.355651	-0.355656	-0.349718	-0.410325	0.86251	0.199038	-0.0750905	0.240624	0.169259	0.208552	0.130442	-0.175684	0.169554	-0.0617444	0.475239
ENSMUSG00000039913	Pak7	green	0.169946	-0.234543	0.0740303	0.687406	0.575826	0.844964	0.58477	-0.134935	-0.171464	0.370359	-0.755767	-0.0408132	-0.570493	-0.26011	0.395474	0.31941	0.34328	-0.459072
ENSMUSG00000046096	BC030336	darkturquoise	0.356981	0.192076	0.507403	0.908426	0.477483	0.495717	0.738739	-0.236785	-0.154255	0.263757	-0.312549	0.277901	-0.677859	-0.511875	-0.0658868	-0.242853	0.119446	-0.528597
ENSMUSG00000029994	Anxa4	greenyellow	-0.478921	-0.636011	-0.451729	-0.313804	-0.131317	0.0504937	-0.283614	0.862288	0.0268904	-0.139019	-0.156148	0.0675804	0.177844	0.322389	0.105317	0.562167	0.24467	0.404406
ENSMUSG00000079017	Ifi27l2a	salmon	0.83612	0.176017	0.00478293	0.167217	0.0338223	-0.0214096	-0.0599548	-0.426748	0.240208	0.108905	-0.0133753	0.273545	-0.25808	0.0334337	0.330682	-0.0326546	0.256379	0.0909738
ENSMUSG00000049946	BC030500	brown	-0.0956751	0.296604	0.131061	-0.237279	0.040076	-0.635037	-0.479117	-0.236158	-0.104685	-0.434177	0.643259	0.227889	0.353761	0.209964	-0.473888	-0.282923	-0.157673	0.246538
ENSMUSG00000034773	BC030867	grey	-0.488885	-0.572095	-0.266489	-0.412729	-0.474544	-0.45562	-0.522237	0.44996	0.429471	0.0245272	0.423227	0.383884	0.478252	0.299468	0.058201	0.170929	0.0945595	0.726625
ENSMUSG00000036299	BC031181	darkred	0.0328566	-0.167604	-0.686149	-0.21504	0.165603	-0.000739111	-0.413415	-0.0984765	-0.302053	-0.613517	-0.0399638	0.521779	0.375018	0.841255	0.212269	0.656069	0.874499	0.574748
ENSMUSG00000034858	BC031353	blue	-0.0727671	0.410432	0.732281	0.184766	-0.0887717	-0.48894	0.137332	0.0180806	0.0323617	0.0260501	0.623016	0.164504	-0.121196	-0.455964	-0.715921	-0.747612	-0.595204	-0.189838
ENSMUSG00000038806	BC031781	blue	0.0574499	0.272133	0.661756	0.472733	0.09179	-0.344237	-0.0581487	-0.285586	0.0680983	0.038119	0.513956	0.505376	-0.211312	-0.302839	-0.432542	-0.526652	-0.129165	-0.0838289
ENSMUSG00000036568	BC032203	blue	0.0784285	0.326265	0.936457	0.603189	0.0603871	-0.0002427	0.52804	-0.221641	0.149022	0.51923	0.150678	-0.118524	-0.568788	-0.90184	-0.392116	-0.785345	-0.680017	-0.637944
ENSMUSG00000092349	BC033916	grey	0.102178	-0.0759945	-0.107903	-0.100069	0.0273873	0.000682101	-0.23565	-0.259424	0.170667	0.117755	-0.0826511	-0.102144	0.0632919	0.0648456	0.329066	0.0958041	0.0334948	0.0763785
ENSMUSG00000033722	BC034090	black	0.105455	-0.109068	-0.360674	0.172991	0.569161	0.660733	0.234974	0.0239655	-0.449733	-0.194355	-0.649079	-0.119692	-0.164388	0.258365	0.241234	0.635817	0.473222	-0.194079
ENSMUSG00000056144	Trim34a	salmon	0.835817	0.553655	0.219091	0.485519	0.443762	0.458341	0.52645	-0.525729	-0.175222	0.117384	-0.408952	-0.129387	-0.515938	-0.213344	0.193595	-0.116878	0.10388	-0.558507
ENSMUSG00000090262	Mpv17	green	0.273575	-0.108446	-0.184452	0.366025	0.472555	0.844291	0.554711	-0.0371787	-0.273726	0.224323	-0.765727	-0.269895	-0.262446	0.0053091	0.481987	0.445144	0.339804	-0.398824
ENSMUSG00000087221	BC037032	darkturquoise	0.426259	0.452245	0.329259	0.441217	0.334198	0.163459	0.209728	-0.468895	-0.100002	0.0663007	-0.0930496	-0.0226315	-0.310227	-0.231716	-0.0244078	-0.293796	-0.00595099	-0.44099
ENSMUSG00000036948	BC037034	black	-0.0461164	-0.316399	-0.41782	-0.28801	-0.236961	0.227853	-0.00502385	0.258014	-0.0960746	0.0080038	-0.230206	-0.188722	0.297377	0.31087	0.253581	0.503391	0.182363	0.175182
ENSMUSG00000091964	BC037034	grey	-0.0534741	0.0853884	-0.0579006	-0.0348849	0.107754	-0.106322	-0.144268	0.0283507	0.183856	-0.0624085	0.0652885	0.134942	-0.0276142	0.0810158	0.0531172	-0.066275	0.0903034	0.127768
ENSMUSG00000087594	BC039771	blue	0.373392	0.448052	0.310178	0.177652	0.406251	0.253438	0.301735	-0.431148	-0.269547	0.0489923	-0.157001	-0.387775	-0.19497	-0.188901	-0.0900717	-0.139461	-0.24852	-0.522959
ENSMUSG00000086272	BC039966	grey	0.0550609	-0.178272	0.181992	0.34902	0.195158	0.309054	0.352335	-0.00380579	0.0737166	0.311735	-0.129858	0.218508	-0.273578	-0.0913907	0.166517	0.089185	0.208399	0.0425871
ENSMUSG00000054277	Arfgap3	green	0.242838	-0.328565	-0.402649	0.21463	0.38944	0.844135	0.431794	0.181601	-0.0299408	0.296395	-0.847017	-0.21218	-0.299732	0.119443	0.6964	0.639743	0.474664	-0.130436
ENSMUSG00000056418	BC043934	grey	-0.110997	0.0302351	0.0919812	-0.14633	-0.251071	-0.400258	-0.280559	0.163827	0.399825	0.0387194	0.235923	0.0352434	-0.0555669	-0.199551	-0.109693	-0.313164	-0.29205	0.122732
ENSMUSG00000086662	BC046251	blue	0.148549	0.353066	0.270078	0.23855	0.308441	0.139777	0.246546	-0.0573153	-0.189118	5.91e-05	-0.0603095	-0.0382418	-0.250836	-0.127762	-0.138895	-0.113481	-0.051437	-0.239391
ENSMUSG00000039523	BC046331	blue	0.0862486	0.472645	0.538875	0.365084	0.356527	0.0617872	0.261763	-0.370334	-0.164229	0.0806782	0.0587745	-0.197976	-0.219935	-0.383598	-0.280651	-0.461545	-0.353742	-0.542538
ENSMUSG00000021314	Amph	green	0.292991	-0.234869	-0.103958	0.37347	0.1701	0.844069	0.6634	0.032736	0.0648989	0.557663	-0.817992	-0.353336	-0.445282	-0.256171	0.632105	0.300168	0.179014	-0.389512
ENSMUSG00000046417	BC046404	brown	0.15273	0.0985601	-0.0857871	-0.189133	-0.125246	-0.279753	-0.240538	-0.180726	-0.151718	-0.263465	0.31453	0.144775	0.342298	0.225336	-0.0959168	-0.0387715	0.0405336	0.199496
ENSMUSG00000034917	Tjp3	greenyellow	-0.416735	-0.708903	-0.435259	-0.346592	-0.309762	0.110002	-0.22958	0.861808	0.138547	0.102139	-0.268209	-0.193824	0.128274	0.150999	0.258738	0.484334	0.0686058	0.279812
ENSMUSG00000053684	BC048403	brown	0.267106	0.487286	0.444594	0.0374829	-0.31806	-0.350668	-0.00260737	-0.149013	0.31581	0.173624	0.443556	-0.0411919	0.0577835	-0.256176	-0.207839	-0.58692	-0.422664	-0.16431
ENSMUSG00000047228	BC048546	violet	0.519981	-0.0385794	-0.359324	0.0919053	0.13541	0.395071	-0.0243957	-0.342493	0.160301	0.136425	-0.443442	0.0303867	-0.104846	0.300913	0.72999	0.431001	0.559661	0.0934623
ENSMUSG00000031893	Tsnaxip1	greenyellow	-0.487245	-0.307261	-0.0125118	-0.165505	-0.290943	-0.142626	-0.0713731	0.860524	0.183609	0.0623545	0.11584	0.0902747	0.0486586	-0.0241318	-0.182061	0.0691101	-0.122901	0.227871
ENSMUSG00000033389	Arhgap44	green	0.103115	-0.412885	-0.329372	0.218024	0.208109	0.844066	0.553561	0.1483	-0.0643327	0.382539	-0.836703	-0.328067	-0.25271	-0.0495037	0.620383	0.509705	0.300256	-0.229409
ENSMUSG00000028584	Lrrc38	green	0.0306517	-0.237719	-0.433237	0.205088	0.636758	0.843471	0.478885	0.0173785	-0.456573	-0.0876376	-0.849316	-0.270228	-0.193626	0.137685	0.352978	0.625342	0.416001	-0.311081
ENSMUSG00000030789	Itgax	salmon	0.834923	0.250928	0.163482	0.44737	0.163737	0.269129	0.292304	-0.423198	0.0586084	0.182484	-0.230637	0.149856	-0.435615	-0.188552	0.280526	-0.0909092	0.206498	-0.256695
ENSMUSG00000050141	BC049635	blue	0.247997	0.0581285	0.608258	0.507793	0.224294	0.278155	0.44097	-0.21638	0.0444285	0.511076	-0.200683	-0.262866	-0.515841	-0.639507	0.0334155	-0.341554	-0.403267	-0.594074
ENSMUSG00000010080	Epn3	green	-0.0475572	-0.40084	-0.437013	0.0944916	0.273166	0.84339	0.522192	0.282107	-0.244408	0.18355	-0.878605	-0.469043	-0.148826	0.0189382	0.47444	0.567168	0.24256	-0.292329
ENSMUSG00000045942	BC049762	grey	-0.316109	0.0610962	-0.16932	-0.297779	0.0892396	-0.0640985	0.0574882	0.210827	-0.476324	-0.451902	0.0572338	-0.188058	0.379953	0.167012	-0.454656	0.0848856	-0.183974	-0.0927209
ENSMUSG00000021981	Cab39l	greenyellow	-0.36939	-0.585079	-0.275497	-0.00332109	0.0460395	0.286727	0.0529824	0.859713	0.0600077	0.0696988	-0.352871	0.0429287	-0.132785	0.0528815	0.156164	0.453391	0.203711	0.166908
ENSMUSG00000056752	Dnahc9	greenyellow	-0.448099	-0.307333	0.0620387	-0.114886	-0.402634	-0.174216	-0.0291191	0.859453	0.250782	0.128895	0.178442	0.12676	0.0634392	-0.0944495	-0.193	-0.00845767	-0.171343	0.220984
ENSMUSG00000023992	Trem2	salmon	0.826434	0.596081	0.001127	0.0778855	0.16942	0.126225	0.122544	-0.62563	-0.0699493	-0.0394888	-0.120021	-0.15401	-0.0959957	0.0512777	0.203686	-0.111288	0.057997	-0.285339
ENSMUSG00000039997	Ifi203	salmon	0.82562	0.32728	0.214458	0.564295	0.389885	0.470304	0.545127	-0.507737	-0.10957	0.231228	-0.394384	0.0373091	-0.558726	-0.231087	0.29179	-0.0806806	0.213209	-0.429766
ENSMUSG00000092564	BC051226	grey60	-0.21208	0.252597	-0.426646	-0.625351	-0.157881	-0.34744	-0.363178	0.273886	-0.287977	-0.625554	0.253451	-0.154939	0.590175	0.501535	-0.321539	0.0867722	-0.0315259	0.196343
ENSMUSG00000047841	BC051628	grey	0.0706136	-0.0559432	0.03686	0.0467445	-0.156301	0.207549	0.374993	0.200352	0.180591	0.349448	-0.170413	-0.222339	-0.0620588	-0.262187	0.124616	-0.109693	-0.234965	-0.188152
ENSMUSG00000042243	BC051665	brown	-0.217584	0.315733	0.220728	8e-05	0.125272	-0.202297	-0.0510818	-0.320657	-0.114574	-0.135193	0.259448	-0.106905	0.142089	-0.100631	-0.364189	-0.338992	-0.276617	-0.134591
ENSMUSG00000040282	BC052040	brown	-0.025839	0.486857	0.40802	0.0989289	0.0292018	-0.607677	-0.21237	-0.178723	-0.123583	-0.390102	0.666779	0.429519	0.0672099	-0.0186973	-0.661837	-0.554296	-0.148883	0.0389636
ENSMUSG00000087035	BC052486	grey	-0.166895	-0.0474063	-0.150831	-0.122099	0.0767168	0.062798	0.0484847	0.149735	-0.121162	-0.0949351	0.00360661	0.0476999	0.139475	0.264731	0.0854873	0.184297	0.194308	0.205885
ENSMUSG00000063704	Mapk15	greenyellow	-0.465307	-0.232187	-0.177941	-0.357606	-0.231129	-0.111141	-0.0538676	0.858524	0.00328491	-0.130844	0.0153965	-0.208698	0.175416	0.0164435	-0.239763	0.0956373	-0.255225	0.0798512
ENSMUSG00000047592	BC055004	darkturquoise	0.00319125	-0.219239	-0.263818	-0.122594	-0.172633	-0.235617	-0.384061	-0.186101	0.142463	-0.163643	0.274967	0.594154	0.275627	0.471882	0.186361	0.265598	0.541342	0.65766
ENSMUSG00000054362	BC055111	brown	-0.352081	-0.293579	-0.313135	-0.51567	-0.492875	-0.543921	-0.673659	0.170927	0.21694	-0.25151	0.518911	0.379882	0.546394	0.488641	-0.0375558	0.210829	0.203276	0.765204
ENSMUSG00000041406	BC055324	blue	-0.00535497	0.14998	0.728602	0.321382	-0.194281	-0.427499	-0.00275087	-0.122351	0.284628	0.269106	0.58394	0.331462	-0.202003	-0.461999	-0.398028	-0.642378	-0.385585	-0.0315727
ENSMUSG00000059355	BC056474	grey60	0.240649	0.490329	-0.282358	-0.179704	0.182779	-0.120811	-0.236383	-0.355176	-0.431643	-0.631621	0.173369	0.173049	0.351263	0.598766	-0.136987	0.146618	0.41626	0.112768
ENSMUSG00000041930	BC057022	darkmagenta	-0.268123	-0.181121	-0.445353	-0.557281	-0.360714	-0.0644087	-0.251741	0.154733	-0.00703014	-0.125514	0.0602125	-0.330352	0.725056	0.37921	0.118835	0.277062	-0.0673465	0.213759
ENSMUSG00000038368	BC057079	blue	0.111507	0.381623	0.832384	0.493252	0.00466805	-0.371104	0.149232	-0.385157	0.125061	0.172465	0.563684	0.42818	-0.333356	-0.491497	-0.487089	-0.716174	-0.313315	-0.149981
ENSMUSG00000021848	Otx2	greenyellow	-0.362946	-0.60392	-0.435423	-0.249018	-0.132922	0.263896	-0.0939387	0.858443	0.0848591	0.0678019	-0.403038	-0.231743	0.0408797	0.140935	0.267658	0.51954	0.116403	0.152634
ENSMUSG00000037708	BC061194	darkturquoise	-0.0212213	-0.0793604	0.141828	0.248515	0.241567	0.281335	0.190078	-0.148765	-0.18023	0.173688	-0.156478	-0.132873	0.00494552	-0.118841	0.0494727	0.0672976	-0.0508458	-0.257194
ENSMUSG00000036896	C1qc	salmon	0.824441	0.570984	0.0146066	0.189741	0.334028	0.221714	0.139175	-0.685474	-0.166711	-0.0651007	-0.203547	-0.109887	-0.185105	0.0793555	0.22156	-0.0460684	0.183415	-0.32396
ENSMUSG00000072960	BC065397	blue	0.43475	0.574137	0.583134	0.384931	0.221181	0.00860804	0.327722	-0.361069	0.204036	0.276543	0.134413	0.000647186	-0.376642	-0.385655	-0.121995	-0.487142	-0.278503	-0.333108
ENSMUSG00000087368	BC065397	blue	0.418278	0.632805	0.389068	0.435475	0.39397	0.201562	0.440955	-0.372351	-0.163177	-0.00297378	-0.0795133	-0.0149465	-0.40089	-0.257939	-0.120684	-0.34964	-0.0370618	-0.443393
ENSMUSG00000091084	BC065403	royalblue	-0.191285	0.0578204	0.473083	0.244731	-0.015541	-0.557688	-0.219	-0.0880178	-0.0290869	-0.177378	0.624285	0.59667	-0.0479558	-0.164519	-0.554601	-0.457696	-0.103035	0.165087
ENSMUSG00000027238	Frmd5	green	0.221176	-0.166669	-0.21214	0.292066	0.556937	0.843133	0.413738	-0.0297868	-0.180679	0.263775	-0.87656	-0.414404	-0.445366	-0.0427384	0.553471	0.488976	0.290212	-0.394913
ENSMUSG00000044948	Wdr96	greenyellow	-0.364841	-0.586753	-0.310096	-0.196798	-0.30029	-0.0326468	-0.298275	0.857245	0.285682	0.0603508	-0.0454394	0.187496	0.118667	0.211361	0.201241	0.402535	0.221198	0.436684
ENSMUSG00000064125	BC068157	brown	-0.411497	-0.261552	0.0844827	-0.460941	-0.723565	-0.581278	-0.521346	0.411399	0.611103	0.288109	0.518818	-0.0611778	0.342913	-0.058681	0.0269702	-0.223482	-0.415583	0.417434
ENSMUSG00000051721	BC068281	blue	0.190928	0.385663	0.679137	0.617332	0.584137	0.293166	0.627859	-0.382236	-0.161799	0.262652	-0.124821	-0.130258	-0.573907	-0.593697	-0.280362	-0.441438	-0.344964	-0.639815
ENSMUSG00000038215	BC088983	brown	-0.200035	0.162369	0.0782898	-0.115805	0.0878234	-0.124746	0.136353	0.0159884	-0.294658	-0.218546	0.16605	-0.16743	0.18566	-0.0732557	-0.45082	-0.199541	-0.322037	-0.0984537
ENSMUSG00000046750	BC089491	grey	-0.224334	-0.137602	-0.397524	-0.599532	-0.178631	-0.532555	-0.641549	0.344235	-0.14501	-0.576753	0.417428	0.22066	0.52059	0.572933	-0.253118	0.233687	0.143931	0.589432
ENSMUSG00000078920	Ifi47	salmon	0.822083	0.314279	0.176898	0.428559	0.0752058	0.343381	0.428428	-0.38988	0.203046	0.335767	-0.315516	0.0617337	-0.559949	-0.238615	0.387812	-0.105387	0.188623	-0.234848
ENSMUSG00000041347	Bdkrb1	greenyellow	-0.548861	-0.49876	-0.145772	-0.272277	-0.241064	-0.215792	-0.340249	0.855767	0.116741	-0.0438687	0.122227	0.0796674	0.146673	0.118419	-0.122807	0.216081	-0.0387767	0.341809
ENSMUSG00000027784	Ppm1l	green	0.0951047	-0.141276	0.228202	0.632589	0.437656	0.842961	0.847176	-0.0158408	-0.150356	0.4912	-0.767449	-0.352932	-0.640113	-0.558813	0.242038	0.0707564	-0.0571307	-0.667941
ENSMUSG00000041358	BC125332	brown	0.00463886	-0.114682	0.0970643	0.118392	-0.0748868	-0.106332	-0.0941771	0.0786322	0.207232	0.064224	0.200373	0.294668	0.0513514	-0.000198752	0.0303303	-0.0584321	0.0925829	0.187398
ENSMUSG00000002980	Bcam	grey60	-0.178896	-0.401618	-0.690924	-0.623687	-0.361136	-0.0356404	-0.281021	0.441907	0.0827388	-0.172594	-0.0841532	-0.106733	0.538456	0.509453	0.324213	0.505078	0.220283	0.509113
ENSMUSG00000004892	Bcan	grey60	0.104867	0.0936419	-0.362412	-0.319288	-0.0327641	0.0435744	-0.184686	-0.318635	0.10651	-0.0373452	0.0064701	-0.113463	0.470874	0.395782	0.317923	0.266427	0.163779	0.225439
ENSMUSG00000020650	Bcap29	royalblue	-0.133207	-0.154465	0.153391	0.132475	-0.169234	-0.480669	-0.322482	0.0968702	0.147411	-0.172995	0.587254	0.838662	0.158661	0.157308	-0.302961	-0.114001	0.24593	0.49857
ENSMUSG00000002015	Bcap31	darkred	0.166173	-0.304611	-0.646815	-0.0774017	0.178219	0.282558	-0.213778	0.0820097	-0.159031	-0.322431	-0.294515	0.435371	0.137455	0.72613	0.453349	0.799526	0.921323	0.498684
ENSMUSG00000031955	Bcar1	black	0.0789012	-0.151363	-0.471138	0.1172	0.62114	0.65066	0.136088	-0.152785	-0.545564	-0.250981	-0.638091	-0.151203	0.00744099	0.396754	0.330668	0.660069	0.565209	-0.169463
ENSMUSG00000028121	Bcar3	brown	0.17848	0.704518	0.0613949	-0.0405158	0.352863	-0.00874721	0.219096	-0.402717	-0.573558	-0.491211	0.0217732	-0.351613	0.141053	-0.00404901	-0.430473	-0.300175	-0.257208	-0.518805
ENSMUSG00000013523	Bcas1	black	-0.0409177	-0.29216	-0.560714	0.0566752	0.585642	0.665485	0.143285	-0.0272383	-0.411991	-0.215006	-0.660902	-0.0595272	-0.0237803	0.449977	0.415522	0.785345	0.656786	0.049819
ENSMUSG00000005687	Bcas2	grey60	-0.122665	-0.0877442	-0.634442	-0.268483	0.115195	-0.097203	-0.428369	0.0831326	-0.356189	-0.714556	0.0691272	0.466473	0.457715	0.806066	-0.000390436	0.560028	0.731989	0.528464
ENSMUSG00000059439	Bcas3	brown	-0.26133	0.0722747	-0.294326	-0.452052	-0.0223471	-0.489514	-0.549213	-0.206947	-0.265799	-0.598223	0.437124	0.25797	0.556762	0.561402	-0.22157	0.126543	0.204699	0.473407
ENSMUSG00000020866	Cacna1g	green	0.0349934	-0.346527	-0.32152	0.192336	0.202735	0.842845	0.582556	0.197258	-0.101445	0.335261	-0.82523	-0.368942	-0.224346	-0.0437556	0.552832	0.484317	0.265285	-0.266472
ENSMUSG00000030826	Bcat2	grey	-0.0142072	0.124224	-0.106226	-0.101399	-0.164939	-0.122332	0.077405	0.308657	-0.0708208	-0.255433	0.15446	0.251817	0.0794712	0.209568	-0.223978	0.0179343	0.17131	0.197134
ENSMUSG00000030983	Bccip	brown	-0.258186	0.274838	0.334228	0.0606831	-0.144697	-0.418324	-0.0166304	0.0321177	-0.0878044	-0.266213	0.541657	0.432723	0.0777741	-0.0272016	-0.570607	-0.354861	-0.0854638	0.112524
ENSMUSG00000037525	Bcdin3d	grey60	-0.199831	-0.260687	-0.518643	-0.499995	-0.165198	-0.203114	-0.451899	0.0664799	-0.0544837	-0.340893	0.14517	0.198743	0.474056	0.589265	0.135198	0.448109	0.348632	0.601834
ENSMUSG00000027792	Bche	lightyellow	-0.0888849	-0.754642	-0.174058	0.0992155	-0.161532	0.352729	0.00158972	0.519701	0.379103	0.512265	-0.469001	-0.0444985	-0.350639	-0.176578	0.54431	0.428051	0.154495	0.149607
ENSMUSG00000060376	Bckdha	grey60	-0.158539	-0.0400745	-0.719015	-0.73742	-0.0525021	-0.218176	-0.613134	0.060065	-0.192494	-0.562421	0.142766	-0.0656141	0.78131	0.865382	0.115935	0.521098	0.34333	0.522438
ENSMUSG00000032263	Bckdhb	black	-0.358602	-0.567772	-0.680783	-0.426772	-0.0927672	-0.0854686	-0.454754	0.2323	-0.104468	-0.359008	0.0565151	0.308986	0.639553	0.696802	0.189985	0.634198	0.519862	0.667953
ENSMUSG00000030802	Bckdk	grey60	-0.205278	-0.516065	-0.604311	-0.334832	-0.201903	-0.0581247	-0.447605	0.419718	-0.0547802	-0.284931	0.0174765	0.405913	0.365718	0.718745	0.285706	0.670289	0.682209	0.717775
ENSMUSG00000028191	Bcl10	black	0.231089	-0.357938	-0.291736	-0.0735811	-0.0426534	0.00706485	-0.338873	-0.0908705	0.143579	-0.0105838	-0.000741035	0.308599	0.169694	0.332353	0.343472	0.404842	0.403812	0.396613
ENSMUSG00000000861	Bcl11a	brown	-0.103415	0.0570094	0.164422	-0.309793	-0.545766	-0.876251	-0.697807	-0.124264	0.336823	-0.147274	0.888098	0.493722	0.431195	0.192847	-0.256506	-0.349307	-0.101984	0.578831
ENSMUSG00000048251	Bcl11b	brown	-0.100479	0.424206	0.6993	0.025808	-0.365014	-0.767565	-0.178677	-0.135471	0.187919	-0.0218354	0.846049	0.212179	0.0577814	-0.403686	-0.706418	-0.860886	-0.637347	-0.048888
ENSMUSG00000057329	Bcl2	blue	0.109094	0.417157	0.730217	0.717764	0.465118	0.169613	0.629769	-0.249935	-0.101759	0.196699	-0.0479381	0.069718	-0.66802	-0.716021	-0.406302	-0.588721	-0.34078	-0.613169
ENSMUSG00000074147	Bcl2a1a	grey	0.268545	-0.130371	-0.23341	-0.195701	-0.0464813	-0.212959	-0.37215	0.155493	0.192672	-0.115718	0.0498163	0.174766	-0.0724915	0.220466	0.181076	0.152165	0.201582	0.353761
ENSMUSG00000058056	Palld	green	0.163943	-0.00634267	-0.0810658	0.38192	0.509157	0.842812	0.711502	-0.162332	-0.301956	0.237672	-0.813257	-0.452486	-0.396599	-0.231505	0.315687	0.245281	0.0958534	-0.595964
ENSMUSG00000007659	Bcl2l1	skyblue	0.114729	0.109136	-0.0286161	0.411679	0.829009	0.341998	0.208167	-0.232678	-0.523289	-0.380338	-0.324303	0.208193	-0.338426	0.0719445	-0.102451	0.182705	0.382543	-0.241407
ENSMUSG00000003348	Mob3a	green	0.277914	-0.18098	-0.173964	0.440229	0.391886	0.842525	0.436316	-0.0606809	-0.0799135	0.347216	-0.826195	-0.193234	-0.445393	-0.0573367	0.608406	0.469605	0.422283	-0.345665
ENSMUSG00000003190	Bcl2l12	black	-0.0295321	-0.254891	-0.548401	-0.325639	-0.0805757	0.156385	-0.270978	0.281698	-0.0783212	-0.198892	-0.161434	-0.0139922	0.369607	0.59434	0.273874	0.626197	0.440582	0.347097
ENSMUSG00000009112	Bcl2l13	blue	0.167766	0.219634	0.887524	0.733058	0.186223	0.056307	0.436938	-0.295125	0.0759931	0.440603	0.141129	0.145386	-0.587418	-0.724805	-0.302854	-0.586112	-0.367939	-0.490813
ENSMUSG00000044165	Bcl2l15	darkturquoise	0.0775095	-0.0763343	0.189299	0.439724	0.178825	0.352288	0.422075	0.10759	-0.0251103	0.228785	-0.21979	0.136545	-0.335583	-0.248915	-0.00261977	-0.00823164	0.0924562	-0.215767
ENSMUSG00000089682	Bcl2l2	darkturquoise	0.257542	-0.0398278	0.332368	0.663938	0.344868	0.637505	0.609855	-0.304703	0.145638	0.612926	-0.525944	-0.0897326	-0.656938	-0.521078	0.368683	-0.0364353	0.0352633	-0.434729
ENSMUSG00000053175	Bcl3	grey	0.1029	-0.195079	-0.392366	-0.557102	-0.496052	-0.368328	-0.505866	0.0427139	0.188065	-0.10815	0.177347	-0.0835757	0.338219	0.330051	0.23649	0.13934	0.0426399	0.450218
ENSMUSG00000022508	Bcl6	skyblue	0.314177	0.32931	0.259014	0.588934	0.863921	0.342876	0.348934	-0.528133	-0.448448	-0.181073	-0.257276	0.158659	-0.465144	-0.154132	-0.144328	-0.0612307	0.198228	-0.417524
ENSMUSG00000035547	Capn5	green	0.300064	0.186122	0.0510366	0.393747	0.608986	0.842376	0.749616	-0.164674	-0.263323	0.282113	-0.746096	-0.509797	-0.431529	-0.246074	0.269881	0.169392	0.0123689	-0.654842
ENSMUSG00000029438	Bcl7a	brown	-0.126212	0.279334	0.455095	-0.153094	-0.438256	-0.482096	-0.0862432	-0.134323	0.155277	0.118799	0.568008	-0.202429	0.25846	-0.313242	-0.418797	-0.633923	-0.661335	-0.149638
ENSMUSG00000029681	Bcl7b	grey60	-0.242812	0.156903	-0.424427	-0.592549	-0.109423	-0.439929	-0.62103	-0.0870839	-0.176213	-0.617671	0.468001	0.198561	0.745761	0.7763	-0.140826	0.262577	0.296719	0.559633
ENSMUSG00000030814	Bcl7c	black	-0.0756372	-0.403689	-0.851709	-0.343937	0.178763	0.496723	-0.126335	0.230845	-0.261186	-0.232156	-0.611018	-0.20266	0.291313	0.642418	0.558832	0.896337	0.604587	0.224189
ENSMUSG00000038256	Bcl9	blue	-0.0570001	0.138161	0.429866	0.114962	-0.0784234	0.0855965	0.250232	-0.144833	0.136122	0.466899	-0.00766023	-0.438701	-0.150842	-0.445741	-0.0420994	-0.318912	-0.503232	-0.374995
ENSMUSG00000063382	Bcl9l	blue	-0.0777849	0.341109	0.664514	0.131077	-0.0217612	-0.291822	0.0253884	-0.282568	0.0709207	0.218614	0.335108	-0.313056	-0.125307	-0.563214	-0.403004	-0.672695	-0.730337	-0.460265
ENSMUSG00000037608	Bclaf1	blue	0.0808198	0.221029	0.847798	0.54863	-0.094401	-0.367951	0.144037	-0.102501	0.281891	0.296126	0.493208	0.443496	-0.4723	-0.656531	-0.485587	-0.745439	-0.390262	-0.178415
ENSMUSG00000031845	Bcmo1	blue	-0.120005	-0.111651	0.222901	0.0957029	-0.187877	0.0291599	0.27192	0.174111	0.22551	0.401564	-0.0346852	-0.211425	-0.143314	-0.430677	0.00582727	-0.331622	-0.375795	-0.18913
ENSMUSG00000032066	Bco2	brown	0.305305	0.575777	0.0894631	0.135416	0.302026	-0.113373	0.121129	-0.267373	-0.41955	-0.496516	0.160302	0.297816	-0.134655	0.169722	-0.363176	-0.158151	0.221842	-0.0622088
ENSMUSG00000040363	Bcor	blue	0.142962	0.362169	0.697974	0.125844	-0.364575	-0.494412	-0.000729997	-0.0921225	0.37888	0.297448	0.538978	0.0159322	-0.210007	-0.578699	-0.387606	-0.765172	-0.659651	-0.181425
ENSMUSG00000036959	Bcorl1	brown	-0.0411799	0.291058	0.554741	-0.00831742	-0.482378	-0.511099	-0.169783	-0.103228	0.495005	0.352963	0.537049	-0.0333976	-0.015109	-0.439425	-0.226424	-0.671484	-0.601655	-0.0771761
ENSMUSG00000009681	Bcr	brown	0.0253251	0.593389	0.733988	0.0887587	-0.192744	-0.707411	-0.109644	-0.313461	0.0883342	-0.0774508	0.807025	0.179265	0.0103524	-0.394064	-0.714189	-0.888533	-0.615233	-0.148223
ENSMUSG00000026172	Bcs1l	brown	0.0103115	-0.0280159	-0.0809037	-0.271556	-0.306184	-0.606046	-0.42246	0.0251637	0.124269	-0.309837	0.584673	0.500218	0.324095	0.258175	-0.246209	-0.153991	0.078199	0.509623
ENSMUSG00000050272	Dscam	green	0.184002	-0.293141	-0.0420414	0.376546	0.192098	0.842036	0.679926	0.00480782	0.0950687	0.632203	-0.814306	-0.440435	-0.43712	-0.355927	0.607569	0.24853	0.0484722	-0.439765
ENSMUSG00000028167	Bdh2	black	-0.231099	-0.0775671	-0.345254	-0.0690673	0.131806	0.238738	0.0904829	0.201842	-0.0744385	-0.175229	-0.198928	0.129527	0.0533727	0.341929	0.120258	0.376513	0.418064	0.233657
ENSMUSG00000032514	Ttc21a	greenyellow	-0.480555	-0.235606	-0.0391359	-0.179587	-0.244902	-0.0557849	0.0379902	0.854969	0.146452	0.0666154	-0.0192383	-0.156698	0.0105529	-0.134597	-0.157101	-0.0221379	-0.252664	0.0453825
ENSMUSG00000021143	Pacs2	green	0.0688302	-0.0947661	-0.223001	0.305606	0.696738	0.841355	0.48777	-0.0905037	-0.489992	-0.0215771	-0.769994	-0.311934	-0.21647	0.0691606	0.257503	0.53765	0.317647	-0.435165
ENSMUSG00000073680	Tmem88b	green	0.0860555	-0.372782	-0.30572	0.373057	0.497664	0.841244	0.366647	0.0505234	-0.200375	0.167915	-0.845682	-0.122469	-0.381734	0.0284514	0.515342	0.643338	0.492574	-0.226652
ENSMUSG00000049658	Bdp1	blue	0.185832	0.265251	0.765498	0.780307	0.273991	0.0281863	0.38022	-0.372256	0.0943548	0.294521	0.119945	0.381102	-0.667553	-0.633022	-0.242504	-0.539842	-0.130476	-0.345357
ENSMUSG00000049866	Arl4c	green	0.360426	0.0272613	-0.127677	0.33641	0.328089	0.841122	0.725748	-0.129286	-0.0632367	0.385464	-0.825443	-0.459522	-0.398978	-0.248259	0.492295	0.214344	0.0958033	-0.531117
ENSMUSG00000035086	Becn1	brown	0.182249	0.351062	0.279531	0.0156041	-0.232406	-0.577994	-0.255159	-0.289955	-0.0344198	-0.279498	0.722806	0.578424	0.223632	0.15559	-0.398338	-0.366017	0.0593	0.284233
ENSMUSG00000040867	Begain	brown	-0.33651	0.181197	-0.0942838	-0.687186	-0.585547	-0.765388	-0.588762	0.00851307	0.158654	-0.283994	0.762453	-0.00916675	0.772819	0.342666	-0.299384	-0.264095	-0.299344	0.45391
ENSMUSG00000038214	Bend3	lightyellow	-0.0725331	-0.644909	-0.17971	-0.0336813	-0.431492	0.246963	0.0261989	0.423515	0.544985	0.627576	-0.313651	-0.153709	-0.112426	-0.167285	0.5709	0.26324	0.00849052	0.186082
ENSMUSG00000092060	Bend4	blue	-0.100436	-0.153367	0.653224	0.34539	-0.20323	-0.356077	-0.135503	-0.0865011	0.469187	0.464737	0.40712	0.274312	-0.306436	-0.551429	-0.157929	-0.525796	-0.364964	-0.0141791
ENSMUSG00000022836	Mylk	green	0.242771	-0.0152913	-0.0728844	0.349571	0.342195	0.841039	0.742958	0.0498485	-0.156569	0.32915	-0.765171	-0.444122	-0.321085	-0.23016	0.378462	0.239456	0.0633213	-0.559824
ENSMUSG00000042182	Bend6	black	-0.108217	-0.710715	-0.572895	0.0702632	0.149351	0.645157	0.151717	0.274635	0.0277365	0.207505	-0.669209	0.0633636	-0.0496183	0.302473	0.697232	0.789593	0.643016	0.256784
ENSMUSG00000028542	Slc6a9	green	0.247091	-0.254277	-0.184192	0.390992	0.520257	0.84081	0.38711	-0.222543	-0.116011	0.316565	-0.874853	-0.313817	-0.461095	-0.101746	0.62267	0.484657	0.338415	-0.389553
ENSMUSG00000037418	Best1	grey	0.124447	-0.18745	-0.0301902	-0.190166	-0.295611	-0.0876848	-0.122988	-0.0246684	0.389809	0.379876	0.106741	-0.147546	0.211844	-0.0236771	0.288683	-0.034486	-0.183293	0.158557
ENSMUSG00000052819	Best2	darkturquoise	0.0683372	0.155461	0.182086	0.215056	0.18613	-0.0273011	0.11027	-0.171125	-0.14021	-0.100915	0.0428546	0.0180672	-0.10893	-0.179978	-0.209496	-0.285938	-0.0857338	-0.232933
ENSMUSG00000055817	Mta3	green	0.344801	-0.264555	-0.147967	0.318456	0.303252	0.840794	0.504956	0.0323349	0.151868	0.573438	-0.871751	-0.389936	-0.542079	-0.207911	0.735772	0.404945	0.213838	-0.313195
ENSMUSG00000032757	Bet1	royalblue	-0.0369633	-0.471316	-0.243189	0.245424	0.183387	0.0965882	-0.170252	0.125411	-0.0329959	-0.12928	-0.0773423	0.706692	-0.0998697	0.335275	0.199682	0.467353	0.711961	0.481257
ENSMUSG00000025484	Bet1l	grey	-0.379151	-0.456843	-0.306105	-0.416637	-0.438568	-0.533357	-0.769037	0.226821	0.345496	-0.150915	0.503694	0.512943	0.523085	0.490664	0.111048	0.244868	0.299926	0.807474
ENSMUSG00000071340	Bet3l	brown	-0.268745	0.00729557	0.241907	-0.01881	-0.106322	-0.273122	-0.0772093	0.0741621	0.346033	0.167825	0.321383	0.163576	0.0130046	-0.183949	-0.165409	-0.279354	-0.240995	0.140401
ENSMUSG00000050071	Bex1	brown	0.140058	0.661532	0.0799057	-0.225553	-0.190724	-0.560216	-0.227716	-0.27005	0.0191839	-0.412859	0.61153	0.253817	0.324007	0.207619	-0.403862	-0.413361	-0.0789385	0.191917
ENSMUSG00000042750	Bex2	brown	0.0964944	0.601259	-0.163761	-0.369367	-0.0600392	-0.277206	-0.106287	-0.193149	-0.083488	-0.416525	0.316225	-0.0645008	0.453131	0.312735	-0.237083	-0.173271	-0.0761577	0.0708138
ENSMUSG00000047844	Bex4	brown	0.10197	0.704608	0.155963	-0.183083	-0.144397	-0.547262	-0.119746	-0.295805	-0.158882	-0.497982	0.616543	0.187784	0.340733	0.131687	-0.583071	-0.499988	-0.189759	0.0423823
ENSMUSG00000022684	Bfar	royalblue	0.415134	0.210424	-0.0378586	0.19258	0.21647	0.031206	-0.0439387	-0.152387	-0.138789	-0.297338	0.0713039	0.503139	-0.0998583	0.353249	-0.00160809	0.183154	0.543789	0.200467
ENSMUSG00000022297	Fzd6	green	0.318594	-0.107458	-0.09034	0.405963	0.259208	0.840169	0.629673	-0.0973434	-0.169664	0.327271	-0.752961	-0.274017	-0.385388	-0.133461	0.476847	0.359721	0.284663	-0.41044
ENSMUSG00000032556	Bfsp2	black	0.0573528	-0.192318	-0.561643	-0.00642435	0.469413	0.692454	0.199899	0.138313	-0.363601	-0.162998	-0.672534	-0.194433	0.0731098	0.441666	0.430684	0.738908	0.549795	-0.0626792
ENSMUSG00000030450	Oca2	greenyellow	-0.415658	-0.59467	-0.491409	-0.390706	-0.220638	0.124875	-0.173486	0.854897	-0.0296387	-0.0590501	-0.2697	-0.22485	0.188646	0.236066	0.16365	0.495927	0.096059	0.245003
ENSMUSG00000019851	Perp	greenyellow	-0.349201	-0.530127	-0.511713	-0.361277	-0.34767	-0.07972	-0.31585	0.852315	0.150817	-0.143673	-0.0435394	0.204237	0.233976	0.379899	0.164483	0.471122	0.319005	0.539408
ENSMUSG00000052271	Bhlha15	brown	-0.0249801	0.059688	0.0400001	-0.374012	-0.220619	-0.447898	-0.310652	-0.0447344	0.154393	-0.0938502	0.351424	-0.148157	0.201578	0.0232328	-0.146383	-0.239211	-0.323373	0.1585
ENSMUSG00000044243	Bhlha9	brown	-0.332594	-0.326495	-0.227891	-0.380834	-0.598273	-0.536068	-0.574564	0.37632	0.521445	0.00507938	0.460286	0.386751	0.42419	0.263473	0.100656	-3.09e-05	0.094679	0.67185
ENSMUSG00000072964	Bhlhb9	blue	-0.120204	0.196592	0.684211	0.224237	-0.262422	-0.602498	-0.0917235	0.0537221	0.308488	0.117132	0.703373	0.475373	-0.158217	-0.427704	-0.567352	-0.681804	-0.412197	0.0676837
ENSMUSG00000048583	Igf2	greenyellow	-0.39015	-0.655064	-0.427998	-0.414523	-0.32195	-0.0133308	-0.322304	0.851519	0.16003	0.0299013	-0.166623	-0.157666	0.156772	0.185041	0.187118	0.454928	0.0326209	0.344145
ENSMUSG00000045493	Bhlhe23	grey	-0.265412	-0.451176	-0.0906999	-0.152532	-0.321412	-0.113734	-0.258268	0.368032	0.566364	0.387293	0.100795	0.106488	0.146959	-0.0103014	0.271881	0.138291	-0.0497826	0.377235
ENSMUSG00000064179	Tnnt1	green	0.124515	-0.27298	-0.38784	0.219208	0.435725	0.839835	0.472173	-0.0164999	-0.252959	0.114604	-0.808918	-0.24834	-0.176164	0.110467	0.522481	0.571761	0.430292	-0.250638
ENSMUSG00000030256	Bhlhe41	darkturquoise	0.0109716	0.140453	0.168085	0.386453	0.606883	0.291241	0.217352	-0.397059	-0.573874	-0.215466	-0.179027	-0.0167802	-0.0706137	-0.0437007	-0.237156	0.0474007	0.076194	-0.423957
ENSMUSG00000045382	Cxcr4	greenyellow	-0.606097	-0.515785	-0.0276974	-0.297754	-0.586022	-0.334628	-0.276937	0.851188	0.352611	0.168629	0.280133	0.128181	0.181424	-0.0169899	-0.105759	0.0433067	-0.172152	0.426928
ENSMUSG00000034324	Tmem132c	green	0.026219	-0.400414	-0.235872	0.312414	0.210534	0.839365	0.599845	0.173539	-0.0244963	0.435118	-0.849576	-0.326495	-0.355169	-0.18525	0.549819	0.413893	0.223965	-0.309499
ENSMUSG00000029309	Sparcl1	green	0.293794	-0.286927	-0.423134	0.278371	0.502161	0.839356	0.298784	-0.125501	-0.126065	0.177423	-0.837498	-0.115991	-0.274335	0.220707	0.737962	0.700304	0.628843	-0.127633
ENSMUSG00000003452	Bicd1	darkturquoise	0.279569	0.194582	0.628956	0.797677	0.525552	0.523945	0.735482	-0.316131	-0.113529	0.43184	-0.347606	-0.0637476	-0.737243	-0.637771	-0.0536695	-0.290135	-0.149686	-0.681552
ENSMUSG00000037933	Bicd2	lightyellow	0.185927	-0.00115343	0.511691	0.586941	0.0920765	0.481995	0.648244	-0.0574444	0.31652	0.759696	-0.357083	-0.176312	-0.608501	-0.677571	0.247234	-0.225075	-0.260441	-0.471393
ENSMUSG00000004446	Bid	grey	0.0656544	-0.42383	-0.230484	-0.187321	-0.459774	0.0288342	-0.186374	0.39263	0.606698	0.393674	-0.0548017	0.159236	0.0183627	0.191765	0.587965	0.345198	0.270078	0.515413
ENSMUSG00000048899	Rimkla	green	0.239562	-0.317308	-0.110352	0.384338	0.357077	0.838881	0.465354	-0.168262	0.0157955	0.50179	-0.853939	-0.389943	-0.462879	-0.25375	0.634762	0.395993	0.17235	-0.415705
ENSMUSG00000024381	Bin1	black	-0.133258	-0.413087	-0.808365	-0.265755	0.379321	0.530909	-0.079229	0.190813	-0.32094	-0.29355	-0.611444	-0.132777	0.229286	0.636635	0.489634	0.917904	0.64006	0.24613
ENSMUSG00000075411	Bin2	brown	0.0582072	-0.0705545	0.0971427	-0.122723	-0.42998	-0.57995	-0.539839	-0.159362	0.428648	0.086532	0.581017	0.50859	0.161445	0.15566	0.069271	-0.164425	0.111039	0.575315
ENSMUSG00000022089	Bin3	grey60	0.045426	-0.240702	-0.57809	-0.411741	-0.13345	-0.139407	-0.596164	-0.0451272	0.0287508	-0.295054	0.0832581	0.331495	0.376009	0.769313	0.39737	0.604375	0.653943	0.679448
ENSMUSG00000057367	Birc2	royalblue	0.222541	0.214862	0.491873	0.577562	0.193125	-0.0790868	0.222525	-0.0756816	0.018785	0.0275721	0.17246	0.634336	-0.539436	-0.274571	-0.281175	-0.288498	0.152073	-0.0459483
ENSMUSG00000021147	Wdr37	salmon	0.821733	0.523643	0.486326	0.565573	0.268672	0.230394	0.455514	-0.597574	-0.0494689	0.253738	-0.198976	-0.0812713	-0.63205	-0.474663	0.0478981	-0.412731	-0.124464	-0.596764
ENSMUSG00000017716	Birc5	grey	-0.189938	0.0903992	0.19452	0.127915	0.188929	-0.108725	-0.0441573	0.332347	-0.00984048	-0.127204	0.18341	0.281791	-0.143108	0.0262314	-0.257244	-0.0798002	0.080799	0.095701
ENSMUSG00000024073	Birc6	blue	0.233171	0.387142	0.917511	0.755592	0.286527	0.128661	0.589022	-0.323604	0.0739041	0.456948	0.0345924	0.0381236	-0.744263	-0.821391	-0.291666	-0.669181	-0.431915	-0.606576
ENSMUSG00000038840	Birc7	black	-0.0680242	-0.550844	-0.570289	-0.214126	0.0136308	0.11109	-0.452594	0.300078	0.0807967	-0.115188	-0.203739	0.204364	0.273142	0.53265	0.483795	0.687408	0.552208	0.467553
ENSMUSG00000041684	Bivm	blue	0.206676	0.13949	0.498339	0.477749	-0.0471022	0.0456688	0.24282	-0.235338	0.405588	0.522429	0.0544211	0.127894	-0.369572	-0.454446	0.137503	-0.433012	-0.145967	-0.245745
ENSMUSG00000067787	Blcap	grey	0.191099	-0.416812	-0.129998	0.184447	-0.163313	0.0924652	-0.186525	0.165379	0.636772	0.395964	-0.118339	0.497896	-0.314429	0.0508183	0.589526	0.295235	0.48398	0.487181
ENSMUSG00000004698	Hdac9	green	0.035836	-0.227313	-0.1088	0.467658	0.401741	0.838654	0.764538	0.156778	-0.250353	0.241038	-0.777472	-0.197593	-0.407235	-0.218834	0.279563	0.30062	0.231261	-0.425613
ENSMUSG00000020840	Blmh	brown	-0.0576551	0.180227	0.32245	0.0831589	-0.276421	-0.537486	-0.235855	-0.0415657	0.277313	-0.0904829	0.548637	0.479317	0.00401373	-0.183774	-0.367154	-0.425847	-0.156619	0.187984
ENSMUSG00000052776	Oas1a	salmon	0.821706	0.377172	0.291816	0.404307	-0.0324856	0.134205	0.261562	-0.33712	0.266816	0.32187	-0.0858737	0.146397	-0.476008	-0.272428	0.207048	-0.240216	0.0651287	-0.196704
ENSMUSG00000090247	Bloc1s1	grey60	-0.220757	-0.196876	-0.69691	-0.549988	0.0717608	-0.142497	-0.592951	0.135036	-0.276107	-0.620901	0.0734825	0.195434	0.595393	0.877446	0.102165	0.667	0.556878	0.585956
ENSMUSG00000057506	Bloc1s2	grey	-0.263551	-0.136844	-0.444598	-0.435151	-0.136127	-0.438375	-0.550787	0.206019	-0.147305	-0.609501	0.460856	0.467243	0.69069	0.692463	-0.18771	0.27966	0.380647	0.639545
ENSMUSG00000057667	Bloc1s3	darkmagenta	0.0443208	-0.0306763	-0.457468	-0.375225	-0.0778003	0.235475	0.0354159	-0.129898	-0.291392	-0.164906	-0.252961	-0.414499	0.458409	0.383402	0.237763	0.397927	0.105967	-0.00256011
ENSMUSG00000001999	Blvra	black	-0.0824517	-0.405079	-0.839918	-0.267359	0.154066	0.330987	-0.219979	0.169225	-0.222313	-0.347515	-0.386949	0.171234	0.383424	0.755835	0.46069	0.860299	0.775432	0.449661
ENSMUSG00000040466	Blvrb	grey	-0.644269	-0.589636	-0.362948	-0.593901	-0.464227	-0.542232	-0.785536	0.570113	0.199754	-0.22176	0.426755	0.230767	0.544549	0.454805	-0.0518196	0.296427	0.0966441	0.739461
ENSMUSG00000026577	Blzf1	blue	0.154706	0.336199	0.411853	0.376226	0.454731	0.0473276	0.0861993	-0.461414	-0.324739	-0.121186	0.0778178	0.045035	-0.171288	-0.137816	-0.297243	-0.200468	-0.0629073	-0.384281
ENSMUSG00000040093	Bmf	blue	0.218253	0.551812	0.469635	0.21938	0.314051	0.20614	0.493203	-0.324752	-0.144982	0.179376	-0.0986091	-0.473897	-0.239829	-0.428398	-0.189783	-0.383335	-0.501796	-0.616165
ENSMUSG00000026739	Bmi1	darkturquoise	-0.0272056	-0.0369951	0.525609	0.600353	0.161715	-0.000766261	0.135589	-0.108161	0.0877832	0.200394	0.123728	0.409545	-0.402832	-0.345818	-0.161896	-0.29634	0.0452479	-0.140796
ENSMUSG00000028042	Zbtb7b	green	0.0471603	-0.241862	-0.448688	0.129426	0.434153	0.838145	0.516778	0.0913261	-0.439154	-0.00655002	-0.853706	-0.385746	-0.140914	0.106686	0.396858	0.59401	0.334263	-0.329421
ENSMUSG00000023279	Bmp15	darkturquoise	0.108175	-0.0962518	0.0246848	0.183543	0.242316	0.140686	0.00968837	-0.184479	-0.191915	-0.0242885	-0.181513	-0.0352092	-0.213437	-0.0193536	0.0572757	0.0439338	0.14256	-0.154685
ENSMUSG00000027358	Bmp2	blue	-0.0209477	0.407097	0.286953	0.0189777	0.147672	-0.270581	-0.019358	-0.149644	-0.310559	-0.352553	0.357574	-0.00747333	0.208807	-0.0610466	-0.579364	-0.349089	-0.310391	-0.2821
ENSMUSG00000020868	Xylt2	green	0.0736265	-0.178582	-0.296392	0.190285	0.286446	0.837955	0.634472	0.0518419	-0.196006	0.221758	-0.799814	-0.411042	-0.214991	-0.0420923	0.460491	0.427655	0.234553	-0.33552
ENSMUSG00000063354	Slc39a4	greenyellow	-0.392306	-0.573357	-0.328172	-0.28761	-0.253958	0.022013	-0.256251	0.850469	0.134183	0.015978	-0.172302	-0.0715595	0.0340222	0.138922	0.142296	0.416628	0.0825311	0.291035
ENSMUSG00000021835	Bmp4	black	-0.255686	-0.352302	-0.534178	-0.262754	0.244494	0.447938	0.0684581	0.327305	-0.391777	-0.188776	-0.4807	-0.385351	0.293683	0.379949	0.174918	0.624387	0.219615	-0.0185678
ENSMUSG00000048108	Tmem72	greenyellow	-0.401184	-0.614779	-0.334568	-0.304267	-0.233126	0.116749	-0.183174	0.849636	0.151743	0.124191	-0.286385	-0.253053	0.0127957	0.0589635	0.213723	0.418146	-0.0206436	0.187864
ENSMUSG00000026399	Cd55	greenyellow	-0.461611	-0.645418	-0.407665	-0.445214	-0.329824	-0.192949	-0.465776	0.848768	0.235239	-0.0582167	0.0305438	0.0403169	0.242895	0.27658	0.124433	0.389899	0.0940477	0.501879
ENSMUSG00000039092	Sptlc3	greenyellow	-0.385906	-0.401004	-0.300854	-0.20044	-0.040087	0.308134	0.116886	0.848566	0.00877727	0.0634166	-0.383116	-0.304209	0.0194956	0.0398333	0.119923	0.391392	-0.029614	-0.00938178
ENSMUSG00000018593	Sparc	green	0.401212	-0.219489	-0.325145	0.323297	0.443224	0.837545	0.365332	-0.108688	-0.0190378	0.281731	-0.838735	-0.13684	-0.416726	0.105259	0.744739	0.609835	0.555441	-0.17414
ENSMUSG00000002384	Bmp8b	grey	0.41753	0.0858787	-0.0475123	0.0990347	-0.0732123	0.281678	0.287693	0.21848	0.0648428	0.179648	-0.260526	-0.0998578	-0.215912	-0.052575	0.174493	0.0913957	0.0712203	-0.118337
ENSMUSG00000026509	Capn2	green	0.34216	-0.0677616	-0.0821587	0.517951	0.612823	0.837174	0.520055	-0.320327	-0.140411	0.295478	-0.809585	-0.170741	-0.560137	-0.132386	0.537386	0.385187	0.382011	-0.385921
ENSMUSG00000021796	Bmpr1a	blue	0.408446	0.261079	0.84281	0.652021	-0.0519538	-0.15454	0.256749	-0.293792	0.315207	0.455537	0.253114	0.256295	-0.618458	-0.720866	-0.214833	-0.690361	-0.354937	-0.356264
ENSMUSG00000052430	Bmpr1b	darkturquoise	0.639215	0.399002	0.700549	0.850876	0.42433	0.346321	0.59197	-0.531258	0.0921674	0.46048	-0.23851	0.0439137	-0.852409	-0.721321	0.0239224	-0.48099	-0.161529	-0.650393
ENSMUSG00000067336	Bmpr2	blue	0.195966	0.391115	0.924167	0.631199	0.155431	0.121098	0.622093	-0.224218	0.0785251	0.509988	0.02492	-0.225886	-0.635727	-0.895084	-0.33676	-0.739961	-0.658045	-0.739081
ENSMUSG00000030138	Bms1	blue	0.10651	0.224151	0.450739	0.497102	0.375758	-0.104907	0.00279814	-0.328756	-0.0592542	-0.0709285	0.308392	0.625912	-0.210797	-0.035037	-0.227944	-0.163571	0.227667	0.0362486
ENSMUSG00000026365	Cfh	salmon	0.818158	0.345059	0.314926	0.616232	0.276176	0.36197	0.421989	-0.412307	0.099572	0.289336	-0.316558	0.101296	-0.642871	-0.377565	0.211556	-0.183364	0.108168	-0.435207
ENSMUSG00000049086	Bmyc	grey60	-0.185796	-0.25031	-0.755304	-0.754983	-0.361456	-0.247742	-0.669064	0.0986238	-0.0315631	-0.380809	0.135065	-0.0219316	0.766984	0.840501	0.324833	0.559493	0.403246	0.657441
ENSMUSG00000028487	Bnc2	blue	0.180237	-0.187492	-0.249687	0.177291	0.199247	0.294765	-0.0258646	0.0202188	0.105725	0.00334529	-0.292645	0.278779	-0.144728	0.204618	0.407897	0.386687	0.512778	0.142537
ENSMUSG00000024191	Bnip1	brown	-0.134804	-0.0496466	-0.0532309	-0.254876	-0.380879	-0.68847	-0.581796	-0.0839183	0.12728	-0.299257	0.717406	0.628927	0.496382	0.34999	-0.239016	-0.105209	0.138616	0.611834
ENSMUSG00000011958	Bnip2	darkturquoise	0.372812	0.378995	0.572535	0.742306	0.509404	0.133075	0.387957	-0.339816	-0.14781	0.0186025	-0.0179994	0.385032	-0.628178	-0.425388	-0.241936	-0.362475	0.0466091	-0.396777
ENSMUSG00000078566	Bnip3	royalblue	0.0697741	-0.0950573	0.0740539	0.353455	0.159422	-0.121518	-0.0228915	-0.128125	0.00099874	-0.141365	0.236689	0.796016	-0.111975	0.121723	-0.13768	0.00544829	0.455939	0.343123
ENSMUSG00000030351	Tspan11	green	0.0507876	-0.124953	-0.254428	0.23047	0.454424	0.837092	0.628204	0.0209407	-0.402148	0.0601415	-0.775986	-0.401968	-0.150268	0.000592903	0.276427	0.438223	0.207992	-0.449267
ENSMUSG00000028115	Bnipl	brown	-0.227678	0.0106034	0.566708	0.116581	-0.517582	-0.54119	-0.0883968	0.211476	0.413734	0.279083	0.630341	0.354187	-0.0284458	-0.369949	-0.403748	-0.583672	-0.400792	0.127674
ENSMUSG00000075254	Heg1	green	0.0219328	-0.0862869	0.00802693	0.385993	0.419884	0.837068	0.806854	0.183714	-0.314768	0.270476	-0.768515	-0.478188	-0.366455	-0.316795	0.183284	0.19802	-0.0354881	-0.624181
ENSMUSG00000044502	Bod1	grey	0.162744	0.335189	-0.409271	-0.284015	0.0601651	-0.247155	-0.312617	-0.266508	-0.368686	-0.698385	0.29959	0.398961	0.509153	0.75737	-0.0924196	0.237133	0.550954	0.417756
ENSMUSG00000061755	Bod1l	blue	0.177015	0.158923	0.812853	0.735355	0.258983	-0.00201546	0.331635	-0.232205	0.213403	0.410262	0.123478	0.348089	-0.743513	-0.680338	-0.212205	-0.5404	-0.210952	-0.317056
ENSMUSG00000052551	Adarb2	green	-0.0655351	-0.564812	-0.224486	0.26128	0.2808	0.836458	0.498184	0.176312	-0.00671768	0.479761	-0.840658	-0.378529	-0.330987	-0.188636	0.578803	0.503691	0.168998	-0.267077
ENSMUSG00000015943	Bola1	grey60	-0.388692	-0.312168	-0.671438	-0.743164	-0.289565	-0.437905	-0.702	0.342561	-0.218466	-0.619328	0.316471	0.149306	0.789623	0.778758	-0.111515	0.465477	0.288367	0.676648
ENSMUSG00000047721	Bola2	grey60	-0.202985	-0.103186	-0.534828	-0.506352	-0.00975051	-0.340471	-0.563276	0.0421968	-0.0721708	-0.56013	0.232536	0.263869	0.430382	0.623736	-0.0255892	0.347851	0.361879	0.619388
ENSMUSG00000035769	Xylb	greenyellow	-0.540423	-0.376354	-0.15017	-0.294106	-0.383304	-0.0809363	-0.0737681	0.848442	0.147866	0.0704847	0.0446954	-0.0653337	0.210129	0.0413977	-0.0601208	0.169946	-0.139083	0.221632
ENSMUSG00000029769	Ccdc136	green	0.0418034	-0.309916	-0.434488	0.154379	0.25346	0.836384	0.5487	0.197917	-0.22456	0.168204	-0.825179	-0.300455	-0.155833	0.0934413	0.506663	0.564415	0.387029	-0.217193
ENSMUSG00000022557	Bop1	brown	-0.545122	-0.310286	-0.406045	-0.692113	-0.41557	-0.640201	-0.700407	0.357222	0.0539797	-0.412151	0.552154	0.260721	0.682604	0.569182	-0.188915	0.17258	0.0996305	0.76596
ENSMUSG00000038871	Bpgm	black	-0.0832335	-0.510094	-0.708767	-0.29997	-0.0200723	0.239393	-0.337933	0.235583	-0.0747423	-0.209497	-0.385713	0.0696445	0.152615	0.574548	0.480544	0.802293	0.634159	0.433059
ENSMUSG00000019278	Dpep1	greenyellow	-0.453044	-0.563878	-0.453288	-0.410665	-0.195038	0.0715228	-0.214854	0.845533	0.0496831	-0.0684377	-0.230279	-0.194114	0.161536	0.209989	0.123041	0.483892	0.0488873	0.270155
ENSMUSG00000027485	Bpifb1	darkgrey	-0.363454	-0.387526	0.252334	0.01974	-0.477233	-0.382013	-0.253174	0.274489	0.580094	0.39612	0.381542	0.287536	0.0205888	-0.313586	-0.0626191	-0.280067	-0.271242	0.267186
ENSMUSG00000050108	Bpifc	darkturquoise	0.14487	-0.0487491	0.178999	0.189459	-0.133681	-0.127083	-0.0157262	-0.0862064	0.261416	0.20404	0.0965799	0.135298	-0.113861	-0.239511	-0.0204091	-0.273722	-0.120669	-0.0432806
ENSMUSG00000036989	Trim3	green	-0.0776233	-0.348686	-0.257737	0.211617	0.331421	0.836346	0.491778	0.0924304	-0.257505	0.284783	-0.82648	-0.432753	-0.221371	-0.0214808	0.486027	0.51583	0.247017	-0.346931
ENSMUSG00000040481	Bptf	blue	0.497834	0.483861	0.795383	0.591294	0.0860479	-0.0992818	0.291462	-0.390844	0.336086	0.414463	0.241053	0.260707	-0.607435	-0.583005	-0.131285	-0.63076	-0.267148	-0.303097
ENSMUSG00000002413	Braf	blue	-0.0972895	0.200763	0.376344	0.0349012	-0.243625	-0.432202	-0.069521	0.00879612	0.292953	0.0709159	0.464123	0.138587	0.0197559	-0.297112	-0.336052	-0.554919	-0.389937	0.0146095
ENSMUSG00000025236	Adpgk	green	0.360707	-0.164076	-0.189292	0.440118	0.481611	0.835809	0.482542	-0.216639	-0.00359923	0.331794	-0.787854	-0.0830272	-0.417189	-0.0281158	0.657007	0.470958	0.464901	-0.247289
ENSMUSG00000017146	Brca1	blue	-0.502546	-0.154684	0.402263	-0.0174601	-0.250308	-0.463577	-0.231235	0.293448	0.315353	0.16021	0.493263	0.188796	0.0189701	-0.288307	-0.402982	-0.348137	-0.407953	0.142532
ENSMUSG00000041147	Brca2	blue	0.0818374	-0.123549	0.555018	0.347122	-0.214593	-0.0447883	0.0577125	-0.0109782	0.458666	0.618935	0.0914397	0.0347485	-0.473531	-0.504265	0.0734715	-0.317709	-0.267655	-0.117988
ENSMUSG00000030268	Bcat1	green	0.113454	-0.316481	-0.185321	0.444489	0.674856	0.835808	0.47581	-0.00921334	-0.231341	0.210886	-0.849674	-0.157846	-0.529992	-0.0781049	0.454418	0.499863	0.405395	-0.30497
ENSMUSG00000022387	Brd1	blue	0.586058	0.444762	0.548518	0.47159	0.151599	0.000654818	0.204375	-0.562836	0.031704	0.231494	0.163638	0.132505	-0.284699	-0.254778	-0.0407804	-0.418393	-0.0726422	-0.323735
ENSMUSG00000024335	Brd2	brown	-0.334016	-0.348358	-0.135977	-0.540181	-0.626624	-0.50715	-0.538029	0.496031	0.327304	0.039904	0.436524	0.037693	0.504501	0.206263	-0.00374866	0.0562409	-0.202433	0.482474
ENSMUSG00000026918	Brd3	blue	0.203093	0.406896	0.85019	0.57002	0.165763	-0.0323755	0.342466	-0.405887	0.134759	0.394236	0.191602	-0.00947308	-0.498489	-0.665807	-0.295603	-0.68332	-0.456888	-0.5206
ENSMUSG00000024002	Brd4	blue	0.0790285	0.518516	0.854242	0.460119	0.165965	-0.0621478	0.459402	-0.374161	-0.113665	0.252237	0.210366	-0.229545	-0.375087	-0.724291	-0.500662	-0.78689	-0.678679	-0.702768
ENSMUSG00000031660	Brd7	black	0.0593232	0.0212548	-0.449071	-0.101794	0.268447	0.136362	-0.151866	-0.227498	-0.313097	-0.378113	-0.205218	0.138457	0.155643	0.476676	0.187918	0.436554	0.509293	0.165277
ENSMUSG00000003778	Brd8	blue	0.147517	0.550342	0.613993	0.268136	0.140524	-0.287585	0.22327	-0.0996139	-0.281276	-0.185364	0.390543	0.072973	-0.166361	-0.386952	-0.724204	-0.622788	-0.465849	-0.427908
ENSMUSG00000036466	Megf11	green	-0.0168457	-0.348904	-0.178405	0.355843	0.539277	0.835458	0.545584	0.084831	-0.224675	0.244706	-0.866281	-0.350805	-0.426161	-0.218169	0.35485	0.440348	0.161426	-0.424707
ENSMUSG00000029279	Brdt	royalblue	-0.187089	-0.0764944	-0.0405103	-0.131181	-0.127291	-0.539198	-0.462201	0.0021875	-0.14778	-0.461937	0.644058	0.673582	0.499345	0.434408	-0.368437	0.0178554	0.260801	0.533467
ENSMUSG00000052139	Bre	grey	-0.0539928	0.078732	-0.322561	-0.324346	-0.0413573	-0.443996	-0.525396	-0.146582	-0.169774	-0.587788	0.451796	0.503582	0.454373	0.649273	-0.136873	0.179118	0.438887	0.586815
ENSMUSG00000011158	Brf1	brown	-0.0410692	0.464641	0.297867	-0.046312	-0.029026	-0.281842	-0.0319806	-0.466886	-0.285872	-0.249052	0.473197	0.0589713	0.316198	0.116391	-0.40901	-0.27232	-0.147843	-0.0380535
ENSMUSG00000031487	Brf2	darkmagenta	-0.484454	-0.0518958	-0.32521	-0.69086	-0.393671	-0.655809	-0.682822	0.0728685	-0.103057	-0.533984	0.649966	0.208595	0.849228	0.6255	-0.307844	0.128358	0.0466612	0.622901
ENSMUSG00000047843	Bri3	grey60	-0.234325	0.0298613	-0.498661	-0.477916	-0.00941757	-0.395486	-0.57614	-0.0100545	-0.396068	-0.775515	0.410714	0.350939	0.742536	0.801314	-0.259291	0.321588	0.415243	0.543442
ENSMUSG00000037905	Bri3bp	darkturquoise	0.235387	-0.170146	0.35779	0.760002	0.270854	0.69502	0.7255	-0.0838059	0.188825	0.686369	-0.565933	-0.0138472	-0.716422	-0.578453	0.38266	-0.0328671	0.0741639	-0.444279
ENSMUSG00000034329	Brip1	blue	0.080036	0.086976	0.238185	0.352731	0.331857	0.0234533	0.0805911	-0.151241	-0.0362293	0.0262544	0.0250066	0.3211	-0.30724	-0.06262	-0.0214977	-0.0659364	0.180947	-0.0278982
ENSMUSG00000031425	Plp1	green	0.215073	-0.159035	-0.183963	0.454488	0.682939	0.835203	0.401371	-0.10714	-0.342705	0.0602016	-0.819001	-0.126599	-0.48243	0.0266313	0.390851	0.550844	0.490258	-0.353392
ENSMUSG00000080268	Brms1	brown	-0.168252	0.378628	-0.180624	-0.463946	-0.102202	-0.679753	-0.546315	-0.0761322	-0.303146	-0.793933	0.703039	0.39951	0.602103	0.604117	-0.534571	-0.0768292	0.151928	0.465458
ENSMUSG00000012076	Brms1l	darkturquoise	0.449933	0.444778	0.50906	0.714766	0.398696	0.115805	0.398674	-0.603657	-0.101201	0.0262802	0.039916	0.480609	-0.565222	-0.292551	-0.163876	-0.364259	0.204681	-0.257859
ENSMUSG00000026568	Brp44	grey60	-0.0462046	-0.25671	-0.749045	-0.180992	0.349658	0.530468	0.0781912	0.112646	-0.427803	-0.382003	-0.518802	-0.043325	0.3497	0.658239	0.357938	0.804386	0.653619	0.165536
ENSMUSG00000023861	Brp44l	grey60	-0.219373	-0.4004	-0.66535	-0.102534	0.366508	0.443731	-0.0347741	0.168563	-0.322808	-0.317681	-0.429977	0.08301	0.325345	0.555892	0.29329	0.741639	0.61351	0.217308
ENSMUSG00000001632	Brpf1	blue	-0.152089	-0.224577	0.273778	0.00926897	-0.306505	-0.307222	-0.239334	0.129765	0.220128	0.217863	0.400747	0.276004	0.155442	-0.0245432	-0.0647317	-0.0941329	-0.102601	0.260684
ENSMUSG00000045031	Cetn4	sienna3	0.61497	0.847041	0.575711	0.495166	0.258944	0.0547643	0.494355	-0.473698	-0.134214	-0.00857219	0.109539	0.0829347	-0.402181	-0.339165	-0.280885	-0.558429	-0.155329	-0.520891
ENSMUSG00000031130	Brs3	darkgrey	-0.143136	-0.175254	0.302141	-0.091212	-0.585655	-0.419546	-0.280549	0.272021	0.866364	0.571491	0.379931	0.0825985	-0.0700811	-0.354586	0.114858	-0.363609	-0.394082	0.264314
ENSMUSG00000035390	Brsk1	darkmagenta	-0.464335	-0.0822709	-0.0507733	-0.369641	-0.396081	-0.443451	-0.234602	0.0518671	-0.0376392	-0.186857	0.522114	0.0405406	0.69263	0.168259	-0.317856	-0.177519	-0.241316	0.25849
ENSMUSG00000053046	Brsk2	darkturquoise	0.165664	0.155788	0.173182	0.288575	0.33589	0.543358	0.717991	-0.147724	-0.358308	0.190422	-0.439751	-0.488496	-0.192276	-0.30486	-0.00165169	-0.0919385	-0.217673	-0.636904
ENSMUSG00000022914	Brwd1	brown	-0.186817	0.192233	0.527506	0.125021	-0.0526171	-0.550037	-0.236353	-0.0569732	0.133242	-0.0731755	0.700408	0.476241	0.0662388	-0.116201	-0.552284	-0.432583	-0.223906	0.162723
ENSMUSG00000063663	Brwd3	blue	0.0392874	0.332134	0.898079	0.668968	0.240452	0.0223836	0.539092	-0.133646	-0.119334	0.2584	0.141198	0.0302558	-0.56328	-0.781651	-0.56867	-0.681963	-0.529489	-0.641045
ENSMUSG00000071657	Bscl2	grey	-0.0192537	-0.501148	-0.527688	-0.444282	-0.441937	-0.300028	-0.743092	0.159792	0.479602	0.0394837	0.184725	0.37444	0.361691	0.564958	0.52949	0.467739	0.485973	0.827073
ENSMUSG00000040859	Bsdc1	blue	0.0536955	0.121412	0.325581	0.103959	0.233041	-0.0174878	0.111918	-0.223601	0.00672096	0.112045	0.0546348	-0.199685	-0.214368	-0.298208	-0.163222	-0.249871	-0.339751	-0.259716
ENSMUSG00000023175	Bsg	grey60	-0.301122	-0.475852	-0.799262	-0.711051	-0.483508	-0.209385	-0.57034	0.47247	0.136503	-0.309791	0.0977463	0.113413	0.717074	0.739911	0.31141	0.605898	0.410069	0.762012
ENSMUSG00000032589	Bsn	blue	-0.0282026	0.305791	0.680961	0.356401	-0.0351963	-0.00257295	0.570725	-0.190862	-0.0539211	0.314327	0.158807	-0.234153	-0.217279	-0.686645	-0.403361	-0.698432	-0.647915	-0.566785
ENSMUSG00000020704	Accn1	green	0.0619898	-0.441911	-0.52736	0.0777265	0.34213	0.835165	0.333115	0.107903	-0.0998195	0.213616	-0.851914	-0.285765	-0.114376	0.214926	0.711886	0.731923	0.485968	-0.0795871
ENSMUSG00000029155	Spata18	greenyellow	-0.437773	-0.3303	0.038219	-0.0188089	-0.226782	0.091298	0.142222	0.844406	0.215223	0.258826	-0.143645	-0.122921	-0.168627	-0.232297	-0.0256608	0.0343237	-0.191022	-0.00214301
ENSMUSG00000001827	Folr1	greenyellow	-0.44376	-0.634795	-0.534122	-0.406069	-0.20375	0.123387	-0.241046	0.844128	0.0302943	-0.0746424	-0.282809	-0.189229	0.20036	0.277506	0.218803	0.556414	0.147028	0.30142
ENSMUSG00000033316	Galnt9	green	0.0434207	-0.266639	-0.425172	0.133515	0.315373	0.835013	0.579724	0.187683	-0.239857	0.150671	-0.825865	-0.347564	-0.145873	0.0763354	0.474338	0.538683	0.329032	-0.252903
ENSMUSG00000016494	Cd34	salmon	0.817287	0.294054	0.00160416	0.384147	0.440193	0.420196	0.26484	-0.68601	-0.109632	0.0832466	-0.37596	0.018369	-0.349551	0.00482198	0.409159	0.10578	0.342529	-0.261106
ENSMUSG00000040565	Btaf1	blue	0.262484	0.46934	0.786381	0.693358	0.319664	0.091538	0.491157	-0.344463	-0.0173761	0.249968	0.10909	0.197396	-0.62341	-0.564901	-0.325975	-0.540322	-0.211766	-0.453481
ENSMUSG00000025103	Btbd1	royalblue	-0.358465	-0.15815	0.0581469	0.0971504	-0.0314183	-0.389654	-0.255506	0.0644128	-0.073344	-0.323273	0.531265	0.740325	0.297641	0.233013	-0.377856	-0.0516663	0.269913	0.452415
ENSMUSG00000038187	Btbd10	blue	0.278465	0.474014	0.386073	0.241052	0.102013	-0.412796	-0.194002	-0.325534	-0.0662838	-0.28364	0.468048	0.536592	-0.151796	-0.00493942	-0.37982	-0.337015	0.0793301	0.0444246
ENSMUSG00000037419	Endod1	green	0.270981	-0.0420895	0.0833254	0.670689	0.84414	0.8349	0.595596	-0.2258	-0.301548	0.185617	-0.761844	-0.100816	-0.620161	-0.237081	0.278855	0.292433	0.296739	-0.537781
ENSMUSG00000040298	Btbd16	skyblue	0.219797	0.164093	-0.297856	0.12459	0.735653	0.575185	0.217265	-0.321204	-0.514551	-0.298381	-0.534766	-0.185796	-0.0959565	0.324532	0.201989	0.470105	0.431835	-0.248513
ENSMUSG00000000202	Btbd17	black	-0.0138769	-0.523225	-0.654353	-0.0760013	0.151092	0.552219	0.0554083	0.141186	-0.0594633	0.043139	-0.573786	-0.00955872	0.149505	0.488216	0.689819	0.772317	0.660493	0.26182
ENSMUSG00000073771	Btbd19	brown	0.101648	0.489942	0.148274	-0.311357	-0.380291	-0.59785	-0.337082	-0.436807	0.141533	-0.19837	0.603731	0.0216058	0.331916	0.0522599	-0.302092	-0.45942	-0.301705	0.123754
ENSMUSG00000003344	Btbd2	brown	-0.30542	-0.116625	-0.0208367	-0.462388	-0.583661	-0.547611	-0.42332	0.126836	0.387164	0.0753035	0.616316	0.105205	0.596546	0.191379	-0.0789529	-0.149843	-0.218524	0.484221
ENSMUSG00000036766	Dner	green	0.18805	-0.379202	-0.0820916	0.45708	0.286932	0.834776	0.541461	0.0236947	0.212668	0.630933	-0.80096	-0.220949	-0.465229	-0.287511	0.697282	0.350562	0.219896	-0.307414
ENSMUSG00000002803	Btbd6	brown	-0.3922	-0.215494	-0.437629	-0.638205	-0.550904	-0.622605	-0.647864	0.232896	0.134262	-0.390353	0.575372	0.385087	0.739815	0.6334	-0.0746864	0.183203	0.236076	0.826295
ENSMUSG00000041702	Btbd7	blue	0.192677	0.347193	0.88329	0.563121	0.0735018	0.0568931	0.45197	-0.227277	0.188511	0.553549	0.0560669	-0.21619	-0.595573	-0.840608	-0.246961	-0.689227	-0.63258	-0.643536
ENSMUSG00000046157	Tmem229b	green	0.097568	-0.148735	0.160972	0.586655	0.561963	0.834576	0.655996	-0.111117	-0.179361	0.399453	-0.769364	-0.29165	-0.653866	-0.395017	0.331019	0.224033	0.10915	-0.553813
ENSMUSG00000062202	Btbd9	blue	-0.106536	-0.185395	0.508962	0.324084	-0.304986	0.0323932	0.341367	0.227735	0.53584	0.715998	0.0135048	-0.0783959	-0.385013	-0.709212	0.0560427	-0.448091	-0.47068	-0.192772
ENSMUSG00000055945	Prr18	green	0.217715	-0.0557594	-0.34061	0.275941	0.663181	0.834123	0.389007	-0.309453	-0.433576	-0.033581	-0.796436	-0.271995	-0.195741	0.186346	0.445689	0.582037	0.480697	-0.338089
ENSMUSG00000027199	Gatm	green	0.212089	-0.136631	-0.26716	0.464445	0.782757	0.834037	0.42532	-0.194108	-0.383047	-0.0337583	-0.791545	-0.0159445	-0.368555	0.104592	0.402332	0.560805	0.572651	-0.293464
ENSMUSG00000021660	Btf3	darkred	-0.300653	-0.476296	-0.559758	-0.390272	-0.232477	-0.342488	-0.656525	0.322192	0.0623675	-0.40786	0.318842	0.598762	0.596197	0.716208	0.092228	0.518558	0.569141	0.840533
ENSMUSG00000028568	Btf3l4	royalblue	0.120472	-0.0187513	0.245237	0.354534	0.141272	-0.118325	-0.15068	0.098107	0.0634219	-0.0117977	0.149813	0.543105	-0.353986	0.0290749	-0.0681311	-0.024964	0.325451	0.164302
ENSMUSG00000036478	Btg1	brown	0.0606838	0.232284	0.309285	-0.0862278	-0.497582	-0.79623	-0.461852	-0.0555453	0.373464	-0.100461	0.810687	0.605768	0.136503	-0.000599152	-0.338006	-0.489485	-0.104977	0.446852
ENSMUSG00000020423	Btg2	brown	-0.167951	-0.233557	0.00536119	-0.280011	-0.641229	-0.552514	-0.52677	0.164681	0.387022	0.0287388	0.548178	0.37172	0.296588	0.15976	-0.0334129	-0.0698277	0.0211745	0.586659
ENSMUSG00000022863	Btg3	brown	0.154455	0.438801	0.266605	-0.17954	-0.279287	-0.733877	-0.410812	-0.124132	0.112593	-0.29412	0.723815	0.369095	0.126031	0.0382532	-0.462826	-0.460467	-0.194041	0.232828
ENSMUSG00000073489	Ifi204	salmon	0.815462	0.493038	0.282055	0.287644	0.0368946	-0.0654004	0.126767	-0.35197	0.192126	0.120808	0.0734409	0.154793	-0.347224	-0.182906	0.0722355	-0.345215	-0.00815784	-0.196619
ENSMUSG00000052013	Btla	darkturquoise	0.265616	0.0891416	0.0236316	0.162393	0.0207188	-0.013317	0.0260979	-0.270776	-0.0579555	-0.0684867	0.0590501	0.234642	0.0383358	0.0782242	0.02763	-0.0338107	0.197139	0.0322987
ENSMUSG00000000706	Btn1a1	violet	-0.0520716	-0.482013	-0.51552	-0.156822	-0.1365	0.0198485	-0.348909	-0.0517346	0.247656	-0.00913527	-0.0977029	0.387471	0.195808	0.450942	0.560975	0.514523	0.61436	0.609059
ENSMUSG00000027220	Syt13	green	0.136187	-0.300238	-0.259176	0.269919	0.216397	0.833672	0.612785	0.13698	-0.00762115	0.409911	-0.805071	-0.303176	-0.313829	-0.0957437	0.589799	0.417601	0.280949	-0.26026
ENSMUSG00000035403	Crb2	greenyellow	-0.618854	-0.479642	-0.0893842	-0.268883	-0.295807	-0.0533847	-0.100714	0.843558	0.0282338	0.0691583	-0.000184624	-0.251713	0.214503	-0.0706571	-0.178814	0.133648	-0.300919	0.0557275
ENSMUSG00000009281	Rarres2	greenyellow	-0.493307	-0.143387	-0.228313	-0.389385	-0.273768	-0.189809	-0.123902	0.842906	-0.0206022	-0.231141	0.107649	-0.0943474	0.267452	0.160347	-0.255552	0.088019	-0.127131	0.202759
ENSMUSG00000025217	Btrc	blue	0.332466	0.49785	0.748097	0.393007	-0.17694	-0.457708	0.0465278	-0.447992	0.384431	0.251571	0.563895	0.403803	-0.378172	-0.502999	-0.317459	-0.781544	-0.318692	-0.0787685
ENSMUSG00000027379	Bub1	blue	-0.136263	0.0287543	0.253896	-0.0312974	-0.235462	-0.117638	-0.0418293	0.346029	0.217491	0.192281	0.148589	-0.191635	-0.0222389	-0.25442	-0.134446	-0.19619	-0.378783	-0.10134
ENSMUSG00000040084	Bub1b	darkturquoise	0.246208	0.00245283	0.242067	0.588371	0.0624139	0.362797	0.546454	0.0376515	0.100336	0.347592	-0.317182	0.165862	-0.536311	-0.402498	0.104012	-0.150149	0.1024	-0.304636
ENSMUSG00000066979	Bub3	darkred	0.174558	0.0909834	-0.507461	0.00585898	0.37438	0.213477	-0.0753162	-0.267842	-0.491235	-0.582814	-0.182987	0.419305	0.159314	0.68898	0.134327	0.55366	0.836099	0.291909
ENSMUSG00000032077	Bud13	grey	-0.174264	-0.0772252	0.0642649	0.155452	0.246826	0.0164836	-0.160127	-0.0281807	-0.107324	-0.115837	0.107293	0.270526	0.0623068	0.175353	-0.0601564	0.134421	0.242026	0.0881258
ENSMUSG00000038722	Bud31	grey60	0.00253168	-0.0644796	-0.532927	-0.276853	0.0592639	-0.207381	-0.430971	-0.0809783	-0.228575	-0.584972	0.22659	0.530368	0.5134	0.776712	0.0769246	0.440678	0.654648	0.6083
ENSMUSG00000020490	Butr1	blue	0.29694	0.721668	0.399294	0.273087	0.113444	-0.00295245	0.432249	-0.155915	-0.273052	-0.172901	0.072782	-0.0988834	-0.262847	-0.288049	-0.445235	-0.503214	-0.242544	-0.503908
ENSMUSG00000071317	Bves	blue	0.0187983	0.331085	0.477273	0.259535	0.159819	-0.354078	0.0999628	-0.102007	-0.351352	-0.342845	0.470017	0.358282	-0.0545375	-0.15404	-0.669533	-0.474325	-0.168852	-0.148104
ENSMUSG00000093174	BX323066.1	blue	-0.11267	-0.232575	0.124882	0.197523	0.102819	0.063773	-0.0388252	0.0679431	-0.0819811	0.0857458	0.0138471	0.209095	-0.116566	0.036415	-0.0099713	0.152621	0.176307	0.0753591
ENSMUSG00000034295	Fhod3	green	0.162237	-0.346708	-0.140301	0.326435	0.162348	0.833595	0.580529	0.178032	0.117576	0.56993	-0.80816	-0.361411	-0.371655	-0.205216	0.638143	0.368645	0.181626	-0.335556
ENSMUSG00000070285	BY080835	grey	-0.540154	-0.534677	-0.343117	-0.479448	-0.45725	-0.33545	-0.514293	0.311477	0.235097	-0.0405218	0.23573	0.100184	0.383058	0.28431	0.0860684	0.24054	0.0736796	0.621969
ENSMUSG00000023988	Bysl	grey	-0.190927	-0.178751	-0.397193	-0.387008	-0.0941955	-0.360234	-0.618708	0.0889048	-0.157809	-0.486336	0.388034	0.469086	0.515899	0.732831	-0.0258387	0.403407	0.512499	0.69816
ENSMUSG00000034156	Bzrap1	blue	0.146307	0.210329	0.588346	0.281931	-0.0732501	-0.224861	0.126388	-0.342289	0.406062	0.432469	0.364483	0.187405	-0.24173	-0.43557	-0.084156	-0.510863	-0.330477	-0.0123712
ENSMUSG00000051223	Bzw1	darkturquoise	0.463548	0.306783	0.618703	0.961986	0.517389	0.481159	0.721875	-0.44588	-0.124171	0.315955	-0.304213	0.226638	-0.807205	-0.606383	-0.0720828	-0.333898	0.0590673	-0.612223
ENSMUSG00000020547	Bzw2	brown	-0.406181	-0.300478	-0.190529	-0.485587	-0.514476	-0.813697	-0.843129	0.288189	0.214061	-0.360295	0.727014	0.554031	0.516771	0.43443	-0.236807	0.0170174	0.132663	0.802455
ENSMUSG00000000581	C1d	grey	0.161061	0.145381	-0.0111306	-0.243364	-0.295455	-0.583791	-0.573932	-0.20096	0.265868	-0.153568	0.514872	0.432497	0.14264	0.262899	-0.0652356	-0.117262	0.125655	0.489478
ENSMUSG00000042460	C1galt1	blue	-0.130393	0.0700359	0.782295	0.470937	-0.0305184	-0.104971	0.271741	0.0446812	0.38209	0.537476	0.177786	-0.0340709	-0.482397	-0.815368	-0.288667	-0.659434	-0.624462	-0.394165
ENSMUSG00000048970	C1galt1c1	royalblue	0.00070381	-0.201236	-0.215958	0.166862	0.0213565	-0.0475195	-0.123684	0.288101	0.00226276	-0.245423	0.0883455	0.768336	-0.0428905	0.358024	0.0415935	0.307842	0.659888	0.498835
ENSMUSG00000073859	Itpripl2	salmon	0.815188	0.406332	0.118381	0.506085	0.444383	0.333459	0.326837	-0.538556	-0.0358326	0.0529847	-0.310508	0.228081	-0.542774	-0.0859663	0.269846	-0.0373562	0.361719	-0.245766
ENSMUSG00000030745	Il21r	salmon	0.814219	0.421468	0.155061	0.256657	0.0417894	0.0897968	0.219953	-0.437846	0.0195348	0.0876377	-0.103497	-0.00400306	-0.314054	-0.204386	0.0963783	-0.226705	-0.016408	-0.298233
ENSMUSG00000018446	C1qbp	grey	-0.370136	-0.274234	-0.691777	-0.607605	-0.292698	-0.385068	-0.640292	0.208878	-0.0958144	-0.579751	0.346564	0.387507	0.814451	0.842134	0.0235029	0.4709	0.496953	0.791803
ENSMUSG00000029086	Prom1	salmon	0.813643	0.532737	0.223255	0.564303	0.455245	0.422766	0.431394	-0.644968	-0.245148	0.0112028	-0.297462	0.105131	-0.45761	-0.106262	0.115868	-0.0577189	0.286757	-0.445399
ENSMUSG00000079436	Kcnj13	greenyellow	-0.372493	-0.685596	-0.553034	-0.284603	-0.114673	0.229306	-0.185682	0.841893	0.0321159	-0.0288623	-0.349219	-0.0407531	0.139421	0.338721	0.31706	0.648499	0.333508	0.350264
ENSMUSG00000036907	C1ql2	grey	-0.241882	-0.571525	-0.309939	-0.130894	-0.429242	0.105321	-0.0924727	0.550909	0.396826	0.315236	-0.11162	0.168805	0.149611	0.202013	0.416387	0.390185	0.28949	0.453634
ENSMUSG00000049630	C1ql3	lightyellow	0.166423	-0.153043	0.0983362	0.0701637	-0.240498	0.248785	0.181592	0.204528	0.444679	0.600978	-0.175839	-0.245743	-0.0344854	-0.192504	0.455523	0.0212174	-0.148407	-0.107237
ENSMUSG00000043164	Tmem212	greenyellow	-0.416851	-0.232106	0.00378198	-0.0787456	-0.20284	0.0146679	0.112206	0.841233	0.155024	0.119198	-0.0663899	-0.0942132	-0.0974194	-0.182087	-0.136067	-0.00819501	-0.203491	0.020276
ENSMUSG00000046491	C1qtnf2	blue	0.0806892	-0.0695243	0.149955	0.112871	0.000504897	-0.0355777	-0.0315118	0.0228684	0.00119589	0.0879757	0.0908003	0.0610009	-0.046946	-0.112326	-0.166901	-0.0200236	-0.096132	-0.0193944
ENSMUSG00000039391	Ccdc81	greenyellow	-0.521821	-0.371022	0.0103338	-0.157109	-0.369237	-0.169166	-0.0652406	0.840521	0.32565	0.193515	0.11571	0.0475761	0.0319136	-0.130128	-0.0990114	-0.0319668	-0.2048	0.216994
ENSMUSG00000040794	C1qtnf4	darkmagenta	-0.419773	0.0525327	-0.518694	-0.773456	-0.379095	-0.468244	-0.475806	0.0660659	-0.234127	-0.591653	0.411927	-0.0972613	0.920673	0.619278	-0.231757	0.136769	-0.0101547	0.425522
ENSMUSG00000038173	Enpp6	green	0.160934	-0.147128	-0.113125	0.462538	0.659219	0.833092	0.447223	-0.0749365	-0.335244	0.109058	-0.816964	-0.210288	-0.490508	-0.0822578	0.336371	0.478327	0.357447	-0.446539
ENSMUSG00000022440	C1qtnf6	darkturquoise	-0.490563	-0.373343	0.177244	-0.0957304	-0.352863	-0.539459	-0.393001	0.278185	0.298593	0.0599539	0.589423	0.459022	0.271316	-0.00658936	-0.266144	-0.203582	-0.113843	0.447838
ENSMUSG00000061535	C1qtnf7	grey	0.225566	0.108435	0.217337	0.0652951	-0.218315	-0.00284788	0.198311	0.274887	0.153583	0.204765	0.0603019	-0.044866	-0.174043	-0.206887	-0.11846	-0.151377	-0.206524	-0.0802366
ENSMUSG00000071347	C1qtnf9	blue	0.0198145	0.159342	0.0678039	-0.0393648	-0.0280107	-0.0447638	0.083663	0.0821499	0.146845	0.024739	0.0123088	-0.0693083	-0.0600807	-0.123317	-0.112713	-0.11859	-0.178907	-0.0784083
ENSMUSG00000055172	C1ra	blue	0.155153	0.0884661	0.234486	0.181465	-0.00916046	0.00931172	0.142263	0.188361	-0.177406	-0.00990446	-0.00860235	0.00466867	-0.181415	-0.163021	-0.246753	-0.108985	-0.120549	-0.226881
ENSMUSG00000025350	Rdh5	greenyellow	-0.500767	-0.662782	-0.672383	-0.447462	-0.121527	0.116971	-0.292286	0.838376	-0.0393133	-0.210605	-0.255162	-0.0386132	0.336015	0.47383	0.231082	0.679346	0.327705	0.445478
ENSMUSG00000038521	C1s	blue	0.387962	0.242559	0.145022	0.0926104	-0.142313	-0.108961	0.0480849	-0.383007	0.316887	0.207319	0.00554	-0.0928163	-0.220471	-0.29711	0.126137	-0.364521	-0.195326	-0.152168
ENSMUSG00000024371	C2	grey	-0.125212	-0.48688	-0.480817	-0.448788	-0.299899	-0.185086	-0.564025	0.369924	0.255472	-0.0531595	0.0755886	0.22437	0.254307	0.500583	0.386458	0.501701	0.395765	0.681685
ENSMUSG00000048537	Phldb1	green	0.0080931	-0.243114	-0.216715	0.248418	0.544825	0.833069	0.433649	-0.0171843	-0.21575	0.242087	-0.800775	-0.382008	-0.303646	0.000540506	0.462919	0.551497	0.269847	-0.31724
ENSMUSG00000032120	C2cd2l	brown	-0.308451	0.124844	0.230984	-0.37842	-0.505821	-0.95974	-0.652097	0.0439209	0.185661	-0.287171	0.967274	0.401224	0.461877	0.12926	-0.561857	-0.453318	-0.291237	0.491164
ENSMUSG00000047248	C2cd3	blue	0.159516	0.262546	0.515554	0.398719	0.073812	-0.299324	-0.0404405	-0.209776	0.238048	0.101368	0.388467	0.46837	-0.282725	-0.29763	-0.233975	-0.464121	-0.0792005	0.00940434
ENSMUSG00000031543	Ank1	green	0.0336143	-0.305341	-0.406423	0.105865	0.349748	0.832545	0.416457	0.00720382	-0.27286	0.150364	-0.884906	-0.469658	-0.227902	0.0522735	0.542533	0.598054	0.304463	-0.304812
ENSMUSG00000019232	Agxt2l1	green	0.220908	0.164978	0.0183271	0.535777	0.81402	0.832179	0.70375	-0.241697	-0.458947	0.0312824	-0.731573	-0.215575	-0.479016	-0.135563	0.152427	0.263715	0.249375	-0.586329
ENSMUSG00000045912	C2cd4c	brown	-0.112625	0.027653	0.41039	-0.189338	-0.702178	-0.615519	-0.323008	0.266786	0.723549	0.405288	0.647783	0.103931	0.134059	-0.279622	-0.11582	-0.515475	-0.507867	0.255658
ENSMUSG00000024810	Il33	green	0.360049	0.085778	-0.0507782	0.527771	0.771542	0.831834	0.555878	-0.424326	-0.421146	0.094749	-0.746052	-0.205387	-0.404801	-0.0502134	0.350094	0.329772	0.359834	-0.528306
ENSMUSG00000024164	C3	grey	0.12195	-0.386621	-0.0213034	0.166146	0.0761898	0.188107	0.041781	0.132281	0.335744	0.386235	-0.118459	0.235221	-0.200943	-0.000600249	0.413157	0.20133	0.252303	0.264577
ENSMUSG00000030579	Tyrobp	salmon	0.811626	0.465128	-0.0482398	0.0865381	0.181556	0.100006	-0.0346367	-0.608391	-0.0321018	-0.0438569	-0.112207	-0.0184364	-0.107076	0.138116	0.276908	0.00609373	0.202425	-0.146184
ENSMUSG00000047881	Rell1	green	0.128925	-0.187521	-0.223636	0.352695	0.359257	0.831303	0.589547	0.0701218	-0.401174	0.101911	-0.819723	-0.279911	-0.333706	-0.0681602	0.311064	0.452732	0.313807	-0.435763
ENSMUSG00000026104	Stat1	salmon	0.809546	0.129077	0.158131	0.453221	0.195932	0.22815	0.28342	-0.21558	0.156012	0.227656	-0.207219	0.304875	-0.538269	-0.177688	0.273008	-0.0323665	0.257105	-0.0942045
ENSMUSG00000034271	Jdp2	green	0.122411	-0.239336	-0.479991	0.137135	0.457941	0.831134	0.443715	-0.0187091	-0.243234	0.0934236	-0.822677	-0.296557	-0.128346	0.19206	0.564045	0.602574	0.455091	-0.199069
ENSMUSG00000022181	C6	brown	-0.224627	-0.0466625	-0.0366523	-0.173258	0.111643	-0.256541	-0.26727	0.151054	0.122704	-0.116432	0.327664	0.302559	0.218094	0.286697	-0.107149	0.106342	0.109202	0.426724
ENSMUSG00000079105	C7	brown	-0.283261	0.0797486	0.27564	-0.0376186	-0.112044	-0.256645	0.102001	0.417296	-0.181981	-0.186071	0.350165	0.157571	0.0424648	-0.0627251	-0.546574	-0.205264	-0.2188	0.033946
ENSMUSG00000027796	Smad9	green	0.262999	-0.371128	0.00945719	0.511125	0.326718	0.830721	0.580304	-0.0861659	0.0781642	0.598984	-0.822026	-0.264928	-0.576248	-0.385124	0.580711	0.314021	0.140505	-0.416871
ENSMUSG00000046449	C77370	blue	0.0729549	0.100595	0.845008	0.533423	-0.231125	-0.124053	0.340826	-0.0382566	0.508563	0.689781	0.247251	0.104284	-0.509619	-0.822681	-0.160724	-0.72041	-0.540658	-0.326896
ENSMUSG00000087242	C78197	brown	-0.175603	0.219718	0.466872	-0.0914258	-0.244744	-0.548046	-0.2015	0.246804	0.145426	-0.00958638	0.549733	0.0647909	0.00486529	-0.260692	-0.51353	-0.518234	-0.501479	-0.0151219
ENSMUSG00000069237	C78339	blue	0.319409	0.329359	0.59823	0.640415	0.161812	0.0907614	0.546219	-0.434452	0.0835249	0.303796	0.0135789	0.148443	-0.531742	-0.67399	-0.2061	-0.612334	-0.271434	-0.459267
ENSMUSG00000030421	C80913	darkturquoise	0.525025	0.414125	0.356311	0.504529	0.116704	0.126728	0.322558	-0.468538	-0.00306175	0.144191	-0.0218463	0.196261	-0.335861	-0.278187	-0.0602179	-0.3085	0.0367642	-0.330714
ENSMUSG00000022425	Enpp2	greenyellow	-0.406199	-0.666327	-0.45032	-0.231	-0.0937038	0.25792	-0.135394	0.836045	0.0387393	0.0316771	-0.401056	-0.160187	0.0229682	0.177276	0.261102	0.581492	0.186825	0.208231
ENSMUSG00000092515	C87198	brown	0.0701994	0.296597	0.0125615	0.0290556	0.0188149	0.129311	0.295889	0.0766371	-0.149899	-0.108842	-0.0683794	-0.184491	0.116923	-0.0351689	-0.120316	-0.101197	-0.12468	-0.267909
ENSMUSG00000046679	C87436	brown	0.223887	0.131054	-0.356717	-0.292926	-0.148913	-0.26953	-0.282915	-0.252038	0.0261218	-0.315744	0.254053	0.337968	0.364932	0.506297	0.146282	0.147528	0.383282	0.492844
ENSMUSG00000044772	Sntn	greenyellow	-0.419508	-0.220961	-0.0920772	-0.0915833	-0.0737935	0.154249	0.241724	0.836007	-0.0433987	0.0115705	-0.194396	-0.181622	-0.0272653	-0.103041	-0.151319	0.107727	-0.160155	-0.0757449
ENSMUSG00000093074	CAAA01037531.1.36077.1	blue	-0.352649	-0.425909	0.065734	-0.0403095	-0.198498	-0.130606	-0.245913	0.326112	0.179151	0.208154	0.108404	-0.0358905	0.114179	-0.110632	-0.00679286	-0.00399117	-0.164312	0.076984
ENSMUSG00000036707	Cab39	darkturquoise	0.545788	0.420319	0.560379	0.928065	0.574708	0.53626	0.772836	-0.565173	-0.226176	0.245463	-0.356837	0.141654	-0.742533	-0.536267	-0.046637	-0.309345	0.078715	-0.686932
ENSMUSG00000048450	Msx1	greenyellow	-0.482272	-0.610366	-0.471384	-0.456871	-0.278608	-0.00500061	-0.364385	0.835616	0.0738165	-0.0631389	-0.157771	-0.199427	0.267081	0.269641	0.157187	0.492918	0.0551986	0.325027
ENSMUSG00000020196	Cabin1	brown	-0.327973	-0.128418	-0.0832228	-0.562455	-0.588212	-0.788825	-0.740871	0.178251	0.336904	-0.191447	0.785195	0.382019	0.577122	0.387771	-0.183261	-0.0516815	-0.0434554	0.754306
ENSMUSG00000038145	Snrk	green	0.329753	0.108361	0.244563	0.665898	0.643033	0.830213	0.796017	-0.189913	-0.321294	0.30596	-0.715086	-0.316256	-0.598801	-0.402629	0.167444	0.0707112	0.034246	-0.754555
ENSMUSG00000032006	Pdgfd	green	-0.0125382	-0.374598	-0.289799	0.291964	0.433604	0.829865	0.503672	0.382142	-0.309141	0.10764	-0.812391	-0.21809	-0.308085	0.0103261	0.321285	0.590139	0.351772	-0.282085
ENSMUSG00000029544	Cabp1	grey60	-0.136734	-0.0783582	-0.641477	-0.540297	-0.0281383	-0.207031	-0.605461	-0.107325	-0.335236	-0.631663	0.164579	0.184011	0.674744	0.887556	0.110623	0.54953	0.548288	0.54553
ENSMUSG00000022994	Adcy6	green	0.0218793	-0.416584	-0.11393	0.274678	0.239647	0.829394	0.56331	0.300797	0.114829	0.570908	-0.824222	-0.412947	-0.452405	-0.263342	0.588204	0.41183	0.0967238	-0.302897
ENSMUSG00000009075	Cabp7	darkgrey	0.127715	-0.335107	-0.145019	0.00776035	-0.253825	0.37061	0.258186	0.072439	0.264216	0.542421	-0.343593	-0.25033	-0.0124113	-0.0737029	0.572649	0.187081	0.0494574	-0.0032311
ENSMUSG00000025203	Scd2	green	0.20545	-0.305071	0.0109762	0.597358	0.561639	0.829216	0.517461	-0.0634158	-0.0432782	0.404705	-0.792345	-0.097703	-0.622854	-0.276367	0.483336	0.390513	0.301599	-0.373086
ENSMUSG00000027339	Rassf2	green	0.12755	0.0381324	0.079499	0.563351	0.83005	0.829161	0.657299	-0.14356	-0.430546	0.108561	-0.774078	-0.283031	-0.576061	-0.262211	0.161989	0.247775	0.15855	-0.62748
ENSMUSG00000034656	Cacna1a	brown	-0.195127	0.0837101	0.171246	-0.176787	-0.378895	-0.294017	0.0318856	0.0109331	0.0696722	0.0954013	0.353925	-0.0640139	0.198357	-0.0898345	-0.167317	-0.330277	-0.297166	0.0696986
ENSMUSG00000004113	Cacna1b	blue	-0.0772172	0.0558089	0.639803	0.315052	-0.281843	-0.239983	0.221568	-0.08821	0.398863	0.489008	0.314564	0.0915836	-0.318411	-0.643519	-0.175141	-0.666618	-0.486272	-0.180428
ENSMUSG00000051331	Cacna1c	blue	-0.124439	0.261524	0.840296	0.386427	0.0213962	-0.114823	0.384527	-0.0346541	0.010437	0.339378	0.239353	-0.194001	-0.377973	-0.737831	-0.507571	-0.713066	-0.707499	-0.544114
ENSMUSG00000015968	Cacna1d	blue	0.158907	0.438635	0.946294	0.491944	0.0246514	-0.252864	0.294392	-0.315655	0.108519	0.337157	0.406399	0.0597428	-0.454647	-0.720566	-0.48754	-0.823568	-0.603823	-0.445988
ENSMUSG00000004110	Cacna1e	blue	0.0701535	0.469938	0.950874	0.439776	-0.111989	-0.365793	0.254155	-0.249301	0.197802	0.30742	0.518417	0.121912	-0.382512	-0.72581	-0.559625	-0.900045	-0.646137	-0.379769
ENSMUSG00000037814	Larp1b	green	-0.0498708	-0.564731	-0.325458	0.291719	0.294667	0.829068	0.431583	0.251508	-0.0596815	0.316333	-0.823935	-0.171396	-0.295106	-0.0199032	0.588096	0.609259	0.406901	-0.154192
ENSMUSG00000019966	Kitl	green	0.167083	-0.091977	0.0411105	0.592007	0.460035	0.828822	0.830641	-0.0486935	-0.307825	0.251446	-0.726025	-0.150139	-0.500426	-0.29457	0.235676	0.176896	0.215749	-0.509656
ENSMUSG00000024112	Cacna1h	brown	-0.0255265	0.589684	0.369477	-0.0836194	-0.0669652	-0.616096	-0.281127	-0.294507	-0.205749	-0.439096	0.701865	0.299127	0.186692	0.114203	-0.611419	-0.447206	-0.154492	0.0734733
ENSMUSG00000022416	Cacna1i	blue	-0.00707252	0.429056	0.726787	0.169786	-0.233567	-0.415572	0.0788537	-0.30798	0.219816	0.246292	0.524055	-0.0475781	-0.124198	-0.565541	-0.460132	-0.792193	-0.660465	-0.29609
ENSMUSG00000019982	Myb	greenyellow	-0.595703	-0.313639	-0.038134	-0.15718	-0.217701	0.0252378	0.144834	0.834888	0.0929908	0.115315	-0.0396015	-0.151719	0.0496705	-0.118591	-0.167063	0.0317275	-0.225077	0.0699938
ENSMUSG00000040118	Cacna2d1	blue	-0.0763547	0.0256509	0.755932	0.502582	-0.221434	-0.207306	0.301008	-0.0097881	0.270652	0.424852	0.363078	0.277822	-0.338162	-0.680385	-0.370007	-0.666698	-0.43289	-0.221608
ENSMUSG00000010066	Cacna2d2	blue	0.279879	0.583691	0.718624	0.313443	0.00747447	-0.231658	0.12663	-0.438002	0.11282	0.231521	0.306546	-0.15048	-0.293589	-0.522907	-0.32154	-0.72874	-0.537507	-0.5046
ENSMUSG00000021991	Cacna2d3	brown	-0.0800497	0.491629	0.564881	-0.0447872	-0.283677	-0.8208	-0.25956	-0.208635	-0.00572201	-0.282025	0.913185	0.353526	0.191823	-0.154073	-0.778428	-0.74862	-0.438017	0.0738858
ENSMUSG00000037348	Paqr7	green	0.261144	-0.344354	-0.440044	0.211175	0.35725	0.82879	0.377492	0.0215052	0.0647136	0.319452	-0.862401	-0.193516	-0.297459	0.0802986	0.773281	0.623803	0.480251	-0.107925
ENSMUSG00000020882	Cacnb1	brown	-0.158135	0.420806	0.440014	-0.221807	-0.323128	-0.871391	-0.442439	-0.204804	0.0430227	-0.282624	0.922547	0.233646	0.341718	-0.0405519	-0.669314	-0.657457	-0.452771	0.170643
ENSMUSG00000057914	Cacnb2	blue	0.353167	0.63907	0.567665	0.245681	0.27788	-0.100796	0.238258	-0.541089	-0.319031	-0.0614281	0.172751	-0.228033	-0.229251	-0.346807	-0.429129	-0.536474	-0.432508	-0.550879
ENSMUSG00000003352	Cacnb3	brown	-0.323642	0.0521726	-0.0479981	-0.594402	-0.50518	-0.894519	-0.735286	0.0224474	0.097036	-0.4001	0.873526	0.290326	0.69247	0.391462	-0.39006	-0.221361	-0.156015	0.592693
ENSMUSG00000017412	Cacnb4	blue	0.237591	0.447378	0.707093	0.645394	0.265535	0.280959	0.732446	-0.342831	-0.134124	0.333572	-0.160427	-0.238615	-0.567287	-0.762872	-0.322057	-0.600518	-0.476489	-0.799262
ENSMUSG00000020722	Cacng1	brown	-0.314662	0.318485	0.00923103	-0.312304	-0.0268306	-0.541857	-0.229354	-0.0186998	-0.392444	-0.681774	0.636185	0.249885	0.539959	0.316098	-0.747627	-0.216981	-0.112493	0.202273
ENSMUSG00000019146	Cacng2	skyblue3	0.230899	0.260586	0.122489	0.456891	0.411249	0.645998	0.823268	-0.315524	-0.421846	0.102521	-0.52367	-0.293075	-0.342639	-0.280716	0.0460643	-0.0534547	0.0193813	-0.613957
ENSMUSG00000066189	Cacng3	brown	0.0315994	0.595854	0.320187	-0.171596	-0.207999	-0.77347	-0.364748	-0.369276	-0.083471	-0.435956	0.820393	0.3198	0.260034	0.0900146	-0.622088	-0.570339	-0.222454	0.184714
ENSMUSG00000020723	Cacng4	brown	0.0870776	0.699589	0.5162	0.0371664	0.0247465	-0.497455	-0.0577335	-0.410819	-0.300731	-0.338187	0.622301	0.0939247	0.0829282	-0.0876225	-0.701462	-0.609642	-0.344748	-0.197399
ENSMUSG00000037568	Vash2	green	0.0365587	-0.277047	-0.335585	0.162233	0.279601	0.82858	0.621798	0.21455	-0.218451	0.19955	-0.804364	-0.378055	-0.176838	-0.0240174	0.413942	0.478047	0.223454	-0.321481
ENSMUSG00000039323	Igfbp2	greenyellow	-0.418192	-0.739684	-0.598317	-0.389873	-0.200307	0.208793	-0.221303	0.833795	0.0552486	-0.00622896	-0.349809	-0.173846	0.227575	0.321418	0.338268	0.657977	0.228962	0.349508
ENSMUSG00000069806	Cacng7	black	0.0180128	-0.267827	-0.45689	0.0805934	0.317754	0.788169	0.422848	0.0243899	-0.377658	0.0300905	-0.806361	-0.41563	-0.0831458	0.150816	0.459585	0.571192	0.358627	-0.276964
ENSMUSG00000053395	Cacng8	brown	-0.113618	0.207851	0.485059	-0.206964	-0.657073	-0.703795	-0.238591	-0.0364631	0.497051	0.277545	0.7219	-0.00292018	0.175499	-0.375257	-0.34495	-0.721927	-0.680291	0.0850818
ENSMUSG00000014226	Cacybp	royalblue	0.105833	-0.240366	-0.135924	0.313044	0.234759	-0.0198486	-0.273764	-0.035419	0.0221163	-0.202582	0.0778338	0.86731	-0.118575	0.380745	0.167612	0.357941	0.774912	0.484963
ENSMUSG00000013629	Cad	brown	-0.0276132	0.116139	0.0446058	-0.262369	-0.0710878	-0.217774	-0.273843	0.197576	0.218582	0.0353925	0.207844	-0.16073	0.169739	0.0867159	0.00387399	-0.040841	-0.208728	0.107416
ENSMUSG00000032076	Cadm1	blue	0.134548	0.522655	0.772894	0.408504	-0.0533838	-0.138062	0.390465	-0.00541507	0.307362	0.37395	0.276878	0.00175124	-0.444171	-0.64204	-0.336809	-0.754494	-0.524517	-0.399503
ENSMUSG00000064115	Cadm2	blue	0.290627	0.399505	0.806326	0.536008	0.237674	0.0281119	0.435945	-0.392188	-0.112635	0.270496	0.0746953	-0.162869	-0.549775	-0.686456	-0.363586	-0.6273	-0.514012	-0.646565
ENSMUSG00000005338	Cadm3	blue	0.344597	0.696839	0.836885	0.427751	-0.0903989	-0.177264	0.455303	-0.337511	0.131964	0.297114	0.328464	-0.0259381	-0.440204	-0.66334	-0.4224	-0.852265	-0.55842	-0.495634
ENSMUSG00000054793	Cadm4	black	-0.0880578	-0.265605	-0.763938	-0.317077	0.345823	0.540924	-0.00442814	0.0408456	-0.451834	-0.306739	-0.58779	-0.330079	0.347944	0.601828	0.391065	0.816101	0.484545	0.0758875
ENSMUSG00000044788	Fads6	green	0.371812	-0.110874	0.172628	0.582238	0.324782	0.828288	0.735327	-0.211361	0.0219231	0.619443	-0.795829	-0.400784	-0.65972	-0.519707	0.497871	0.0796781	-0.00255316	-0.616464
ENSMUSG00000017978	Cadps2	brown	0.262144	0.105831	0.297383	-0.0693546	-0.585008	-0.429729	-0.208639	-0.00716064	0.735092	0.442922	0.394753	0.094637	-0.0382902	-0.270797	0.137407	-0.446247	-0.316701	0.165611
ENSMUSG00000044566	Cage1	blue	0.366387	0.409379	0.513586	0.326885	-0.0677801	-0.15703	-0.0143006	-0.259597	0.128454	0.182022	0.289313	0.180263	-0.224424	-0.220875	-0.156553	-0.377331	-0.114498	-0.170059
ENSMUSG00000028222	Calb1	brown	0.198302	0.536012	0.547217	0.0288206	-0.475221	-0.723128	-0.204277	-0.334998	0.275338	-0.0182142	0.798845	0.38213	0.0406318	-0.190393	-0.44525	-0.724428	-0.316241	0.124224
ENSMUSG00000040189	Ccdc114	greenyellow	-0.360813	-0.288454	-0.0847879	-0.24691	-0.29403	-0.0404638	-0.0646049	0.830689	0.229626	0.130276	-0.0300218	-0.170082	0.0143623	-0.047244	0.00193944	0.116283	-0.189542	0.129523
ENSMUSG00000030669	Calca	blue	-0.264755	0.138365	0.220462	0.0332987	-0.1369	-0.0629885	0.223802	0.247409	0.136114	0.129168	0.147718	-0.0243823	-0.0152973	-0.193356	-0.161089	-0.283747	-0.210903	-0.0349904
ENSMUSG00000030666	Calcb	black	-0.225242	-0.307182	-0.383422	-0.36929	-0.108478	-0.225118	-0.491326	0.297612	-0.0393537	-0.33003	0.212759	0.247708	0.492866	0.53719	0.0121366	0.421116	0.292995	0.507351
ENSMUSG00000023055	Calcoco1	brown	-0.0992685	0.465339	0.327663	-0.266288	-0.356206	-0.85795	-0.410508	-0.12642	0.0432129	-0.37428	0.891579	0.275941	0.362948	0.0257568	-0.652372	-0.633278	-0.37667	0.194224
ENSMUSG00000047230	Cldn2	greenyellow	-0.366708	-0.607225	-0.487179	-0.307302	-0.102071	0.186559	-0.199534	0.830254	0.00752279	-0.0597975	-0.330825	-0.171444	0.123261	0.240306	0.216907	0.556087	0.16829	0.227421
ENSMUSG00000023964	Calcr	brown	-0.403475	-0.258537	0.279097	-0.113075	-0.562722	-0.531236	-0.301125	0.420215	0.683149	0.35917	0.52629	0.270903	0.074877	-0.270035	-0.146534	-0.367815	-0.356506	0.374608
ENSMUSG00000031714	Gab1	green	0.200333	-0.296159	-0.352754	0.338185	0.514884	0.828155	0.321658	-0.0991105	-0.213475	0.133164	-0.873498	-0.167586	-0.382302	0.0536292	0.56656	0.627263	0.510173	-0.250129
[truncated: 14,025 more rows]
